# Supplementary material for: Human Skeletal Muscle Possesses an Epigenetic Memory of Hypertrophy
Source: Sci Rep. 2018 Jan 30;8:1898. doi: 10.1038/s41598-018-20287-3 (PMC5789890; doi:10.1038/s41598-018-20287-3)
Supplement: Supplementary file 3 — Supplementary File 2 (SM3) [file 41598_2018_20287_MOESM3_ESM.xlsx]

## Sheet: Supp 2A; Summary
Compared to Base	Hypermethylated	Hypomethylated
Chronic Loading	8212	9153
Unloading	8638	8891
Chronic Reloading	8339	18816

## Sheet: Supp 2B; Loading
Column #	Column ID	Gene Symbol	p-value(Time)	p-value(Baseline vs. Chronic Loading)	MeanRatio(Baseline vs. Chronic Loading)	FoldChange(Baseline vs. Chronic Loading)	FoldChange(Baseline vs. Chronic Loading) (Description)	Estimate(Baseline vs. Chronic Loading)	F(Time)	SS(Time)	SS(Error)	F(Error)
508697	cg12346317		1.50458e-05	1.50458e-05	1.18632	1.18632	Baseline up vs Chronic Loading	0.127466	41.6956	0.0649899	0.0218215	1		8212	Baseline down vs Chronic Loading				Hypermethylated
601422	cg16935597	TMC6	1.67988e-05	1.67988e-05	0.971095	-1.02977	Baseline down vs Chronic Loading	-0.0210345	40.8429	0.0017698	0.000606648	1		9153	Baseline Up Vs. Chronic Loading				Hypomethylated
553723	cg06975206		1.82177e-05	1.82177e-05	0.929512	-1.07583	Baseline down vs Chronic Loading	-0.050176	40.2241	0.0100705	0.00350504	1
464030	cg14974622	GRIK2	3.53111e-05	3.53111e-05	1.17025	1.17025	Baseline up vs Chronic Loading	0.10675	35.4346	0.0455822	0.0180093	1
366198	cg21375294	CELF4	6.27681e-05	6.27681e-05	0.840738	-1.18943	Baseline down vs Chronic Loading	-0.029479	31.6263	0.00347604	0.00153874	1
91925	cg24231939	MSRA	7.16314e-05	7.16314e-05	0.551093	-1.81458	Baseline down vs Chronic Loading	-0.0436531	30.7955	0.00762236	0.00346522	1
320777	cg22155281	TRAM1L1	8.20413e-05	8.20413e-05	1.2374	1.2374	Baseline up vs Chronic Loading	0.134722	29.9584	0.0726	0.0339271	1
386228	cg12776916		8.44811e-05	8.44811e-05	1.20707	1.20707	Baseline up vs Chronic Loading	0.114273	29.7797	0.0522334	0.0245559	1
313056	cg12044671	STIM1	8.62696e-05	8.62696e-05	1.14692	1.14692	Baseline up vs Chronic Loading	0.103668	29.6525	0.042988	0.0202962	1
6457	cg20387387	MAFA	9.77178e-05	9.77178e-05	0.631344	-1.58392	Baseline down vs Chronic Loading	-0.0333282	28.9035	0.00444308	0.0021521	1
555124	cg08471205		9.902e-05	9.902e-05	0.968483	-1.03254	Baseline down vs Chronic Loading	-0.0223441	28.8247	0.00199704	0.000969951	1
759110	cg14248531	DLG3	0.000105206	0.000105206	0.748538	-1.33594	Baseline down vs Chronic Loading	-0.0120405	28.466	0.000579897	0.000285202	1
832592	cg02842010	PLA2G16	0.000112479	0.000112479	1.2561	1.2561	Baseline up vs Chronic Loading	0.0711431	28.0739	0.0202453	0.010096	1
42045	cg18910324	FAM46A	0.000116029	0.000116029	1.01093	1.01093	Baseline up vs Chronic Loading	0.0104904	27.8929	0.000440194	0.000220942	1
206096	cg23815043	MVD	0.000117418	0.000117418	0.667921	-1.49718	Baseline down vs Chronic Loading	-0.0253796	27.8239	0.00257649	0.0012964	1
485974	cg20015583	TRAF1	0.000122304	0.000122304	1.14075	1.14075	Baseline up vs Chronic Loading	0.0989449	27.588	0.0391604	0.0198726	1
125133	cg26953288	ADGRB1	0.000127165	0.000127165	1.02246	1.02246	Baseline up vs Chronic Loading	0.0211446	27.3639	0.00178838	0.000914975	1
821644	cg21867468	RNF14	0.000138046	0.000138046	1.11445	1.11445	Baseline up vs Chronic Loading	0.0759144	26.8959	0.023052	0.0119992	1
395684	cg08388223		0.000145548	0.000145548	1.09868	1.09868	Baseline up vs Chronic Loading	0.0772789	26.5971	0.0238881	0.0125741	1
243259	cg13871684		0.000171956	0.000171956	1.11841	1.11841	Baseline up vs Chronic Loading	0.00433625	25.6707	7.52123e-05	4.10184e-05	1
574280	cg14041452	TTC6	0.000174446	0.000174446	0.710855	-1.40676	Baseline down vs Chronic Loading	-0.0372506	25.5919	0.00555042	0.00303635	1
695168	cg11097755		0.000179002	0.000179002	0.957132	-1.04479	Baseline down vs Chronic Loading	-0.030358	25.4509	0.00368644	0.00202783	1
668685	cg09739536	ZFP2	0.000182606	0.000182606	1.23782	1.23782	Baseline up vs Chronic Loading	0.131153	25.3423	0.0688044	0.0380101	1
837536	cg27651452	PLCB3	0.000197104	0.000197104	1.13008	1.13008	Baseline up vs Chronic Loading	0.0786546	24.9288	0.0247462	0.0138974	1
221606	cg24172278	INTS1	0.000197497	0.000197497	1.11947	1.11947	Baseline up vs Chronic Loading	0.0604041	24.918	0.0145946	0.00819988	1
37023	cg04808813	AXIN1	0.000211516	0.000211516	1.95707	1.95707	Baseline up vs Chronic Loading	0.0758022	24.5509	0.0229839	0.0131064	1
115195	cg27484582		0.000230012	0.000230012	1.06979	1.06979	Baseline up vs Chronic Loading	0.0354144	24.107	0.00501673	0.00291343	1
694548	cg11890437	STARD4	0.000235224	0.000235224	0.950861	-1.05168	Baseline down vs Chronic Loading	-0.0366018	23.9893	0.00535876	0.00312734	1
436787	cg27625491	CD36	0.000241482	0.000241482	0.905473	-1.10439	Baseline down vs Chronic Loading	-0.0791759	23.8518	0.0250753	0.0147181	1
143275	cg16693881	SETD1A	0.000250155	0.000250155	0.909465	-1.09955	Baseline down vs Chronic Loading	-0.0422844	23.6679	0.00715189	0.00423048	1
79721	cg05845533	PRKCA	0.000257268	0.000257268	0.521304	-1.91827	Baseline down vs Chronic Loading	-0.060538	23.5224	0.0146594	0.00872496	1
1492	cg18879780	FKBPL	0.000267767	0.000267767	1.01824	1.01824	Baseline up vs Chronic Loading	0.0174608	23.3158	0.00121951	0.000732257	1
115160	cg16628372		0.000270559	0.000270559	1.45726	1.45726	Baseline up vs Chronic Loading	0.0207421	23.2625	0.00172094	0.00103571	1
83809	cg01636576		0.000273303	0.000273303	1.03113	1.03113	Baseline up vs Chronic Loading	0.0285687	23.2107	0.00326467	0.00196916	1
364683	cg19479481	WDHD1	0.000297258	0.000297258	0.955537	-1.04653	Baseline down vs Chronic Loading	-0.035164	22.782	0.00494604	0.00303944	1
55767	cg26547359	RSU1	0.000299375	0.000299375	0.421194	-2.3742	Baseline down vs Chronic Loading	-0.0541644	22.746	0.0117351	0.00722287	1
616720	cg09610891		0.000300145	0.000300145	0.95961	-1.04209	Baseline down vs Chronic Loading	-0.0277179	22.733	0.00307314	0.00189257	1
831565	cg11669579		0.000308319	0.000308319	0.960752	-1.04085	Baseline down vs Chronic Loading	-0.0288116	22.5972	0.00332044	0.00205716	1
782412	cg19173923	FRY-AS1	0.000310798	0.000310798	0.812383	-1.23095	Baseline down vs Chronic Loading	-0.0987748	22.5569	0.0390258	0.0242215	1
696606	cg02787506	UBTD1	0.000339392	0.000339392	0.875483	-1.14223	Baseline down vs Chronic Loading	-0.100124	22.1163	0.0400992	0.0253835	1
683977	cg22470298	UBA1	0.000342552	0.000342552	0.839428	-1.19129	Baseline down vs Chronic Loading	-0.0393048	22.0702	0.00617947	0.00391988	1
754357	cg09520897	HERPUD1	0.000346799	0.000346799	1.0363	1.0363	Baseline up vs Chronic Loading	0.022891	22.0091	0.00209599	0.00133326	1
770468	cg02829152	IL5RA	0.000354033	0.000354033	0.94279	-1.06068	Baseline down vs Chronic Loading	-0.0340567	21.9068	0.00463944	0.00296493	1
574637	cg06508655	NAPB	0.000357265	0.000357265	1.23081	1.23081	Baseline up vs Chronic Loading	0.110601	21.8619	0.04893	0.0313339	1
157147	cg14573175		0.000362533	0.000362533	1.27237	1.27237	Baseline up vs Chronic Loading	0.136795	21.7898	0.0748516	0.0480924	1
436772	cg13734661	GSTM2	0.000373456	0.000373456	1.18868	1.18868	Baseline up vs Chronic Loading	0.105597	21.6438	0.0446029	0.0288508	1
770640	cg11889938		0.000375203	0.000375203	1.06215	1.06215	Baseline up vs Chronic Loading	0.0425787	21.6209	0.00725179	0.00469568	1
235738	cg18369972	GAS7	0.000383873	0.000383873	1.19301	1.19301	Baseline up vs Chronic Loading	0.125846	21.5091	0.0633492	0.0412331	1
362195	cg22156456	EIF1	0.000396813	0.000396813	1.10845	1.10845	Baseline up vs Chronic Loading	0.0392618	21.3476	0.00616594	0.0040437	1
618494	cg20353334	RBM24	0.000408863	0.000408863	1.16434	1.16434	Baseline up vs Chronic Loading	0.0942089	21.2024	0.0355013	0.0234416	1
667793	cg23233468	LASP1	0.000411587	0.000411587	0.927833	-1.07778	Baseline down vs Chronic Loading	-0.0581849	21.1703	0.0135419	0.00895534	1
558181	cg12731126		0.00043936	0.00043936	1.16783	1.16783	Baseline up vs Chronic Loading	0.10605	20.856	0.0449862	0.0301979	1
132628	cg08992911	MLPH	0.000441361	0.000441361	0.702553	-1.42338	Baseline down vs Chronic Loading	-0.0173735	20.8342	0.00120735	0.000811307	1
248977	cg20784955		0.000450339	0.000450339	0.760835	-1.31435	Baseline down vs Chronic Loading	-0.0294702	20.7379	0.00347396	0.00234524	1
599207	cg11433081	C4B_2	0.000451595	0.000451595	0.747754	-1.33734	Baseline down vs Chronic Loading	-0.0110066	20.7247	0.000484577	0.000327343	1
688333	cg05631664		0.000452689	0.000452689	1.09763	1.09763	Baseline up vs Chronic Loading	0.0466185	20.7131	0.00869312	0.00587568	1
179214	cg00029678	RNF213	0.000452735	0.000452735	0.806559	-1.23984	Baseline down vs Chronic Loading	-0.0228901	20.7126	0.00209582	0.0014166	1
370978	cg05768558	LIN28A	0.000455424	0.000455424	1.13392	1.13392	Baseline up vs Chronic Loading	0.0516432	20.6844	0.0106681	0.00722058	1
383693	cg20099461	BIN2	0.000468432	0.000468432	1.23256	1.23256	Baseline up vs Chronic Loading	0.107233	20.5505	0.0459954	0.0313344	1
849027	cg24569427	MMP17	0.000470174	0.000470174	1.0832	1.0832	Baseline up vs Chronic Loading	0.0604912	20.5329	0.0146367	0.00997982	1
672620	cg03599590	SLC35A5	0.000475476	0.000475476	1.07532	1.07532	Baseline up vs Chronic Loading	0.0582986	20.4797	0.0135949	0.00929355	1
517961	cg01580960	CPED1	0.000475698	0.000475698	1.07084	1.07084	Baseline up vs Chronic Loading	0.0426859	20.4775	0.00728835	0.00498288	1
572515	cg02919104	PUS10	0.000489277	0.000489277	1.22342	1.22342	Baseline up vs Chronic Loading	0.1008	20.3445	0.0406424	0.027968	1
714998	cg11805806		0.000492465	0.000492465	1.15653	1.15653	Baseline up vs Chronic Loading	0.0632981	20.3139	0.0160266	0.0110453	1
172911	cg15900052	HS2ST1	0.000493	0.000493	1.23639	1.23639	Baseline up vs Chronic Loading	0.134694	20.3088	0.07257	0.0500267	1
733499	cg08548559	PIK3IP1	0.000502174	0.000502174	1.11043	1.11043	Baseline up vs Chronic Loading	0.0542929	20.222	0.0117909	0.008163	1
140208	cg14474898	FAM60A	0.0005067	0.0005067	0.618139	-1.61776	Baseline down vs Chronic Loading	-0.0214374	20.1799	0.00183825	0.0012753	1
519005	cg07921985		0.000507109	0.000507109	1.18429	1.18429	Baseline up vs Chronic Loading	0.118611	20.1761	0.0562738	0.0390479	1
112708	cg16011604	DAZL	0.000523626	0.000523626	0.599847	-1.66709	Baseline down vs Chronic Loading	-0.0314391	20.0261	0.00395366	0.00276396	1
441870	cg01492465	CAMK4	0.000532488	0.000532488	1.15242	1.15242	Baseline up vs Chronic Loading	0.0867555	19.9478	0.030106	0.0211294	1
419329	cg13127901	NEK6	0.000532994	0.000532994	1.10262	1.10262	Baseline up vs Chronic Loading	0.0715243	19.9434	0.0204629	0.0143647	1
520972	cg14998651	NOTO	0.000535895	0.000535895	1.11863	1.11863	Baseline up vs Chronic Loading	0.0835217	19.9181	0.0279035	0.0196128	1
198842	cg07967362	FAM129B	0.000539154	0.000539154	0.949515	-1.05317	Baseline down vs Chronic Loading	-0.0339295	19.8899	0.00460485	0.00324124	1
460274	cg23582216		0.000546972	0.000546972	1.15491	1.15491	Baseline up vs Chronic Loading	0.103666	19.823	0.0429868	0.0303594	1
9400	cg05998639		0.000573722	0.000573722	0.574965	-1.73924	Baseline down vs Chronic Loading	-0.0168941	19.6022	0.00114164	0.000815362	1
139446	cg12451138	LOC100294145	0.000589578	0.000589578	0.67157	-1.48905	Baseline down vs Chronic Loading	-0.0472666	19.4769	0.00893652	0.00642358	1
698941	cg20742080	HP09025	0.000593719	0.000593719	0.925405	-1.08061	Baseline down vs Chronic Loading	-0.0513515	19.4448	0.0105479	0.00759436	1
551723	cg10043058		0.000597653	0.000597653	1.05488	1.05488	Baseline up vs Chronic Loading	0.0331201	19.4145	0.00438776	0.00316406	1
153643	cg09337948	ESCO1	0.000599987	0.000599987	0.725761	-1.37786	Baseline down vs Chronic Loading	-0.0122229	19.3967	0.000597593	0.000431327	1
152391	cg24838897		0.000607619	0.000607619	1.12829	1.12829	Baseline up vs Chronic Loading	0.0814007	19.3389	0.0265043	0.0191873	1
586116	cg22136937		0.000613644	0.000613644	1.10987	1.10987	Baseline up vs Chronic Loading	0.0773307	19.2938	0.0239202	0.017357	1
24276	cg03191532	AGAP1	0.000621557	0.000621557	0.513772	-1.94639	Baseline down vs Chronic Loading	-0.03072	19.2354	0.00377488	0.00274745	1
820118	cg24727459	DYSF	0.00062394	0.00062394	1.08891	1.08891	Baseline up vs Chronic Loading	0.0686876	19.218	0.018872	0.0137479	1
225050	cg05145839	PHF21A	0.000629207	0.000629207	1.13926	1.13926	Baseline up vs Chronic Loading	0.0457951	19.1797	0.00838878	0.00612328	1
759103	cg13499708		0.000629496	0.000629496	1.33954	1.33954	Baseline up vs Chronic Loading	0.131068	19.1776	0.0687155	0.0501635	1
405353	cg21456301	MIR520G	0.000632338	0.000632338	1.33699	1.33699	Baseline up vs Chronic Loading	0.140944	19.1572	0.0794608	0.0580697	1
635536	cg09062663	CCT5	0.000653386	0.000653386	0.776284	-1.28819	Baseline down vs Chronic Loading	-0.143963	19.0088	0.0829017	0.0610573	1
480467	cg02596875	RAPGEF4	0.000655675	0.000655675	1.17119	1.17119	Baseline up vs Chronic Loading	0.0908824	18.993	0.0330384	0.0243531	1
690249	cg23041822		0.000671086	0.000671086	1.1349	1.1349	Baseline up vs Chronic Loading	0.0968094	18.8882	0.0374882	0.0277865	1
605528	cg02206851	SRRM2	0.000671274	0.000671274	0.80398	-1.24381	Baseline down vs Chronic Loading	-0.0234834	18.8869	0.00220588	0.00163512	1
56861	cg17067889	NUB1	0.000700491	0.000700491	1.01211	1.01211	Baseline up vs Chronic Loading	0.0116338	18.6956	0.000541378	0.000405404	1
349895	cg10753101	LOC100506585	0.000700796	0.000700796	0.748573	-1.33588	Baseline down vs Chronic Loading	-0.00835107	18.6937	0.000278961	0.000208919	1
613900	cg06871213	CIITA	0.000707339	0.000707339	0.898865	-1.11251	Baseline down vs Chronic Loading	-0.0794149	18.6521	0.0252269	0.0189349	1
220170	cg20873579	CYP3A7-CYP3A51P	0.000724248	0.000724248	0.858738	-1.1645	Baseline down vs Chronic Loading	-0.0868845	18.5467	0.0301957	0.0227932	1
370419	cg25481636	SNTG2	0.000727969	0.000727969	0.931748	-1.07325	Baseline down vs Chronic Loading	-0.0526949	18.5239	0.011107	0.00839445	1
483067	cg16019477	CDRT15	0.000737217	0.000737217	0.831199	-1.20308	Baseline down vs Chronic Loading	-0.00608401	18.4678	0.000148061	0.000112241	1
67496	cg20162923		0.000738053	0.000738053	0.655538	-1.52547	Baseline down vs Chronic Loading	-0.0545802	18.4628	0.011916	0.00903569	1
402134	cg25219674	EHHADH	0.000752114	0.000752114	1.0998	1.0998	Baseline up vs Chronic Loading	0.0642151	18.3791	0.0164943	0.0125643	1
380135	cg24078554	ZNF697	0.000759707	0.000759707	1.12244	1.12244	Baseline up vs Chronic Loading	0.0889136	18.3346	0.0316225	0.0241464	1
123217	cg10711694	ZNF321P	0.000763555	0.000763555	0.63445	-1.57617	Baseline down vs Chronic Loading	-0.0367443	18.3123	0.00540057	0.00412881	1
272486	cg23419785	SNED1	0.000781833	0.000781833	1.10652	1.10652	Baseline up vs Chronic Loading	0.0826092	18.2079	0.0272971	0.0209887	1
293041	cg22614631	MFI2	0.000788871	0.000788871	1.20874	1.20874	Baseline up vs Chronic Loading	0.0421327	18.1685	0.00710065	0.00547151	1
406373	cg14794281	LYPD5	0.000797286	0.000797286	1.09024	1.09024	Baseline up vs Chronic Loading	0.0663491	18.1218	0.0176088	0.0136037	1
590860	cg13499822	SERPINH1	0.000803748	0.000803748	1.2063	1.2063	Baseline up vs Chronic Loading	0.108609	18.0864	0.0471839	0.0365233	1
797269	cg07664856	CNTN6	0.000811495	0.000811495	0.825936	-1.21075	Baseline down vs Chronic Loading	-0.00659602	18.0444	0.00017403	0.000135024	1
752194	cg15207313		0.000813357	0.000813357	0.73006	-1.36975	Baseline down vs Chronic Loading	-0.00723577	18.0343	0.000209426	0.000162577	1
298607	cg09826652	PSMB1	0.000824257	0.000824257	1.19625	1.19625	Baseline up vs Chronic Loading	0.122569	17.9761	0.0600923	0.0468006	1
378092	cg10119080		0.000827337	0.000827337	0.787911	-1.26918	Baseline down vs Chronic Loading	-0.0114585	17.9598	0.000525193	0.000409397	1
348848	cg21690653		0.000829563	0.000829563	0.766007	-1.30547	Baseline down vs Chronic Loading	-0.0066987	17.9481	0.00017949	0.000140007	1
55048	cg16080656	ARL8B	0.000830802	0.000830802	1.0218	1.0218	Baseline up vs Chronic Loading	0.0207385	17.9416	0.00172033	0.0013424	1
688948	cg21199586	DCTN5	0.000831846	0.000831846	0.767423	-1.30306	Baseline down vs Chronic Loading	-0.00755291	17.9361	0.000228186	0.00017811	1
809530	cg23231420	ST6GALNAC5	0.000836819	0.000836819	1.20847	1.20847	Baseline up vs Chronic Loading	0.113072	17.9101	0.0511411	0.0399761	1
815469	cg02023056		0.00084298	0.00084298	0.952109	-1.0503	Baseline down vs Chronic Loading	-0.0409506	17.8781	0.00670782	0.00525276	1
349133	cg10500653	RHBDL2	0.000850501	0.000850501	1.1721	1.1721	Baseline up vs Chronic Loading	0.0962917	17.8394	0.0370884	0.0291061	1
157824	cg26891951	PRDM16	0.00086034	0.00086034	0.969783	-1.03116	Baseline down vs Chronic Loading	-0.0226846	17.7895	0.00205837	0.0016199	1
831406	cg22138654		0.000861931	0.000861931	0.810758	-1.23341	Baseline down vs Chronic Loading	-0.00621527	17.7814	0.000154518	0.000121658	1
300452	cg07601992	LINC00968	0.000864045	0.000864045	1.10972	1.10972	Baseline up vs Chronic Loading	0.0583995	17.7708	0.013642	0.0107473	1
524408	cg27317340	LINC01102	0.00086887	0.00086887	1.0618	1.0618	Baseline up vs Chronic Loading	0.0479578	17.7466	0.00919981	0.00725756	1
707758	cg04043764		0.000887105	0.000887105	1.29132	1.29132	Baseline up vs Chronic Loading	0.042203	17.6567	0.00712438	0.00564892	1
217066	cg22945143	CLSTN2	0.000891277	0.000891277	1.06728	1.06728	Baseline up vs Chronic Loading	0.0480155	17.6364	0.00922197	0.0073205	1
84961	cg10797804		0.000902238	0.000902238	0.569399	-1.75624	Baseline down vs Chronic Loading	-0.045466	17.5837	0.00826864	0.00658343	1
448623	cg03528353	STRADA	0.00090323	0.00090323	0.750618	-1.33224	Baseline down vs Chronic Loading	-0.00913681	17.5789	0.000333925	0.000265941	1
831008	cg23720987		0.000908223	0.000908223	0.858966	-1.16419	Baseline down vs Chronic Loading	-0.0461276	17.5552	0.00851103	0.00678742	1
851965	cg01246254	PLEKHA1	0.000916301	0.000916301	0.743055	-1.34579	Baseline down vs Chronic Loading	-0.010662	17.5171	0.000454717	0.000363419	1
428854	cg26680428		0.000925992	0.000925992	1.14698	1.14698	Baseline up vs Chronic Loading	0.0698072	17.4718	0.0194922	0.0156189	1
283082	cg01640444	OPA1	0.00093254	0.00093254	1.1613	1.1613	Baseline up vs Chronic Loading	0.0357882	17.4416	0.00512318	0.00411227	1
134415	cg07001856	WFDC1	0.000935585	0.000935585	1.81253	1.81253	Baseline up vs Chronic Loading	0.0271107	17.4276	0.00293996	0.00236174	1
490535	cg14166209		0.000938736	0.000938736	0.852404	-1.17315	Baseline down vs Chronic Loading	-0.0678012	17.4132	0.018388	0.0147838	1
559976	cg01633093	GALNT15	0.000946385	0.000946385	1.06149	1.06149	Baseline up vs Chronic Loading	0.048971	17.3784	0.00959262	0.0077278	1
323096	cg05821379		0.000948302	0.000948302	1.22664	1.22664	Baseline up vs Chronic Loading	0.139792	17.3697	0.0781676	0.0630031	1
139972	cg13232194	RAD17	0.000950016	0.000950016	0.669732	-1.49314	Baseline down vs Chronic Loading	-0.0538805	17.362	0.0116124	0.00936379	1
387308	cg04234156	TAF3	0.000950818	0.000950818	0.938574	-1.06545	Baseline down vs Chronic Loading	-0.049155	17.3584	0.00966485	0.00779496	1
847583	cg11749617		0.000951701	0.000951701	0.749526	-1.33418	Baseline down vs Chronic Loading	-0.00697773	17.3544	0.000194755	0.000157111	1
458861	cg10969346	LOC101929584	0.00095397	0.00095397	0.894368	-1.11811	Baseline down vs Chronic Loading	-0.086064	17.3442	0.0296281	0.0239153	1
98864	cg14704921	RASL11B	0.000958455	0.000958455	1.76173	1.76173	Baseline up vs Chronic Loading	0.0545533	17.3242	0.0119043	0.00962006	1
14735	cg09790117		0.000959694	0.000959694	0.490621	-2.03823	Baseline down vs Chronic Loading	-0.0480905	17.3186	0.0092508	0.00747813	1
569797	cg17792125		0.00096289	0.00096289	1.19074	1.19074	Baseline up vs Chronic Loading	0.0675888	17.3044	0.018273	0.0147836	1
42238	cg03149360	CDKAL1	0.000982846	0.000982846	1.07745	1.07745	Baseline up vs Chronic Loading	0.055431	17.217	0.0122904	0.00999394	1
341682	cg18638269		0.000992727	0.000992727	1.11393	1.11393	Baseline up vs Chronic Loading	0.0848682	17.1744	0.0288104	0.0234853	1
78793	cg26298979		0.000997587	0.000997587	0.646863	-1.54592	Baseline down vs Chronic Loading	-0.016122	17.1536	0.00103968	0.00084854	1
428279	cg20934660	GAS7	0.00100059	0.00100059	0.776729	-1.28745	Baseline down vs Chronic Loading	-0.00653744	17.1409	0.000170953	0.000139627	1
15719	cg02446151		0.0010016	0.0010016	1.63414	1.63414	Baseline up vs Chronic Loading	0.0205934	17.1366	0.00169635	0.00138586	1
115798	cg26146306	TAF10	0.00100286	0.00100286	0.635282	-1.5741	Baseline down vs Chronic Loading	-0.0435821	17.1312	0.0075976	0.00620893	1
431907	cg00228281	GRB10	0.00100577	0.00100577	0.899739	-1.11143	Baseline down vs Chronic Loading	-0.0608505	17.1189	0.0148111	0.0121127	1
853329	cg06300046		0.00100999	0.00100999	1.11356	1.11356	Baseline up vs Chronic Loading	0.082376	17.1012	0.0271432	0.022221	1
600709	ch.1.448124R	MFN2	0.00102343	0.00102343	0.860807	-1.1617	Baseline down vs Chronic Loading	-0.0944279	17.0451	0.0356665	0.0292947	1
407040	cg13517118	PROSER2	0.00103412	0.00103412	1.25032	1.25032	Baseline up vs Chronic Loading	0.0639993	17.0012	0.0163836	0.0134915	1
824611	cg13130930	HECW2	0.00105125	0.00105125	1.10531	1.10531	Baseline up vs Chronic Loading	0.0765634	16.9318	0.0234478	0.0193877	1
794222	cg03607973		0.00105254	0.00105254	1.11376	1.11376	Baseline up vs Chronic Loading	0.0796164	16.9267	0.0253551	0.0209711	1
176692	cg05112874	ARHGAP22	0.00106337	0.00106337	1.13824	1.13824	Baseline up vs Chronic Loading	0.0647066	16.8835	0.0167478	0.0138874	1
752724	cg19050990	MIR2682	0.00106809	0.00106809	1.09306	1.09306	Baseline up vs Chronic Loading	0.0671504	16.8649	0.0180367	0.0149728	1
518314	cg07650890	AFG3L1P	0.00107085	0.00107085	0.760252	-1.31535	Baseline down vs Chronic Loading	-0.00648322	16.8541	0.000168129	0.000139658	1
245235	cg01515426	ANAPC11	0.00107583	0.00107583	0.760933	-1.31418	Baseline down vs Chronic Loading	-0.00625576	16.8345	0.000156538	0.000130181	1
704772	cg14849468	ALDH6A1	0.00108557	0.00108557	1.2893	1.2893	Baseline up vs Chronic Loading	0.0901021	16.7967	0.0324736	0.0270667	1
68297	cg03996098		0.0011057	0.0011057	1.02893	1.02893	Baseline up vs Chronic Loading	0.0256852	16.7197	0.00263893	0.00220967	1
32035	cg03901886	SLC25A33	0.0011092	0.0011092	0.425927	-2.34782	Baseline down vs Chronic Loading	-0.0644976	16.7064	0.0166398	0.0139441	1
230465	cg25751974	FMNL2	0.00111168	0.00111168	0.855264	-1.16923	Baseline down vs Chronic Loading	-0.00684878	16.6971	0.000187623	0.000157316	1
856554	cg02509021		0.00111629	0.00111629	1.14863	1.14863	Baseline up vs Chronic Loading	0.105737	16.6798	0.044721	0.037536	1
49860	cg02658657	NDEL1	0.00112046	0.00112046	1.01726	1.01726	Baseline up vs Chronic Loading	0.0162763	16.6642	0.00105968	0.000890257	1
108027	cg26591144	SLC43A2	0.00115603	0.00115603	1.58369	1.58369	Baseline up vs Chronic Loading	0.0206311	16.534	0.00170257	0.00144164	1
727078	cg00269395	ZFPM1	0.00116221	0.00116221	1.09578	1.09578	Baseline up vs Chronic Loading	0.070756	16.5118	0.0200257	0.0169793	1
509651	cg02427830		0.00117428	0.00117428	1.35158	1.35158	Baseline up vs Chronic Loading	0.157278	16.4689	0.0989453	0.084112	1
131715	cg25467549		0.00117538	0.00117538	1.4429	1.4429	Baseline up vs Chronic Loading	0.0349634	16.465	0.00488977	0.00415771	1
429607	cg01522829		0.00117578	0.00117578	1.11734	1.11734	Baseline up vs Chronic Loading	0.0535235	16.4636	0.0114591	0.00974434	1
550854	cg26935005	COG2	0.001189	0.001189	1.1873	1.1873	Baseline up vs Chronic Loading	0.108524	16.4173	0.0471103	0.0401737	1
47610	cg04818943	URAHP	0.00119746	0.00119746	0.512166	-1.95249	Baseline down vs Chronic Loading	-0.0277357	16.3879	0.00307708	0.00262872	1
570745	cg09583780		0.00119888	0.00119888	0.805401	-1.24162	Baseline down vs Chronic Loading	-0.00627932	16.383	0.000157719	0.000134778	1
716808	cg08234193	ALG12	0.00120045	0.00120045	1.05894	1.05894	Baseline up vs Chronic Loading	0.0478812	16.3776	0.00917044	0.00783912	1
540293	cg20494466	VPS13A	0.00120108	0.00120108	1.12257	1.12257	Baseline up vs Chronic Loading	0.085741	16.3754	0.029406	0.0251404	1
238499	cg07657743	WNT7A	0.00120433	0.00120433	1.10497	1.10497	Baseline up vs Chronic Loading	0.0400583	16.3643	0.00641867	0.00549131	1
179639	cg00364843		0.00120482	0.00120482	1.11106	1.11106	Baseline up vs Chronic Loading	0.0777041	16.3626	0.0241517	0.0206644	1
457190	cg17601595	PRPF18	0.00122439	0.00122439	1.1193	1.1193	Baseline up vs Chronic Loading	0.0820823	16.2961	0.02695	0.0231528	1
829838	ch.1.4424447F	PARP1	0.00122451	0.00122451	0.723324	-1.38251	Baseline down vs Chronic Loading	-0.00853147	16.2957	0.000291144	0.000250129	1
716788	cg09094119	STAG1	0.00122456	0.00122456	1.14565	1.14565	Baseline up vs Chronic Loading	0.104912	16.2955	0.0440258	0.037824	1
72329	cg24828811	LRRC58	0.00122688	0.00122688	0.554326	-1.80399	Baseline down vs Chronic Loading	-0.0292761	16.2877	0.00342835	0.00294682	1
272757	cg22256677	NKX6-1	0.00122855	0.00122855	0.8609	-1.16158	Baseline down vs Chronic Loading	-0.0493613	16.2821	0.00974617	0.00838015	1
97973	cg04825924	UPK1B	0.00122897	0.00122897	1.1536	1.1536	Baseline up vs Chronic Loading	0.0380953	16.2807	0.00580501	0.00499181	1
597333	cg08232654	GZMH	0.00124345	0.00124345	1.15924	1.15924	Baseline up vs Chronic Loading	0.0501197	16.2325	0.010048	0.00866605	1
353760	cg02239980	CLEC7A	0.00125097	0.00125097	1.18083	1.18083	Baseline up vs Chronic Loading	0.105872	16.2077	0.0448358	0.0387286	1
483154	cg27175123		0.00126426	0.00126426	1.22439	1.22439	Baseline up vs Chronic Loading	0.139432	16.1643	0.0777656	0.0673533	1
587570	cg25507584		0.00126749	0.00126749	1.15246	1.15246	Baseline up vs Chronic Loading	0.092535	16.1538	0.0342509	0.0296842	1
854115	cg03105244	NCK2	0.00126865	0.00126865	1.04708	1.04708	Baseline up vs Chronic Loading	0.0383715	16.15	0.00588949	0.00510542	1
707372	cg27195771	WSCD2	0.00126912	0.00126912	1.10447	1.10447	Baseline up vs Chronic Loading	0.0773081	16.1485	0.0239062	0.0207255	1
812213	cg18825212	ADAMTS16	0.00127263	0.00127263	1.18978	1.18978	Baseline up vs Chronic Loading	0.0688883	16.1372	0.0189824	0.0164684	1
763458	cg09693728		0.00127373	0.00127373	0.774853	-1.29057	Baseline down vs Chronic Loading	-0.0106716	16.1337	0.00045553	0.000395286	1
546151	cg18998310	MUTYH	0.00127709	0.00127709	0.852512	-1.173	Baseline down vs Chronic Loading	-0.0779294	16.1229	0.024292	0.0210935	1
755810	cg20667822	PTPRJ	0.00128077	0.00128077	1.07644	1.07644	Baseline up vs Chronic Loading	0.0614783	16.1111	0.0151183	0.0131373	1
438201	cg05877591	TSPAN5	0.00128134	0.00128134	1.12223	1.12223	Baseline up vs Chronic Loading	0.0627524	16.1093	0.0157515	0.0136891	1
111317	cg06267203	OPHN1	0.0012828	0.0012828	1.26354	1.26354	Baseline up vs Chronic Loading	0.0204688	16.1046	0.00167589	0.00145688	1
850842	cg06993070		0.00130027	0.00130027	0.931277	-1.07379	Baseline down vs Chronic Loading	-0.0274879	16.0493	0.00302233	0.00263642	1
410367	cg14733103	CUX2	0.00130864	0.00130864	1.14724	1.14724	Baseline up vs Chronic Loading	0.0973639	16.023	0.0379189	0.0331313	1
329385	cg08512078	RCN1	0.0013103	0.0013103	0.763924	-1.30903	Baseline down vs Chronic Loading	-0.00740483	16.0179	0.000219326	0.000191696	1
228778	cg03608855	FAM47A	0.00131271	0.00131271	1.09162	1.09162	Baseline up vs Chronic Loading	0.0652462	16.0104	0.0170283	0.0148901	1
709933	cg22125717	PHYKPL	0.0013146	0.0013146	0.915169	-1.09269	Baseline down vs Chronic Loading	-0.0658234	16.0045	0.0173309	0.0151602	1
152009	cg19927707	TF	0.00131579	0.00131579	1.20284	1.20284	Baseline up vs Chronic Loading	0.105467	16.0008	0.0444932	0.0389297	1
361762	cg15991632	PHKB	0.00131648	0.00131648	1.12316	1.12316	Baseline up vs Chronic Loading	0.0538252	15.9987	0.0115886	0.0101409	1
602381	cg03472880		0.0013183	0.0013183	1.09787	1.09787	Baseline up vs Chronic Loading	0.0473531	15.993	0.00896927	0.00785154	1
791737	cg15991644	TMEM170A	0.00132751	0.00132751	1.10866	1.10866	Baseline up vs Chronic Loading	0.0725502	15.9647	0.0210541	0.0184632	1
349021	cg07865063		0.0013294	0.0013294	1.04012	1.04012	Baseline up vs Chronic Loading	0.0249474	15.9589	0.0024895	0.00218393	1
724151	cg19726840	RPS15	0.00132992	0.00132992	1.05696	1.05696	Baseline up vs Chronic Loading	0.0404494	15.9573	0.00654463	0.00574189	1
517404	cg14126203	MCM3AP	0.00134	0.00134	1.11901	1.11901	Baseline up vs Chronic Loading	0.0357468	15.9265	0.00511132	0.00449304	1
155225	cg23271248	LRP1B	0.00134427	0.00134427	1.15078	1.15078	Baseline up vs Chronic Loading	0.0870887	15.9136	0.0303378	0.0266897	1
208481	cg17279685	XIST	0.00135036	0.00135036	0.950967	-1.05156	Baseline down vs Chronic Loading	-0.0379514	15.8952	0.00576123	0.00507431	1
543790	cg03433549	PA2G4	0.00135119	0.00135119	1.19286	1.19286	Baseline up vs Chronic Loading	0.121133	15.8927	0.0586929	0.051703	1
61344	cg22164916	BRE-AS1	0.00135413	0.00135413	0.601902	-1.6614	Baseline down vs Chronic Loading	-0.0242582	15.8839	0.00235384	0.00207467	1
509230	cg14492813		0.00135714	0.00135714	1.1854	1.1854	Baseline up vs Chronic Loading	0.10639	15.8748	0.0452751	0.039928	1
762780	cg06280020	FNDC3A	0.00136368	0.00136368	1.05535	1.05535	Baseline up vs Chronic Loading	0.0440407	15.8553	0.00775833	0.00685047	1
684583	cg15810023	RFTN2	0.00136676	0.00136676	1.07956	1.07956	Baseline up vs Chronic Loading	0.0365587	15.8462	0.00534615	0.00472329	1
11934	cg12817999	SETD5	0.00137593	0.00137593	0.667411	-1.49833	Baseline down vs Chronic Loading	-0.0307012	15.8191	0.00377025	0.0033367	1
2420	cg25456186	MORC1	0.00137688	0.00137688	1.01448	1.01448	Baseline up vs Chronic Loading	0.0135537	15.8163	0.000734815	0.000650432	1
350484	cg19048403		0.0013769	0.0013769	0.923387	-1.08297	Baseline down vs Chronic Loading	-0.0624823	15.8162	0.0156162	0.0138229	1
273846	cg20497029		0.00138721	0.00138721	1.05056	1.05056	Baseline up vs Chronic Loading	0.04102	15.786	0.00673057	0.00596909	1
66726	cg14621784		0.00138955	0.00138955	0.564296	-1.77212	Baseline down vs Chronic Loading	-0.0460108	15.7792	0.00846796	0.00751316	1
745077	cg00693994	GUCY1A3	0.00139018	0.00139018	1.09255	1.09255	Baseline up vs Chronic Loading	0.0646059	15.7773	0.0166957	0.0148149	1
473442	cg08520356	FARP1	0.00139378	0.00139378	0.917347	-1.0901	Baseline down vs Chronic Loading	-0.0517317	15.7669	0.0107047	0.0095051	1
77228	cg09770389		0.00139632	0.00139632	0.681357	-1.46766	Baseline down vs Chronic Loading	-0.104187	15.7595	0.0434198	0.0385721	1
44676	cg09257735	ITPK1	0.00140898	0.00140898	1.02041	1.02041	Baseline up vs Chronic Loading	0.0191148	15.723	0.0014615	0.00130134	1
586295	cg11591924		0.00141596	0.00141596	1.08218	1.08218	Baseline up vs Chronic Loading	0.056747	15.7031	0.0128809	0.0114839	1
535817	cg24308841	PHF6	0.001419	0.001419	1.2918	1.2918	Baseline up vs Chronic Loading	0.132441	15.6944	0.0701621	0.0625872	1
152714	cg12342742		0.00142656	0.00142656	1.23865	1.23865	Baseline up vs Chronic Loading	0.10042	15.673	0.0403364	0.0360307	1
61048	cg12557168	ZKSCAN1	0.00142722	0.00142722	0.570669	-1.75233	Baseline down vs Chronic Loading	-0.05605	15.6711	0.0125664	0.0112264	1
368305	cg14565798	CEBPA	0.0014385	0.0014385	1.0545	1.0545	Baseline up vs Chronic Loading	0.0446237	15.6394	0.00796512	0.00713016	1
283662	cg22169020	GRPR	0.001444	0.001444	0.939295	-1.06463	Baseline down vs Chronic Loading	-0.0480307	15.6241	0.0092278	0.00826861	1
239735	cg25820223		0.00145014	0.00145014	0.885014	-1.12993	Baseline down vs Chronic Loading	-0.0666339	15.607	0.0177603	0.0159316	1
802603	cg12753957		0.00145264	0.00145264	1.10655	1.10655	Baseline up vs Chronic Loading	0.0732494	15.6001	0.0214619	0.0192606	1
135879	cg23308914	COMMD9	0.00145563	0.00145563	1.73944	1.73944	Baseline up vs Chronic Loading	0.0406372	15.5918	0.00660554	0.00593116	1
64517	cg06669665	TECPR1	0.00145585	0.00145585	1.04908	1.04908	Baseline up vs Chronic Loading	0.0406354	15.5912	0.00660496	0.00593088	1
748745	cg17672639	SLC25A37	0.00146201	0.00146201	1.24097	1.24097	Baseline up vs Chronic Loading	0.11059	15.5742	0.0489204	0.0439756	1
563164	cg06311892		0.00146711	0.00146711	1.19342	1.19342	Baseline up vs Chronic Loading	0.0861347	15.5602	0.0296767	0.026701	1
862636	cg23220915	PARD3	0.00147457	0.00147457	1.34193	1.34193	Baseline up vs Chronic Loading	0.0348998	15.5399	0.00487198	0.00438921	1
87548	cg07810072	RCE1	0.00147554	0.00147554	1.02626	1.02626	Baseline up vs Chronic Loading	0.0240276	15.5372	0.0023093	0.00208082	1
17297	cg03748603		0.00147713	0.00147713	0.694875	-1.43911	Baseline down vs Chronic Loading	-0.111475	15.5329	0.0497065	0.044801	1
572735	cg01122415	TEKT5	0.00147829	0.00147829	0.957854	-1.044	Baseline down vs Chronic Loading	-0.0334672	15.5298	0.0044802	0.00403887	1
665023	cg02111587	TACR1	0.00149885	0.00149885	1.21208	1.21208	Baseline up vs Chronic Loading	0.111608	15.4745	0.0498253	0.0450778	1
237472	cg03606473		0.00149896	0.00149896	1.19469	1.19469	Baseline up vs Chronic Loading	0.0485126	15.4742	0.00941389	0.00851707	1
774640	cg05033548	EWSR1	0.00151002	0.00151002	0.956518	-1.04546	Baseline down vs Chronic Loading	-0.0323622	15.4447	0.00418925	0.00379737	1
120650	cg04865480	PDK1	0.00151659	0.00151659	0.615589	-1.62446	Baseline down vs Chronic Loading	-0.0212001	15.4274	0.00179777	0.00163143	1
531322	cg13438899		0.00156331	0.00156331	1.0532	1.0532	Baseline up vs Chronic Loading	0.0422736	15.3064	0.00714824	0.00653812	1
305806	cg06687607		0.00156337	0.00156337	1.09999	1.09999	Baseline up vs Chronic Loading	0.0773514	15.3063	0.023933	0.0218904	1
3665	cg06780216	ABCA3	0.00156948	0.00156948	0.53272	-1.87716	Baseline down vs Chronic Loading	-0.0276123	15.2908	0.00304975	0.0027923	1
126091	cg20500144	ARL6IP5	0.0015755	0.0015755	1.18099	1.18099	Baseline up vs Chronic Loading	0.0547448	15.2756	0.011988	0.0109869	1
502351	cg12919829	LZTS3	0.00157963	0.00157963	1.10924	1.10924	Baseline up vs Chronic Loading	0.0312646	15.2652	0.00390989	0.00358584	1
701432	cg11967074	NXPE3	0.00158328	0.00158328	1.15689	1.15689	Baseline up vs Chronic Loading	0.0878996	15.256	0.0309054	0.0283609	1
663954	cg25813343	MYLK4	0.00159204	0.00159204	0.779314	-1.28318	Baseline down vs Chronic Loading	-0.0121141	15.2341	0.00058701	0.000539456	1
760414	cg06065608	PACRG	0.00159453	0.00159453	1.08914	1.08914	Baseline up vs Chronic Loading	0.0681103	15.2279	0.018556	0.0170597	1
336856	cg06226150	LIME1	0.00160705	0.00160705	1.59003	1.59003	Baseline up vs Chronic Loading	0.110865	15.1969	0.0491644	0.0452921	1
99382	cg09294038	NDRG3	0.00160923	0.00160923	0.689105	-1.45116	Baseline down vs Chronic Loading	-0.0155878	15.1916	0.000971924	0.00089569	1
56073	cg10613925	VDAC2	0.00161156	0.00161156	0.762304	-1.31181	Baseline down vs Chronic Loading	-0.117889	15.1858	0.0555909	0.0512499	1
234636	cg27175509		0.00161386	0.00161386	0.860108	-1.16264	Baseline down vs Chronic Loading	-0.00961189	15.1802	0.000369554	0.000340823	1
7979	cg09597022	DAXX	0.00161448	0.00161448	1.03886	1.03886	Baseline up vs Chronic Loading	0.0337348	15.1787	0.00455215	0.00419867	1
245580	cg03769162		0.00161655	0.00161655	1.15865	1.15865	Baseline up vs Chronic Loading	0.0953526	15.1736	0.0363685	0.0335556	1
198487	cg15163909		0.00162653	0.00162653	1.10202	1.10202	Baseline up vs Chronic Loading	0.0649947	15.1492	0.0168972	0.0156154	1
275018	cg21406859		0.00163227	0.00163227	1.10651	1.10651	Baseline up vs Chronic Loading	0.0487852	15.1353	0.00951997	0.00880587	1
126297	cg16436866	RNF103-CHMP3	0.00163239	0.00163239	1.52928	1.52928	Baseline up vs Chronic Loading	0.0440236	15.135	0.0077523	0.00717093	1
447140	cg16456533	PLXNA2	0.00163311	0.00163311	1.17531	1.17531	Baseline up vs Chronic Loading	0.0487852	15.1333	0.00951996	0.00880705	1
95486	cg04723113	PIANP	0.0016347	0.0016347	0.658207	-1.51928	Baseline down vs Chronic Loading	-0.0258778	15.1294	0.00267863	0.00247867	1
101658	cg03732161	ADAMTSL1	0.00164009	0.00164009	0.645318	-1.54962	Baseline down vs Chronic Loading	-0.0168575	15.1164	0.0011367	0.00105274	1
735687	cg14688529	RNASE8	0.00164446	0.00164446	1.27931	1.27931	Baseline up vs Chronic Loading	0.110835	15.1059	0.0491377	0.0455402	1
762133	cg18735542		0.00164447	0.00164447	0.933798	-1.0709	Baseline down vs Chronic Loading	-0.0503087	15.1059	0.0101238	0.00938267	1
66698	cg16509829	MAP4	0.00164676	0.00164676	0.747386	-1.338	Baseline down vs Chronic Loading	-0.0279887	15.1004	0.00313347	0.00290512	1
614847	cg05913474	FAM83H	0.00164929	0.00164929	0.776644	-1.28759	Baseline down vs Chronic Loading	-0.00655157	15.0943	0.000171692	0.000159245	1
321936	cg03193551	PRKAG2	0.00165406	0.00165406	1.1313	1.1313	Baseline up vs Chronic Loading	0.0370336	15.083	0.00548596	0.00509206	1
430768	cg27103043	XKR6	0.00165518	0.00165518	0.846878	-1.18081	Baseline down vs Chronic Loading	-0.104397	15.0803	0.0435948	0.0404719	1
671556	cg04464446	GAL	0.00165753	0.00165753	0.874441	-1.14359	Baseline down vs Chronic Loading	-0.0795955	15.0747	0.0253418	0.0235351	1
100474	cg08067991	UVSSA	0.00165861	0.00165861	1.06713	1.06713	Baseline up vs Chronic Loading	0.040721	15.0721	0.0066328	0.00616099	1
793183	cg15003393	USP48	0.00166352	0.00166352	0.817871	-1.22269	Baseline down vs Chronic Loading	-0.00877305	15.0605	0.000307866	0.000286187	1
20316	cg02703032	BRD2	0.00166681	0.00166681	1.02075	1.02075	Baseline up vs Chronic Loading	0.0196678	15.0527	0.00154729	0.00143908	1
433952	cg16562217	IQSEC1	0.00167026	0.00167026	1.19642	1.19642	Baseline up vs Chronic Loading	0.109355	15.0445	0.0478337	0.0445126	1
99190	cg26200347	FAM171A1	0.00167219	0.00167219	1.06406	1.06406	Baseline up vs Chronic Loading	0.0297625	15.04	0.00354322	0.00329821	1
451014	cg05256971	MYT1L	0.0016729	0.0016729	1.09656	1.09656	Baseline up vs Chronic Loading	0.0768994	15.0383	0.0236541	0.0220209	1
449648	cg20787447	KIAA0586	0.00167321	0.00167321	1.06297	1.06297	Baseline up vs Chronic Loading	0.0358866	15.0376	0.00515138	0.00479594	1
123698	cg07712598		0.00167682	0.00167682	1.43768	1.43768	Baseline up vs Chronic Loading	0.0304894	15.0291	0.00371842	0.0034638	1
595666	cg13520604	DPYSL2	0.00167752	0.00167752	1.19608	1.19608	Baseline up vs Chronic Loading	0.106155	15.0275	0.0450758	0.0419938	1
654681	cg05754596		0.00168215	0.00168215	0.766099	-1.30531	Baseline down vs Chronic Loading	-0.0213099	15.0166	0.00181645	0.00169347	1
477268	cg06020164		0.00168397	0.00168397	1.10985	1.10985	Baseline up vs Chronic Loading	0.0388266	15.0124	0.00603001	0.00562337	1
219397	cg05044414	ABCC5	0.00168527	0.00168527	1.08787	1.08787	Baseline up vs Chronic Loading	0.0318361	15.0093	0.00405416	0.00378153	1
701199	cg10897802	LINC01197	0.0016888	0.0016888	1.44065	1.44065	Baseline up vs Chronic Loading	0.0992989	15.0011	0.0394411	0.036809	1
101598	cg03155239		0.00168964	0.00168964	0.806508	-1.23991	Baseline down vs Chronic Loading	-0.0653991	14.9992	0.0171081	0.0159685	1
632055	cg23104955	RPL7	0.00169715	0.00169715	1.28838	1.28838	Baseline up vs Chronic Loading	0.101334	14.9817	0.0410741	0.0383826	1
739228	cg10433166		0.00170024	0.00170024	1.11337	1.11337	Baseline up vs Chronic Loading	0.0789098	14.9746	0.024907	0.0232861	1
332449	cg00344929	NODAL	0.00170666	0.00170666	0.956304	-1.04569	Baseline down vs Chronic Loading	-0.0369954	14.9598	0.00547464	0.00512341	1
530566	cg14449251	KBTBD3	0.00170699	0.00170699	1.17535	1.17535	Baseline up vs Chronic Loading	0.0804344	14.959	0.0258787	0.0242197	1
419921	cg22808943		0.00172498	0.00172498	1.11711	1.11711	Baseline up vs Chronic Loading	0.0805107	14.9179	0.0259279	0.0243326	1
99033	cg03998871	ELOVL5	0.00173338	0.00173338	0.711438	-1.4056	Baseline down vs Chronic Loading	-0.028383	14.8988	0.00322238	0.00302798	1
535417	cg06266799		0.00173639	0.00173639	1.06498	1.06498	Baseline up vs Chronic Loading	0.0520376	14.8921	0.0108317	0.0101828	1
648085	cg21138332	LOC400867	0.00173801	0.00173801	1.07882	1.07882	Baseline up vs Chronic Loading	0.0595569	14.8884	0.0141881	0.0133415	1
860688	cg15154249		0.00173819	0.00173819	1.08651	1.08651	Baseline up vs Chronic Loading	0.0383518	14.888	0.00588344	0.00553253	1
535342	cg06649004	ZFHX3	0.00173844	0.00173844	0.962857	-1.03858	Baseline down vs Chronic Loading	-0.0262558	14.8874	0.00275748	0.00259311	1
550441	cg00110128	C1orf111	0.00174012	0.00174012	1.14831	1.14831	Baseline up vs Chronic Loading	0.104409	14.8836	0.0436047	0.0410159	1
252670	cg23676114	CHMP5	0.00174725	0.00174725	1.11062	1.11062	Baseline up vs Chronic Loading	0.0805747	14.8676	0.0259691	0.0244536	1
64272	cg25002570		0.00174902	0.00174902	0.651842	-1.53411	Baseline down vs Chronic Loading	-0.0268649	14.8637	0.00288689	0.00271914	1
688139	cg06666340	CACNA1C-IT3	0.00177498	0.00177498	0.953503	-1.04876	Baseline down vs Chronic Loading	-0.0329031	14.8061	0.00433044	0.00409468	1
85706	cg09283686	UBA2	0.00177625	0.00177625	0.646019	-1.54794	Baseline down vs Chronic Loading	-0.0409368	14.8033	0.00670328	0.00633952	1
48600	cg10767168	SNRPB2	0.00177825	0.00177825	0.631869	-1.58261	Baseline down vs Chronic Loading	-0.0339238	14.7989	0.00460329	0.00435477	1
252695	cg10002979	CDKAL1	0.00177867	0.00177867	0.537038	-1.86207	Baseline down vs Chronic Loading	-0.0193553	14.798	0.00149851	0.0014177	1
851635	cg09065350		0.00178449	0.00178449	0.798531	-1.2523	Baseline down vs Chronic Loading	-0.0112542	14.7853	0.000506628	0.000479721	1
746761	cg13105945	C1QL1	0.00178792	0.00178792	0.940963	-1.06274	Baseline down vs Chronic Loading	-0.0441817	14.7778	0.00780811	0.00739716	1
467018	cg16276154		0.00178825	0.00178825	0.855231	-1.16928	Baseline down vs Chronic Loading	-0.00670227	14.777	0.000179682	0.000170233	1
376408	cg22720846	ZWINT	0.00178855	0.00178855	0.734444	-1.36157	Baseline down vs Chronic Loading	-0.00977097	14.7764	0.000381887	0.000361822	1
722282	cg02298907	TCF4	0.00180002	0.00180002	0.844508	-1.18412	Baseline down vs Chronic Loading	-0.00627075	14.7515	0.000157289	0.000149276	1
397147	cg23153216	NTRK3-AS1	0.00180022	0.00180022	1.07348	1.07348	Baseline up vs Chronic Loading	0.049807	14.751	0.00992294	0.00941771	1
120552	cg02186707	SDK1	0.00180221	0.00180221	0.630998	-1.58479	Baseline down vs Chronic Loading	-0.0300916	14.7468	0.00362203	0.00343861	1
785473	cg09137165		0.00180402	0.00180402	0.946276	-1.05677	Baseline down vs Chronic Loading	-0.0460047	14.7429	0.00846574	0.00803918	1
74410	cg17218435	SPECC1	0.00180715	0.00180715	1.89825	1.89825	Baseline up vs Chronic Loading	0.0305432	14.7361	0.00373154	0.00354515	1
494600	cg08432546		0.00181279	0.00181279	1.12068	1.12068	Baseline up vs Chronic Loading	0.0743835	14.724	0.0221316	0.0210434	1
562194	cg15496336	CNN3	0.00181783	0.00181783	1.25807	1.25807	Baseline up vs Chronic Loading	0.156985	14.7132	0.0985775	0.0937993	1
4987	cg25827881	LTB	0.00182201	0.00182201	0.492201	-2.03169	Baseline down vs Chronic Loading	-0.0517236	14.7042	0.0107013	0.0101888	1
184376	cg19514928	TMEM56-RWDD3	0.00182239	0.00182239	1.05044	1.05044	Baseline up vs Chronic Loading	0.0375914	14.7034	0.00565246	0.00538204	1
251156	cg02957990	POLR1A	0.00182787	0.00182787	1.11805	1.11805	Baseline up vs Chronic Loading	0.075184	14.6918	0.0226105	0.0215459	1
269493	cg21954569	ZFPM2	0.00182862	0.00182862	1.28068	1.28068	Baseline up vs Chronic Loading	0.122198	14.6902	0.0597295	0.0569233	1
74615	cg16476345	TBCD	0.00183415	0.00183415	2.40914	2.40914	Baseline up vs Chronic Loading	0.0321705	14.6784	0.00413976	0.00394842	1
438977	cg09195492	UBAC1	0.00183542	0.00183542	0.861208	-1.16116	Baseline down vs Chronic Loading	-0.0668528	14.6757	0.0178772	0.017054	1
836423	cg00235740		0.00184008	0.00184008	1.07937	1.07937	Baseline up vs Chronic Loading	0.0618809	14.6659	0.015317	0.0146216	1
638265	cg11465931	MRC2	0.00184261	0.00184261	1.18533	1.18533	Baseline up vs Chronic Loading	0.0505061	14.6606	0.0102035	0.00974375	1
407511	cg02882689	JAM3	0.00184715	0.00184715	1.19029	1.19029	Baseline up vs Chronic Loading	0.116485	14.651	0.0542752	0.0518634	1
241427	cg09390792	TSPAN18	0.00184742	0.00184742	1.19505	1.19505	Baseline up vs Chronic Loading	0.0569576	14.6505	0.0129767	0.0124005	1
538541	cg00206155	GFOD1	0.00184744	0.00184744	0.96174	-1.03978	Baseline down vs Chronic Loading	-0.0241709	14.6504	0.00233693	0.00223318	1
848054	cg04692698	IDNK	0.0018478	0.0018478	1.09341	1.09341	Baseline up vs Chronic Loading	0.0662281	14.6497	0.0175446	0.0167666	1
53036	cg04102586	SLC35A3	0.00185987	0.00185987	0.72071	-1.38752	Baseline down vs Chronic Loading	-0.0692913	14.6244	0.0192051	0.0183852	1
628143	cg14058861	DDR1	0.00186051	0.00186051	1.07117	1.07117	Baseline up vs Chronic Loading	0.0385715	14.6231	0.00595104	0.00569747	1
121149	cg01983759	MED16	0.00186149	0.00186149	0.650485	-1.53731	Baseline down vs Chronic Loading	-0.0467291	14.621	0.00873443	0.00836343	1
124563	cg17075019		0.00186391	0.00186391	1.31535	1.31535	Baseline up vs Chronic Loading	0.0346039	14.616	0.00478971	0.00458785	1
539676	cg17527697	MAN1C1	0.00186473	0.00186473	0.784188	-1.2752	Baseline down vs Chronic Loading	-0.0143144	14.6143	0.000819607	0.000785156	1
148797	cg04357253		0.00186634	0.00186634	1.10364	1.10364	Baseline up vs Chronic Loading	0.0718422	14.6109	0.0206452	0.019782	1
766631	cg17823067	FSTL5	0.00187728	0.00187728	1.10692	1.10692	Baseline up vs Chronic Loading	0.0854731	14.5883	0.0292226	0.0280441	1
362833	cg25859972	ADAMTS9-AS2	0.00187791	0.00187791	0.93152	-1.07351	Baseline down vs Chronic Loading	-0.0284482	14.587	0.0032372	0.00310693	1
156742	cg19084916	VGLL4	0.00188826	0.00188826	1.07984	1.07984	Baseline up vs Chronic Loading	0.0636129	14.5657	0.0161864	0.0155577	1
645758	cg15214379	LOC100129461	0.00189603	0.00189603	0.907828	-1.10153	Baseline down vs Chronic Loading	-0.0651941	14.5499	0.0170011	0.0163586	1
617897	cg22557725	BICC1	0.0018962	0.0018962	1.03936	1.03936	Baseline up vs Chronic Loading	0.0246528	14.5495	0.00243104	0.00233923	1
840002	cg06879534	KLB	0.00189795	0.00189795	1.09637	1.09637	Baseline up vs Chronic Loading	0.0706961	14.5459	0.0199918	0.0192414	1
311195	cg17535831	ITSN1	0.00190094	0.00190094	1.09834	1.09834	Baseline up vs Chronic Loading	0.0504462	14.5399	0.0101793	0.00980131	1
836869	cg19093890		0.00190315	0.00190315	1.10422	1.10422	Baseline up vs Chronic Loading	0.0810915	14.5354	0.0263033	0.0253345	1
705175	cg26575389	FAM131B	0.0019249	0.0019249	0.937802	-1.06632	Baseline down vs Chronic Loading	-0.0444231	14.4915	0.00789366	0.00762594	1
115968	cg07576016	LPCAT1	0.00192574	0.00192574	1.48222	1.48222	Baseline up vs Chronic Loading	0.0314666	14.4898	0.00396059	0.0038267	1
411600	cg22616430	VARS	0.00193477	0.00193477	0.841225	-1.18874	Baseline down vs Chronic Loading	-0.0677859	14.4718	0.0183797	0.0177805	1
23916	cg02487667	MKS1	0.001935	0.001935	0.838629	-1.19242	Baseline down vs Chronic Loading	-0.0531922	14.4713	0.0113176	0.010949	1
586088	cg11999537	TBC1D5	0.00193722	0.00193722	1.11781	1.11781	Baseline up vs Chronic Loading	0.0874419	14.4669	0.0305843	0.0295972	1
264312	cg04933490		0.00194497	0.00194497	1.23772	1.23772	Baseline up vs Chronic Loading	0.0473442	14.4515	0.00896589	0.00868575	1
479175	cg10850080	CPXM1	0.00194605	0.00194605	0.717127	-1.39445	Baseline down vs Chronic Loading	-0.00761183	14.4494	0.00023176	0.000224552	1
99428	cg05970528	GDF1	0.00196175	0.00196175	0.535351	-1.86793	Baseline down vs Chronic Loading	-0.0319901	14.4185	0.00409346	0.00397465	1
126027	cg16709232	KIF19	0.00196401	0.00196401	1.02236	1.02236	Baseline up vs Chronic Loading	0.0202591	14.4141	0.00164173	0.00159457	1
667686	cg09584225		0.00196596	0.00196596	0.757813	-1.31959	Baseline down vs Chronic Loading	-0.00840967	14.4102	0.00028289	0.000274836	1
138018	cg18482690		0.00197289	0.00197289	0.730611	-1.36872	Baseline down vs Chronic Loading	-0.0252408	14.3967	0.0025484	0.00247817	1
248095	cg06828388	FRY	0.0019729	0.0019729	1.18966	1.18966	Baseline up vs Chronic Loading	0.0669574	14.3967	0.0179332	0.017439	1
161920	cg11455040	SLC45A3	0.00197451	0.00197451	1.14678	1.14678	Baseline up vs Chronic Loading	0.103298	14.3936	0.0426822	0.0415152	1
725439	cg03768400	RNFT1	0.00197491	0.00197491	1.07271	1.07271	Baseline up vs Chronic Loading	0.0437505	14.3928	0.00765642	0.00744748	1
455483	cg24906159		0.00197702	0.00197702	1.15209	1.15209	Baseline up vs Chronic Loading	0.0570368	14.3887	0.0130128	0.0126613	1
578039	cg26093213	ITPR1	0.00198877	0.00198877	1.2159	1.2159	Baseline up vs Chronic Loading	0.119761	14.3659	0.0573705	0.0559092	1
348588	cg03975346	IPO7	0.00199186	0.00199186	1.15239	1.15239	Baseline up vs Chronic Loading	0.0920328	14.36	0.0338801	0.0330309	1
127654	cg23456221	WNT5A	0.00199468	0.00199468	1.56976	1.56976	Baseline up vs Chronic Loading	0.0289927	14.3545	0.00336231	0.00327927	1
343092	cg07469151		0.00200126	0.00200126	1.26107	1.26107	Baseline up vs Chronic Loading	0.0713527	14.3419	0.0203648	0.0198793	1
686066	cg02652361	MALAT1	0.00200151	0.00200151	1.12226	1.12226	Baseline up vs Chronic Loading	0.0776562	14.3414	0.0241219	0.0235477	1
277029	cg11653519		0.00200229	0.00200229	0.875263	-1.14251	Baseline down vs Chronic Loading	-0.0458671	14.3399	0.00841515	0.00821566	1
150188	cg14348252		0.00200565	0.00200565	0.822573	-1.2157	Baseline down vs Chronic Loading	-0.0875133	14.3335	0.0306343	0.0299215	1
90643	cg11672447	TSHZ1	0.00200641	0.00200641	1.01501	1.01501	Baseline up vs Chronic Loading	0.0142913	14.332	0.000816963	0.000798035	1
790309	cg12571300		0.00201165	0.00201165	1.19756	1.19756	Baseline up vs Chronic Loading	0.103453	14.3221	0.0428103	0.0418476	1
93792	cg12527909	PRPF38B	0.00201337	0.00201337	1.01944	1.01944	Baseline up vs Chronic Loading	0.0183985	14.3188	0.00135402	0.00132387	1
311462	cg03989068	LOC388942	0.00201397	0.00201397	0.80566	-1.24122	Baseline down vs Chronic Loading	-0.00851311	14.3176	0.000289892	0.00028346	1
13149	cg04904318	HOXB1	0.00202682	0.00202682	0.626677	-1.59572	Baseline down vs Chronic Loading	-0.0321616	14.2933	0.00413747	0.00405257	1
137715	cg19828394	IL13RA1	0.00202769	0.00202769	1.52491	1.52491	Baseline up vs Chronic Loading	0.0313587	14.2917	0.00393348	0.00385321	1
334613	cg01257828	FGF12	0.00203158	0.00203158	0.966593	-1.03456	Baseline down vs Chronic Loading	-0.0254841	14.2843	0.00259775	0.00254605	1
575566	cg25878830	CCSER2	0.00203161	0.00203161	0.971904	-1.02891	Baseline down vs Chronic Loading	-0.0200726	14.2843	0.00161164	0.00157957	1
785069	cg15249341	IFNG-AS1	0.00203311	0.00203311	0.858401	-1.16496	Baseline down vs Chronic Loading	-0.0757991	14.2814	0.022982	0.0225291	1
825537	cg17498239		0.00203346	0.00203346	1.13018	1.13018	Baseline up vs Chronic Loading	0.0941578	14.2808	0.0354627	0.0347655	1
58711	cg07034004		0.00203645	0.00203645	2.91901	2.91901	Baseline up vs Chronic Loading	0.0407912	14.2752	0.00665568	0.00652739	1
43473	cg16155858	FOSL2	0.00205025	0.00205025	0.656574	-1.52306	Baseline down vs Chronic Loading	-0.0344841	14.2493	0.0047566	0.00467337	1
466839	cg14806773		0.00205656	0.00205656	0.963855	-1.0375	Baseline down vs Chronic Loading	-0.0285225	14.2376	0.00325413	0.00319982	1
30812	cg02792521	DAZAP1	0.00206585	0.00206585	0.756435	-1.32199	Baseline down vs Chronic Loading	-0.0374628	14.2204	0.00561385	0.00552684	1
490205	cg18446411	AHNAK2	0.00206589	0.00206589	0.944375	-1.0589	Baseline down vs Chronic Loading	-0.0425103	14.2203	0.0072285	0.00711651	1
654884	cg04410355	ADCK4	0.00207091	0.00207091	1.19683	1.19683	Baseline up vs Chronic Loading	0.0997271	14.2111	0.039782	0.0391911	1
92737	cg13162692	KANSL1	0.00207771	0.00207771	1.43444	1.43444	Baseline up vs Chronic Loading	0.0274803	14.1986	0.00302066	0.00297842	1
232503	cg00117018	ZNF251	0.00208231	0.00208231	1.12098	1.12098	Baseline up vs Chronic Loading	0.0550991	14.1901	0.0121437	0.011981	1
84164	cg11852674	UNC45A	0.00208773	0.00208773	0.551881	-1.81198	Baseline down vs Chronic Loading	-0.0345098	14.1802	0.00476369	0.00470315	1
418028	cg26700540	GAS2	0.00208773	0.00208773	1.21195	1.21195	Baseline up vs Chronic Loading	0.140124	14.1802	0.0785388	0.0775406	1
428399	cg06255020	PRKCE	0.0020933	0.0020933	0.846725	-1.18102	Baseline down vs Chronic Loading	-0.00467298	14.1701	8.73471e-05	8.62987e-05	1
304332	cg11973382	ACSL5	0.00210281	0.00210281	1.15184	1.15184	Baseline up vs Chronic Loading	0.0870245	14.1528	0.030293	0.029966	1
612700	cg19363048		0.00211411	0.00211411	1.10784	1.10784	Baseline up vs Chronic Loading	0.077219	14.1324	0.0238511	0.0236276	1
723517	cg26678425	BIN3	0.00211512	0.00211512	0.694025	-1.44087	Baseline down vs Chronic Loading	-0.109737	14.1306	0.0481685	0.0477233	1
609398	cg05705892	MIR548W	0.0021178	0.0021178	0.942962	-1.06049	Baseline down vs Chronic Loading	-0.0411517	14.1258	0.00677387	0.00671355	1
303564	cg00468044		0.00212223	0.00212223	1.08514	1.08514	Baseline up vs Chronic Loading	0.0649289	14.1178	0.016863	0.0167223	1
851222	cg22145344	PLCXD2	0.00212393	0.00212393	1.06514	1.06514	Baseline up vs Chronic Loading	0.0408252	14.1148	0.00666679	0.00661257	1
47481	cg05134500	MFI2	0.00213845	0.00213845	0.392997	-2.54455	Baseline down vs Chronic Loading	-0.0572447	14.0889	0.0131078	0.0130251	1
407644	cg22958881		0.00213946	0.00213946	1.08994	1.08994	Baseline up vs Chronic Loading	0.0703155	14.0871	0.0197771	0.0196548	1
832856	cg18252616		0.00214165	0.00214165	1.09753	1.09753	Baseline up vs Chronic Loading	0.0725001	14.0832	0.0210251	0.0209008	1
816383	cg04065086	SEMA6C	0.00214278	0.00214278	1.06978	1.06978	Baseline up vs Chronic Loading	0.0545904	14.0812	0.0119204	0.0118517	1
337814	cg02164627	IL19	0.00214824	0.00214824	1.05869	1.05869	Baseline up vs Chronic Loading	0.0462844	14.0716	0.00856898	0.0085254	1
802834	cg14602765	DEFB134	0.00215183	0.00215183	0.785284	-1.27342	Baseline down vs Chronic Loading	-0.00741715	14.0652	0.000220056	0.000219036	1
548100	cg14582642	KCNQ1DN	0.00215716	0.00215716	1.07119	1.07119	Baseline up vs Chronic Loading	0.0492293	14.0559	0.0096941	0.00965557	1
218975	cg24119944	TTC7B	0.00215967	0.00215967	1.20698	1.20698	Baseline up vs Chronic Loading	0.110839	14.0515	0.0491409	0.0489609	1
245843	cg20501116	SLC45A4	0.00216007	0.00216007	1.14008	1.14008	Baseline up vs Chronic Loading	0.0714583	14.0507	0.0204252	0.0203514	1
526941	cg19429317	MATN2	0.00216032	0.00216032	0.854711	-1.16999	Baseline down vs Chronic Loading	-0.0058608	14.0503	0.000137396	0.000136904	1
20487	cg10927271	PPARA	0.00216168	0.00216168	0.562559	-1.77759	Baseline down vs Chronic Loading	-0.0520701	14.0479	0.0108452	0.0108082	1
795474	cg21810173	MIR132	0.00216592	0.00216592	0.786839	-1.27091	Baseline down vs Chronic Loading	-0.00782008	14.0405	0.000244615	0.000243909	1
134311	cg16113681	TBX1	0.00217677	0.00217677	1.02196	1.02196	Baseline up vs Chronic Loading	0.0194938	14.0216	0.00152004	0.0015177	1
131860	cg18269826	LRRK1	0.00218531	0.00218531	1.00977	1.00977	Baseline up vs Chronic Loading	0.00939479	14.0067	0.000353048	0.000352878	1
132199	cg22779802	ACSL1	0.00218836	0.00218836	1.6926	1.6926	Baseline up vs Chronic Loading	0.0278058	14.0015	0.00309265	0.00309233	1
815103	cg20360747		0.00219457	0.00219457	1.08928	1.08928	Baseline up vs Chronic Loading	0.0526621	13.9908	0.0110932	0.0111005	1
70352	cg07749923	MIR330	0.00219932	0.00219932	0.623153	-1.60474	Baseline down vs Chronic Loading	-0.0518695	13.9826	0.0107618	0.0107752	1
138164	cg01947585	SLTM	0.00220166	0.00220166	0.691467	-1.4462	Baseline down vs Chronic Loading	-0.0211533	13.9786	0.00178984	0.00179259	1
758481	cg25351617		0.0022027	0.0022027	1.09282	1.09282	Baseline up vs Chronic Loading	0.0697345	13.9768	0.0194516	0.0194839	1
623938	cg24351198	WDR13	0.00221443	0.00221443	0.835713	-1.19658	Baseline down vs Chronic Loading	-0.00674645	13.9567	0.000182058	0.000182623	1
351643	cg01335405	PIEZO2	0.00222022	0.00222022	0.777158	-1.28674	Baseline down vs Chronic Loading	-0.0151867	13.9468	0.000922543	0.000926061	1
411074	cg22347370	C8orf44	0.00222302	0.00222302	1.14615	1.14615	Baseline up vs Chronic Loading	0.103573	13.9421	0.0429096	0.0430879	1
503359	cg05976247	C10orf11	0.00223065	0.00223065	0.849448	-1.17724	Baseline down vs Chronic Loading	-0.0501909	13.9291	0.0100765	0.0101278	1
375133	cg16638163		0.00223183	0.00223183	1.27828	1.27828	Baseline up vs Chronic Loading	0.148223	13.9271	0.0878802	0.0883399	1
856759	cg00155799	METAP1D	0.00223301	0.00223301	1.12384	1.12384	Baseline up vs Chronic Loading	0.0903191	13.9252	0.0326301	0.0328055	1
473209	cg00462316	LEF1-AS1	0.00224133	0.00224133	1.12052	1.12052	Baseline up vs Chronic Loading	0.0802703	13.9111	0.0257733	0.0259379	1
677158	cg03928991		0.00224201	0.00224201	1.13162	1.13162	Baseline up vs Chronic Loading	0.0732911	13.91	0.0214864	0.0216254	1
366382	cg19261904		0.00224982	0.00224982	1.10377	1.10377	Baseline up vs Chronic Loading	0.0720761	13.8969	0.0207799	0.0209341	1
355419	cg05657236		0.00225447	0.00225447	0.942179	-1.06137	Baseline down vs Chronic Loading	-0.0372155	13.8891	0.00553998	0.00558421	1
102064	cg23847712	DRD5	0.00226106	0.00226106	0.583566	-1.7136	Baseline down vs Chronic Loading	-0.0302711	13.8781	0.00366536	0.00369755	1
6865	cg19651003	BSG	0.00227109	0.00227109	1.42534	1.42534	Baseline up vs Chronic Loading	0.0222321	13.8614	0.00197706	0.00199682	1
577182	cg18542735		0.00228466	0.00228466	0.853578	-1.17154	Baseline down vs Chronic Loading	-0.00649505	13.839	0.000168743	0.000170705	1
620244	cg27328297	ARID1A	0.00228633	0.00228633	1.27881	1.27881	Baseline up vs Chronic Loading	0.14141	13.8363	0.0799873	0.0809337	1
161766	cg16119742	ART3	0.00228753	0.00228753	0.816689	-1.22446	Baseline down vs Chronic Loading	-0.00662556	13.8343	0.000175592	0.000177695	1
103592	cg17577701	ADGRA1	0.00228995	0.00228995	0.623106	-1.60486	Baseline down vs Chronic Loading	-0.0321299	13.8303	0.00412932	0.00417998	1
721160	cg26415027	KLF13	0.00229246	0.00229246	1.14191	1.14191	Baseline up vs Chronic Loading	0.100818	13.8262	0.0406573	0.0411683	1
800798	cg09035349	OLIG1	0.00229552	0.00229552	0.933061	-1.07174	Baseline down vs Chronic Loading	-0.0549726	13.8212	0.012088	0.0122443	1
136473	cg24930223	GFRA2	0.00229718	0.00229718	0.628892	-1.5901	Baseline down vs Chronic Loading	-0.0220123	13.8185	0.00193816	0.00196362	1
785777	cg10296867	GAS7	0.00231271	0.00231271	0.803186	-1.24504	Baseline down vs Chronic Loading	-0.0145956	13.7932	0.000852131	0.000864908	1
437184	cg16555188	LOC285692	0.00232315	0.00232315	1.16321	1.16321	Baseline up vs Chronic Loading	0.0932153	13.7763	0.0347564	0.0353208	1
617476	cg22902270	RSRP1	0.00232329	0.00232329	1.18137	1.18137	Baseline up vs Chronic Loading	0.099587	13.7761	0.0396702	0.0403151	1
85057	cg11436430	FOXP4	0.00232378	0.00232378	0.53829	-1.85774	Baseline down vs Chronic Loading	-0.0189889	13.7753	0.00144232	0.00146585	1
824001	cg01624035		0.00232574	0.00232574	1.10244	1.10244	Baseline up vs Chronic Loading	0.073388	13.7721	0.0215432	0.0218997	1
752554	cg17601949	PTER	0.00233646	0.00233646	1.16651	1.16651	Baseline up vs Chronic Loading	0.087718	13.7549	0.0307778	0.0313262	1
249134	cg03267860	SCUBE1	0.00234185	0.00234185	1.20648	1.20648	Baseline up vs Chronic Loading	0.0956432	13.7462	0.0365905	0.0372659	1
463806	cg16762000	RNF220	0.00235473	0.00235473	0.817049	-1.22392	Baseline down vs Chronic Loading	-0.049807	13.7257	0.00992294	0.0101212	1
323770	cg18820295	UGT1A6	0.00235665	0.00235665	0.79513	-1.25766	Baseline down vs Chronic Loading	-0.017999	13.7227	0.00129586	0.00132205	1
846519	cg10781468		0.00236464	0.00236464	1.05925	1.05925	Baseline up vs Chronic Loading	0.0461616	13.71	0.00852358	0.00870388	1
177035	cg10306866	FBXL17	0.00236916	0.00236916	1.15704	1.15704	Baseline up vs Chronic Loading	0.0440332	13.7029	0.00775569	0.00792387	1
362617	cg16088676		0.00237768	0.00237768	1.13065	1.13065	Baseline up vs Chronic Loading	0.0830841	13.6894	0.0276119	0.0282383	1
388994	cg01304359	GTF2E2	0.00238516	0.00238516	1.03477	1.03477	Baseline up vs Chronic Loading	0.0210542	13.6777	0.00177312	0.0018149	1
173536	cg15385254		0.00239001	0.00239001	0.873564	-1.14474	Baseline down vs Chronic Loading	-0.0859879	13.6701	0.0295757	0.0302894	1
652172	cg03500653	GAS2L1	0.00239867	0.00239867	1.19043	1.19043	Baseline up vs Chronic Loading	0.0694185	13.6566	0.0192757	0.0197604	1
366035	cg00325390	TNRC18	0.00240176	0.00240176	1.15575	1.15575	Baseline up vs Chronic Loading	0.106247	13.6518	0.0451538	0.0463054	1
271869	cg04947838	ARFGEF1	0.00241813	0.00241813	0.971937	-1.02887	Baseline down vs Chronic Loading	-0.0185416	13.6265	0.00137516	0.00141286	1
646104	cg08033580		0.00242508	0.00242508	1.07379	1.07379	Baseline up vs Chronic Loading	0.0535115	13.6158	0.0114539	0.0117772	1
387902	cg06340969	PRKCZ	0.0024257	0.0024257	0.802224	-1.24653	Baseline down vs Chronic Loading	-0.00773811	13.6148	0.000239513	0.00024629	1
546479	cg13830081	TFAP2A	0.00242777	0.00242777	0.774532	-1.2911	Baseline down vs Chronic Loading	-0.00763626	13.6116	0.00023325	0.000239905	1
834341	cg04640041	GRIA2	0.00243367	0.00243367	0.879102	-1.13752	Baseline down vs Chronic Loading	-0.0930411	13.6026	0.0346266	0.0356382	1
193875	cg09678326	RAB27A	0.00243757	0.00243757	1.07537	1.07537	Baseline up vs Chronic Loading	0.0382955	13.5966	0.00586617	0.0060402	1
855739	cg03821587		0.00243806	0.00243806	1.10703	1.10703	Baseline up vs Chronic Loading	0.0470205	13.5959	0.00884372	0.00910659	1
679792	cg08797106	HIST1H4A	0.00244622	0.00244622	0.869755	-1.14975	Baseline down vs Chronic Loading	-0.00446768	13.5834	7.98407e-05	8.22891e-05	1
23938	cg09174638	MSANTD3	0.00244776	0.00244776	1.97165	1.97165	Baseline up vs Chronic Loading	0.0398383	13.5811	0.00634837	0.00654418	1
457454	cg25344330	SLC6A20	0.00247723	0.00247723	1.07109	1.07109	Baseline up vs Chronic Loading	0.0567148	13.5366	0.0128663	0.0133067	1
712152	cg26516510	IGF2	0.00247972	0.00247972	1.06783	1.06783	Baseline up vs Chronic Loading	0.0392246	13.5329	0.00615426	0.00636669	1
241095	cg21881652		0.00249086	0.00249086	1.12106	1.12106	Baseline up vs Chronic Loading	0.0855531	13.5162	0.0292773	0.0303252	1
294232	cg05791025	MYLK	0.00249476	0.00249476	0.885492	-1.12932	Baseline down vs Chronic Loading	-0.0798424	13.5104	0.0254992	0.0264232	1
153805	cg03725488		0.00249941	0.00249941	0.874411	-1.14363	Baseline down vs Chronic Loading	-0.0423123	13.5035	0.00716131	0.0074246	1
399584	cg27227033	NR2F1-AS1	0.00250065	0.00250065	1.30652	1.30652	Baseline up vs Chronic Loading	0.0357702	13.5017	0.00511802	0.00530691	1
802291	cg26615736	PLK3	0.00250201	0.00250201	0.965142	-1.03612	Baseline down vs Chronic Loading	-0.0250763	13.4997	0.00251528	0.00260851	1
33766	cg24145610	KCNC4	0.00250239	0.00250239	0.923471	-1.08287	Baseline down vs Chronic Loading	-0.0398459	13.4991	0.00635078	0.00658644	1
769026	cg21757338	PLK2	0.00250322	0.00250322	1.04007	1.04007	Baseline up vs Chronic Loading	0.0339988	13.4979	0.00462366	0.00479566	1
283168	cg14851122	EWSAT1	0.00250716	0.00250716	1.10914	1.10914	Baseline up vs Chronic Loading	0.0701474	13.492	0.0196826	0.0204237	1
162892	cg19981951	LINC00305	0.00250929	0.00250929	1.36928	1.36928	Baseline up vs Chronic Loading	0.125901	13.4889	0.0634044	0.0658069	1
150094	cg11400112	TFIP11	0.00251185	0.00251185	0.850005	-1.17646	Baseline down vs Chronic Loading	-0.0145532	13.4851	0.000847179	0.000879526	1
348903	cg13588572	EIF1AD	0.00251315	0.00251315	1.13461	1.13461	Baseline up vs Chronic Loading	0.00993067	13.4832	0.000394473	0.000409593	1
163489	cg12825042		0.00251414	0.00251414	0.887497	-1.12676	Baseline down vs Chronic Loading	-0.0841892	13.4817	0.0283513	0.0294412	1
89654	cg14096353	PAX2	0.00252376	0.00252376	1.45764	1.45764	Baseline up vs Chronic Loading	0.0240868	13.4676	0.0023207	0.00241245	1
717253	cg22234419	PLOD2	0.00252573	0.00252573	1.16715	1.16715	Baseline up vs Chronic Loading	0.108857	13.4647	0.0473992	0.0492836	1
346346	cg04847761	SLC7A5	0.00252891	0.00252891	1.15004	1.15004	Baseline up vs Chronic Loading	0.0946378	13.46	0.0358252	0.0372624	1
644308	cg09959721	AACS	0.00253079	0.00253079	1.09927	1.09927	Baseline up vs Chronic Loading	0.0422884	13.4573	0.00715322	0.00744171	1
207315	cg00175482	LOC541472	0.00253142	0.00253142	0.845624	-1.18256	Baseline down vs Chronic Loading	-0.0809844	13.4563	0.0262339	0.0272938	1
585713	cg09439560		0.00254	0.00254	1.10301	1.10301	Baseline up vs Chronic Loading	0.0596911	13.4438	0.0142521	0.0148417	1
650889	cg09349940	EEF2K	0.00254053	0.00254053	1.24234	1.24234	Baseline up vs Chronic Loading	0.106701	13.4431	0.0455406	0.0474273	1
526789	cg16562703	RNU6-71P	0.00254648	0.00254648	1.23256	1.23256	Baseline up vs Chronic Loading	0.0874279	13.4344	0.0305746	0.0318618	1
777255	cg14779974		0.0025473	0.0025473	1.04354	1.04354	Baseline up vs Chronic Loading	0.0259236	13.4332	0.00268813	0.00280155	1
43563	cg12270308	SSBP3	0.00255051	0.00255051	1.03478	1.03478	Baseline up vs Chronic Loading	0.0318518	13.4285	0.00405814	0.00423083	1
31203	cg21569714	SAP30L-AS1	0.00255134	0.00255134	0.597133	-1.67467	Baseline down vs Chronic Loading	-0.0307333	13.4273	0.00377815	0.00393928	1
519697	cg24676461	SLC7A11	0.00255513	0.00255513	0.785262	-1.27346	Baseline down vs Chronic Loading	-0.0305644	13.4219	0.00373674	0.0038977	1
516622	cg13349462		0.00255913	0.00255913	0.924789	-1.08133	Baseline down vs Chronic Loading	-0.0612432	13.4161	0.0150029	0.0156559	1
704908	cg08351985		0.00256585	0.00256585	0.802779	-1.24567	Baseline down vs Chronic Loading	-0.00703273	13.4064	0.000197837	0.000206597	1
441394	cg18594033	RBM20	0.00257773	0.00257773	1.17217	1.17217	Baseline up vs Chronic Loading	0.104631	13.3893	0.0437908	0.0457881	1
117852	cg08120584		0.00257852	0.00257852	0.472308	-2.11726	Baseline down vs Chronic Loading	-0.0443199	13.3882	0.00785701	0.00821605	1
692008	cg09001953	UFSP2	0.00257878	0.00257878	1.08775	1.08775	Baseline up vs Chronic Loading	0.0417057	13.3878	0.00695746	0.00727561	1
151490	cg00069001	MED12	0.00257924	0.00257924	1.12105	1.12105	Baseline up vs Chronic Loading	0.0793881	13.3872	0.0252099	0.026364	1
10660	cg19045284	EPT1	0.00258168	0.00258168	0.393635	-2.54042	Baseline down vs Chronic Loading	-0.0544664	13.3837	0.0118664	0.0124128	1
483040	cg23785462		0.00259054	0.00259054	1.21597	1.21597	Baseline up vs Chronic Loading	0.0150873	13.371	0.000910502	0.000953333	1
64877	cg21350895	WDHD1	0.00259546	0.00259546	1.01566	1.01566	Baseline up vs Chronic Loading	0.0147804	13.364	0.000873845	0.00091543	1
262130	cg11265171	TFDP2	0.0025974	0.0025974	1.16996	1.16996	Baseline up vs Chronic Loading	0.0575911	13.3613	0.0132669	0.0139012	1
224288	cg17323974	C6orf15	0.00260501	0.00260501	0.931473	-1.07357	Baseline down vs Chronic Loading	-0.0425157	13.3505	0.00723034	0.00758212	1
488309	cg15735018	VPS52	0.00260517	0.00260517	1.09085	1.09085	Baseline up vs Chronic Loading	0.0651782	13.3502	0.0169928	0.0178198	1
1396	cg09824849	RTEL1	0.00260628	0.00260628	0.622324	-1.60688	Baseline down vs Chronic Loading	-0.0277834	13.3487	0.00308766	0.00323832	1
265260	cg06791405	CPSF6	0.0026112	0.0026112	0.830913	-1.2035	Baseline down vs Chronic Loading	-0.0455373	13.3417	0.00829458	0.00870384	1
282563	cg14845129		0.0026116	0.0026116	1.17043	1.17043	Baseline up vs Chronic Loading	0.107882	13.3412	0.046554	0.048853	1
118360	cg15357591	VEGFA	0.00261174	0.00261174	1.91559	1.91559	Baseline up vs Chronic Loading	0.0311911	13.341	0.00389154	0.00408379	1
629377	cg14706043	VAV2	0.00262135	0.00262135	1.12559	1.12559	Baseline up vs Chronic Loading	0.0903559	13.3274	0.0326567	0.0343048	1
855080	cg02620048		0.00263382	0.00263382	1.32942	1.32942	Baseline up vs Chronic Loading	0.145921	13.3099	0.085172	0.0895877	1
155914	cg17395207	BCL9	0.00263794	0.00263794	0.82785	-1.20795	Baseline down vs Chronic Loading	-0.0100503	13.3042	0.000404038	0.000425169	1
50387	cg00415042	FSTL4	0.00264549	0.00264549	0.63327	-1.57911	Baseline down vs Chronic Loading	-0.0411666	13.2937	0.00677875	0.00713892	1
546776	cg01967744		0.00265692	0.00265692	0.6939	-1.44113	Baseline down vs Chronic Loading	-0.0131294	13.2778	0.000689524	0.000727026	1
669852	cg01216565	WDR45B	0.0026591	0.0026591	0.964287	-1.03704	Baseline down vs Chronic Loading	-0.0241127	13.2748	0.00232569	0.00245274	1
544265	cg25698741		0.0026609	0.0026609	1.1811	1.1811	Baseline up vs Chronic Loading	0.120578	13.2723	0.0581562	0.0613447	1
813912	cg21527346		0.00266252	0.00266252	1.23219	1.23219	Baseline up vs Chronic Loading	0.113444	13.2701	0.0514779	0.0543094	1
195744	cg11637118	CDIP1	0.00266517	0.00266517	0.821532	-1.21724	Baseline down vs Chronic Loading	-0.00569199	13.2664	0.000129595	0.000136761	1
774490	cg07994696	LITAF	0.00266755	0.00266755	1.20391	1.20391	Baseline up vs Chronic Loading	0.0167051	13.2632	0.00111624	0.00117825	1
437094	cg12721952	PEX10	0.00266835	0.00266835	1.22269	1.22269	Baseline up vs Chronic Loading	0.00593088	13.2621	0.000140701	0.00014853	1
275161	cg15024055	ATG10	0.00267088	0.00267088	0.862226	-1.15979	Baseline down vs Chronic Loading	-0.00410309	13.2586	6.73413e-05	7.11071e-05	1
455239	cg02905871	MYCNOS	0.00267177	0.00267177	0.805139	-1.24202	Baseline down vs Chronic Loading	-0.0141177	13.2573	0.000797241	0.000841901	1
155903	cg10933625		0.00267654	0.00267654	1.09231	1.09231	Baseline up vs Chronic Loading	0.0620991	13.2508	0.0154252	0.0162974	1
385196	cg21093671	DPF3	0.00268314	0.00268314	0.956727	-1.04523	Baseline down vs Chronic Loading	-0.0302925	13.2418	0.00367055	0.00388073	1
766671	cg17248209	EPHA6	0.00268767	0.00268767	1.09875	1.09875	Baseline up vs Chronic Loading	0.0764453	13.2356	0.0233756	0.0247256	1
5431	cg08036514	PLEKHG4	0.00269189	0.00269189	0.593912	-1.68375	Baseline down vs Chronic Loading	-0.0677048	13.2298	0.0183358	0.0194032	1
411100	cg03538395	ENPP6	0.00270141	0.00270141	0.839309	-1.19146	Baseline down vs Chronic Loading	-0.0924229	13.2169	0.034168	0.0361926	1
327197	cg21653489	SUGCT	0.00271803	0.00271803	1.07144	1.07144	Baseline up vs Chronic Loading	0.0563563	13.1944	0.0127041	0.0134798	1
119121	cg16626884	DYSF	0.00272402	0.00272402	0.717434	-1.39386	Baseline down vs Chronic Loading	-0.0161528	13.1863	0.00104365	0.00110805	1
46098	cg07861180		0.00272497	0.00272497	1.06827	1.06827	Baseline up vs Chronic Loading	0.0532812	13.185	0.0113556	0.0120574	1
213546	cg14578030	FGF4	0.00272508	0.00272508	0.957485	-1.0444	Baseline down vs Chronic Loading	-0.0316579	13.1849	0.0040089	0.00425673	1
692729	cg12430007		0.00272825	0.00272825	1.1349	1.1349	Baseline up vs Chronic Loading	0.0847635	13.1806	0.0287394	0.030526	1
52544	cg07300660	GLI2	0.00273111	0.00273111	0.73174	-1.36661	Baseline down vs Chronic Loading	-0.0684816	13.1768	0.0187589	0.0199309	1
860787	cg13433501	DPF3	0.00273271	0.00273271	1.07865	1.07865	Baseline up vs Chronic Loading	0.0606748	13.1747	0.0147257	0.0156482	1
718945	cg04612509	SGPP2	0.00273689	0.00273689	0.859648	-1.16327	Baseline down vs Chronic Loading	-0.0870385	13.169	0.0303028	0.0322149	1
272749	cg19118289	CSNK2A1	0.00274063	0.00274063	1.18733	1.18733	Baseline up vs Chronic Loading	0.0473721	13.1641	0.00897648	0.00954651	1
108862	cg24677732	IL15RA	0.00274739	0.00274739	1.14067	1.14067	Baseline up vs Chronic Loading	0.0690652	13.155	0.01908	0.0203055	1
99005	cg03836184	GHR	0.00275289	0.00275289	1.03839	1.03839	Baseline up vs Chronic Loading	0.0294788	13.1477	0.003476	0.00370132	1
570473	cg01250864	IFNGR1	0.00275394	0.00275394	0.825163	-1.21188	Baseline down vs Chronic Loading	-0.00759679	13.1463	0.000230845	0.000245835	1
105341	cg15781397		0.00275672	0.00275672	0.676407	-1.4784	Baseline down vs Chronic Loading	-0.0235628	13.1427	0.00222083	0.0023657	1
647296	cg08753407	AREL1	0.00275704	0.00275704	0.77703	-1.28695	Baseline down vs Chronic Loading	-0.0114543	13.1422	0.000524802	0.000559056	1
443221	cg08048194	OR6C74	0.00276292	0.00276292	1.24652	1.24652	Baseline up vs Chronic Loading	0.128972	13.1344	0.066535	0.0709197	1
861957	cg24558407	YWHAZ	0.00276434	0.00276434	0.946262	-1.05679	Baseline down vs Chronic Loading	-0.0434705	13.1326	0.00755875	0.00805803	1
303249	cg00597585		0.00276878	0.00276878	1.22325	1.22325	Baseline up vs Chronic Loading	0.0890029	13.1267	0.0316861	0.0337941	1
102821	cg24841511	PTPRF	0.00277162	0.00277162	1.31946	1.31946	Baseline up vs Chronic Loading	0.0604658	13.1229	0.0146244	0.0156018	1
207280	cg08909076		0.0027756	0.0027756	1.06951	1.06951	Baseline up vs Chronic Loading	0.0523939	13.1177	0.0109805	0.011719	1
706139	cg23210971	AFF1	0.00277731	0.00277731	0.777033	-1.28695	Baseline down vs Chronic Loading	-0.00525444	13.1155	0.000110437	0.000117885	1
268998	cg24997276	LINC00403	0.00277788	0.00277788	1.07988	1.07988	Baseline up vs Chronic Loading	0.0609692	13.1147	0.014869	0.0158727	1
14582	cg04006913	RAB23	0.00278157	0.00278157	0.525356	-1.90347	Baseline down vs Chronic Loading	-0.0245774	13.1099	0.0024162	0.00258026	1
608262	cg08594681	CLU	0.00278205	0.00278205	1.07621	1.07621	Baseline up vs Chronic Loading	0.0509954	13.1092	0.0104021	0.0111089	1
41890	cg05313829	CLK1	0.00278989	0.00278989	0.556737	-1.79618	Baseline down vs Chronic Loading	-0.052748	13.099	0.0111294	0.011895	1
638139	cg05739305		0.00279048	0.00279048	0.801	-1.24844	Baseline down vs Chronic Loading	-0.0082721	13.0982	0.000273711	0.000292556	1
90430	cg12205721	FAM127A	0.00279126	0.00279126	0.434297	-2.30257	Baseline down vs Chronic Loading	-0.0393365	13.0972	0.00618944	0.0066161	1
349087	cg06618356		0.00279625	0.00279625	1.18214	1.18214	Baseline up vs Chronic Loading	0.0906289	13.0906	0.0328544	0.0351367	1
67925	cg20641794	RPS16	0.00279633	0.00279633	0.676665	-1.47784	Baseline down vs Chronic Loading	-0.0313915	13.0905	0.00394171	0.00421555	1
295431	cg09832245		0.00279708	0.00279708	0.794482	-1.25868	Baseline down vs Chronic Loading	-0.00711626	13.0896	0.000202565	0.000216654	1
348705	cg04619381	PRR15	0.00279724	0.00279724	0.75931	-1.31699	Baseline down vs Chronic Loading	-0.011886	13.0894	0.000565108	0.000604423	1
161357	cg02819347	PRLHR	0.00279809	0.00279809	0.760697	-1.31458	Baseline down vs Chronic Loading	-0.0086288	13.0883	0.000297825	0.000318572	1
339489	cg11315621	VMP1	0.0028039	0.0028039	1.13345	1.13345	Baseline up vs Chronic Loading	0.0908628	13.0807	0.0330242	0.0353452	1
267847	cg06480138	UNC45A	0.00280913	0.00280913	1.15596	1.15596	Baseline up vs Chronic Loading	0.0759707	13.0739	0.0230862	0.0247215	1
619426	cg16405050		0.00280927	0.00280927	1.16317	1.16317	Baseline up vs Chronic Loading	0.0901964	13.0737	0.0325415	0.0348472	1
389899	cg04515637	LOC101929586	0.00281023	0.00281023	1.08481	1.08481	Baseline up vs Chronic Loading	0.0352043	13.0725	0.00495736	0.0053091	1
507970	cg20768919		0.0028105	0.0028105	1.07344	1.07344	Baseline up vs Chronic Loading	0.0553067	13.0721	0.0122353	0.0131038	1
376641	cg12114735	TNNI3	0.0028216	0.0028216	0.840259	-1.19011	Baseline down vs Chronic Loading	-0.00597953	13.0577	0.000143019	0.00015334	1
243552	cg24821593	CRAMP1L	0.00282653	0.00282653	1.14885	1.14885	Baseline up vs Chronic Loading	0.107314	13.0514	0.0460653	0.0494134	1
122793	cg26293201	TAPBP	0.00283134	0.00283134	0.631487	-1.58356	Baseline down vs Chronic Loading	-0.013559	13.0452	0.000735387	0.000789212	1
824903	cg15667931		0.00283273	0.00283273	1.04773	1.04773	Baseline up vs Chronic Loading	0.0327066	13.0434	0.00427889	0.0045927	1
119725	cg14036143	HFE2	0.00283499	0.00283499	1.15588	1.15588	Baseline up vs Chronic Loading	0.0417682	13.0405	0.00697833	0.00749178	1
844522	cg25674134	GPR176	0.00283722	0.00283722	0.872237	-1.14648	Baseline down vs Chronic Loading	-0.00440437	13.0376	7.75939e-05	8.33214e-05	1
229962	cg26277641		0.00284011	0.00284011	1.15593	1.15593	Baseline up vs Chronic Loading	0.0911525	13.0339	0.0332351	0.0356985	1
196428	cg04385473	DNAH12	0.00284876	0.00284876	1.15154	1.15154	Baseline up vs Chronic Loading	0.101856	13.0229	0.0414982	0.0446119	1
461635	cg27640988	RNF103	0.00285705	0.00285705	1.0932	1.0932	Baseline up vs Chronic Loading	0.0665285	13.0123	0.0177042	0.019048	1
827896	cg15433996	SLFNL1-AS1	0.00285839	0.00285839	0.760699	-1.31458	Baseline down vs Chronic Loading	-0.136182	13.0106	0.074182	0.0798232	1
859034	cg26512142	KCNQ1	0.00285942	0.00285942	1.1474	1.1474	Baseline up vs Chronic Loading	0.09386	13.0093	0.0352388	0.0379224	1
250906	cg19121242	PKN2	0.0028843	0.0028843	0.809495	-1.23534	Baseline down vs Chronic Loading	-0.00636226	12.9778	0.000161913	0.000174666	1
132775	cg13953403	BAG4	0.00289109	0.00289109	0.474591	-2.10708	Baseline down vs Chronic Loading	-0.0375923	12.9693	0.00565271	0.00610196	1
332078	cg25405284	DNAJC18	0.00289145	0.00289145	0.868304	-1.15167	Baseline down vs Chronic Loading	-0.00461976	12.9688	8.53689e-05	9.21568e-05	1
625353	cg11975999	STARD4-AS1	0.00289807	0.00289807	1.06924	1.06924	Baseline up vs Chronic Loading	0.0544279	12.9605	0.0118496	0.0128	1
141720	cg27246129	DLL1	0.00290373	0.00290373	0.572281	-1.74739	Baseline down vs Chronic Loading	-0.0468873	12.9534	0.00879367	0.00950414	1
45103	cg15174445	ARHGAP27	0.00290479	0.00290479	0.616743	-1.62142	Baseline down vs Chronic Loading	-0.0263058	12.9521	0.00276797	0.00299192	1
19571	cg00469341	ETV1	0.00290498	0.00290498	1.01572	1.01572	Baseline up vs Chronic Loading	0.0147153	12.9519	0.000866162	0.000936256	1
498281	cg15257224	SBNO2	0.00290836	0.00290836	1.17309	1.17309	Baseline up vs Chronic Loading	0.0960495	12.9477	0.036902	0.0399013	1
470592	cg02193806	ACSM3	0.00291049	0.00291049	1.15425	1.15425	Baseline up vs Chronic Loading	0.0589397	12.945	0.0138955	0.015028	1
57259	cg12054521	KIF26B	0.00292049	0.00292049	0.42544	-2.35051	Baseline down vs Chronic Loading	-0.10496	12.9326	0.0440663	0.0477034	1
303830	cg24827032	DPP4	0.00292337	0.00292337	1.15674	1.15674	Baseline up vs Chronic Loading	0.105472	12.929	0.0444977	0.0481838	1
771955	cg22060497	NYX	0.00293106	0.00293106	1.09228	1.09228	Baseline up vs Chronic Loading	0.0545764	12.9195	0.0119143	0.0129108	1
521175	cg09378940	XKR9	0.00293419	0.00293419	1.07676	1.07676	Baseline up vs Chronic Loading	0.0528029	12.9156	0.0111526	0.012089	1
757564	cg00080393	PPCS	0.00293606	0.00293606	1.41983	1.41983	Baseline up vs Chronic Loading	0.115657	12.9133	0.0535065	0.0580092	1
490368	cg10309178	AGAP1	0.00293945	0.00293945	1.13587	1.13587	Baseline up vs Chronic Loading	0.0875287	12.9091	0.0306451	0.0332348	1
807741	cg11706410	USP45	0.00295243	0.00295243	0.955124	-1.04698	Baseline down vs Chronic Loading	-0.031403	12.8932	0.0039446	0.00428323	1
317753	cg23020414	GAB1	0.00295763	0.00295763	0.899362	-1.1119	Baseline down vs Chronic Loading	-0.051821	12.8868	0.0107416	0.0116695	1
484676	cg12579191		0.00296331	0.00296331	1.09928	1.09928	Baseline up vs Chronic Loading	0.0540955	12.8799	0.0117053	0.0127233	1
569037	cg11081826	RPP21	0.00296364	0.00296364	0.87168	-1.14721	Baseline down vs Chronic Loading	-0.00946735	12.8795	0.000358523	0.000389715	1
732196	cg05749138		0.00296517	0.00296517	1.09069	1.09069	Baseline up vs Chronic Loading	0.0704505	12.8776	0.0198531	0.0215835	1
659255	ch.3.2293220R		0.00296658	0.00296658	1.29327	1.29327	Baseline up vs Chronic Loading	0.0840318	12.8759	0.0282453	0.0307113	1
455639	cg02870485		0.00296786	0.00296786	0.826182	-1.21039	Baseline down vs Chronic Loading	-0.00562907	12.8743	0.000126746	0.000137828	1
10572	cg19808841	MKLN1	0.00297359	0.00297359	0.665035	-1.50368	Baseline down vs Chronic Loading	-0.0737233	12.8673	0.0217405	0.0236542	1
20706	cg12457721	FAM86HP	0.00298106	0.00298106	1.20381	1.20381	Baseline up vs Chronic Loading	0.023758	12.8583	0.00225776	0.00245824	1
437535	cg23456279		0.00298117	0.00298117	1.04022	1.04022	Baseline up vs Chronic Loading	0.0327606	12.8581	0.00429304	0.00467428	1
128625	cg03814390		0.00300108	0.00300108	0.777718	-1.28581	Baseline down vs Chronic Loading	-0.0205581	12.8341	0.00169055	0.00184413	1
558248	cg25211348	CHI3L2	0.00300316	0.00300316	1.12344	1.12344	Baseline up vs Chronic Loading	0.0794413	12.8316	0.0252437	0.0275423	1
481252	cg23805664	UNC80	0.00300646	0.00300646	1.02993	1.02993	Baseline up vs Chronic Loading	0.0192199	12.8276	0.00147762	0.00161266	1
245169	cg00605342	SLC25A37	0.00301403	0.00301403	1.07509	1.07509	Baseline up vs Chronic Loading	0.0507498	12.8186	0.0103022	0.0112517	1
733366	cg02916332	HOXA5	0.00301474	0.00301474	0.831031	-1.20332	Baseline down vs Chronic Loading	-0.0112798	12.8177	0.000508937	0.000555881	1
312811	cg24507151		0.00302358	0.00302358	0.966656	-1.03449	Baseline down vs Chronic Loading	-0.0233445	12.8072	0.00217986	0.00238289	1
12754	cg27140058	BANK1	0.00303261	0.00303261	1.91053	1.91053	Baseline up vs Chronic Loading	0.0840404	12.7964	0.0282512	0.0309084	1
575617	cg05199226	FAM65C	0.00303602	0.00303602	1.10607	1.10607	Baseline up vs Chronic Loading	0.0680498	12.7924	0.0185231	0.0202717	1
655654	cg22179055	APBB2	0.00303749	0.00303749	0.82017	-1.21926	Baseline down vs Chronic Loading	-0.0115195	12.7906	0.000530792	0.00058098	1
792159	cg21653097		0.00305493	0.00305493	0.822664	-1.21556	Baseline down vs Chronic Loading	-0.0453831	12.77	0.00823852	0.00903206	1
848355	cg25406865	CPNE7	0.00306273	0.00306273	0.740901	-1.34971	Baseline down vs Chronic Loading	-0.00908013	12.7608	0.000329795	0.000361821	1
443821	cg11097124	TAF4	0.00307307	0.00307307	0.739555	-1.35216	Baseline down vs Chronic Loading	-0.00894321	12.7487	0.000319924	0.000351326	1
144299	cg10922823	CARD9	0.00307352	0.00307352	1.07949	1.07949	Baseline up vs Chronic Loading	0.0431067	12.7482	0.00743275	0.00816263	1
161214	cg18779695	BRPF3	0.00307895	0.00307895	1.12728	1.12728	Baseline up vs Chronic Loading	0.0854125	12.7418	0.0291812	0.0320627	1
177904	cg17226851		0.00309441	0.00309441	1.08644	1.08644	Baseline up vs Chronic Loading	0.0607165	12.7238	0.0147459	0.016225	1
26198	cg20545941	MPPED1	0.003097	0.003097	1.03585	1.03585	Baseline up vs Chronic Loading	0.0313338	12.7208	0.00392722	0.00432214	1
413896	cg00185563		0.003103	0.003103	0.963169	-1.03824	Baseline down vs Chronic Loading	-0.0261655	12.7138	0.00273854	0.00301558	1
92338	cg11188799	MAPK14	0.00311246	0.00311246	1.52709	1.52709	Baseline up vs Chronic Loading	0.0258512	12.7029	0.00267314	0.0029461	1
276712	cg26754581	EIF4E3	0.00312021	0.00312021	1.0826	1.0826	Baseline up vs Chronic Loading	0.06109	12.694	0.014928	0.0164638	1
4864	cg00558215	TTYH1	0.00312601	0.00312601	0.531071	-1.88299	Baseline down vs Chronic Loading	-0.0598162	12.6873	0.0143119	0.0157927	1
66598	cg04131431	LGR6	0.00312657	0.00312657	0.579334	-1.72612	Baseline down vs Chronic Loading	-0.0376114	12.6867	0.00565848	0.00624424	1
463425	cg02317738	C5orf49	0.00312796	0.00312796	1.15415	1.15415	Baseline up vs Chronic Loading	0.0958866	12.6851	0.036777	0.0405892	1
130908	cg09425708	TEAD4	0.00313259	0.00313259	1.73868	1.73868	Baseline up vs Chronic Loading	0.0337487	12.6798	0.0045559	0.00503026	1
223418	cg02973084	TCF25	0.00313417	0.00313417	0.936332	-1.068	Baseline down vs Chronic Loading	-0.0569733	12.678	0.0129838	0.0143377	1
864531	cg13087871	GAB2	0.00313927	0.00313927	0.817177	-1.22372	Baseline down vs Chronic Loading	-0.00562053	12.6721	0.000126362	0.000139602	1
365772	cg21902474		0.00314058	0.00314058	1.12678	1.12678	Baseline up vs Chronic Loading	0.0866886	12.6706	0.0300596	0.0332134	1
848466	cg17446739	AIFM2	0.00314106	0.00314106	1.11403	1.11403	Baseline up vs Chronic Loading	0.0474447	12.6701	0.00900398	0.00994908	1
139144	cg19654586	ATPIF1	0.00314924	0.00314924	0.6779	-1.47514	Baseline down vs Chronic Loading	-0.0275107	12.6608	0.00302735	0.00334758	1
773125	cg04529865	GALNT9	0.00315246	0.00315246	1.17691	1.17691	Baseline up vs Chronic Loading	0.0479912	12.6571	0.00921263	0.0101901	1
496543	cg03915645		0.00315405	0.00315405	0.880422	-1.13582	Baseline down vs Chronic Loading	-0.0517285	12.6553	0.0107034	0.0118407	1
785745	cg06491878	AGBL5	0.00315794	0.00315794	1.21504	1.21504	Baseline up vs Chronic Loading	0.122756	12.6509	0.0602763	0.0667043	1
537559	cg26120960	MAP4	0.00316211	0.00316211	1.11768	1.11768	Baseline up vs Chronic Loading	0.0789432	12.6462	0.0249281	0.0275968	1
754279	cg17292758	PPFIA3	0.00317563	0.00317563	1.20205	1.20205	Baseline up vs Chronic Loading	0.100397	12.6309	0.0403183	0.0446886	1
91686	cg07734975	LOC440028	0.00317629	0.00317629	1.02976	1.02976	Baseline up vs Chronic Loading	0.0273406	12.6301	0.00299003	0.00331433	1
574160	cg07241416	FYB	0.00317747	0.00317747	1.06316	1.06316	Baseline up vs Chronic Loading	0.0429772	12.6288	0.00738816	0.00819034	1
256729	cg09690632	TSPAN10	0.00318179	0.00318179	1.25757	1.25757	Baseline up vs Chronic Loading	0.0480382	12.6239	0.00923068	0.0102369	1
356987	cg06861892	RET	0.0031854	0.0031854	1.06007	1.06007	Baseline up vs Chronic Loading	0.0463252	12.6199	0.00858409	0.00952284	1
436259	cg02720321	LOC105376360	0.00318858	0.00318858	1.1469	1.1469	Baseline up vs Chronic Loading	0.0989942	12.6163	0.0391994	0.0434986	1
185728	cg26192555	LRRTM4	0.00318916	0.00318916	0.961834	-1.03968	Baseline down vs Chronic Loading	-0.0284709	12.6157	0.00324237	0.00359816	1
777565	cg08729690		0.00319311	0.00319311	1.13405	1.13405	Baseline up vs Chronic Loading	0.0559789	12.6112	0.0125345	0.0139149	1
599466	cg19277069		0.00319313	0.00319313	1.10543	1.10543	Baseline up vs Chronic Loading	0.0448551	12.6112	0.00804793	0.00893419	1
334501	cg14208150		0.00319471	0.00319471	1.16576	1.16576	Baseline up vs Chronic Loading	0.0800349	12.6095	0.0256223	0.0284479	1
288191	cg10948070	MIR409	0.00319498	0.00319498	1.09354	1.09354	Baseline up vs Chronic Loading	0.0502503	12.6091	0.0101004	0.0112145	1
106257	cg14952802	PLEKHB2	0.003206	0.003206	1.55486	1.55486	Baseline up vs Chronic Loading	0.0351392	12.5968	0.00493906	0.00548922	1
805070	cg01073918	PRKCZ	0.00320917	0.00320917	1.04905	1.04905	Baseline up vs Chronic Loading	0.0347393	12.5933	0.00482729	0.0053665	1
523304	cg05174618		0.00320922	0.00320922	1.07655	1.07655	Baseline up vs Chronic Loading	0.0406967	12.5932	0.0066249	0.00736495	1
751527	cg20169101	PANX3	0.00321043	0.00321043	1.12318	1.12318	Baseline up vs Chronic Loading	0.0674661	12.5919	0.0182067	0.0202427	1
845050	cg03405983	LYNX1	0.00321293	0.00321293	0.954685	-1.04747	Baseline down vs Chronic Loading	-0.0332417	12.5891	0.00442005	0.00491541	1
225105	cg15209262		0.00321606	0.00321606	1.10863	1.10863	Baseline up vs Chronic Loading	0.0763641	12.5856	0.0233259	0.0259472	1
492215	cg18225991	GSKIP	0.00322144	0.00322144	1.09064	1.09064	Baseline up vs Chronic Loading	0.0725658	12.5797	0.0210632	0.0234413	1
490381	cg15089111	NPAS3	0.00322513	0.00322513	1.07599	1.07599	Baseline up vs Chronic Loading	0.0577921	12.5756	0.0133597	0.014873	1
91216	cg09437479	WWOX	0.00322727	0.00322727	1.1044	1.1044	Baseline up vs Chronic Loading	0.0687561	12.5732	0.0189096	0.0210554	1
227164	cg26196882	SV2A	0.00322741	0.00322741	0.772049	-1.29525	Baseline down vs Chronic Loading	-0.03333	12.5731	0.00444355	0.00494785	1
398774	cg19199932	TJP1	0.0032315	0.0032315	1.08475	1.08475	Baseline up vs Chronic Loading	0.0644134	12.5685	0.0165964	0.0184866	1
329307	cg02630129	NRIP1	0.00323646	0.00323646	1.06138	1.06138	Baseline up vs Chronic Loading	0.0451326	12.5631	0.00814781	0.00907973	1
732633	cg18064103	SNORD91B	0.00323657	0.00323657	1.04201	1.04201	Baseline up vs Chronic Loading	0.0332783	12.5629	0.00442979	0.00493651	1
352754	cg14654912	DNAH3	0.00324004	0.00324004	1.08129	1.08129	Baseline up vs Chronic Loading	0.061726	12.5591	0.0152404	0.0169889	1
164119	cg25921502	C10orf128	0.00324388	0.00324388	1.17372	1.17372	Baseline up vs Chronic Loading	0.0475564	12.5549	0.00904645	0.0100877	1
148139	cg25896754	WRAP53	0.003246	0.003246	0.796721	-1.25514	Baseline down vs Chronic Loading	-0.00686428	12.5526	0.000188473	0.000210206	1
696788	cg11722766	REEP1	0.0032498	0.0032498	1.06932	1.06932	Baseline up vs Chronic Loading	0.0322407	12.5484	0.00415785	0.00463884	1
440116	cg12756238		0.00325503	0.00325503	1.25599	1.25599	Baseline up vs Chronic Loading	0.118005	12.5426	0.0557005	0.0621725	1
458418	cg14419310	RASEF	0.00325846	0.00325846	1.08332	1.08332	Baseline up vs Chronic Loading	0.0363472	12.5389	0.00528449	0.00590026	1
790990	cg14224214	TADA2A	0.00326119	0.00326119	1.17941	1.17941	Baseline up vs Chronic Loading	0.0954575	12.5359	0.0364485	0.0407054	1
567424	cg01757312	SOX1	0.00327426	0.00327426	1.08346	1.08346	Baseline up vs Chronic Loading	0.0637611	12.5217	0.0162619	0.0181819	1
793278	cg12354032	EPHA5	0.00328309	0.00328309	0.787961	-1.2691	Baseline down vs Chronic Loading	-0.00768126	12.5121	0.000236007	0.000264073	1
188973	cg19045956	C2orf47	0.00329063	0.00329063	0.797913	-1.25327	Baseline down vs Chronic Loading	-0.00704074	12.5039	0.000198288	0.000222013	1
170063	cg25304359	MCF2L2	0.00329447	0.00329447	1.08344	1.08344	Baseline up vs Chronic Loading	0.0588474	12.4997	0.013852	0.0155146	1
121296	cg15025647	BCL2L1	0.00329582	0.00329582	1.06772	1.06772	Baseline up vs Chronic Loading	0.0296666	12.4983	0.00352042	0.00394342	1
526909	cg24364144	SERBP1	0.0032966	0.0032966	0.87626	-1.14121	Baseline down vs Chronic Loading	-0.0792046	12.4974	0.0250935	0.0281104	1
16429	cg02793854	CENPT	0.00329679	0.00329679	0.988918	-1.01121	Baseline down vs Chronic Loading	-0.0108579	12.4972	0.000471576	0.000528281	1
484006	cg14770102		0.00330412	0.00330412	0.825826	-1.21091	Baseline down vs Chronic Loading	-0.00703593	12.4893	0.000198017	0.000221969	1
367892	cg26739681		0.00331147	0.00331147	1.05881	1.05881	Baseline up vs Chronic Loading	0.0356939	12.4814	0.00509623	0.00571627	1
821502	cg22457631		0.00331258	0.00331258	1.0925	1.0925	Baseline up vs Chronic Loading	0.0654297	12.4802	0.0171242	0.0192094	1
369343	cg23678288		0.003316	0.003316	1.27943	1.27943	Baseline up vs Chronic Loading	0.0890497	12.4766	0.0317194	0.0355924	1
93041	cg05216888	VPS52	0.00331734	0.00331734	0.726733	-1.37602	Baseline down vs Chronic Loading	-0.0202075	12.4751	0.00163338	0.00183303	1
528770	cg01116966	TCF7	0.00331744	0.00331744	1.05144	1.05144	Baseline up vs Chronic Loading	0.0275817	12.475	0.00304301	0.00341499	1
194921	cg26369558	TNR	0.00332213	0.00332213	1.11011	1.11011	Baseline up vs Chronic Loading	0.0792262	12.47	0.0251072	0.0281877	1
784699	cg16001723	TMEM240	0.00332396	0.00332396	1.20718	1.20718	Baseline up vs Chronic Loading	0.0956965	12.468	0.0366313	0.0411322	1
202512	cg05970033		0.00332399	0.00332399	0.904445	-1.10565	Baseline down vs Chronic Loading	-0.0577348	12.468	0.0133332	0.0149715	1
408914	cg27612019	LOC101929372	0.0033314	0.0033314	1.08526	1.08526	Baseline up vs Chronic Loading	0.0482724	12.4601	0.0093209	0.0104728	1
95122	cg19912337	KLK11	0.00333243	0.00333243	1.05665	1.05665	Baseline up vs Chronic Loading	0.0367146	12.459	0.00539184	0.00605874	1
327037	cg10604836	PHACTR4	0.00333291	0.00333291	1.09725	1.09725	Baseline up vs Chronic Loading	0.0374673	12.4585	0.00561519	0.00630997	1
316032	cg01107903	TBCD	0.00333421	0.00333421	1.22394	1.22394	Baseline up vs Chronic Loading	0.119871	12.4571	0.0574765	0.0645954	1
791674	cg25112747		0.00334459	0.00334459	0.980966	-1.0194	Baseline down vs Chronic Loading	-0.0138953	12.4461	0.000772313	0.00086874	1
765281	cg05223062		0.00334634	0.00334634	1.07162	1.07162	Baseline up vs Chronic Loading	0.0323286	12.4442	0.00418055	0.00470321	1
260358	cg14245952		0.0033594	0.0033594	1.12494	1.12494	Baseline up vs Chronic Loading	0.0763761	12.4304	0.0233332	0.0262796	1
26785	cg04856605	IGBP1	0.00336442	0.00336442	0.656525	-1.52317	Baseline down vs Chronic Loading	-0.0774438	12.4251	0.0239902	0.0270311	1
621322	cg00527514	NTM	0.00336569	0.00336569	1.24626	1.24626	Baseline up vs Chronic Loading	0.113211	12.4237	0.0512672	0.0577719	1
462761	cg26465155		0.00336848	0.00336848	1.27053	1.27053	Baseline up vs Chronic Loading	0.119838	12.4208	0.0574444	0.0647481	1
405038	cg14285412	LOC644189	0.00337046	0.00337046	0.876338	-1.14111	Baseline down vs Chronic Loading	-0.045343	12.4187	0.00822395	0.00927113	1
701274	cg01893321		0.00337411	0.00337411	1.20686	1.20686	Baseline up vs Chronic Loading	0.103057	12.4149	0.0424826	0.0479069	1
857191	cg19688761	PTPRE	0.00338018	0.00338018	1.14847	1.14847	Baseline up vs Chronic Loading	0.0882084	12.4085	0.0311229	0.0351147	1
520264	cg22562335	XAGE5	0.0033807	0.0033807	0.942336	-1.06119	Baseline down vs Chronic Loading	-0.0451594	12.4079	0.00815748	0.00920416	1
549418	cg12972376		0.00339081	0.00339081	0.871723	-1.14715	Baseline down vs Chronic Loading	-0.0974355	12.3974	0.0379747	0.0428838	1
331210	cg25728199		0.00339089	0.00339089	0.763734	-1.30936	Baseline down vs Chronic Loading	-0.00931235	12.3973	0.000346879	0.000391724	1
676533	cg16106732	DNM2	0.00339243	0.00339243	1.23476	1.23476	Baseline up vs Chronic Loading	0.120717	12.3957	0.0582903	0.0658346	1
83498	cg18234561	DHDDS	0.00339675	0.00339675	1.0206	1.0206	Baseline up vs Chronic Loading	0.0191143	12.3911	0.00146143	0.00165118	1
218894	cg06326845	ELMO1	0.00340334	0.00340334	0.761665	-1.31291	Baseline down vs Chronic Loading	-0.0244649	12.3843	0.00239412	0.00270647	1
610830	cg01252998	MTUS1	0.00341476	0.00341476	1.26887	1.26887	Baseline up vs Chronic Loading	0.0883659	12.3724	0.0312342	0.035343	1
211211	cg14096277	MED31	0.00341731	0.00341731	1.12424	1.12424	Baseline up vs Chronic Loading	0.0827104	12.3698	0.027364	0.0309704	1
147386	cg04283868	SPATS2L	0.00342286	0.00342286	1.09128	1.09128	Baseline up vs Chronic Loading	0.0639708	12.364	0.0163691	0.018535	1
425992	cg27381979	HDAC11	0.00342559	0.00342559	1.06204	1.06204	Baseline up vs Chronic Loading	0.0511315	12.3612	0.0104577	0.0118442	1
120591	cg11894654	LOC102723385	0.00342655	0.00342655	0.599684	-1.66754	Baseline down vs Chronic Loading	-0.0710871	12.3602	0.0202135	0.0228952	1
5416	cg04669470	TMEM8A	0.0034293	0.0034293	1.02857	1.02857	Baseline up vs Chronic Loading	0.0255354	12.3574	0.00260822	0.00295492	1
283541	cg25137155	STARD4-AS1	0.00343029	0.00343029	1.1687	1.1687	Baseline up vs Chronic Loading	0.108609	12.3564	0.0471835	0.0534598	1
535133	cg09486407	ANKRD11	0.00343098	0.00343098	0.739636	-1.35202	Baseline down vs Chronic Loading	-0.00970346	12.3557	0.000376628	0.000426752	1
730413	cg11803424	XAF1	0.00343327	0.00343327	1.1465	1.1465	Baseline up vs Chronic Loading	0.0908514	12.3533	0.0330159	0.037417	1
620432	cg04124858	BCAR3	0.00343816	0.00343816	1.17825	1.17825	Baseline up vs Chronic Loading	0.0988377	12.3483	0.0390756	0.0443024	1
831913	cg18432706	SH3KBP1	0.00343851	0.00343851	1.17028	1.17028	Baseline up vs Chronic Loading	0.0939727	12.3479	0.0353235	0.0400496	1
753647	cg09909750	PHKA2	0.00344126	0.00344126	0.880588	-1.1356	Baseline down vs Chronic Loading	-0.0490477	12.3451	0.0096227	0.0109127	1
657023	cg12171098	DUSP10	0.00344468	0.00344468	1.06826	1.06826	Baseline up vs Chronic Loading	0.0316898	12.3415	0.00401697	0.00455676	1
626574	cg23301612	RAX2	0.00345778	0.00345778	0.800869	-1.24864	Baseline down vs Chronic Loading	-0.0067075	12.3281	0.000179962	0.000204367	1
399028	cg03539130	MRPL28	0.00346718	0.00346718	1.10479	1.10479	Baseline up vs Chronic Loading	0.0717151	12.3185	0.0205722	0.0233803	1
410820	cg25145615	C19orf47	0.00347469	0.00347469	1.06637	1.06637	Baseline up vs Chronic Loading	0.0530951	12.3109	0.0112764	0.0128235	1
751134	cg21304488		0.00347678	0.00347678	0.865522	-1.15537	Baseline down vs Chronic Loading	-0.00852802	12.3088	0.000290908	0.000330879	1
770116	cg00612628		0.00348079	0.00348079	1.11455	1.11455	Baseline up vs Chronic Loading	0.0846108	12.3047	0.028636	0.0325813	1
427306	cg15018694	PPIP5K2	0.00348561	0.00348561	1.17083	1.17083	Baseline up vs Chronic Loading	0.102392	12.2998	0.0419362	0.0477329	1
376285	cg26682251		0.00348998	0.00348998	1.1583	1.1583	Baseline up vs Chronic Loading	0.103645	12.2954	0.0429688	0.0489258	1
24304	cg20094999	C8orf59	0.00349051	0.00349051	1.50232	1.50232	Baseline up vs Chronic Loading	0.0175814	12.2949	0.00123642	0.00140789	1
377139	cg24985151		0.00349452	0.00349452	1.06675	1.06675	Baseline up vs Chronic Loading	0.0391617	12.2908	0.00613455	0.00698764	1
116778	cg19530576	SETD3	0.00349827	0.00349827	1.04149	1.04149	Baseline up vs Chronic Loading	0.0232948	12.287	0.00217059	0.0024732	1
629973	cg17081955	EED	0.00350686	0.00350686	1.1848	1.1848	Baseline up vs Chronic Loading	0.0925934	12.2784	0.0342942	0.0391028	1
119794	cg04132177	AGAP1	0.00350697	0.00350697	0.622648	-1.60604	Baseline down vs Chronic Loading	-0.0670298	12.2783	0.017972	0.0204921	1
154186	cg22968241	PMVK	0.003507	0.003507	1.11609	1.11609	Baseline up vs Chronic Loading	0.0593802	12.2782	0.014104	0.0160818	1
288308	cg23403523	SOX5	0.00350751	0.00350751	1.1258	1.1258	Baseline up vs Chronic Loading	0.07803	12.2777	0.0243547	0.0277711	1
86825	cg10504392		0.0035102	0.0035102	0.717809	-1.39313	Baseline down vs Chronic Loading	-0.0245236	12.275	0.00240562	0.00274368	1
339801	cg00636930	ATP6V1C1	0.00351056	0.00351056	0.831812	-1.2022	Baseline down vs Chronic Loading	-0.00655417	12.2747	0.000171828	0.000195981	1
295621	cg03533591		0.00351427	0.00351427	0.955271	-1.04682	Baseline down vs Chronic Loading	-0.0283484	12.2709	0.00321454	0.00366749	1
340370	cg16332435	LOC101927460	0.00351552	0.00351552	1.24548	1.24548	Baseline up vs Chronic Loading	0.117875	12.2697	0.0555785	0.0634164	1
361915	cg20329111	CYB561D2	0.00351791	0.00351791	1.09334	1.09334	Baseline up vs Chronic Loading	0.0551141	12.2673	0.0121502	0.0138664	1
749492	cg24569746	NHSL2	0.00351899	0.00351899	0.90891	-1.10022	Baseline down vs Chronic Loading	-0.0681536	12.2662	0.0185797	0.0212059	1
69950	cg20691101	IDUA	0.0035197	0.0035197	0.665691	-1.5022	Baseline down vs Chronic Loading	-0.0755614	12.2655	0.0228381	0.0260677	1
778897	cg25714649	LOC283177	0.0035198	0.0035198	1.16417	1.16417	Baseline up vs Chronic Loading	0.0850363	12.2654	0.0289247	0.0330153	1
236209	cg12377483	AIMP2	0.00352047	0.00352047	1.11017	1.11017	Baseline up vs Chronic Loading	0.0489471	12.2647	0.00958326	0.0109392	1
156663	cg06414095		0.00352138	0.00352138	0.933372	-1.07138	Baseline down vs Chronic Loading	-0.0524357	12.2638	0.010998	0.012555	1
464787	cg04926619	ANGPTL6	0.00352618	0.00352618	1.20931	1.20931	Baseline up vs Chronic Loading	0.11905	12.259	0.0566913	0.0647425	1
834122	cg01954101		0.00353373	0.00353373	1.23122	1.23122	Baseline up vs Chronic Loading	0.127476	12.2515	0.0650007	0.0742776	1
51391	cg09844079	ZBTB44	0.00353842	0.00353842	0.622816	-1.60561	Baseline down vs Chronic Loading	-0.0193438	12.2468	0.00149672	0.00171099	1
526768	cg01777678	PRDM16	0.00353957	0.00353957	1.30375	1.30375	Baseline up vs Chronic Loading	0.110034	12.2457	0.0484301	0.0553683	1
174006	cg13430960	CTDSPL	0.0035427	0.0035427	0.934082	-1.07057	Baseline down vs Chronic Loading	-0.0550713	12.2425	0.0121314	0.0138729	1
841105	cg08259931	ITGA9	0.00354352	0.00354352	1.08636	1.08636	Baseline up vs Chronic Loading	0.0590855	12.2417	0.0139644	0.0159701	1
105854	cg01985781	RBBP7	0.00354829	0.00354829	0.680404	-1.46971	Baseline down vs Chronic Loading	-0.0138476	12.237	0.000767025	0.000877532	1
110946	cg05472874	SULT4A1	0.00356191	0.00356191	1.41349	1.41349	Baseline up vs Chronic Loading	0.0296691	12.2235	0.00352102	0.00403274	1
375582	cg20682073	WWTR1	0.00358628	0.00358628	1.04028	1.04028	Baseline up vs Chronic Loading	0.0272571	12.1995	0.0029718	0.0034104	1
367350	cg23021059	KRT73	0.00359411	0.00359411	0.799598	-1.25063	Baseline down vs Chronic Loading	-0.0100807	12.1919	0.000406483	0.000466766	1
584824	cg13687039	PAQR9	0.00359655	0.00359655	1.22868	1.22868	Baseline up vs Chronic Loading	0.115087	12.1895	0.0529802	0.0608494	1
278769	cg02116058		0.0035982	0.0035982	1.1593	1.1593	Baseline up vs Chronic Loading	0.0980322	12.1879	0.0384412	0.0441568	1
65114	cg26445041	RAB6A	0.00360104	0.00360104	1.01879	1.01879	Baseline up vs Chronic Loading	0.0175927	12.1851	0.00123801	0.0014224	1
435057	cg08795752	ADAMTS13	0.00360203	0.00360203	0.965794	-1.03542	Baseline down vs Chronic Loading	-0.0258336	12.1841	0.0026695	0.00306735	1
767771	cg24481376		0.00360513	0.00360513	1.06114	1.06114	Baseline up vs Chronic Loading	0.0388444	12.1811	0.00603556	0.00693679	1
610757	cg26464482	KIAA1429	0.00360881	0.00360881	1.1113	1.1113	Baseline up vs Chronic Loading	0.0806394	12.1775	0.0260109	0.0299036	1
773284	cg26458557	IQSEC3	0.00361617	0.00361617	0.814641	-1.22754	Baseline down vs Chronic Loading	-0.00405973	12.1704	6.59256e-05	7.58364e-05	1
136027	cg05972047	ANGPTL5	0.00362228	0.00362228	1.49356	1.49356	Baseline up vs Chronic Loading	0.0213033	12.1644	0.00181532	0.00208924	1
66846	cg17245614	BCAR1	0.00362894	0.00362894	0.738058	-1.35491	Baseline down vs Chronic Loading	-0.0561469	12.158	0.0126099	0.0145203	1
569819	cg21899461	STK39	0.0036446	0.0036446	1.36442	1.36442	Baseline up vs Chronic Loading	0.151101	12.1429	0.0913261	0.105293	1
200211	cg11158430	UTS2B	0.00364809	0.00364809	1.12613	1.12613	Baseline up vs Chronic Loading	0.0916036	12.1395	0.0335649	0.0387089	1
729146	cg18733539		0.00365803	0.00365803	0.778569	-1.28441	Baseline down vs Chronic Loading	-0.00568285	12.13	0.000129179	0.000149093	1
18339	cg17268574	BSN-AS2	0.00366814	0.00366814	1.09199	1.09199	Baseline up vs Chronic Loading	0.030992	12.1203	0.00384202	0.00443785	1
559754	cg25455659	KCNG3	0.00367268	0.00367268	0.816803	-1.22428	Baseline down vs Chronic Loading	-0.00842016	12.116	0.000283596	0.000327694	1
809068	cg03862987	G3BP2	0.00367465	0.00367465	0.957239	-1.04467	Baseline down vs Chronic Loading	-0.0350678	12.1141	0.00491899	0.00568476	1
698971	cg21510348		0.00367626	0.00367626	0.952852	-1.04948	Baseline down vs Chronic Loading	-0.0332483	12.1126	0.0044218	0.00511081	1
461300	cg06197074	TTC39A	0.00367789	0.00367789	1.09048	1.09048	Baseline up vs Chronic Loading	0.0679553	12.111	0.0184717	0.0213527	1
216398	cg12580072	CWC15	0.00368984	0.00368984	0.772233	-1.29495	Baseline down vs Chronic Loading	-0.0655356	12.0997	0.0171797	0.0198778	1
154128	cg04849574	TMEM246	0.00368985	0.00368985	1.16189	1.16189	Baseline up vs Chronic Loading	0.0946605	12.0997	0.0358424	0.0414717	1
117028	cg08754124		0.00369073	0.00369073	0.710605	-1.40725	Baseline down vs Chronic Loading	-0.016431	12.0988	0.00107991	0.0012496	1
803966	cg05941610	DYTN	0.00369274	0.00369274	0.784424	-1.27482	Baseline down vs Chronic Loading	-0.00597616	12.0969	0.000142858	0.000165332	1
398221	cg09646760		0.00369306	0.00369306	1.05315	1.05315	Baseline up vs Chronic Loading	0.0326863	12.0966	0.00427358	0.00494602	1
781168	cg07498415		0.00369596	0.00369596	1.06303	1.06303	Baseline up vs Chronic Loading	0.0419085	12.0939	0.0070253	0.00813255	1
846051	cg15566919	MBP	0.00369685	0.00369685	1.20136	1.20136	Baseline up vs Chronic Loading	0.0945692	12.0931	0.0357733	0.0414144	1
67470	cg04792227		0.00370042	0.00370042	0.784479	-1.27473	Baseline down vs Chronic Loading	-0.0367175	12.0897	0.00539271	0.00624483	1
256909	cg17521050		0.00370328	0.00370328	1.15186	1.15186	Baseline up vs Chronic Loading	0.0534077	12.087	0.0114095	0.0132154	1
604358	cg25374714	SVOP	0.00370568	0.00370568	0.914076	-1.094	Baseline down vs Chronic Loading	-0.0645911	12.0847	0.0166881	0.0193329	1
56189	cg09126090	C1orf233	0.00370913	0.00370913	1.02575	1.02575	Baseline up vs Chronic Loading	0.0232734	12.0814	0.0021666	0.00251067	1
482818	cg15709605	IARS2	0.00371069	0.00371069	1.08911	1.08911	Baseline up vs Chronic Loading	0.0648316	12.08	0.0168125	0.0194848	1
692209	cg05837666	MIR3960	0.00371938	0.00371938	1.14145	1.14145	Baseline up vs Chronic Loading	0.0719237	12.0718	0.0206921	0.0239972	1
836583	cg25087553	ACAD11	0.00372163	0.00372163	1.11263	1.11263	Baseline up vs Chronic Loading	0.0847683	12.0697	0.0287427	0.0333395	1
26679	cg03212797	SLC36A1	0.00372533	0.00372533	1.01035	1.01035	Baseline up vs Chronic Loading	0.00988825	12.0662	0.00039111	0.000453791	1
349047	cg04473452	CLYBL	0.00372538	0.00372538	1.17957	1.17957	Baseline up vs Chronic Loading	0.098812	12.0662	0.0390553	0.0453146	1
317001	cg01791726		0.00372757	0.00372757	1.12318	1.12318	Baseline up vs Chronic Loading	0.0821218	12.0641	0.026976	0.0313047	1
394569	cg03359145	BAP1	0.00373094	0.00373094	0.800119	-1.24981	Baseline down vs Chronic Loading	-0.0218234	12.061	0.00190504	0.00221131	1
4418	cg00771642		0.00373339	0.00373339	0.547121	-1.82775	Baseline down vs Chronic Loading	-0.0422738	12.0587	0.00714829	0.0082991	1
42724	cg01570551	FAM221A	0.00373487	0.00373487	1.79618	1.79618	Baseline up vs Chronic Loading	0.0399293	12.0573	0.0063774	0.00740495	1
234599	cg24644712	MYLK-AS1	0.00374652	0.00374652	1.10432	1.10432	Baseline up vs Chronic Loading	0.0466544	12.0464	0.00870654	0.0101185	1
311259	cg06196172	FUCA2	0.00374707	0.00374707	1.08871	1.08871	Baseline up vs Chronic Loading	0.0630472	12.0459	0.0158998	0.0184791	1
519660	cg25755575	ESRRG	0.00374796	0.00374796	1.13526	1.13526	Baseline up vs Chronic Loading	0.0859412	12.0451	0.0295435	0.0343385	1
109453	cg16401529	PABPC5	0.00374813	0.00374813	0.682143	-1.46597	Baseline down vs Chronic Loading	-0.0346654	12.0449	0.00480675	0.00558697	1
50880	cg26469613	LINC01237	0.00375189	0.00375189	1.14972	1.14972	Baseline up vs Chronic Loading	0.0793149	12.0414	0.0251634	0.0292564	1
96143	cg15443202		0.00375933	0.00375933	0.619373	-1.61454	Baseline down vs Chronic Loading	-0.0557386	12.0345	0.0124271	0.0144568	1
713622	ch.8.104563527R		0.00376415	0.00376415	0.790718	-1.26467	Baseline down vs Chronic Loading	-0.00761951	12.03	0.000232228	0.000270257	1
845342	cg24818111	PRKG1-AS1	0.00376623	0.00376623	1.09089	1.09089	Baseline up vs Chronic Loading	0.0648385	12.0281	0.0168161	0.019573	1
96637	cg04864609	CBX1	0.00376801	0.00376801	0.617387	-1.61973	Baseline down vs Chronic Loading	-0.0430294	12.0264	0.00740612	0.00862148	1
9970	cg03979241	DMTN	0.0037696	0.0037696	1.10645	1.10645	Baseline up vs Chronic Loading	0.058895	12.025	0.0138745	0.0161533	1
608599	cg16085737	SORCS2	0.00377053	0.00377053	1.05648	1.05648	Baseline up vs Chronic Loading	0.0456282	12.0241	0.00832772	0.0096962	1
802137	cg27622586	ADCY9	0.00377184	0.00377184	1.07481	1.07481	Baseline up vs Chronic Loading	0.0577058	12.0229	0.0133198	0.0155102	1
293364	cg13115517		0.00377225	0.00377225	1.10469	1.10469	Baseline up vs Chronic Loading	0.0721373	12.0225	0.0208152	0.0242389	1
639666	cg07931221	ATRNL1	0.00377682	0.00377682	0.970951	-1.02992	Baseline down vs Chronic Loading	-0.0207326	12.0183	0.00171936	0.00200287	1
123868	cg19237294	CELF4	0.00378248	0.00378248	1.01907	1.01907	Baseline up vs Chronic Loading	0.0168965	12.0131	0.00114196	0.00133084	1
795235	cg20433858	OR2L13	0.00378616	0.00378616	0.964239	-1.03709	Baseline down vs Chronic Loading	-0.027041	12.0097	0.00292486	0.00340959	1
574136	cg04128967		0.00379559	0.00379559	0.957502	-1.04438	Baseline down vs Chronic Loading	-0.0302827	12.001	0.00366816	0.00427916	1
559262	cg04464523	PARP11	0.00380467	0.00380467	1.11257	1.11257	Baseline up vs Chronic Loading	0.0718534	11.9927	0.0206516	0.0241083	1
623128	cg16003075	ATF6	0.00380718	0.00380718	0.92817	-1.07739	Baseline down vs Chronic Loading	-0.0354777	11.9904	0.00503466	0.00587848	1
109459	cg11919138	ATP5E	0.00380754	0.00380754	1.21856	1.21856	Baseline up vs Chronic Loading	0.0604679	11.9901	0.0146255	0.0170772	1
399465	cg16909149	UBE3D	0.00381184	0.00381184	0.967357	-1.03374	Baseline down vs Chronic Loading	-0.0255887	11.9861	0.00261912	0.00305918	1
572958	cg07731144	ODF3L2	0.00381787	0.00381787	1.1135	1.1135	Baseline up vs Chronic Loading	0.0553426	11.9806	0.0122512	0.0143162	1
415343	cg17362066		0.00382117	0.00382117	0.875338	-1.14242	Baseline down vs Chronic Loading	-0.0489683	11.9776	0.00959157	0.0112111	1
465776	cg00813765	CT45A7	0.00382355	0.00382355	1.15076	1.15076	Baseline up vs Chronic Loading	0.0953139	11.9754	0.0363389	0.0424823	1
791970	cg19102271	C9orf40	0.00382495	0.00382495	0.88881	-1.1251	Baseline down vs Chronic Loading	-0.0364841	11.9742	0.00532435	0.00622514	1
434644	cg00876332	BCORP1	0.00382807	0.00382807	1.15842	1.15842	Baseline up vs Chronic Loading	0.0881967	11.9713	0.0311147	0.0363874	1
33662	cg15075293		0.00383338	0.00383338	0.804999	-1.24224	Baseline down vs Chronic Loading	-0.0207065	11.9665	0.00171503	0.00200647	1
392766	cg19532942	FLJ22447	0.0038376	0.0038376	0.926645	-1.07916	Baseline down vs Chronic Loading	-0.0603814	11.9627	0.0145836	0.0170673	1
351766	cg25774020	FAM174A	0.0038691	0.0038691	0.951741	-1.05071	Baseline down vs Chronic Loading	-0.0268242	11.9343	0.00287816	0.00337635	1
508053	cg02902546	HEATR3	0.00387045	0.00387045	1.11495	1.11495	Baseline up vs Chronic Loading	0.0454031	11.933	0.00824576	0.00967403	1
99832	cg21642103	TNXB	0.00387109	0.00387109	1.57662	1.57662	Baseline up vs Chronic Loading	0.0280494	11.9325	0.00314708	0.00369238	1
479676	cg02689825	PCNA	0.00387627	0.00387627	1.37705	1.37705	Baseline up vs Chronic Loading	0.0930876	11.9278	0.0346612	0.0406828	1
755956	cg02058715		0.00387703	0.00387703	1.07342	1.07342	Baseline up vs Chronic Loading	0.0530949	11.9271	0.0112763	0.013236	1
430435	cg11892177	TACC2	0.00387941	0.00387941	0.881492	-1.13444	Baseline down vs Chronic Loading	-0.0224294	11.925	0.00201232	0.00236247	1
315137	cg09037026	PACS1	0.00387943	0.00387943	0.780627	-1.28102	Baseline down vs Chronic Loading	-0.0057596	11.925	0.000132692	0.000155781	1
511774	cg19386228		0.00388016	0.00388016	1.13238	1.13238	Baseline up vs Chronic Loading	0.0891785	11.9243	0.0318113	0.0373486	1
410549	cg19748582	TLDC1	0.00388114	0.00388114	0.965047	-1.03622	Baseline down vs Chronic Loading	-0.0266343	11.9235	0.00283755	0.00333173	1
307942	cg19584027		0.00388534	0.00388534	0.938433	-1.06561	Baseline down vs Chronic Loading	-0.0359572	11.9197	0.00517167	0.00607425	1
198838	cg12598049		0.00391315	0.00391315	0.857591	-1.16606	Baseline down vs Chronic Loading	-0.0296551	11.895	0.00351771	0.00414023	1
767805	cg13518533		0.00393097	0.00393097	1.11772	1.11772	Baseline up vs Chronic Loading	0.07087	11.8792	0.0200902	0.023677	1
511746	cg25593309	LOC389602	0.00393227	0.00393227	1.05962	1.05962	Baseline up vs Chronic Loading	0.0418581	11.878	0.00700841	0.00826043	1
288399	cg25078755		0.00393791	0.00393791	1.10736	1.10736	Baseline up vs Chronic Loading	0.0749663	11.8731	0.0224798	0.0265068	1
153444	cg05285788	APBB2	0.0039416	0.0039416	0.87875	-1.13798	Baseline down vs Chronic Loading	-0.0741629	11.8698	0.0220005	0.0259487	1
776496	cg14617592	MED27	0.00394444	0.00394444	1.11634	1.11634	Baseline up vs Chronic Loading	0.0757426	11.8673	0.0229478	0.0270717	1
842534	cg27228211	TAX1BP1	0.00395093	0.00395093	1.07239	1.07239	Baseline up vs Chronic Loading	0.0501035	11.8616	0.0100414	0.0118516	1
339896	cg18121989		0.0039515	0.0039515	1.0937	1.0937	Baseline up vs Chronic Loading	0.0697971	11.8611	0.0194865	0.0230004	1
75129	cg07469949	BABAM1	0.00395158	0.00395158	0.71584	-1.39696	Baseline down vs Chronic Loading	-0.0471904	11.8611	0.00890772	0.0105141	1
636015	cg01371473	NUP133	0.003953	0.003953	1.04512	1.04512	Baseline up vs Chronic Loading	0.0389124	11.8598	0.00605671	0.00714967	1
671621	cg16720242	IPP	0.00395737	0.00395737	0.757053	-1.32091	Baseline down vs Chronic Loading	-0.00711935	11.856	0.000202741	0.000239403	1
698519	cg15914688	TGFA-IT1	0.00396021	0.00396021	1.09146	1.09146	Baseline up vs Chronic Loading	0.0407969	11.8535	0.00665755	0.00786313	1
798047	cg20666186	PIAS4	0.00396206	0.00396206	0.952091	-1.05032	Baseline down vs Chronic Loading	-0.0286153	11.8519	0.00327535	0.00386899	1
112306	cg06177106	CEP131	0.00396217	0.00396217	1.43358	1.43358	Baseline up vs Chronic Loading	0.0436674	11.8518	0.00762735	0.00900985	1
247755	cg26550210	LOXHD1	0.00396652	0.00396652	1.15763	1.15763	Baseline up vs Chronic Loading	0.110787	11.848	0.049095	0.0580123	1
249381	cg20774846	DPYS	0.00396976	0.00396976	1.08866	1.08866	Baseline up vs Chronic Loading	0.0606455	11.8452	0.0147115	0.0173878	1
213496	cg16274221	OR2T1	0.00397354	0.00397354	1.18471	1.18471	Baseline up vs Chronic Loading	0.109599	11.8419	0.0480477	0.0568041	1
581080	cg12856612	SREBF2	0.00397531	0.00397531	1.10894	1.10894	Baseline up vs Chronic Loading	0.0685029	11.8403	0.0187706	0.0221943	1
653829	cg22753057	ADCY5	0.00398292	0.00398292	0.856309	-1.1678	Baseline down vs Chronic Loading	-0.0743496	11.8337	0.0221114	0.0261591	1
524774	cg02008175	NDUFB4	0.0039905	0.0039905	1.19594	1.19594	Baseline up vs Chronic Loading	0.112561	11.8271	0.0506795	0.0599903	1
696919	cg17181119	IRAK3	0.00399454	0.00399454	0.757543	-1.32006	Baseline down vs Chronic Loading	-0.0190391	11.8237	0.00144995	0.00171684	1
532131	cg14941029	PLCZ1	0.00399562	0.00399562	1.09201	1.09201	Baseline up vs Chronic Loading	0.0619054	11.8227	0.0153291	0.0181522	1
513257	cg21539907	SLC45A4	0.00399588	0.00399588	0.817165	-1.22374	Baseline down vs Chronic Loading	-0.00584324	11.8225	0.000136574	0.000161729	1
114290	cg11439068	PAK4	0.00399834	0.00399834	1.13893	1.13893	Baseline up vs Chronic Loading	0.0439112	11.8204	0.00771276	0.00913496	1
126548	cg18677996		0.00400103	0.00400103	1.01854	1.01854	Baseline up vs Chronic Loading	0.016736	11.818	0.00112037	0.00132723	1
655109	cg25010876	PCNXL2	0.00400582	0.00400582	1.24074	1.24074	Baseline up vs Chronic Loading	0.0498863	11.8139	0.00995458	0.0117966	1
149686	cg22897878		0.00401492	0.00401492	1.04273	1.04273	Baseline up vs Chronic Loading	0.0355237	11.8061	0.00504773	0.00598576	1
334768	cg26222731	CGNL1	0.00401533	0.00401533	0.761731	-1.3128	Baseline down vs Chronic Loading	-0.00580505	11.8057	0.000134795	0.000159848	1
436475	cg02629604		0.00401592	0.00401592	0.949844	-1.0528	Baseline down vs Chronic Loading	-0.0405619	11.8052	0.00658106	0.0078046	1
401433	cg04145765	TRIM55	0.00401626	0.00401626	0.85548	-1.16894	Baseline down vs Chronic Loading	-0.0176777	11.8049	0.00125001	0.00148245	1
805430	cg20148389	LINC00598	0.0040318	0.0040318	1.10194	1.10194	Baseline up vs Chronic Loading	0.0802438	11.7916	0.0257563	0.0305802	1
479348	cg21398541	GRB14	0.00403948	0.00403948	1.17095	1.17095	Baseline up vs Chronic Loading	0.10532	11.785	0.0443692	0.0527084	1
111586	cg27659505	MYADML2	0.00404066	0.00404066	0.73098	-1.36803	Baseline down vs Chronic Loading	-0.025433	11.784	0.00258736	0.00307391	1
737954	cg03505817	BTBD7	0.00404387	0.00404387	0.813555	-1.22917	Baseline down vs Chronic Loading	-0.136187	11.7812	0.0741872	0.0881588	1
9460	cg22927957	STAMBP	0.00404682	0.00404682	1.70499	1.70499	Baseline up vs Chronic Loading	0.118887	11.7787	0.0565365	0.0671984	1
547505	cg27432242	GGCX	0.00404696	0.00404696	1.11899	1.11899	Baseline up vs Chronic Loading	0.073882	11.7786	0.0218342	0.025952	1
806027	cg11523221	BACH2	0.00404805	0.00404805	1.08499	1.08499	Baseline up vs Chronic Loading	0.06707	11.7777	0.0179935	0.0213887	1
216219	cg22161674		0.00405037	0.00405037	0.885914	-1.12878	Baseline down vs Chronic Loading	-0.0422574	11.7757	0.00714275	0.00849194	1
786510	cg02943501	FBXW4	0.00405245	0.00405245	0.767902	-1.30225	Baseline down vs Chronic Loading	-0.00569952	11.7739	0.000129938	0.000154505	1
279298	cg18879492	FTSJ2	0.00405777	0.00405777	1.11517	1.11517	Baseline up vs Chronic Loading	0.0710031	11.7694	0.0201657	0.0239877	1
516639	cg20035418		0.00405781	0.00405781	0.942173	-1.06138	Baseline down vs Chronic Loading	-0.0437991	11.7694	0.00767344	0.00912778	1
40106	cg20847090	ASAP3	0.00405983	0.00405983	1.04827	1.04827	Baseline up vs Chronic Loading	0.0379189	11.7677	0.00575138	0.00684242	1
229693	cg08485209	LOC100507391	0.00406352	0.00406352	1.06394	1.06394	Baseline up vs Chronic Loading	0.0533998	11.7645	0.0114062	0.0135736	1
5336	cg22259293	PLEC	0.00406445	0.00406445	0.81169	-1.232	Baseline down vs Chronic Loading	-0.0248192	11.7637	0.00246397	0.00293237	1
111220	cg03422579	ECEL1	0.00407348	0.00407348	0.638385	-1.56645	Baseline down vs Chronic Loading	-0.0272233	11.7561	0.00296443	0.00353027	1
725571	cg06619301		0.00407518	0.00407518	1.04431	1.04431	Baseline up vs Chronic Loading	0.0356826	11.7546	0.00509298	0.00606584	1
286283	cg01566198	CNTN4	0.00408373	0.00408373	1.18463	1.18463	Baseline up vs Chronic Loading	0.0252305	11.7474	0.00254632	0.00303458	1
762458	cg00366778		0.00408904	0.00408904	1.09036	1.09036	Baseline up vs Chronic Loading	0.065121	11.7429	0.016963	0.0202234	1
822277	cg14910175		0.00409085	0.00409085	0.956444	-1.04554	Baseline down vs Chronic Loading	-0.0290193	11.7414	0.00336849	0.00401645	1
632167	cg21811911	TBC1D16	0.0040917	0.0040917	1.21619	1.21619	Baseline up vs Chronic Loading	0.114106	11.7407	0.0520803	0.0621024	1
859146	cg08662964	SPTBN1	0.00409476	0.00409476	1.17935	1.17935	Baseline up vs Chronic Loading	0.00793962	11.7381	0.00025215	0.000300738	1
221087	cg18788940	HTATIP2	0.00409797	0.00409797	1.0965	1.0965	Baseline up vs Chronic Loading	0.0732395	11.7354	0.0214561	0.0255965	1
786313	cg02585811		0.00411228	0.00411228	1.09772	1.09772	Baseline up vs Chronic Loading	0.0752104	11.7234	0.0226264	0.0270203	1
324862	cg00817628		0.00411369	0.00411369	0.774071	-1.29187	Baseline down vs Chronic Loading	-0.113411	11.7222	0.0514483	0.0614454	1
150169	cg12162742	RANBP3	0.00411369	0.00411369	1.09353	1.09353	Baseline up vs Chronic Loading	0.0699397	11.7222	0.0195662	0.0233682	1
231974	cg05314961	AGPAT3	0.00411526	0.00411526	1.08102	1.08102	Baseline up vs Chronic Loading	0.0606722	11.7209	0.0147244	0.0175876	1
190765	cg16153388	ERICH1-AS1	0.00411735	0.00411735	1.2011	1.2011	Baseline up vs Chronic Loading	0.0341197	11.7192	0.00465661	0.0055629	1
313542	ch.3.2661134R		0.00411885	0.00411885	1.15332	1.15332	Baseline up vs Chronic Loading	0.0848433	11.7179	0.0287936	0.0344012	1
797245	cg06862707	PMS1	0.0041194	0.0041194	0.953521	-1.04874	Baseline down vs Chronic Loading	-0.0221782	11.7175	0.0019675	0.00235076	1
463092	cg05455971	DLGAP2	0.00412063	0.00412063	1.35262	1.35262	Baseline up vs Chronic Loading	0.0720096	11.7164	0.0207416	0.0247842	1
129462	cg04079722	ZNF764	0.00412128	0.00412128	0.642079	-1.55744	Baseline down vs Chronic Loading	-0.0181045	11.7159	0.00131109	0.0015667	1
446586	cg24323169	NUP133	0.00412458	0.00412458	1.06662	1.06662	Baseline up vs Chronic Loading	0.0506187	11.7131	0.010249	0.01225	1
297823	cg19885539	SNTG2	0.00413002	0.00413002	1.18382	1.18382	Baseline up vs Chronic Loading	0.10082	11.7086	0.040659	0.0486161	1
684984	ch.7.83698262R		0.0041333	0.0041333	1.21873	1.21873	Baseline up vs Chronic Loading	0.0829412	11.7059	0.0275169	0.0329098	1
768892	cg25745119	SH3RF1	0.00414142	0.00414142	0.946833	-1.05615	Baseline down vs Chronic Loading	-0.0381872	11.6991	0.00583306	0.00698026	1
375914	cg18166150	PFKP	0.00414152	0.00414152	0.713612	-1.40132	Baseline down vs Chronic Loading	-0.0150732	11.699	0.000908803	0.00108755	1
97493	cg20090731	HOXD-AS2	0.00414286	0.00414286	0.708129	-1.41217	Baseline down vs Chronic Loading	-0.0214576	11.6979	0.00184171	0.00220414	1
607530	cg06071490	NSD1	0.00414351	0.00414351	0.934425	-1.07018	Baseline down vs Chronic Loading	-0.0435303	11.6974	0.00757955	0.00907159	1
791961	cg12888878	RNF207	0.00415153	0.00415153	1.09461	1.09461	Baseline up vs Chronic Loading	0.0697149	11.6907	0.0194407	0.0232808	1
592413	cg21876565		0.00415302	0.00415302	1.27633	1.27633	Baseline up vs Chronic Loading	0.0741318	11.6895	0.0219821	0.026327	1
600125	cg10682299	PITX2	0.00415603	0.00415603	0.947048	-1.05591	Baseline down vs Chronic Loading	-0.0398869	11.687	0.00636385	0.00762334	1
769476	cg24235466	PYGM	0.00415803	0.00415803	1.12116	1.12116	Baseline up vs Chronic Loading	0.034937	11.6853	0.00488238	0.00584949	1
136203	cg23940467	GNL1	0.00415805	0.00415805	0.631128	-1.58446	Baseline down vs Chronic Loading	-0.0453627	11.6853	0.00823109	0.00986153	1
43385	cg16228688	LOC101928069	0.00415826	0.00415826	0.583822	-1.71285	Baseline down vs Chronic Loading	-0.0181356	11.6852	0.00131559	0.00157622	1
807702	cg04228945		0.00415909	0.00415909	0.868712	-1.15113	Baseline down vs Chronic Loading	-0.03698	11.6845	0.00547009	0.0065541	1
377394	cg02212626		0.00415991	0.00415991	1.0518	1.0518	Baseline up vs Chronic Loading	0.0336632	11.6838	0.00453283	0.00543142	1
412427	cg01893695		0.00416276	0.00416276	1.18795	1.18795	Baseline up vs Chronic Loading	0.0556733	11.6814	0.0123981	0.0148589	1
46390	cg20646359		0.00416651	0.00416651	1.01146	1.01146	Baseline up vs Chronic Loading	0.0109591	11.6783	0.000480405	0.000575909	1
91284	cg00759619	ZNFX1	0.004171	0.004171	0.568884	-1.75783	Baseline down vs Chronic Loading	-0.027082	11.6746	0.00293373	0.00351807	1
26111	cg05472420		0.00417307	0.00417307	1.23503	1.23503	Baseline up vs Chronic Loading	0.0514959	11.6729	0.0106073	0.0127219	1
204688	cg08943116		0.00417547	0.00417547	0.928683	-1.07679	Baseline down vs Chronic Loading	-0.0579779	11.671	0.0134458	0.016129	1
785853	cg04300687		0.00417853	0.00417853	0.811005	-1.23304	Baseline down vs Chronic Loading	-0.00499323	11.6684	9.97292e-05	0.000119657	1
762429	cg04414245		0.00417994	0.00417994	0.689541	-1.45024	Baseline down vs Chronic Loading	-0.00942921	11.6673	0.00035564	0.000426746	1
383127	cg17633074	GTF2H4	0.00418086	0.00418086	1.13232	1.13232	Baseline up vs Chronic Loading	0.080503	11.6665	0.0259229	0.0311079	1
415779	cg16953186	KSR2	0.00418172	0.00418172	0.895079	-1.11722	Baseline down vs Chronic Loading	-0.080639	11.6658	0.0260106	0.0312149	1
816040	cg08738600	EEFSEC	0.00418531	0.00418531	1.12926	1.12926	Baseline up vs Chronic Loading	0.0828147	11.6629	0.0274331	0.0329304	1
126327	cg03983639		0.00418975	0.00418975	0.655985	-1.52443	Baseline down vs Chronic Loading	-0.0273738	11.6592	0.0029973	0.00359905	1
96757	cg04058100	ABCA3	0.00419024	0.00419024	0.664432	-1.50504	Baseline down vs Chronic Loading	-0.0151385	11.6588	0.000916701	0.00110078	1
52660	cg06382244	FXR1	0.00419467	0.00419467	0.5791	-1.72682	Baseline down vs Chronic Loading	-0.0757793	11.6552	0.02297	0.0275911	1
719997	cg12187394	LINC00403	0.0041985	0.0041985	1.07687	1.07687	Baseline up vs Chronic Loading	0.0488638	11.6521	0.00955068	0.0114752	1
768667	cg22513480		0.00420065	0.00420065	1.09189	1.09189	Baseline up vs Chronic Loading	0.0724454	11.6503	0.0209934	0.0252274	1
117245	cg14699895	FAM151B	0.00420929	0.00420929	0.376989	-2.6526	Baseline down vs Chronic Loading	-0.050725	11.6433	0.0102921	0.0123753	1
483509	cg07920568		0.00421005	0.00421005	1.09954	1.09954	Baseline up vs Chronic Loading	0.0722896	11.6427	0.0209031	0.0251355	1
311710	cg14714225		0.00421878	0.00421878	0.788006	-1.26903	Baseline down vs Chronic Loading	-0.0594524	11.6355	0.0141384	0.0170114	1
244443	cg14188519		0.00422078	0.00422078	1.33409	1.33409	Baseline up vs Chronic Loading	0.114829	11.6339	0.0527431	0.0634699	1
678274	cg22671388		0.00422279	0.00422279	1.04741	1.04741	Baseline up vs Chronic Loading	0.0345516	11.6323	0.00477525	0.00574723	1
51323	cg14482811	LCN8	0.00423	0.00423	1.02141	1.02141	Baseline up vs Chronic Loading	0.0198964	11.6264	0.00158347	0.00190673	1
15953	cg19909349	LAMA1	0.00423341	0.00423341	0.829606	-1.20539	Baseline down vs Chronic Loading	-0.0238313	11.6237	0.00227171	0.00273614	1
193062	cg26734677		0.00423996	0.00423996	1.28311	1.28311	Baseline up vs Chronic Loading	0.115545	11.6184	0.0534025	0.0643494	1
61971	cg05746650	PIGS	0.00424022	0.00424022	0.661271	-1.51224	Baseline down vs Chronic Loading	-0.035667	11.6182	0.00508855	0.00613174	1
821219	cg00480745	KCNIP2-AS1	0.00424522	0.00424522	1.19684	1.19684	Baseline up vs Chronic Loading	0.104263	11.6141	0.043483	0.0524157	1
168208	cg10390536		0.00426357	0.00426357	1.06117	1.06117	Baseline up vs Chronic Loading	0.048231	11.5994	0.00930493	0.0112307	1
637353	cg02972209	SNX29	0.00426402	0.00426402	0.942044	-1.06152	Baseline down vs Chronic Loading	-0.0486269	11.599	0.00945831	0.0114162	1
857752	cg03793778	LGALS7	0.00426517	0.00426517	0.967397	-1.0337	Baseline down vs Chronic Loading	-0.023932	11.5981	0.00229096	0.00276541	1
133156	cg05693721		0.00427109	0.00427109	0.581168	-1.72067	Baseline down vs Chronic Loading	-0.0235424	11.5933	0.00221699	0.00267722	1
279276	cg20804005		0.00427119	0.00427119	0.742543	-1.34672	Baseline down vs Chronic Loading	-0.0141588	11.5932	0.000801892	0.000968365	1
461264	cg05881682	MTHFD2P1	0.00427279	0.00427279	1.02814	1.02814	Baseline up vs Chronic Loading	0.0176425	11.592	0.00124503	0.00150366	1
336654	cg16719323	CSAD	0.00427989	0.00427989	0.918575	-1.08864	Baseline down vs Chronic Loading	-0.0619142	11.5863	0.0153335	0.0185279	1
652160	cg23719850	PDZD2	0.00428053	0.00428053	1.18596	1.18596	Baseline up vs Chronic Loading	0.0944561	11.5858	0.0356878	0.0431244	1
503082	cg21879571	FBRSL1	0.00428232	0.00428232	0.831834	-1.20216	Baseline down vs Chronic Loading	-0.00565152	11.5843	0.000127759	0.0001544	1
77926	cg21110844	MAEA	0.00428434	0.00428434	1.40626	1.40626	Baseline up vs Chronic Loading	0.0261817	11.5827	0.00274193	0.00331417	1
851981	cg05844315	SIGLEC7	0.00428751	0.00428751	0.810425	-1.23392	Baseline down vs Chronic Loading	-0.00757553	11.5802	0.000229555	0.000277523	1
332320	cg02550896		0.00429619	0.00429619	1.19471	1.19471	Baseline up vs Chronic Loading	0.0514448	11.5733	0.0105863	0.0128061	1
745914	cg17712224	ZFAT	0.00430433	0.00430433	0.876123	-1.14139	Baseline down vs Chronic Loading	-0.0773904	11.5668	0.0239571	0.0289967	1
561034	cg22502059	MTM1	0.00430518	0.00430518	1.10346	1.10346	Baseline up vs Chronic Loading	0.0722324	11.5661	0.0208701	0.0252618	1
287838	cg03205495	MIR639	0.00430558	0.00430558	1.12999	1.12999	Baseline up vs Chronic Loading	0.0732319	11.5658	0.0214517	0.0259665	1
726933	cg11821927	SPATA5L1	0.00431942	0.00431942	1.02975	1.02975	Baseline up vs Chronic Loading	0.0206095	11.5548	0.00169901	0.00205854	1
753164	cg11173218	PRRC2B	0.00431989	0.00431989	0.865663	-1.15518	Baseline down vs Chronic Loading	-0.0201636	11.5545	0.00162628	0.00197049	1
155465	cg00975624	IL12A-AS1	0.00432021	0.00432021	0.827817	-1.208	Baseline down vs Chronic Loading	-0.0811781	11.5542	0.0263595	0.0319393	1
239768	cg15335639		0.00432206	0.00432206	0.949856	-1.05279	Baseline down vs Chronic Loading	-0.034572	11.5527	0.00478089	0.00579364	1
573199	cg12714415	TMEM132B	0.0043279	0.0043279	1.02524	1.02524	Baseline up vs Chronic Loading	0.0222446	11.5481	0.00197929	0.00239953	1
39476	cg11657043		0.00434429	0.00434429	1.00595	1.00595	Baseline up vs Chronic Loading	0.0057442	11.5352	0.000131983	0.000160185	1
141796	cg20264972	FBXO43	0.00435266	0.00435266	1.37784	1.37784	Baseline up vs Chronic Loading	0.0237158	11.5286	0.00224975	0.00273202	1
842454	cg01438090	MPPED2	0.00435475	0.00435475	0.804376	-1.2432	Baseline down vs Chronic Loading	-0.0123879	11.527	0.000613836	0.000745528	1
678581	cg14313372		0.0043557	0.0043557	1.07221	1.07221	Baseline up vs Chronic Loading	0.0579294	11.5263	0.0134232	0.0163041	1
120334	cg11348442	TUBA4A	0.00436801	0.00436801	0.696387	-1.43598	Baseline down vs Chronic Loading	-0.0313676	11.5166	0.00393571	0.00478438	1
298892	cg13218903	RPRM	0.00436883	0.00436883	1.1145	1.1145	Baseline up vs Chronic Loading	0.0801555	11.516	0.0256996	0.0312431	1
557304	cg13322350		0.00437339	0.00437339	1.09454	1.09454	Baseline up vs Chronic Loading	0.0557951	11.5124	0.0124524	0.015143	1
108046	cg10812693		0.00437389	0.00437389	0.754907	-1.32467	Baseline down vs Chronic Loading	-0.0207421	11.512	0.00172093	0.00209286	1
8265	cg07565540	ZBTB48	0.00437534	0.00437534	0.466294	-2.14457	Baseline down vs Chronic Loading	-0.0697203	11.5109	0.0194437	0.0236481	1
679929	cg17430608	CCR3	0.00437585	0.00437585	1.17755	1.17755	Baseline up vs Chronic Loading	0.111656	11.5105	0.0498679	0.0606533	1
489695	cg12510826	MSI2	0.00437771	0.00437771	0.850906	-1.17522	Baseline down vs Chronic Loading	-0.00614825	11.5091	0.000151204	0.000183929	1
662932	cg13958567	PTPRN2	0.00438036	0.00438036	0.955962	-1.04607	Baseline down vs Chronic Loading	-0.0364792	11.507	0.00532292	0.00647613	1
326459	cg15306209	HMSD	0.00439262	0.00439262	0.788582	-1.2681	Baseline down vs Chronic Loading	-0.0162092	11.4975	0.00105095	0.0012797	1
661893	cg09792879	CASP8	0.00439391	0.00439391	1.03176	1.03176	Baseline up vs Chronic Loading	0.0199748	11.4965	0.00159598	0.00194353	1
19629	cg20455959	MTMR1	0.00439551	0.00439551	0.543397	-1.84028	Baseline down vs Chronic Loading	-0.0331864	11.4952	0.00440536	0.00536528	1
280524	cg13617705	PPP4R3B	0.00440042	0.00440042	1.08938	1.08938	Baseline up vs Chronic Loading	0.0646387	11.4914	0.0167127	0.020361	1
549218	cg21254939	SORCS2	0.00440166	0.00440166	0.934643	-1.06993	Baseline down vs Chronic Loading	-0.0468066	11.4905	0.00876344	0.0106774	1
132668	cg04847920	TMEM98	0.00444346	0.00444346	0.687113	-1.45537	Baseline down vs Chronic Loading	-0.0128627	11.4583	0.000661796	0.000808599	1
193542	cg16493185	FFAR4	0.00444375	0.00444375	0.834316	-1.19859	Baseline down vs Chronic Loading	-0.00742611	11.4581	0.000220588	0.000269526	1
111958	cg26358286	RUNX2	0.00444842	0.00444842	1.0809	1.0809	Baseline up vs Chronic Loading	0.0421664	11.4545	0.00711201	0.00869251	1
734610	cg09932345	NADK	0.00444864	0.00444864	0.801653	-1.24742	Baseline down vs Chronic Loading	-0.00477853	11.4543	9.13373e-05	0.000111637	1
408897	cg00480231	MYT1L	0.00444927	0.00444927	1.07676	1.07676	Baseline up vs Chronic Loading	0.0372856	11.4538	0.00556087	0.00679704	1
860832	ch.8.18329843R		0.00445525	0.00445525	0.796086	-1.25615	Baseline down vs Chronic Loading	-0.0105543	11.4493	0.000445572	0.00054484	1
843471	cg11073032	SNRPN	0.00445574	0.00445574	1.18386	1.18386	Baseline up vs Chronic Loading	0.116275	11.4489	0.0540792	0.0661295	1
648211	cg06562883		0.00446514	0.00446514	1.19673	1.19673	Baseline up vs Chronic Loading	0.11175	11.4417	0.0499521	0.061121	1
540610	cg02357464		0.00447543	0.00447543	0.918196	-1.08909	Baseline down vs Chronic Loading	-0.0507405	11.4339	0.0102984	0.0126097	1
211850	cg22006210	CADPS	0.00447644	0.00447644	1.07776	1.07776	Baseline up vs Chronic Loading	0.0624317	11.4331	0.0155909	0.0190912	1
152289	cg15027564		0.00447815	0.00447815	1.08483	1.08483	Baseline up vs Chronic Loading	0.0628408	11.4318	0.0157959	0.0193444	1
397909	cg18349258	PPP4R3B	0.00448416	0.00448416	1.18184	1.18184	Baseline up vs Chronic Loading	0.103412	11.4273	0.0427764	0.0524071	1
504799	cg26206973	LRRK1	0.00448627	0.00448627	1.27947	1.27947	Baseline up vs Chronic Loading	0.118792	11.4257	0.0564466	0.0691646	1
398444	cg00530976		0.00449251	0.00449251	1.08786	1.08786	Baseline up vs Chronic Loading	0.0676796	11.4209	0.0183221	0.0224595	1
736458	cg09549065	SDK1	0.00449439	0.00449439	0.91729	-1.09017	Baseline down vs Chronic Loading	-0.0618126	11.4195	0.0152832	0.0187368	1
388762	cg15883690		0.00449853	0.00449853	1.16491	1.16491	Baseline up vs Chronic Loading	0.0798482	11.4164	0.0255029	0.0312744	1
277579	cg09605212	ZNF526	0.00450448	0.00450448	0.836619	-1.19529	Baseline down vs Chronic Loading	-0.00683592	11.4119	0.000186919	0.000229311	1
163292	cg02872351	LAIR1	0.00450671	0.00450671	1.15584	1.15584	Baseline up vs Chronic Loading	0.101167	11.4102	0.0409392	0.0502312	1
657095	cg06371135	LOC101929439	0.00450792	0.00450792	0.887097	-1.12727	Baseline down vs Chronic Loading	-0.00434342	11.4093	7.5461e-05	9.25958e-05	1
194671	cg05926640		0.00450803	0.00450803	0.808273	-1.23721	Baseline down vs Chronic Loading	-0.00847934	11.4092	0.000287597	0.000352903	1
686079	cg08763929	MCF2L	0.00451091	0.00451091	0.852196	-1.17344	Baseline down vs Chronic Loading	-0.00965491	11.4071	0.000372869	0.000457626	1
5799	cg21359049	GNPDA1	0.00451361	0.00451361	1.43302	1.43302	Baseline up vs Chronic Loading	0.077255	11.405	0.0238733	0.0293052	1
28785	cg17164781	ZSCAN2	0.00452419	0.00452419	0.651984	-1.53378	Baseline down vs Chronic Loading	-0.015885	11.3971	0.00100933	0.00123984	1
166306	cg12755814	CCDC24	0.00452439	0.00452439	0.916475	-1.09114	Baseline down vs Chronic Loading	-0.0657266	11.3969	0.0172799	0.0212267	1
593892	cg22179177	SLC25A19	0.00452686	0.00452686	1.13413	1.13413	Baseline up vs Chronic Loading	0.092183	11.3951	0.0339908	0.0417612	1
24943	cg05873234		0.00452901	0.00452901	0.55962	-1.78693	Baseline down vs Chronic Loading	-0.0282809	11.3935	0.00319923	0.00393113	1
530801	cg19067700	FGF12	0.00454882	0.00454882	1.11753	1.11753	Baseline up vs Chronic Loading	0.0480339	11.3787	0.00922903	0.0113552	1
32414	cg11192800	THAP2	0.00454943	0.00454943	1.26235	1.26235	Baseline up vs Chronic Loading	0.138798	11.3782	0.0770596	0.0948158	1
385918	cg10512259	TUBB3	0.00454956	0.00454956	1.12608	1.12608	Baseline up vs Chronic Loading	0.0588703	11.3781	0.0138628	0.0170573	1
660773	cg17430256	SPAG17	0.00455607	0.00455607	1.18818	1.18818	Baseline up vs Chronic Loading	0.121778	11.3733	0.0593192	0.0730194	1
615586	cg19075081	MTSS1L	0.00457195	0.00457195	0.932796	-1.07205	Baseline down vs Chronic Loading	-0.055208	11.3615	0.0121917	0.015023	1
138683	cg07545636	RRM2	0.00457419	0.00457419	1.01687	1.01687	Baseline up vs Chronic Loading	0.0158885	11.3598	0.00100978	0.00124446	1
794923	cg19256532	LOC100506470	0.00457884	0.00457884	0.852185	-1.17345	Baseline down vs Chronic Loading	-0.0550901	11.3564	0.0121397	0.0149657	1
781571	cg20571592		0.00457971	0.00457971	1.09767	1.09767	Baseline up vs Chronic Loading	0.0666465	11.3557	0.017767	0.0219042	1
332169	cg16242775	SPRYD4	0.00458511	0.00458511	1.13489	1.13489	Baseline up vs Chronic Loading	0.0910897	11.3517	0.0331894	0.0409322	1
474922	cg22878990	RFTN1	0.00458761	0.00458761	1.07798	1.07798	Baseline up vs Chronic Loading	0.0579282	11.3499	0.0134227	0.0165568	1
820485	cg18616655	SSX5	0.00459016	0.00459016	1.09832	1.09832	Baseline up vs Chronic Loading	0.0650201	11.348	0.0169105	0.0208624	1
590460	cg25831071		0.00459058	0.00459058	0.933342	-1.07142	Baseline down vs Chronic Loading	-0.0310163	11.3477	0.00384803	0.00474744	1
412478	cg06710212	CERCAM	0.0045933	0.0045933	1.11639	1.11639	Baseline up vs Chronic Loading	0.0808833	11.3457	0.0261685	0.0322905	1
542050	cg18050420	EPB41L3	0.0045953	0.0045953	0.949901	-1.05274	Baseline down vs Chronic Loading	-0.0268715	11.3442	0.00288831	0.00356449	1
688854	cg03039559	PNPLA7	0.00460036	0.00460036	1.16215	1.16215	Baseline up vs Chronic Loading	0.0376621	11.3405	0.00567372	0.00700429	1
510822	cg00865865	UACA	0.00460648	0.00460648	0.839749	-1.19083	Baseline down vs Chronic Loading	-0.00976269	11.336	0.000381241	0.000470834	1
544773	cg08104415	LINC00670	0.0046075	0.0046075	1.33131	1.33131	Baseline up vs Chronic Loading	0.0884915	11.3352	0.031323	0.0386866	1
510784	cg15571262		0.00461923	0.00461923	0.923627	-1.08269	Baseline down vs Chronic Loading	-0.0634137	11.3266	0.0160852	0.0198817	1
729539	cg00867317	SIRPB2	0.00462062	0.00462062	1.04733	1.04733	Baseline up vs Chronic Loading	0.0371376	11.3256	0.0055168	0.00681952	1
123161	cg21416968	ATP6V0B	0.00462736	0.00462736	0.663042	-1.5082	Baseline down vs Chronic Loading	-0.0234322	11.3207	0.00219628	0.00271608	1
92521	cg22461615	THAP9	0.00464256	0.00464256	0.713144	-1.40224	Baseline down vs Chronic Loading	-0.0217472	11.3096	0.00189176	0.00234178	1
31098	cg09029959		0.00464308	0.00464308	0.761847	-1.3126	Baseline down vs Chronic Loading	-0.0238125	11.3092	0.00226814	0.0028078	1
426970	cg00718100	MGST3	0.00465536	0.00465536	1.16473	1.16473	Baseline up vs Chronic Loading	0.0950688	11.3003	0.0361523	0.0447893	1
836282	cg15726258	TIPARP	0.00465595	0.00465595	1.12364	1.12364	Baseline up vs Chronic Loading	0.0730523	11.2999	0.0213465	0.0264473	1
844320	cg26059684		0.00465663	0.00465663	0.946483	-1.05654	Baseline down vs Chronic Loading	-0.0451523	11.2994	0.00815493	0.010104	1
822730	cg12546582	PDE7B	0.00465856	0.00465856	0.934451	-1.07015	Baseline down vs Chronic Loading	-0.05768	11.298	0.013308	0.0164907	1
94742	cg22546118	ZNF623	0.00466807	0.00466807	0.658868	-1.51775	Baseline down vs Chronic Loading	-0.0546891	11.2911	0.0119636	0.0148338	1
10685	cg16264214	ANKRD33B	0.00466889	0.00466889	1.03428	1.03428	Baseline up vs Chronic Loading	0.0303836	11.2905	0.00369266	0.00457884	1
327749	cg14292810		0.00467274	0.00467274	1.06906	1.06906	Baseline up vs Chronic Loading	0.0417437	11.2877	0.00697016	0.00864501	1
40561	cg03425785	GMEB2	0.00467603	0.00467603	1.02642	1.02642	Baseline up vs Chronic Loading	0.0239297	11.2853	0.00229053	0.00284151	1
565303	cg10731408	SNX5	0.00467624	0.00467624	0.823734	-1.21398	Baseline down vs Chronic Loading	-0.0460535	11.2852	0.00848368	0.0105246	1
803580	cg10856812	TESC	0.0046788	0.0046788	1.0959	1.0959	Baseline up vs Chronic Loading	0.0373577	11.2833	0.00558239	0.00692645	1
467539	cg17166288	SUV420H1	0.0046882	0.0046882	1.17601	1.17601	Baseline up vs Chronic Loading	0.113346	11.2766	0.0513896	0.0638009	1
716208	cg27143027		0.00468978	0.00468978	0.933501	-1.07124	Baseline down vs Chronic Loading	-0.0380424	11.2754	0.00578891	0.00718774	1
478749	cg19838506		0.00469283	0.00469283	1.12096	1.12096	Baseline up vs Chronic Loading	0.0850859	11.2732	0.0289584	0.0359629	1
332409	cg18503387	MRPS23	0.00469735	0.00469735	1.17581	1.17581	Baseline up vs Chronic Loading	0.0597805	11.27	0.0142948	0.0177576	1
631222	cg00514596	SH2D3C	0.00470132	0.00470132	1.21641	1.21641	Baseline up vs Chronic Loading	0.120202	11.2671	0.0577941	0.0718122	1
103906	cg02330362		0.0047156	0.0047156	0.664524	-1.50484	Baseline down vs Chronic Loading	-0.0567936	11.2569	0.0129021	0.0160461	1
301776	cg22798121	GRIA1	0.00473768	0.00473768	1.17411	1.17411	Baseline up vs Chronic Loading	0.0934784	11.2411	0.0349528	0.0435312	1
299354	cg06242416	METTL9	0.00473858	0.00473858	1.11512	1.11512	Baseline up vs Chronic Loading	0.0880105	11.2405	0.0309834	0.0385896	1
316387	cg10643550	UQCR11	0.00474217	0.00474217	1.07196	1.07196	Baseline up vs Chronic Loading	0.0551752	11.2379	0.0121772	0.0151701	1
586685	cg21193684	SORBS1	0.004748	0.004748	0.759566	-1.31654	Baseline down vs Chronic Loading	-0.00751671	11.2338	0.000226004	0.000281654	1
37150	cg22651968		0.00474995	0.00474995	0.662345	-1.50979	Baseline down vs Chronic Loading	-0.0677221	11.2324	0.0183451	0.0228652	1
372035	cg00594252	TNRC18	0.00475094	0.00475094	1.12073	1.12073	Baseline up vs Chronic Loading	0.0817311	11.2317	0.0267199	0.0333055	1
787246	cg06503716	CACNA1H	0.00475196	0.00475196	1.09451	1.09451	Baseline up vs Chronic Loading	0.0450394	11.231	0.0081142	0.0101148	1
267482	cg26930764		0.004753	0.004753	1.09614	1.09614	Baseline up vs Chronic Loading	0.0385009	11.2303	0.00592929	0.00739164	1
34083	cg24175823		0.00475646	0.00475646	0.785088	-1.27374	Baseline down vs Chronic Loading	-0.0350123	11.2278	0.00490345	0.00611413	1
187742	cg21760034	FBXO45	0.00476665	0.00476665	1.10525	1.10525	Baseline up vs Chronic Loading	0.0512993	11.2206	0.0105265	0.0131339	1
58864	cg01649317	JPH3	0.00476938	0.00476938	0.907689	-1.1017	Baseline down vs Chronic Loading	-0.0179431	11.2187	0.00128782	0.0016071	1
202523	cg16341979	IFI27	0.00477873	0.00477873	1.21529	1.21529	Baseline up vs Chronic Loading	0.0909099	11.2121	0.0330585	0.0412786	1
588159	cg26313719	PRR5L	0.00478249	0.00478249	1.26167	1.26167	Baseline up vs Chronic Loading	0.0961806	11.2094	0.0370028	0.0462146	1
376405	cg16528294		0.00478644	0.00478644	1.13028	1.13028	Baseline up vs Chronic Loading	0.0835622	11.2067	0.0279306	0.0348925	1
346686	cg24194667	SEC22C	0.00479104	0.00479104	0.820209	-1.2192	Baseline down vs Chronic Loading	-0.0116599	11.2034	0.00054381	0.000679555	1
269012	cg23845936	INSR	0.00479162	0.00479162	1.16025	1.16025	Baseline up vs Chronic Loading	0.10376	11.203	0.0430644	0.053816	1
612393	cg17331260		0.0047992	0.0047992	0.953356	-1.04893	Baseline down vs Chronic Loading	-0.0316238	11.1977	0.00400027	0.00500136	1
401488	cg12434681	HOXA3	0.00480202	0.00480202	1.11202	1.11202	Baseline up vs Chronic Loading	0.0587159	11.1957	0.0137902	0.0172443	1
650504	cg17729249		0.0048028	0.0048028	0.964537	-1.03677	Baseline down vs Chronic Loading	-0.0233699	11.1952	0.00218461	0.00273193	1
40460	cg09431182	GINS3	0.00480386	0.00480386	1.06487	1.06487	Baseline up vs Chronic Loading	0.0460265	11.1944	0.00847377	0.0105975	1
273118	cg24192368	MIR548N	0.00480577	0.00480577	0.828669	-1.20675	Baseline down vs Chronic Loading	-0.0102851	11.1931	0.000423129	0.000529238	1
559840	cg17161180		0.00480647	0.00480647	1.1027	1.1027	Baseline up vs Chronic Loading	0.0707769	11.1926	0.0200375	0.0250634	1
679364	cg20253468		0.00481116	0.00481116	1.18165	1.18165	Baseline up vs Chronic Loading	0.0660595	11.1893	0.0174554	0.0218401	1
733697	cg20793626	PPM1D	0.00481509	0.00481509	0.800256	-1.2496	Baseline down vs Chronic Loading	-0.00751787	11.1866	0.000226073	0.000282931	1
335930	cg24858441	SPIRE2	0.00481622	0.00481622	1.38338	1.38338	Baseline up vs Chronic Loading	0.141398	11.1858	0.0799739	0.100094	1
425908	cg01649192	AJAP1	0.00482298	0.00482298	0.926535	-1.07929	Baseline down vs Chronic Loading	-0.0636642	11.1811	0.0162125	0.0203	1
788387	cg13208494	NUDT22	0.00482449	0.00482449	0.83028	-1.20441	Baseline down vs Chronic Loading	-0.0107001	11.18	0.000457972	0.000573488	1
250079	cg10654292	MRRF	0.00482886	0.00482886	1.11938	1.11938	Baseline up vs Chronic Loading	0.0697107	11.177	0.0194383	0.0243479	1
62582	cg07324609		0.00483494	0.00483494	1.26852	1.26852	Baseline up vs Chronic Loading	0.0391303	11.1728	0.00612472	0.00767457	1
726625	cg15738293	PDZD4	0.00483589	0.00483589	1.19383	1.19383	Baseline up vs Chronic Loading	0.106113	11.1721	0.0450395	0.0564399	1
91400	cg01840115		0.00484037	0.00484037	0.715395	-1.39783	Baseline down vs Chronic Loading	-0.0369369	11.169	0.00545733	0.00684061	1
407108	cg02753619	FBXW9	0.00485331	0.00485331	1.08163	1.08163	Baseline up vs Chronic Loading	0.0364558	11.16	0.00531611	0.00666894	1
460908	cg12898975	LHFPL3	0.00485413	0.00485413	1.06483	1.06483	Baseline up vs Chronic Loading	0.0518917	11.1594	0.010771	0.0135127	1
37864	cg07442105		0.00485693	0.00485693	0.763172	-1.31032	Baseline down vs Chronic Loading	-0.0131758	11.1575	0.000694406	0.000871313	1
58277	cg19800096	APEH	0.0048625	0.0048625	0.520189	-1.92238	Baseline down vs Chronic Loading	-0.025941	11.1537	0.00269173	0.00337864	1
845398	cg25667865	ATP13A2	0.00486549	0.00486549	1.10166	1.10166	Baseline up vs Chronic Loading	0.0433638	11.1516	0.00752168	0.0094429	1
347943	cg27015385		0.00486981	0.00486981	0.829186	-1.206	Baseline down vs Chronic Loading	-0.0428594	11.1486	0.0073477	0.00922695	1
527718	cg03237134		0.00487051	0.00487051	1.08768	1.08768	Baseline up vs Chronic Loading	0.0587402	11.1481	0.0138016	0.0173323	1
761443	cg13987029	VOPP1	0.00487367	0.00487367	1.07119	1.07119	Baseline up vs Chronic Loading	0.0318048	11.146	0.00404619	0.00508225	1
273254	cg16378517		0.00487645	0.00487645	1.13893	1.13893	Baseline up vs Chronic Loading	0.042507	11.144	0.0072274	0.0090796	1
440525	cg22747516	NLRP11	0.00487647	0.00487647	1.13385	1.13385	Baseline up vs Chronic Loading	0.0415873	11.144	0.00691803	0.00869096	1
291212	cg02269207	CCDC64	0.0048799	0.0048799	0.74229	-1.34718	Baseline down vs Chronic Loading	-0.0082524	11.1417	0.000272408	0.000342293	1
13775	cg13359649	C12orf75	0.00488491	0.00488491	1.62598	1.62598	Baseline up vs Chronic Loading	0.0264373	11.1382	0.00279572	0.00351403	1
18093	cg17945419	PAX2	0.00488934	0.00488934	0.811579	-1.23217	Baseline down vs Chronic Loading	-0.0368302	11.1352	0.00542585	0.00682179	1
458549	cg20616937	ABHD12	0.00489207	0.00489207	1.08817	1.08817	Baseline up vs Chronic Loading	0.0665326	11.1333	0.0177063	0.0222655	1
108148	cg25725872	EPG5	0.00489712	0.00489712	1.0215	1.0215	Baseline up vs Chronic Loading	0.0202147	11.1299	0.00163454	0.00205604	1
350080	cg07228795		0.00490212	0.00490212	0.859734	-1.16315	Baseline down vs Chronic Loading	-0.0948891	11.1264	0.0360157	0.0453173	1
617477	cg16391425		0.00490502	0.00490502	1.06667	1.06667	Baseline up vs Chronic Loading	0.0494748	11.1245	0.00979103	0.0123219	1
638527	cg27175375		0.00490552	0.00490552	0.714623	-1.39934	Baseline down vs Chronic Loading	-0.00748358	11.1241	0.000224016	0.00028193	1
112627	cg25498489		0.00490553	0.00490553	1.2366	1.2366	Baseline up vs Chronic Loading	0.0256595	11.1241	0.00263365	0.00331452	1
331439	cg24594963	LINCR-0001	0.00490936	0.00490936	1.18104	1.18104	Baseline up vs Chronic Loading	0.0385203	11.1215	0.00593526	0.00747145	1
40771	cg18673954	INA	0.00492548	0.00492548	0.725809	-1.37777	Baseline down vs Chronic Loading	-0.0819403	11.1105	0.0268569	0.0338415	1
610217	cg18411015		0.00493031	0.00493031	0.820596	-1.21863	Baseline down vs Chronic Loading	-0.00335203	11.1072	4.49445e-05	5.66498e-05	1
32370	cg27468438	MAP6D1	0.00493048	0.00493048	0.564226	-1.77234	Baseline down vs Chronic Loading	-0.0488397	11.1071	0.00954127	0.0120263	1
255118	cg06116095	PANX1	0.00493456	0.00493456	1.12772	1.12772	Baseline up vs Chronic Loading	0.0893867	11.1043	0.0319599	0.0402941	1
263054	cg15679282	MYH10	0.0049358	0.0049358	1.14239	1.14239	Baseline up vs Chronic Loading	0.0873896	11.1035	0.0305477	0.0385165	1
144575	cg17656267	EPS8	0.00494117	0.00494117	1.10884	1.10884	Baseline up vs Chronic Loading	0.0573394	11.0999	0.0131512	0.0165874	1
706142	cg03662858	LRRC8B	0.00494478	0.00494478	1.25231	1.25231	Baseline up vs Chronic Loading	0.126192	11.0974	0.0636973	0.0803578	1
7252	cg09247193	IGF2BP1	0.00495121	0.00495121	0.580592	-1.72238	Baseline down vs Chronic Loading	-0.0523607	11.0931	0.0109666	0.0138404	1
51876	cg09084370	CLUHP3	0.00495138	0.00495138	0.716018	-1.39661	Baseline down vs Chronic Loading	-0.030489	11.0929	0.00371832	0.00469275	1
822459	cg04388053	AVPR2	0.0049536	0.0049536	0.832675	-1.20095	Baseline down vs Chronic Loading	-0.0122998	11.0914	0.000605137	0.000763824	1
485633	cg01616349	KCNQ1	0.0049555	0.0049555	1.06557	1.06557	Baseline up vs Chronic Loading	0.0468563	11.0902	0.00878206	0.0110863	1
344612	cg17165928	PLCG2	0.0049591	0.0049591	0.782911	-1.27728	Baseline down vs Chronic Loading	-0.00677896	11.0877	0.000183817	0.000232098	1
418577	cg23839849		0.00496181	0.00496181	1.30433	1.30433	Baseline up vs Chronic Loading	0.0846187	11.0859	0.0286413	0.0361701	1
277353	cg04579608	MIR182	0.00496299	0.00496299	1.12005	1.12005	Baseline up vs Chronic Loading	0.0791225	11.0851	0.0250415	0.0316263	1
856292	cg27506889	PSMB10	0.00496384	0.00496384	1.10488	1.10488	Baseline up vs Chronic Loading	0.0775706	11.0845	0.0240688	0.0303994	1
448277	cg25718547		0.00497329	0.00497329	1.28698	1.28698	Baseline up vs Chronic Loading	0.0357921	11.0782	0.0051243	0.00647582	1
668275	cg20310100	LRP5	0.0049748	0.0049748	0.859685	-1.16322	Baseline down vs Chronic Loading	-0.00508504	11.0771	0.00010343	0.000130722	1
319691	cg27317179	TRIM14	0.00498048	0.00498048	0.796216	-1.25594	Baseline down vs Chronic Loading	-0.00653831	11.0733	0.000170998	0.000216193	1
573320	cg21260512	SNTB1	0.00498175	0.00498175	1.1061	1.1061	Baseline up vs Chronic Loading	0.0729245	11.0725	0.0212719	0.0268961	1
58756	cg07769957	NOVA2	0.00498275	0.00498275	1.0286	1.0286	Baseline up vs Chronic Loading	0.0253214	11.0718	0.0025647	0.003243	1
791317	cg18972205		0.00498332	0.00498332	1.04369	1.04369	Baseline up vs Chronic Loading	0.031613	11.0714	0.00399753	0.00505495	1
737140	cg00341377	BICD2	0.00498681	0.00498681	1.1308	1.1308	Baseline up vs Chronic Loading	0.076815	11.0691	0.0236022	0.0298516	1
140250	cg22788485	MIR1237	0.00499179	0.00499179	1.06475	1.06475	Baseline up vs Chronic Loading	0.0313534	11.0657	0.00393213	0.0049748	1
838845	cg17320217	TBCD	0.00499267	0.00499267	1.11024	1.11024	Baseline up vs Chronic Loading	0.0747297	11.0652	0.0223381	0.0282629	1
479067	cg09898848	KCNG4	0.00499443	0.00499443	1.39891	1.39891	Baseline up vs Chronic Loading	0.101724	11.064	0.0413908	0.0523746	1
611343	cg02354125	LEKR1	0.00502652	0.00502652	0.799767	-1.25036	Baseline down vs Chronic Loading	-0.00822448	11.0426	0.000270569	0.000343032	1
562739	cg00974935	AIM1	0.00502659	0.00502659	0.806772	-1.23951	Baseline down vs Chronic Loading	-0.00999939	11.0425	0.000399951	0.000507069	1
827425	cg03370778	LOC101929524	0.00502689	0.00502689	1.04578	1.04578	Baseline up vs Chronic Loading	0.0337672	11.0423	0.00456088	0.00578251	1
232589	cg26519134	GNAO1	0.00503543	0.00503543	0.940239	-1.06356	Baseline down vs Chronic Loading	-0.0521757	11.0367	0.0108892	0.013813	1
232455	cg11627823		0.00504176	0.00504176	0.712697	-1.40312	Baseline down vs Chronic Loading	-0.0103145	11.0325	0.000425554	0.00054002	1
99188	cg22857356	KANK3	0.00504544	0.00504544	0.622066	-1.60755	Baseline down vs Chronic Loading	-0.0810479	11.03	0.0262751	0.0333499	1
52087	cg11563680		0.00504635	0.00504635	1.66182	1.66182	Baseline up vs Chronic Loading	0.0296121	11.0294	0.00350751	0.0044522	1
363073	cg21159067	FAM189A1	0.00505039	0.00505039	0.800817	-1.24872	Baseline down vs Chronic Loading	-0.0444044	11.0268	0.00788701	0.0100137	1
693596	cg10831479	TANC2	0.00505084	0.00505084	0.714248	-1.40007	Baseline down vs Chronic Loading	-0.0139374	11.0265	0.000777007	0.000986545	1
733179	cg02220924	KIAA0232	0.00506058	0.00506058	1.06486	1.06486	Baseline up vs Chronic Loading	0.0296996	11.02	0.00352828	0.00448237	1
246387	cg08739576	AEBP1	0.00506679	0.00506679	0.784021	-1.27548	Baseline down vs Chronic Loading	-0.00771513	11.0159	0.000238093	0.000302589	1
265045	cg07858687		0.00506729	0.00506729	0.832358	-1.20141	Baseline down vs Chronic Loading	-0.00508431	11.0156	0.000103401	0.000131414	1
18618	cg16703126	MAFF	0.00506779	0.00506779	0.398752	-2.50783	Baseline down vs Chronic Loading	-0.0741544	11.0153	0.0219955	0.0279555	1
540838	cg09234858		0.00506856	0.00506856	1.2083	1.2083	Baseline up vs Chronic Loading	0.0474995	11.0148	0.00902482	0.0114707	1
485943	cg22402730	NR3C1	0.00507057	0.00507057	1.06065	1.06065	Baseline up vs Chronic Loading	0.0383908	11.0135	0.00589541	0.00749408	1
472322	cg02522681	VPS4A	0.00507256	0.00507256	0.895087	-1.11721	Baseline down vs Chronic Loading	-0.0331696	11.0121	0.00440089	0.00559496	1
458223	cg06408133	FAM83G	0.00507599	0.00507599	1.16741	1.16741	Baseline up vs Chronic Loading	0.0997972	11.0099	0.0398379	0.0506573	1
554477	cg03741590		0.00507753	0.00507753	1.17011	1.17011	Baseline up vs Chronic Loading	0.104417	11.0089	0.0436118	0.0554612	1
308926	cg21380452	TM7SF3	0.00508149	0.00508149	1.15527	1.15527	Baseline up vs Chronic Loading	0.0736866	11.0063	0.0217188	0.0276264	1
829821	cg06297678	SARM1	0.00508726	0.00508726	1.26147	1.26147	Baseline up vs Chronic Loading	0.133117	11.0025	0.0708801	0.0901906	1
141928	cg12798040	XRCC3	0.00509369	0.00509369	1.12611	1.12611	Baseline up vs Chronic Loading	0.0327159	10.9983	0.00428132	0.00544981	1
329497	cg22411549		0.00509739	0.00509739	0.808932	-1.2362	Baseline down vs Chronic Loading	-0.047274	10.9959	0.00893932	0.0113816	1
269238	cg24892243	TMPRSS9	0.00510095	0.00510095	1.08594	1.08594	Baseline up vs Chronic Loading	0.043294	10.9935	0.0074975	0.00954788	1
659424	cg12692386	BAHCC1	0.00512245	0.00512245	1.06899	1.06899	Baseline up vs Chronic Loading	0.041182	10.9795	0.00678384	0.00865008	1
761766	cg23893402	MICAL3	0.00512408	0.00512408	1.19222	1.19222	Baseline up vs Chronic Loading	0.101502	10.9785	0.0412105	0.0525526	1
63153	cg10395806	CTTN	0.00512492	0.00512492	1.01201	1.01201	Baseline up vs Chronic Loading	0.0114846	10.9779	0.000527583	0.00067282	1
118785	cg27662875	IRF3	0.00512752	0.00512752	0.735366	-1.35987	Baseline down vs Chronic Loading	-0.0267637	10.9762	0.00286518	0.00365448	1
150035	cg01520588	MDFI	0.00513197	0.00513197	1.23853	1.23853	Baseline up vs Chronic Loading	0.0804129	10.9733	0.0258649	0.032999	1
354417	cg22640764	FRMD4B	0.0051377	0.0051377	1.15681	1.15681	Baseline up vs Chronic Loading	0.0489015	10.9696	0.00956543	0.0122079	1
267119	cg02600430	ZIC5	0.00514679	0.00514679	1.09046	1.09046	Baseline up vs Chronic Loading	0.0673576	10.9637	0.0181482	0.0231741	1
333738	cg10797850	ADSSL1	0.00515481	0.00515481	0.826754	-1.20955	Baseline down vs Chronic Loading	-0.011176	10.9586	0.00049961	0.000638272	1
375195	cg23316886	SLC25A21	0.00515818	0.00515818	0.880187	-1.13612	Baseline down vs Chronic Loading	-0.0733802	10.9564	0.0215386	0.027522	1
163330	cg16218074	RCAN2	0.00516114	0.00516114	1.12417	1.12417	Baseline up vs Chronic Loading	0.0415026	10.9545	0.00688988	0.00880538	1
627948	cg03201008		0.00516782	0.00516782	1.09304	1.09304	Baseline up vs Chronic Loading	0.0687489	10.9502	0.0189056	0.0241712	1
658249	cg16872918	ANKS6	0.00518118	0.00518118	0.858972	-1.16418	Baseline down vs Chronic Loading	-0.0451409	10.9416	0.00815079	0.0104291	1
512979	cg23777731	SORCS1	0.00518172	0.00518172	0.874885	-1.14301	Baseline down vs Chronic Loading	-0.0650737	10.9412	0.0169383	0.0216737	1
742665	cg27142825	SH3TC1	0.00518211	0.00518211	0.938296	-1.06576	Baseline down vs Chronic Loading	-0.0348018	10.941	0.00484465	0.00619918	1
237087	cg12882392	SLC22A11	0.00518236	0.00518236	0.935795	-1.06861	Baseline down vs Chronic Loading	-0.0487163	10.9408	0.00949312	0.0121475	1
574638	cg13625403	TRIM29	0.00518819	0.00518819	1.08402	1.08402	Baseline up vs Chronic Loading	0.0537248	10.9371	0.0115454	0.0147787	1
178283	cg02972988	YPEL4	0.00519121	0.00519121	1.05907	1.05907	Baseline up vs Chronic Loading	0.0343199	10.9352	0.00471143	0.00603192	1
246955	cg13986272		0.0051968	0.0051968	1.10022	1.10022	Baseline up vs Chronic Loading	0.0690689	10.9316	0.019082	0.0244382	1
812231	cg18011683		0.00520963	0.00520963	0.899557	-1.11166	Baseline down vs Chronic Loading	-0.0455098	10.9234	0.00828458	0.010618	1
174424	cg04839640		0.00521251	0.00521251	0.909669	-1.0993	Baseline down vs Chronic Loading	-0.0589944	10.9215	0.0139213	0.0178453	1
489304	cg08831999	PRAME	0.00521463	0.00521463	0.865457	-1.15546	Baseline down vs Chronic Loading	-0.005081	10.9202	0.000103266	0.00013239	1
739718	cg07183411	URB1	0.00521813	0.00521813	0.75978	-1.31617	Baseline down vs Chronic Loading	-0.0114025	10.918	0.000520072	0.000666883	1
119363	cg26982271	APLP1	0.0052205	0.0052205	1.46869	1.46869	Baseline up vs Chronic Loading	0.0277377	10.9165	0.00307752	0.00394682	1
171691	cg06762457	ZC3H12D	0.00522147	0.00522147	0.960258	-1.04139	Baseline down vs Chronic Loading	-0.0309432	10.9158	0.00382992	0.00491202	1
253344	cg02709116	KIAA1958	0.00525463	0.00525463	1.3391	1.3391	Baseline up vs Chronic Loading	0.107813	10.8948	0.0464944	0.0597459	1
132004	cg06077405	SNX8	0.005263	0.005263	0.701977	-1.42455	Baseline down vs Chronic Loading	-0.0127189	10.8896	0.000647077	0.000831906	1
689655	cg17709086		0.0052633	0.0052633	1.10255	1.10255	Baseline up vs Chronic Loading	0.0717954	10.8894	0.0206183	0.0265081	1
42447	cg27172880	ZNF780B	0.0052636	0.0052636	1.66412	1.66412	Baseline up vs Chronic Loading	0.0254513	10.8892	0.00259108	0.0033313	1
656012	cg13740045	CSF1	0.00526445	0.00526445	1.12609	1.12609	Baseline up vs Chronic Loading	0.0842896	10.8886	0.028419	0.0365395	1
842982	cg07369840	METAP1	0.00527078	0.00527078	1.2455	1.2455	Baseline up vs Chronic Loading	0.124873	10.8847	0.062373	0.0802251	1
804329	cg15617075	PPP1R1C	0.00527441	0.00527441	1.28873	1.28873	Baseline up vs Chronic Loading	0.0809318	10.8824	0.0261999	0.0337057	1
318999	cg13939549	DACH2	0.00527682	0.00527682	0.840661	-1.18954	Baseline down vs Chronic Loading	-0.00554234	10.8809	0.00012287	0.000158093	1
663393	cg00922522	RIMBP2	0.00527766	0.00527766	0.730004	-1.36986	Baseline down vs Chronic Loading	-0.0200554	10.8803	0.00160888	0.00207019	1
841089	cg08388550	ADCY2	0.00528142	0.00528142	0.952541	-1.04982	Baseline down vs Chronic Loading	-0.0368962	10.878	0.00544532	0.00700816	1
75342	cg05876463		0.00528231	0.00528231	0.591796	-1.68977	Baseline down vs Chronic Loading	-0.0327952	10.8774	0.00430209	0.0055371	1
652462	cg14840416	ZFP36L2	0.00528543	0.00528543	1.05441	1.05441	Baseline up vs Chronic Loading	0.0283304	10.8754	0.00321044	0.00413282	1
354976	cg09561964	C9orf92	0.00528753	0.00528753	1.16983	1.16983	Baseline up vs Chronic Loading	0.0998727	10.8741	0.0398982	0.0513673	1
772672	cg15639860		0.00528965	0.00528965	0.909533	-1.09947	Baseline down vs Chronic Loading	-0.0690276	10.8728	0.0190592	0.024541	1
732012	cg04709302	AIMP2	0.00529239	0.00529239	1.22224	1.22224	Baseline up vs Chronic Loading	0.0722085	10.8711	0.0208563	0.0268591	1
90053	cg07779120	IRAIN	0.00530189	0.00530189	0.682772	-1.46462	Baseline down vs Chronic Loading	-0.0736028	10.8651	0.0216695	0.0279216	1
256011	cg12947436	KLHL3	0.00530408	0.00530408	0.976671	-1.02389	Baseline down vs Chronic Loading	-0.0180806	10.8638	0.00130763	0.00168512	1
627701	cg07289441		0.0053056	0.0053056	0.894399	-1.11807	Baseline down vs Chronic Loading	-0.0355193	10.8628	0.00504649	0.0065039	1
183438	cg08766289	LOC101927286	0.00531502	0.00531502	0.748935	-1.33523	Baseline down vs Chronic Loading	-0.00777328	10.857	0.000241696	0.000311666	1
617429	cg07249227	ZBTB21	0.00531572	0.00531572	1.19304	1.19304	Baseline up vs Chronic Loading	0.0957042	10.8565	0.0366372	0.0472454	1
723241	cg25475707	ASIC2	0.00531612	0.00531612	1.20095	1.20095	Baseline up vs Chronic Loading	0.0861599	10.8563	0.0296941	0.0382929	1
632060	cg05231238	RIT2	0.00531746	0.00531746	0.81487	-1.22719	Baseline down vs Chronic Loading	-0.00608478	10.8554	0.000148098	0.000190999	1
699648	cg00478379	RNF223	0.00532197	0.00532197	1.12153	1.12153	Baseline up vs Chronic Loading	0.0563997	10.8526	0.0127237	0.0164137	1
83770	cg04826071	TTBK2	0.00532714	0.00532714	0.675177	-1.48109	Baseline down vs Chronic Loading	-0.0638052	10.8494	0.0162844	0.0210133	1
283777	cg05446414	IL18BP	0.0053314	0.0053314	1.14094	1.14094	Baseline up vs Chronic Loading	0.0363429	10.8468	0.00528323	0.0068191	1
812580	cg23113826	LIPI	0.00533233	0.00533233	0.880724	-1.13543	Baseline down vs Chronic Loading	-0.00402175	10.8462	6.46978e-05	8.35104e-05	1
360389	cg21920693	LRRN1	0.0053357	0.0053357	1.08288	1.08288	Baseline up vs Chronic Loading	0.0433555	10.8441	0.00751881	0.00970697	1
278231	cg01101853		0.00533655	0.00533655	0.88225	-1.13347	Baseline down vs Chronic Loading	-0.0646225	10.8436	0.0167043	0.0215667	1
418595	cg04600921	GRAMD2	0.00533663	0.00533663	0.796154	-1.25604	Baseline down vs Chronic Loading	-0.0156738	10.8435	0.00098267	0.00126872	1
769918	cg13887050	C8orf37	0.00533677	0.00533677	0.876831	-1.14047	Baseline down vs Chronic Loading	-0.083398	10.8434	0.0278209	0.0359197	1
479688	cg07570181	STON1-GTF2A1L	0.00533873	0.00533873	0.909634	-1.09934	Baseline down vs Chronic Loading	-0.0564435	10.8422	0.0127435	0.016455	1
551079	cg09430518		0.00534293	0.00534293	1.09367	1.09367	Baseline up vs Chronic Loading	0.0672821	10.8396	0.0181075	0.023387	1
600330	cg17695882	MTUS1	0.00534351	0.00534351	0.807338	-1.23864	Baseline down vs Chronic Loading	-0.0156035	10.8392	0.000973882	0.00125787	1
342357	cg00130778		0.00535126	0.00535126	1.07142	1.07142	Baseline up vs Chronic Loading	0.0560174	10.8345	0.0125518	0.0162191	1
28872	cg13348905	SLC44A2	0.0053517	0.0053517	1.02782	1.02782	Baseline up vs Chronic Loading	0.0252745	10.8342	0.00255521	0.00330185	1
518324	cg09970396	KIAA1551	0.00535266	0.00535266	0.730571	-1.36879	Baseline down vs Chronic Loading	-0.0529658	10.8336	0.0112215	0.0145013	1
304567	cg27401173		0.0053529	0.0053529	1.21608	1.21608	Baseline up vs Chronic Loading	0.0859683	10.8334	0.0295622	0.0382031	1
403846	cg01020309		0.00535624	0.00535624	1.34348	1.34348	Baseline up vs Chronic Loading	0.137158	10.8314	0.0752494	0.0972629	1
75923	cg14215586	HOXC-AS1	0.00536146	0.00536146	0.610983	-1.63671	Baseline down vs Chronic Loading	-0.108452	10.8282	0.0470477	0.0608291	1
791932	cg03485798	DOCK7	0.00536332	0.00536332	0.820908	-1.21816	Baseline down vs Chronic Loading	-0.0286256	10.827	0.00327769	0.00423826	1
383376	cg24004547	DPM3	0.00536423	0.00536423	1.14845	1.14845	Baseline up vs Chronic Loading	0.0517548	10.8264	0.0107142	0.0138549	1
825596	cg27022566	WDR11-AS1	0.00537636	0.00537636	1.04307	1.04307	Baseline up vs Chronic Loading	0.0355141	10.819	0.00504501	0.00652836	1
97572	cg16766613	DCLK1	0.00537816	0.00537816	1.72745	1.72745	Baseline up vs Chronic Loading	0.0212691	10.8179	0.0018095	0.00234177	1
7178	cg03804148	PITPNA	0.00538327	0.00538327	0.625628	-1.59839	Baseline down vs Chronic Loading	-0.0419005	10.8147	0.0070226	0.00909097	1
119660	cg19769445		0.00538485	0.00538485	1.01351	1.01351	Baseline up vs Chronic Loading	0.0128632	10.8138	0.000661853	0.000856865	1
40425	cg25633119	KDELR1	0.00539109	0.00539109	0.713049	-1.40243	Baseline down vs Chronic Loading	-0.039331	10.8099	0.0061877	0.00801372	1
371217	cg13775870	LINC01291	0.00539428	0.00539428	1.11259	1.11259	Baseline up vs Chronic Loading	0.023325	10.808	0.00217622	0.00281895	1
666453	cg00524694		0.00539776	0.00539776	1.07145	1.07145	Baseline up vs Chronic Loading	0.0526025	10.8059	0.0110681	0.0143397	1
95329	cg23382567	ZNF23	0.00539861	0.00539861	0.71366	-1.40123	Baseline down vs Chronic Loading	-0.0349866	10.8053	0.00489625	0.00634386	1
610168	cg21105443	COL28A1	0.0054042	0.0054042	0.824251	-1.21322	Baseline down vs Chronic Loading	-0.0165809	10.8019	0.00109971	0.0014253	1
39289	cg00822353	DGKE	0.00540583	0.00540583	0.323708	-3.0892	Baseline down vs Chronic Loading	-0.0585279	10.8009	0.013702	0.0177604	1
676487	cg07699282		0.00541357	0.00541357	1.10052	1.10052	Baseline up vs Chronic Loading	0.0400975	10.7962	0.00643125	0.00833976	1
614923	cg23878700		0.00542284	0.00542284	1.11938	1.11938	Baseline up vs Chronic Loading	0.0794628	10.7905	0.0252573	0.0327697	1
456698	cg13283834	ABCC10	0.00542326	0.00542326	1.12393	1.12393	Baseline up vs Chronic Loading	0.0794509	10.7903	0.0252498	0.0327607	1
287647	cg11660726	MYH8	0.00542996	0.00542996	1.08966	1.08966	Baseline up vs Chronic Loading	0.0468069	10.7862	0.00876356	0.0113747	1
69805	cg21734487	PBK	0.00543694	0.00543694	0.484342	-2.06466	Baseline down vs Chronic Loading	-0.038677	10.782	0.00598363	0.00776954	1
143567	cg18151134	BACE2	0.00545391	0.00545391	1.25105	1.25105	Baseline up vs Chronic Loading	0.00627472	10.7717	0.000157489	0.000204689	1
855816	cg12947009	C21orf2	0.00546016	0.00546016	1.05661	1.05661	Baseline up vs Chronic Loading	0.0462142	10.7679	0.00854301	0.0111073	1
234609	cg23108559	WDHD1	0.00546263	0.00546263	0.828248	-1.20737	Baseline down vs Chronic Loading	-0.0071643	10.7664	0.000205309	0.000266971	1
434010	cg00305639	PDCD6IPP2	0.00546315	0.00546315	1.11128	1.11128	Baseline up vs Chronic Loading	0.0770199	10.7661	0.0237282	0.0308557	1
678732	cg19735406	COL4A2	0.00546429	0.00546429	1.10819	1.10819	Baseline up vs Chronic Loading	0.0219848	10.7654	0.00193333	0.00251422	1
83964	cg00748938	PPP4R4	0.00548004	0.00548004	1.00642	1.00642	Baseline up vs Chronic Loading	0.00628447	10.7559	0.000157978	0.000205626	1
679217	cg08222798	ANKRD20A3	0.00548307	0.00548307	1.13728	1.13728	Baseline up vs Chronic Loading	0.044612	10.7541	0.00796092	0.0103638	1
175829	cg14180680	NGEF	0.00548356	0.00548356	1.10144	1.10144	Baseline up vs Chronic Loading	0.0763845	10.7538	0.0233384	0.0303834	1
288699	cg18548995	C14orf166	0.00548653	0.00548653	1.13496	1.13496	Baseline up vs Chronic Loading	0.058923	10.752	0.0138877	0.0180829	1
842570	cg08553327	TNF	0.00549433	0.00549433	0.863238	-1.15843	Baseline down vs Chronic Loading	-0.00439192	10.7473	7.71557e-05	0.000100507	1
678400	cg25407483		0.00549656	0.00549656	1.06236	1.06236	Baseline up vs Chronic Loading	0.0465376	10.746	0.008663	0.0112862	1
848778	cg03339956	TCF7L2	0.00550296	0.00550296	0.558124	-1.79172	Baseline down vs Chronic Loading	-0.010163	10.7422	0.000413149	0.000538448	1
472109	cg02810692	LRTM1	0.0055048	0.0055048	1.146	1.146	Baseline up vs Chronic Loading	0.0927151	10.7411	0.0343843	0.0448169	1
386966	cg00121092		0.00550856	0.00550856	1.12804	1.12804	Baseline up vs Chronic Loading	0.0696226	10.7388	0.0193892	0.0252774	1
160916	cg16247391	ZNF890P	0.00550924	0.00550924	1.15541	1.15541	Baseline up vs Chronic Loading	0.0486601	10.7384	0.0094712	0.0123479	1
264529	cg24845949	MUC17	0.00551777	0.00551777	0.739211	-1.35279	Baseline down vs Chronic Loading	-0.00496848	10.7333	9.87431e-05	0.000128796	1
164802	cg04875704	ARID1B	0.00551912	0.00551912	1.12515	1.12515	Baseline up vs Chronic Loading	0.0826134	10.7325	0.0272999	0.0356113	1
399920	cg11907326	PPP2R2C	0.00552007	0.00552007	1.14518	1.14518	Baseline up vs Chronic Loading	0.0913213	10.7319	0.0333583	0.0435165	1
200202	cg13980795	PKP2	0.00552399	0.00552399	0.977002	-1.02354	Baseline down vs Chronic Loading	-0.0170546	10.7296	0.00116344	0.00151805	1
826983	cg15918649	CSNK2B	0.00552755	0.00552755	1.05581	1.05581	Baseline up vs Chronic Loading	0.0420114	10.7275	0.00705983	0.00921351	1
85994	cg25828207	C10orf91	0.00552841	0.00552841	1.01861	1.01861	Baseline up vs Chronic Loading	0.0172935	10.727	0.00119626	0.00156127	1
644984	cg23489080	RGS12	0.00553204	0.00553204	0.822214	-1.21623	Baseline down vs Chronic Loading	-0.0605051	10.7248	0.0146435	0.0191154	1
845111	cg21126573	KDM6B	0.00553389	0.00553389	0.885737	-1.129	Baseline down vs Chronic Loading	-0.00372672	10.7237	5.55539e-05	7.25267e-05	1
379507	cg14532720	MOK	0.00553738	0.00553738	1.2791	1.2791	Baseline up vs Chronic Loading	0.117268	10.7216	0.0550073	0.0718269	1
490339	cg12442056	TTC28	0.00554081	0.00554081	1.20504	1.20504	Baseline up vs Chronic Loading	0.112601	10.7196	0.0507159	0.066236	1
12317	cg27400713	CHMP5	0.00554844	0.00554844	0.653662	-1.52984	Baseline down vs Chronic Loading	-0.0319348	10.7151	0.00407931	0.00532992	1
797186	cg07412545	GPR88	0.00555674	0.00555674	1.12201	1.12201	Baseline up vs Chronic Loading	0.092181	10.7101	0.0339893	0.0444299	1
627777	cg08418352		0.00556692	0.00556692	0.853603	-1.1715	Baseline down vs Chronic Loading	-0.0123633	10.7041	0.000611403	0.000799659	1
480497	cg09145574		0.00557065	0.00557065	0.764661	-1.30777	Baseline down vs Chronic Loading	-0.00945692	10.7019	0.000357733	0.000467978	1
16204	cg02275875	TCEAL5	0.00557154	0.00557154	0.742575	-1.34666	Baseline down vs Chronic Loading	-0.0366358	10.7014	0.00536874	0.0070236	1
180184	cg01044694	SPICE1	0.00557186	0.00557186	0.930262	-1.07497	Baseline down vs Chronic Loading	-0.0584519	10.7012	0.0136665	0.0178794	1
820788	cg05894905		0.00557386	0.00557386	1.0716	1.0716	Baseline up vs Chronic Loading	0.0496445	10.7	0.00985832	0.0128987	1
462365	cg20190456	RTN4RL1	0.00557439	0.00557439	0.741894	-1.3479	Baseline down vs Chronic Loading	-0.0881648	10.6997	0.0310921	0.0406824	1
670973	cg13150869	HIRIP3	0.00557789	0.00557789	1.38774	1.38774	Baseline up vs Chronic Loading	0.134955	10.6977	0.0728509	0.0953399	1
61882	cg23236025	PSRC1	0.00557805	0.00557805	1.52666	1.52666	Baseline up vs Chronic Loading	0.0206259	10.6976	0.00170172	0.00222705	1
116872	cg21864071	SPATA33	0.00558603	0.00558603	1.16609	1.16609	Baseline up vs Chronic Loading	0.0338855	10.6929	0.00459291	0.00601343	1
241352	cg01213505	SMAD4	0.00559013	0.00559013	0.808318	-1.23714	Baseline down vs Chronic Loading	-0.00767419	10.6904	0.000235573	0.000308502	1
781294	cg24453842	CCDC122	0.00559183	0.00559183	0.818616	-1.22157	Baseline down vs Chronic Loading	-0.102718	10.6894	0.0422039	0.0552745	1
109867	cg07744841	SLC6A11	0.00559952	0.00559952	1.74423	1.74423	Baseline up vs Chronic Loading	0.0176097	10.6849	0.0012404	0.00162525	1
424635	cg17784987	RYR3	0.00559971	0.00559971	0.889778	-1.12388	Baseline down vs Chronic Loading	-0.0786291	10.6848	0.0247301	0.0324031	1
784693	cg19300650		0.00560121	0.00560121	0.917628	-1.08977	Baseline down vs Chronic Loading	-0.0511544	10.6839	0.0104671	0.0137159	1
743718	cg06089322	PLEKHG3	0.00560203	0.00560203	0.927955	-1.07764	Baseline down vs Chronic Loading	-0.0565237	10.6835	0.0127797	0.016747	1
739499	cg27177391	ATF7	0.00560356	0.00560356	1.16635	1.16635	Baseline up vs Chronic Loading	0.0772698	10.6826	0.0238825	0.0312991	1
509487	cg14806685	LOC101927914	0.00561224	0.00561224	1.15022	1.15022	Baseline up vs Chronic Loading	0.0790009	10.6775	0.0249646	0.0327329	1
273530	cg10135427		0.0056136	0.0056136	0.971809	-1.02901	Baseline down vs Chronic Loading	-0.0212711	10.6767	0.00180984	0.00237319	1
19409	cg23622141	SNORD83B	0.00562012	0.00562012	0.846092	-1.18191	Baseline down vs Chronic Loading	-0.0202953	10.6729	0.0016476	0.00216122	1
352101	cg08019914	ANK3	0.0056205	0.0056205	0.855353	-1.16911	Baseline down vs Chronic Loading	-0.00586378	10.6726	0.000137535	0.000180414	1
446840	cg00163859	STK3	0.00562588	0.00562588	0.852295	-1.1733	Baseline down vs Chronic Loading	-0.00467502	10.6695	8.74233e-05	0.000114713	1
782438	cg25579319	OPN5	0.00562657	0.00562657	1.41278	1.41278	Baseline up vs Chronic Loading	0.135785	10.6691	0.0737503	0.0967753	1
728104	cg06258529	CARKD	0.0056266	0.0056266	0.825554	-1.21131	Baseline down vs Chronic Loading	-0.00678573	10.6691	0.000184184	0.000241687	1
31339	cg27645259	LTBP4	0.00562928	0.00562928	1.00674	1.00674	Baseline up vs Chronic Loading	0.00658527	10.6675	0.000173463	0.000227652	1
475841	cg08490659		0.00563441	0.00563441	0.891525	-1.12167	Baseline down vs Chronic Loading	-0.0392502	10.6645	0.00616232	0.00808967	1
344876	cg22018544	FAT1	0.00563441	0.00563441	1.12506	1.12506	Baseline up vs Chronic Loading	0.0928079	10.6645	0.0344532	0.0452289	1
381622	cg05824517	PHF20	0.00563886	0.00563886	0.939812	-1.06404	Baseline down vs Chronic Loading	-0.0350034	10.6619	0.00490094	0.00643534	1
135088	cg24131748	COCH	0.00564081	0.00564081	0.549298	-1.82051	Baseline down vs Chronic Loading	-0.0556781	10.6608	0.0124002	0.0162842	1
265237	cg04154697	ZFR2	0.0056419	0.0056419	0.737901	-1.3552	Baseline down vs Chronic Loading	-0.0115626	10.6602	0.000534771	0.000702315	1
805325	cg12951348	LY6G6D	0.00565314	0.00565314	0.94531	-1.05785	Baseline down vs Chronic Loading	-0.0323315	10.6536	0.0041813	0.00549467	1
211479	cg08243987	LOC284294	0.00565839	0.00565839	1.14893	1.14893	Baseline up vs Chronic Loading	0.0838396	10.6506	0.0281163	0.0369583	1
633128	cg07011006	GPD1	0.00565938	0.00565938	1.08351	1.08351	Baseline up vs Chronic Loading	0.0656057	10.65	0.0172164	0.0226319	1
451527	cg12995872	STX18	0.00566071	0.00566071	1.05347	1.05347	Baseline up vs Chronic Loading	0.03812	10.6492	0.00581253	0.00764142	1
192182	cg07041470	GPRIN2	0.0056672	0.0056672	1.07869	1.07869	Baseline up vs Chronic Loading	0.058662	10.6455	0.0137649	0.0181024	1
677709	cg21582325		0.00567747	0.00567747	1.06926	1.06926	Baseline up vs Chronic Loading	0.0521716	10.6395	0.0108875	0.0143263	1
617497	cg09232650	ANK1	0.00567868	0.00567868	0.806387	-1.2401	Baseline down vs Chronic Loading	-0.0066578	10.6388	0.000177305	0.000233321	1
455224	cg04938745		0.00568601	0.00568601	0.865164	-1.15585	Baseline down vs Chronic Loading	-0.0910001	10.6346	0.0331241	0.0436064	1
438683	cg11486327	SPATA3	0.00568816	0.00568816	0.96774	-1.03334	Baseline down vs Chronic Loading	-0.0221889	10.6334	0.00196938	0.0025929	1
359039	cg16679708	GALC	0.00568926	0.00568926	0.87176	-1.1471	Baseline down vs Chronic Loading	-0.0752851	10.6327	0.0226714	0.0298511	1
479471	cg25036250	MRPL48	0.00569043	0.00569043	1.07991	1.07991	Baseline up vs Chronic Loading	0.0618146	10.6321	0.0152842	0.0201257	1
815451	cg19179869	NTF3	0.00570061	0.00570061	0.758314	-1.31871	Baseline down vs Chronic Loading	-0.00720632	10.6262	0.000207724	0.000273676	1
798953	cg15073719		0.00570215	0.00570215	1.18079	1.18079	Baseline up vs Chronic Loading	0.0958328	10.6253	0.0367357	0.0484032	1
10518	cg23549869	HSD17B1	0.0057055	0.0057055	0.806395	-1.24009	Baseline down vs Chronic Loading	-0.0478912	10.6234	0.00917426	0.0120902	1
831162	cg08312035	C1orf145	0.00572217	0.00572217	0.808614	-1.23668	Baseline down vs Chronic Loading	-0.106024	10.6138	0.0449646	0.0593098	1
462809	cg06100622	PPID	0.00572778	0.00572778	0.885745	-1.12899	Baseline down vs Chronic Loading	-0.0294099	10.6106	0.00345977	0.00456493	1
74632	cg05078238	SNED1	0.00573273	0.00573273	0.703533	-1.4214	Baseline down vs Chronic Loading	-0.0449191	10.6078	0.0080709	0.0106518	1
634540	cg18497519		0.00573736	0.00573736	1.06408	1.06408	Baseline up vs Chronic Loading	0.0528063	10.6052	0.011154	0.0147245	1
784501	cg10587782	MKX	0.00573844	0.00573844	1.11258	1.11258	Baseline up vs Chronic Loading	0.0486766	10.6046	0.00947763	0.0125123	1
102018	cg13271939	PPM1A	0.00573876	0.00573876	0.548072	-1.82458	Baseline down vs Chronic Loading	-0.0247155	10.6044	0.00244342	0.00322583	1
330490	cg05105226	CTNNA1	0.00573993	0.00573993	0.740585	-1.35028	Baseline down vs Chronic Loading	-0.011741	10.6037	0.000551403	0.000728013	1
349239	cg16049494	HCK	0.00574106	0.00574106	0.836386	-1.19562	Baseline down vs Chronic Loading	-0.00461328	10.6031	8.51296e-05	0.000112403	1
737918	cg15569630		0.00574335	0.00574335	0.914945	-1.09296	Baseline down vs Chronic Loading	-0.0408759	10.6018	0.00668334	0.0088256	1
652810	cg08128713	LOC102724691	0.00576068	0.00576068	1.12675	1.12675	Baseline up vs Chronic Loading	0.0471961	10.5919	0.00890988	0.0117768	1
508393	cg24268966	HMGA2	0.005762	0.005762	1.12793	1.12793	Baseline up vs Chronic Loading	0.0847863	10.5911	0.0287549	0.0380099	1
542380	cg12086309	PARD3	0.00576325	0.00576325	0.949174	-1.05355	Baseline down vs Chronic Loading	-0.0228555	10.5904	0.00208949	0.0027622	1
803704	cg07761801		0.0057638	0.0057638	0.952314	-1.05007	Baseline down vs Chronic Loading	-0.034546	10.5901	0.00477371	0.00631078	1
248490	cg12672051	FANCM	0.00577065	0.00577065	0.945594	-1.05754	Baseline down vs Chronic Loading	-0.0412446	10.5862	0.00680447	0.00899872	1
473055	cg03159127	RPL7L1	0.00577303	0.00577303	1.08243	1.08243	Baseline up vs Chronic Loading	0.0553367	10.5849	0.0122486	0.0162005	1
268887	cg16193203	USP54	0.00577361	0.00577361	1.2874	1.2874	Baseline up vs Chronic Loading	0.115656	10.5846	0.0535051	0.0707702	1
784778	cg13818020		0.00577492	0.00577492	0.911523	-1.09706	Baseline down vs Chronic Loading	-0.0264184	10.5838	0.00279173	0.00369283	1
413336	cg16764781	TP63	0.00577547	0.00577547	0.890364	-1.12314	Baseline down vs Chronic Loading	-0.0834036	10.5835	0.0278246	0.0368068	1
255959	cg27551605	CRHR1	0.00578013	0.00578013	0.855427	-1.16901	Baseline down vs Chronic Loading	-0.0357027	10.5809	0.00509873	0.00674634	1
296784	cg27149060		0.00578346	0.00578346	0.937834	-1.06629	Baseline down vs Chronic Loading	-0.0499268	10.579	0.00997075	0.0131951	1
121555	cg08069263	MXI1	0.00578604	0.00578604	1.07546	1.07546	Baseline up vs Chronic Loading	0.0486154	10.5775	0.00945382	0.0125127	1
204750	cg24461772		0.00578737	0.00578737	1.17424	1.17424	Baseline up vs Chronic Loading	0.0901106	10.5768	0.0324797	0.0429919	1
106458	cg18750167		0.00578739	0.00578739	0.582442	-1.71691	Baseline down vs Chronic Loading	-0.0234389	10.5768	0.00219754	0.00290878	1
120051	cg07402365	MGLL	0.00578771	0.00578771	1.41769	1.41769	Baseline up vs Chronic Loading	0.0168613	10.5766	0.00113721	0.0015053	1
8391	cg09230661	MTA1	0.00578811	0.00578811	1.3985	1.3985	Baseline up vs Chronic Loading	0.112327	10.5764	0.0504698	0.0668072	1
21770	cg07955871	N4BP3	0.0057885	0.0057885	0.699471	-1.42965	Baseline down vs Chronic Loading	-0.0989287	10.5761	0.0391475	0.0518209	1
847237	cg21553980	RPH3AL	0.00578953	0.00578953	0.790582	-1.26489	Baseline down vs Chronic Loading	-0.00739754	10.5756	0.000218894	0.000289774	1
538704	cg14534464	NFE2L3	0.00579119	0.00579119	1.17559	1.17559	Baseline up vs Chronic Loading	0.081822	10.5746	0.0267794	0.0354539	1
684050	cg18417901		0.00579436	0.00579436	1.28914	1.28914	Baseline up vs Chronic Loading	0.0843903	10.5728	0.0284869	0.0377209	1
33412	cg12333618	SPATA16	0.00579468	0.00579468	0.611845	-1.6344	Baseline down vs Chronic Loading	-0.0387102	10.5726	0.0059939	0.00793696	1
633397	cg11941905	GALNT9	0.00579483	0.00579483	1.17845	1.17845	Baseline up vs Chronic Loading	0.110876	10.5726	0.0491738	0.0651151	1
333808	cg02151939	DGAT1	0.00580116	0.00580116	0.879439	-1.13709	Baseline down vs Chronic Loading	-0.0852405	10.569	0.0290638	0.0384987	1
352370	cg00478435	ACTL10	0.0058083	0.0058083	1.12855	1.12855	Baseline up vs Chronic Loading	0.0860082	10.565	0.0295896	0.0392102	1
344580	cg26902581	ITGA6	0.00582967	0.00582967	1.08998	1.08998	Baseline up vs Chronic Loading	0.0660117	10.553	0.0174302	0.0231236	1
215145	cg07697733		0.00583209	0.00583209	1.10031	1.10031	Baseline up vs Chronic Loading	0.0766133	10.5516	0.0234784	0.0311514	1
735013	cg07688196	FAM219A	0.0058353	0.0058353	0.950888	-1.05165	Baseline down vs Chronic Loading	-0.0336637	10.5498	0.00453298	0.00601543	1
288729	cg07665161	RTN1	0.00583586	0.00583586	1.16082	1.16082	Baseline up vs Chronic Loading	0.106863	10.5495	0.0456788	0.0606192	1
280971	cg27638615	FZD7	0.0058375	0.0058375	1.05898	1.05898	Baseline up vs Chronic Loading	0.0479925	10.5486	0.00921311	0.0122275	1
194784	cg11838988	PLXNC1	0.00584328	0.00584328	1.06158	1.06158	Baseline up vs Chronic Loading	0.0500141	10.5454	0.0100056	0.0132835	1
809205	cg02567323	PPP1R21	0.00585418	0.00585418	1.10115	1.10115	Baseline up vs Chronic Loading	0.0734515	10.5393	0.0215805	0.0286667	1
117614	cg19079194	ERBB4	0.00586076	0.00586076	0.702888	-1.4227	Baseline down vs Chronic Loading	-0.0219712	10.5356	0.00193094	0.00256588	1
876	cg20161572	BAG5	0.00587931	0.00587931	0.620531	-1.61152	Baseline down vs Chronic Loading	-0.0184676	10.5253	0.00136421	0.00181457	1
561100	cg14036130	BACH2	0.00588477	0.00588477	0.870022	-1.1494	Baseline down vs Chronic Loading	-0.101126	10.5223	0.0409055	0.0544252	1
206282	cg06629578		0.00588981	0.00588981	1.10362	1.10362	Baseline up vs Chronic Loading	0.0461892	10.5195	0.00853378	0.0113573	1
862135	cg14250988	CTIF	0.0058921	0.0058921	0.94583	-1.05727	Baseline down vs Chronic Loading	-0.0217035	10.5182	0.00188417	0.00250787	1
433368	cg22258711	PLEKHM2	0.00589692	0.00589692	1.13642	1.13642	Baseline up vs Chronic Loading	0.0840345	10.5156	0.0282472	0.0376072	1
851197	cg24386165	OSBPL10	0.00590369	0.00590369	1.10803	1.10803	Baseline up vs Chronic Loading	0.0715393	10.5118	0.0204715	0.0272647	1
676259	cg05279382	TRDMT1	0.00590658	0.00590658	0.806189	-1.2404	Baseline down vs Chronic Loading	-0.00956279	10.5102	0.000365788	0.000487243	1
157721	cg07089660	DEFA4	0.0059102	0.0059102	0.791984	-1.26265	Baseline down vs Chronic Loading	-0.0279512	10.5082	0.00312507	0.0041635	1
567303	cg27310933	ADAMTS8	0.00591309	0.00591309	1.09463	1.09463	Baseline up vs Chronic Loading	0.0679983	10.5066	0.0184951	0.0246446	1
119740	cg19519310	FOXF2	0.00591347	0.00591347	0.776188	-1.28835	Baseline down vs Chronic Loading	-0.0438835	10.5064	0.00770303	0.0102644	1
342936	cg25252197	RBM20	0.00591483	0.00591483	0.788438	-1.26833	Baseline down vs Chronic Loading	-0.00590764	10.5057	0.000139601	0.000186034	1
41909	cg03900646	ROR2	0.00591741	0.00591741	0.557602	-1.79339	Baseline down vs Chronic Loading	-0.0249069	10.5042	0.00248141	0.00330722	1
490299	cg06627354	TRPM8	0.00592672	0.00592672	0.839345	-1.19141	Baseline down vs Chronic Loading	-0.0317651	10.4991	0.0040361	0.00538191	1
800960	cg18271256	ACIN1	0.00592713	0.00592713	1.06676	1.06676	Baseline up vs Chronic Loading	0.0542475	10.4989	0.0117712	0.0156965	1
436647	cg05950123	STX2	0.0059305	0.0059305	1.16386	1.16386	Baseline up vs Chronic Loading	0.0874555	10.4971	0.0305938	0.0408032	1
421384	cg05416450	HOXC6	0.00593472	0.00593472	0.80245	-1.24618	Baseline down vs Chronic Loading	-0.0329063	10.4947	0.00433131	0.00577797	1
465898	cg16782494		0.00594576	0.00594576	1.0348	1.0348	Baseline up vs Chronic Loading	0.0265209	10.4887	0.00281343	0.00375529	1
349453	cg14187965	NAA60	0.00595056	0.00595056	1.07018	1.07018	Baseline up vs Chronic Loading	0.055873	10.4861	0.0124872	0.0166717	1
5908	cg24136385	C7orf50	0.00595587	0.00595587	0.617406	-1.61968	Baseline down vs Chronic Loading	-0.0337935	10.4831	0.004568	0.00610046	1
377738	cg03976336	HSD52	0.00596142	0.00596142	0.816285	-1.22506	Baseline down vs Chronic Loading	-0.0256145	10.4801	0.00262441	0.00350585	1
220202	cg27097660	CTRB2	0.00596644	0.00596644	1.22484	1.22484	Baseline up vs Chronic Loading	0.116267	10.4774	0.0540724	0.0722522	1
256352	cg07283088	MYCBPAP	0.00597567	0.00597567	1.11169	1.11169	Baseline up vs Chronic Loading	0.0849076	10.4723	0.0288372	0.0385511	1
853313	cg00395697	UHRF1BP1L	0.00597662	0.00597662	1.17672	1.17672	Baseline up vs Chronic Loading	0.0909953	10.4718	0.0331206	0.0442796	1
279407	cg16979517	MTA1	0.0059918	0.0059918	1.15099	1.15099	Baseline up vs Chronic Loading	0.091706	10.4636	0.03364	0.0450094	1
3320	cg04440769	NUDT16L1	0.00599197	0.00599197	1.14225	1.14225	Baseline up vs Chronic Loading	0.0718312	10.4635	0.0206389	0.0276145	1
102702	cg24337497	MUT	0.00599501	0.00599501	0.65642	-1.52341	Baseline down vs Chronic Loading	-0.0452436	10.4618	0.00818793	0.0109571	1
324215	cg21386243	DNAH12	0.00599711	0.00599711	0.836958	-1.1948	Baseline down vs Chronic Loading	-0.00780851	10.4607	0.000243891	0.00032641	1
184071	cg24002777		0.00600266	0.00600266	0.953553	-1.04871	Baseline down vs Chronic Loading	-0.0322222	10.4577	0.00415309	0.00555986	1
852304	cg16317901	2009-09-01	0.00601415	0.00601415	0.844432	-1.18423	Baseline down vs Chronic Loading	-0.105566	10.4515	0.044577	0.0597119	1
595089	cg11668876	TRIM26	0.00602233	0.00602233	1.11529	1.11529	Baseline up vs Chronic Loading	0.0414473	10.4471	0.00687151	0.00920845	1
700921	cg20932535	PAX7	0.00602681	0.00602681	0.909298	-1.09975	Baseline down vs Chronic Loading	-0.0600112	10.4446	0.0144054	0.019309	1
325664	cg25268427	NCAPD3	0.00603111	0.00603111	0.797199	-1.25439	Baseline down vs Chronic Loading	-0.12469	10.4423	0.0621906	0.0833788	1
481895	cg26336364		0.00603392	0.00603392	1.08375	1.08375	Baseline up vs Chronic Loading	0.062371	10.4408	0.0155606	0.0208651	1
356304	cg18303410	USP36	0.00604116	0.00604116	0.92231	-1.08423	Baseline down vs Chronic Loading	-0.0611587	10.4369	0.0149615	0.0200693	1
487784	cg05866980		0.00604828	0.00604828	0.797506	-1.25391	Baseline down vs Chronic Loading	-0.00792877	10.4331	0.000251461	0.000337432	1
51070	cg24024661	HMHA1	0.0060493	0.0060493	1.01293	1.01293	Baseline up vs Chronic Loading	0.0121779	10.4325	0.000593202	0.00079605	1
443260	cg19024980	PCCA	0.00605009	0.00605009	0.774053	-1.2919	Baseline down vs Chronic Loading	-0.00746007	10.4321	0.00022261	0.000298745	1
727584	cg10449330	NEK7	0.00605074	0.00605074	1.18649	1.18649	Baseline up vs Chronic Loading	0.0360897	10.4318	0.00520986	0.00699192	1
483813	cg06539006	CPO	0.00605153	0.00605153	0.861381	-1.16093	Baseline down vs Chronic Loading	-0.0527693	10.4313	0.0111384	0.0149489	1
493076	cg08811117	CMYA5	0.00605423	0.00605423	0.694946	-1.43896	Baseline down vs Chronic Loading	-0.0102197	10.4299	0.000417771	0.000560773	1
298093	cg11276438	MTHFR	0.00606363	0.00606363	1.1293	1.1293	Baseline up vs Chronic Loading	0.0874161	10.4249	0.0305663	0.0410489	1
454399	cg10413926		0.00606518	0.00606518	0.695473	-1.43787	Baseline down vs Chronic Loading	-0.00954827	10.424	0.000364678	0.000489781	1
145882	cg13699478	PTPRZ1	0.00606624	0.00606624	0.969285	-1.03169	Baseline down vs Chronic Loading	-0.0217658	10.4235	0.001895	0.00254522	1
467950	cg00576972	ACACB	0.00606695	0.00606695	1.13644	1.13644	Baseline up vs Chronic Loading	0.0791525	10.4231	0.0250605	0.0336606	1
101005	cg05009934	CLVS2	0.00606813	0.00606813	0.75132	-1.33099	Baseline down vs Chronic Loading	-0.0394831	10.4224	0.00623567	0.00837609	1
611833	cg27289925		0.00606852	0.00606852	0.95919	-1.04255	Baseline down vs Chronic Loading	-0.0283912	10.4222	0.00322423	0.00433105	1
705602	cg22449698	SFTPB	0.00607312	0.00607312	0.933298	-1.07147	Baseline down vs Chronic Loading	-0.0323547	10.4198	0.00418729	0.00562604	1
632635	cg01239367		0.00607375	0.00607375	0.953375	-1.04891	Baseline down vs Chronic Loading	-0.0335831	10.4194	0.00451131	0.00606158	1
663800	cg24522178	NT5C2	0.00607537	0.00607537	0.818855	-1.22122	Baseline down vs Chronic Loading	-0.126254	10.4186	0.0637608	0.0856787	1
161222	cg16794722		0.00607592	0.00607592	1.08317	1.08317	Baseline up vs Chronic Loading	0.0373168	10.4183	0.00557019	0.00748517	1
9128	cg03407547	KCTD11	0.00608179	0.00608179	1.48745	1.48745	Baseline up vs Chronic Loading	0.0352548	10.4152	0.00497161	0.00668281	1
75966	cg07161888	AKTIP	0.00608424	0.00608424	0.528536	-1.89202	Baseline down vs Chronic Loading	-0.0484529	10.4138	0.00939073	0.0126246	1
285589	cg22546259		0.00608997	0.00608997	0.914869	-1.09305	Baseline down vs Chronic Loading	-0.0251786	10.4108	0.00253585	0.00341011	1
630838	cg00113273	RHPN2	0.00609223	0.00609223	1.2866	1.2866	Baseline up vs Chronic Loading	0.132784	10.4096	0.0705262	0.0948516	1
784677	cg22029234	IFNAR1	0.00609445	0.00609445	0.821084	-1.2179	Baseline down vs Chronic Loading	-0.00570731	10.4084	0.000130294	0.000175254	1
651368	cg04132534		0.00609946	0.00609946	1.09176	1.09176	Baseline up vs Chronic Loading	0.0681145	10.4057	0.0185584	0.0249686	1
206861	cg16367685		0.00610277	0.00610277	1.14864	1.14864	Baseline up vs Chronic Loading	0.0913399	10.404	0.0333719	0.0449065	1
579526	cg04812133	C10orf11	0.00610898	0.00610898	0.967621	-1.03346	Baseline down vs Chronic Loading	-0.0207577	10.4007	0.00172353	0.00231998	1
811526	cg02833855	PAPD7	0.00611553	0.00611553	0.790106	-1.26565	Baseline down vs Chronic Loading	-0.0593206	10.3972	0.0140757	0.0189532	1
603514	cg03275611	ITCH	0.00611716	0.00611716	0.830741	-1.20374	Baseline down vs Chronic Loading	-0.00681842	10.3963	0.000185963	0.000250423	1
763325	cg01231021	PNKD	0.00611739	0.00611739	1.13156	1.13156	Baseline up vs Chronic Loading	0.0869068	10.3962	0.0302112	0.0406836	1
98187	cg13632729	B3GNTL1	0.00611968	0.00611968	1.31661	1.31661	Baseline up vs Chronic Loading	0.0172205	10.395	0.00118619	0.00159756	1
764139	cg07374490	TP53BP2	0.0061217	0.0061217	0.785856	-1.2725	Baseline down vs Chronic Loading	-0.0599897	10.3939	0.014395	0.0193892	1
255496	cg05897583		0.00612271	0.00612271	0.810939	-1.23314	Baseline down vs Chronic Loading	-0.00898323	10.3934	0.000322794	0.000434806	1
59661	cg07175090		0.00612479	0.00612479	1.39756	1.39756	Baseline up vs Chronic Loading	0.0602448	10.3923	0.0145178	0.0195576	1
122172	cg02793099	PEG3	0.00612532	0.00612532	1.0781	1.0781	Baseline up vs Chronic Loading	0.0524913	10.392	0.0110214	0.0148478	1
748087	cg09322349	GRHL3	0.00612616	0.00612616	0.908063	-1.10125	Baseline down vs Chronic Loading	-0.0636637	10.3916	0.0162123	0.0218419	1
332673	cg12076203	DPYSL5	0.00612763	0.00612763	0.864851	-1.15627	Baseline down vs Chronic Loading	-0.00596657	10.3908	0.0001424	0.000191862	1
133949	cg13004927	SLC47A1	0.00613143	0.00613143	0.649146	-1.54049	Baseline down vs Chronic Loading	-0.0310215	10.3888	0.00384934	0.00518739	1
90992	cg00810752	ALPK1	0.00613155	0.00613155	1.12093	1.12093	Baseline up vs Chronic Loading	0.0502556	10.3887	0.0101025	0.0136143	1
694767	cg23560569		0.00613332	0.00613332	1.22573	1.22573	Baseline up vs Chronic Loading	0.114979	10.3878	0.052881	0.0712696	1
395316	cg14725614	IMMP1L	0.00614283	0.00614283	0.799417	-1.25091	Baseline down vs Chronic Loading	-0.0168331	10.3828	0.00113342	0.00152829	1
792066	cg04163733	RASSF8	0.00614392	0.00614392	0.837852	-1.19353	Baseline down vs Chronic Loading	-0.00601756	10.3822	0.000144844	0.000195317	1
172721	cg26525127	ECEL1	0.00615331	0.00615331	0.780778	-1.28077	Baseline down vs Chronic Loading	-0.00979027	10.3773	0.000383398	0.000517243	1
804496	cg12077880	MYOZ1	0.00615588	0.00615588	1.07724	1.07724	Baseline up vs Chronic Loading	0.0417384	10.3759	0.00696836	0.00940228	1
218222	cg07592681	RPL23AP53	0.00615655	0.00615655	1.1413	1.1413	Baseline up vs Chronic Loading	0.0757932	10.3755	0.0229784	0.0310054	1
108395	cg11299207	EHMT2	0.00615723	0.00615723	1.51041	1.51041	Baseline up vs Chronic Loading	0.017378	10.3752	0.00120798	0.00163001	1
42	cg17305436	ID4	0.00615955	0.00615955	0.736935	-1.35697	Baseline down vs Chronic Loading	-0.038021	10.374	0.00578239	0.00780352	1
612744	cg18349175	KLF16	0.00616	0.00616	0.78187	-1.27898	Baseline down vs Chronic Loading	-0.00609609	10.3737	0.000148649	0.000200611	1
67580	cg22731637	PRDM11	0.00616168	0.00616168	0.622463	-1.60652	Baseline down vs Chronic Loading	-0.0471687	10.3729	0.00889953	0.0120115	1
33633	cg14280627	MTFR1L	0.0061631	0.0061631	0.585151	-1.70896	Baseline down vs Chronic Loading	-0.0391339	10.3721	0.00612586	0.00826853	1
692002	cg27616833		0.00616425	0.00616425	1.08373	1.08373	Baseline up vs Chronic Loading	0.0665443	10.3715	0.0177126	0.0239094	1
435886	cg26238022	PPP2R2D	0.00616547	0.00616547	0.805959	-1.24076	Baseline down vs Chronic Loading	-0.00778771	10.3709	0.000242594	0.000327486	1
174081	cg23254057	SYNE2	0.00617246	0.00617246	0.850061	-1.17639	Baseline down vs Chronic Loading	-0.0951644	10.3672	0.0362251	0.0489188	1
272615	cg03062831	ZNF787	0.00617531	0.00617531	0.93992	-1.06392	Baseline down vs Chronic Loading	-0.0470649	10.3657	0.00886041	0.0119669	1
473450	cg05352464		0.0061775	0.0061775	1.1862	1.1862	Baseline up vs Chronic Loading	0.0550284	10.3645	0.0121125	0.0163611	1
263882	cg09340615	ADCY9	0.0061815	0.0061815	1.15193	1.15193	Baseline up vs Chronic Loading	0.0853407	10.3625	0.0291322	0.0393585	1
635240	cg04832594		0.00618262	0.00618262	0.944349	-1.05893	Baseline down vs Chronic Loading	-0.0431995	10.3619	0.00746479	0.0100857	1
164700	cg07356957	CXXC5	0.00619355	0.00619355	1.08694	1.08694	Baseline up vs Chronic Loading	0.0417007	10.3562	0.00695581	0.00940323	1
736333	cg16968098		0.00619491	0.00619491	1.14884	1.14884	Baseline up vs Chronic Loading	0.0814041	10.3554	0.0265065	0.0358354	1
295337	cg08630923		0.00619494	0.00619494	0.934195	-1.07044	Baseline down vs Chronic Loading	-0.0547613	10.3554	0.0119952	0.0162169	1
306036	cg01073788	FDXACB1	0.00619496	0.00619496	1.0764	1.0764	Baseline up vs Chronic Loading	0.0520768	10.3554	0.010848	0.0146659	1
693123	cg04873846		0.00619637	0.00619637	1.15574	1.15574	Baseline up vs Chronic Loading	0.0817889	10.3547	0.0267577	0.0361776	1
218943	cg21626591		0.00619698	0.00619698	1.17767	1.17767	Baseline up vs Chronic Loading	0.108262	10.3544	0.0468826	0.0633894	1
174291	cg12459000	KIF17	0.00619699	0.00619699	1.07821	1.07821	Baseline up vs Chronic Loading	0.0553212	10.3544	0.0122417	0.0165519	1
507376	cg03129360		0.00619965	0.00619965	1.37408	1.37408	Baseline up vs Chronic Loading	0.117034	10.353	0.0547878	0.0740878	1
554101	cg23097681	ARHGAP24	0.00620038	0.00620038	1.15257	1.15257	Baseline up vs Chronic Loading	0.0883814	10.3526	0.0312451	0.0422534	1
721154	cg12827224	TEC	0.0062017	0.0062017	1.07118	1.07118	Baseline up vs Chronic Loading	0.057528	10.3519	0.0132379	0.017903	1
624923	cg04905877	NFASC	0.00620365	0.00620365	1.07301	1.07301	Baseline up vs Chronic Loading	0.0386291	10.3509	0.00596883	0.0080731	1
239263	cg02722204	LINC00908	0.00620505	0.00620505	0.938745	-1.06525	Baseline down vs Chronic Loading	-0.0443319	10.3501	0.00786127	0.0106335	1
324439	cg14521240		0.00621341	0.00621341	1.19259	1.19259	Baseline up vs Chronic Loading	0.120704	10.3458	0.0582779	0.078862	1
337656	cg02742069		0.00621401	0.00621401	0.962545	-1.03891	Baseline down vs Chronic Loading	-0.0276222	10.3455	0.00305194	0.00413003	1
408816	cg24047057		0.00621552	0.00621552	1.14896	1.14896	Baseline up vs Chronic Loading	0.0599029	10.3447	0.0143534	0.0194252	1
197417	cg14319873	FASLG	0.00622102	0.00622102	1.07585	1.07585	Baseline up vs Chronic Loading	0.0573964	10.3418	0.0131774	0.0178385	1
428015	cg09513276	BMP7	0.00622213	0.00622213	1.14407	1.14407	Baseline up vs Chronic Loading	0.0241585	10.3413	0.00233453	0.00316049	1
802269	cg01446582	LINC00994	0.00622253	0.00622253	1.16181	1.16181	Baseline up vs Chronic Loading	0.103893	10.341	0.0431748	0.0584512	1
300766	cg02425367		0.00622357	0.00622357	0.884516	-1.13056	Baseline down vs Chronic Loading	-0.0812015	10.3405	0.0263747	0.0357087	1
503420	cg00682367		0.00622648	0.00622648	0.886284	-1.12831	Baseline down vs Chronic Loading	-0.00478322	10.339	9.15168e-05	0.000123923	1
511135	cg25557301		0.00622775	0.00622775	1.09252	1.09252	Baseline up vs Chronic Loading	0.0612494	10.3383	0.015006	0.0203208	1
150409	cg04071630		0.00622798	0.00622798	1.20429	1.20429	Baseline up vs Chronic Loading	0.108284	10.3382	0.0469015	0.063514	1
743343	cg16518115	SERINC5	0.00622862	0.00622862	1.12579	1.12579	Baseline up vs Chronic Loading	0.0462155	10.3379	0.00854348	0.0115699	1
344557	cg15738622	LOC101927412	0.0062299	0.0062299	0.947847	-1.05502	Baseline down vs Chronic Loading	-0.043865	10.3372	0.00769655	0.0104237	1
196097	cg13652372	GIPR	0.00623053	0.00623053	0.724043	-1.38113	Baseline down vs Chronic Loading	-0.00925632	10.3369	0.000342718	0.000464167	1
245895	cg07001713	IGF2R	0.00623084	0.00623084	0.799147	-1.25133	Baseline down vs Chronic Loading	-0.00693496	10.3367	0.000192374	0.000260551	1
167202	cg22705153	TSSC1	0.00623379	0.00623379	1.14146	1.14146	Baseline up vs Chronic Loading	0.0433089	10.3352	0.00750264	0.010163	1
421169	cg14349862	ADAMTS3	0.00624391	0.00624391	1.04329	1.04329	Baseline up vs Chronic Loading	0.0366066	10.33	0.00536017	0.00726453	1
344047	cg21374630	GNG12-AS1	0.00625235	0.00625235	0.972447	-1.02833	Baseline down vs Chronic Loading	-0.0154083	10.3256	0.000949658	0.0012876	1
550661	cg15628409	SERPINB6	0.00625648	0.00625648	0.906519	-1.10312	Baseline down vs Chronic Loading	-0.017525	10.3235	0.0012285	0.00166601	1
68443	cg02349638	DHX34	0.00625701	0.00625701	1.04616	1.04616	Baseline up vs Chronic Loading	0.0376251	10.3232	0.00566258	0.00767942	1
330715	cg03294629	HIVEP3	0.00626016	0.00626016	0.852988	-1.17235	Baseline down vs Chronic Loading	-0.0391221	10.3216	0.00612215	0.00830398	1
143000	cg01502588		0.00626733	0.00626733	1.11289	1.11289	Baseline up vs Chronic Loading	0.0773977	10.3179	0.0239616	0.0325128	1
413277	cg01230029	ITGBL1	0.00626784	0.00626784	0.855282	-1.1692	Baseline down vs Chronic Loading	-0.0468832	10.3176	0.00879212	0.0119301	1
171794	cg26810845	SCGN	0.00627363	0.00627363	1.10667	1.10667	Baseline up vs Chronic Loading	0.0697963	10.3146	0.0194861	0.0264484	1
698247	cg18265326		0.00627372	0.00627372	1.19865	1.19865	Baseline up vs Chronic Loading	0.0478354	10.3146	0.00915291	0.0124233	1
332838	cg10661141		0.00627866	0.00627866	1.34647	1.34647	Baseline up vs Chronic Loading	0.0975445	10.312	0.0380597	0.0516713	1
243460	cg17928317	MAGEC3	0.00628037	0.00628037	0.890557	-1.12289	Baseline down vs Chronic Loading	-0.0723252	10.3112	0.0209237	0.0284093	1
636542	cg08895260	RAB30	0.00629629	0.00629629	0.94242	-1.0611	Baseline down vs Chronic Loading	-0.0445965	10.303	0.00795539	0.01081	1
4671	cg15138986	GLRX3	0.0062982	0.0062982	0.728157	-1.37333	Baseline down vs Chronic Loading	-0.0209055	10.302	0.00174816	0.00237568	1
551243	cg09923345	PTK2	0.00629907	0.00629907	1.12305	1.12305	Baseline up vs Chronic Loading	0.0714505	10.3016	0.0204207	0.0277521	1
454599	cg24640144	KDM4A-AS1	0.00630053	0.00630053	0.759739	-1.31624	Baseline down vs Chronic Loading	-0.0096703	10.3008	0.000374059	0.000508389	1
254130	cg10526182	LOC101928371	0.00630071	0.00630071	0.912831	-1.09549	Baseline down vs Chronic Loading	-0.071513	10.3007	0.0204565	0.027803	1
167779	cg23223755	LHFPL4	0.0063031	0.0063031	1.25959	1.25959	Baseline up vs Chronic Loading	0.0991963	10.2995	0.0393597	0.0535012	1
812680	cg08817693	TMEM263	0.00630458	0.00630458	1.09265	1.09265	Baseline up vs Chronic Loading	0.0661196	10.2987	0.0174872	0.0237719	1
719930	cg12082129	PCSK7	0.00630545	0.00630545	0.834628	-1.19814	Baseline down vs Chronic Loading	-0.0765097	10.2983	0.0234149	0.0318314	1
806854	cg00343728	POLG	0.00631316	0.00631316	0.85251	-1.17301	Baseline down vs Chronic Loading	-0.081959	10.2943	0.0268691	0.0365411	1
118902	cg19126169	NUMA1	0.00632319	0.00632319	0.70686	-1.41471	Baseline down vs Chronic Loading	-0.0235606	10.2892	0.0022204	0.00302118	1
709525	cg01185411	MTA3	0.00632934	0.00632934	1.1086	1.1086	Baseline up vs Chronic Loading	0.0638238	10.2861	0.0162939	0.022177	1
492321	cg13147069	NCAPH2	0.00632967	0.00632967	0.777634	-1.28595	Baseline down vs Chronic Loading	-0.00948079	10.2859	0.000359542	0.000489366	1
135570	cg10723962	HIST1H4F	0.0063305	0.0063305	0.648941	-1.54097	Baseline down vs Chronic Loading	-0.0135317	10.2855	0.000732431	0.00099694	1
735910	cg01650480	CUBN	0.00633152	0.00633152	1.18599	1.18599	Baseline up vs Chronic Loading	0.108075	10.285	0.0467205	0.0635963	1
541034	cg16073122	ERICH1	0.00633165	0.00633165	0.924589	-1.08156	Baseline down vs Chronic Loading	-0.020272	10.2849	0.00164381	0.00223758	1
304363	cg10362905		0.0063392	0.0063392	1.05849	1.05849	Baseline up vs Chronic Loading	0.0433443	10.2811	0.00751492	0.0102333	1
418314	cg00301795		0.00634237	0.00634237	1.07406	1.07406	Baseline up vs Chronic Loading	0.0576574	10.2795	0.0132975	0.0181104	1
734002	cg05390077		0.00634389	0.00634389	1.10048	1.10048	Baseline up vs Chronic Loading	0.0526308	10.2787	0.01108	0.0150914	1
855530	cg08160246	KCNQ1OT1	0.006347	0.006347	1.06021	1.06021	Baseline up vs Chronic Loading	0.0482467	10.2771	0.00931096	0.0126839	1
363369	cg25342577		0.00635188	0.00635188	1.17314	1.17314	Baseline up vs Chronic Loading	0.0917674	10.2746	0.033685	0.0458985	1
479110	cg11681117	LOC102724933	0.0063544	0.0063544	0.92426	-1.08195	Baseline down vs Chronic Loading	-0.0625524	10.2733	0.0156512	0.0213287	1
504185	cg11645318		0.00635857	0.00635857	0.818405	-1.22189	Baseline down vs Chronic Loading	-0.0549415	10.2712	0.0120743	0.0164576	1
500993	cg14485097		0.00637625	0.00637625	0.811658	-1.23205	Baseline down vs Chronic Loading	-0.0067621	10.2623	0.000182904	0.000249521	1
30305	cg26678649	ZNF281	0.00638056	0.00638056	1.25674	1.25674	Baseline up vs Chronic Loading	0.0367461	10.2601	0.00540109	0.00736983	1
68202	cg15027433	ADSS	0.00638366	0.00638366	0.651196	-1.53563	Baseline down vs Chronic Loading	-0.0458864	10.2585	0.00842224	0.011494	1
672032	cg26094554	SRCIN1	0.00638671	0.00638671	0.814212	-1.22818	Baseline down vs Chronic Loading	-0.031577	10.257	0.00398843	0.00544389	1
844910	cg24768164	ACADS	0.00638802	0.00638802	0.85116	-1.17487	Baseline down vs Chronic Loading	-0.00705289	10.2563	0.000198973	0.0002716	1
93122	cg22317104	INSR	0.00639209	0.00639209	0.564641	-1.77104	Baseline down vs Chronic Loading	-0.0349564	10.2543	0.00488779	0.00667322	1
740527	cg01941395	LOC101927078	0.00639263	0.00639263	0.937801	-1.06632	Baseline down vs Chronic Loading	-0.0426734	10.254	0.00728407	0.00994507	1
404335	cg16744670		0.00639983	0.00639983	0.967183	-1.03393	Baseline down vs Chronic Loading	-0.0239902	10.2504	0.00230212	0.00314423	1
606000	cg17349475	EPHA4	0.00640353	0.00640353	1.10775	1.10775	Baseline up vs Chronic Loading	0.0761074	10.2485	0.0231694	0.0316505	1
55116	cg24319167	KLRC2	0.0064268	0.0064268	0.639502	-1.56372	Baseline down vs Chronic Loading	-0.0919459	10.2369	0.0338162	0.0462473	1
226634	cg14464827	TFPI	0.00642903	0.00642903	0.903347	-1.10699	Baseline down vs Chronic Loading	-0.0237226	10.2357	0.00225105	0.00307888	1
337180	cg13099863	TGFBRAP1	0.0064295	0.0064295	0.804328	-1.24327	Baseline down vs Chronic Loading	-0.0093211	10.2355	0.000347531	0.000475349	1
92601	cg12998491	FAM78A	0.00643457	0.00643457	1.52006	1.52006	Baseline up vs Chronic Loading	0.0247474	10.233	0.00244974	0.00335156	1
496060	cg07449620	NAP1L3	0.00643848	0.00643848	0.836582	-1.19534	Baseline down vs Chronic Loading	-0.00512368	10.231	0.000105008	0.000143692	1
159161	cg25584081	SNORD43	0.00644096	0.00644096	1.10676	1.10676	Baseline up vs Chronic Loading	0.0672394	10.2298	0.0180846	0.0247497	1
701916	cg08194323	NAPSA	0.00644469	0.00644469	0.691289	-1.44657	Baseline down vs Chronic Loading	-0.0411151	10.2279	0.00676179	0.00925555	1
468463	cg18816701	CACNA1C-AS1	0.00644733	0.00644733	1.18434	1.18434	Baseline up vs Chronic Loading	0.0410954	10.2266	0.00675533	0.00924789	1
683359	cg12428218		0.00645031	0.00645031	1.03822	1.03822	Baseline up vs Chronic Loading	0.025809	10.2251	0.00266442	0.00364806	1
568452	cg11244951	UST	0.00645433	0.00645433	1.17176	1.17176	Baseline up vs Chronic Loading	0.0937003	10.2231	0.035119	0.0480936	1
172261	cg24290274	RSF1	0.00645495	0.00645495	1.12919	1.12919	Baseline up vs Chronic Loading	0.0784854	10.2228	0.0246398	0.0337439	1
206268	cg12834428	UBE3D	0.00646153	0.00646153	0.816776	-1.22433	Baseline down vs Chronic Loading	-0.0300364	10.2195	0.00360873	0.0049437	1
426504	cg11823286	TRIM39	0.006463	0.006463	0.843854	-1.18504	Baseline down vs Chronic Loading	-0.0589934	10.2188	0.0139209	0.0190719	1
816664	cg12004787	FGF19	0.00646426	0.00646426	1.19807	1.19807	Baseline up vs Chronic Loading	0.0866809	10.2182	0.0300543	0.0411776	1
784430	cg05036454	GATAD2A	0.00646488	0.00646488	1.08523	1.08523	Baseline up vs Chronic Loading	0.0661082	10.2179	0.0174812	0.0239518	1
416201	cg21832546		0.00646684	0.00646684	1.10424	1.10424	Baseline up vs Chronic Loading	0.0469621	10.2169	0.00882174	0.0120882	1
664626	cg00915214	KAZN	0.00646716	0.00646716	0.950807	-1.05174	Baseline down vs Chronic Loading	-0.041223	10.2167	0.00679736	0.00931443	1
491933	cg06405034		0.0064705	0.0064705	1.10338	1.10338	Baseline up vs Chronic Loading	0.0739877	10.2151	0.0218967	0.03001	1
670038	cg10406119	SMG6	0.00647396	0.00647396	1.179	1.179	Baseline up vs Chronic Loading	0.0607601	10.2134	0.0147672	0.0202421	1
585963	cg20427486	DPP4	0.00647509	0.00647509	1.19847	1.19847	Baseline up vs Chronic Loading	0.131561	10.2128	0.0692332	0.094907	1
130542	cg08260549	XPO7	0.00648222	0.00648222	0.755917	-1.3229	Baseline down vs Chronic Loading	-0.0211945	10.2093	0.00179683	0.002464	1
233291	cg19797659	OAZ2	0.00648794	0.00648794	1.05171	1.05171	Baseline up vs Chronic Loading	0.0426788	10.2064	0.00728592	0.00999399	1
368639	cg09904039	PSTPIP1	0.00648811	0.00648811	0.821849	-1.21677	Baseline down vs Chronic Loading	-0.00744095	10.2063	0.000221471	0.000303791	1
567911	cg00960456		0.00649868	0.00649868	1.08787	1.08787	Baseline up vs Chronic Loading	0.0657051	10.2011	0.0172686	0.0236995	1
507202	cg10600536	FAM180B	0.00650211	0.00650211	1.06896	1.06896	Baseline up vs Chronic Loading	0.0440072	10.1994	0.00774652	0.0106331	1
664110	cg03987653	DEF8	0.00650937	0.00650937	1.10655	1.10655	Baseline up vs Chronic Loading	0.0749137	10.1958	0.0224483	0.030824	1
433237	cg24634408	SPCS3	0.0065128	0.0065128	1.17752	1.17752	Baseline up vs Chronic Loading	0.00412804	10.1941	6.8163e-05	9.36109e-05	1
113405	cg25212891	GIGYF2	0.00652166	0.00652166	1.32501	1.32501	Baseline up vs Chronic Loading	0.025529	10.1898	0.00260693	0.00358173	1
551197	cg24008197	SH3RF2	0.00652517	0.00652517	1.16942	1.16942	Baseline up vs Chronic Loading	0.0885458	10.188	0.0313615	0.0430957	1
552945	cg00525503		0.006528	0.006528	0.753004	-1.32801	Baseline down vs Chronic Loading	-0.00752506	10.1867	0.000226506	0.000311298	1
623593	cg18892570	UBR2	0.00653377	0.00653377	1.17935	1.17935	Baseline up vs Chronic Loading	0.0908404	10.1838	0.0330079	0.045377	1
266689	cg18080046	CLIC1	0.00653579	0.00653579	1.13569	1.13569	Baseline up vs Chronic Loading	0.0831772	10.1828	0.0276738	0.0380476	1
863803	cg20732027	NFE2	0.0065363	0.0065363	1.16723	1.16723	Baseline up vs Chronic Loading	0.0834616	10.1826	0.0278634	0.0383093	1
62411	cg03373771	CBFA2T3	0.00654381	0.00654381	0.790953	-1.2643	Baseline down vs Chronic Loading	-0.0179789	10.1789	0.00129297	0.00177834	1
630886	cg24032666	NEFL	0.0065443	0.0065443	1.14131	1.14131	Baseline up vs Chronic Loading	0.0875592	10.1787	0.0306664	0.0421795	1
128783	cg13425637	PRKCH	0.0065445	0.0065445	0.612131	-1.63364	Baseline down vs Chronic Loading	-0.0183637	10.1786	0.0013489	0.00185534	1
179343	cg14114546	LHFPL2	0.00655037	0.00655037	0.954121	-1.04809	Baseline down vs Chronic Loading	-0.032385	10.1757	0.00419515	0.00577181	1
89904	cg23668004	FOXK1	0.00655185	0.00655185	0.808921	-1.23622	Baseline down vs Chronic Loading	-0.0216911	10.175	0.00188202	0.00258953	1
550500	cg05359102		0.00655322	0.00655322	1.09452	1.09452	Baseline up vs Chronic Loading	0.0646698	10.1743	0.0167287	0.0230191	1
228618	cg09786333	PLEKHA6	0.00655743	0.00655743	1.06988	1.06988	Baseline up vs Chronic Loading	0.055232	10.1722	0.0122023	0.016794	1
312659	cg00551654	EARS2	0.0065606	0.0065606	1.07507	1.07507	Baseline up vs Chronic Loading	0.0579028	10.1707	0.0134109	0.0184603	1
402231	cg11649713	AMMECR1	0.00656129	0.00656129	0.865039	-1.15602	Baseline down vs Chronic Loading	-0.00509701	10.1703	0.000103918	0.000143049	1
419870	cg07668809	CCND3	0.00656311	0.00656311	1.04986	1.04986	Baseline up vs Chronic Loading	0.0291785	10.1694	0.00340554	0.00468831	1
436808	cg14750269	PNMAL1	0.0065646	0.0065646	1.13603	1.13603	Baseline up vs Chronic Loading	0.0522172	10.1687	0.0109066	0.0150158	1
586582	cg02468108	GCLM	0.00656941	0.00656941	0.930802	-1.07434	Baseline down vs Chronic Loading	-0.052571	10.1664	0.0110548	0.0152235	1
98170	cg04332534	ZNF382	0.0065696	0.0065696	0.568809	-1.75806	Baseline down vs Chronic Loading	-0.0386163	10.1663	0.00596487	0.00821423	1
713691	cg19663942	CCDC40	0.00657592	0.00657592	1.07766	1.07766	Baseline up vs Chronic Loading	0.0377419	10.1632	0.0056978	0.00784883	1
490404	cg11552867		0.00657707	0.00657707	0.680992	-1.46845	Baseline down vs Chronic Loading	-0.0134869	10.1626	0.000727583	0.00100232	1
355871	cg11724151		0.00657998	0.00657998	1.19579	1.19579	Baseline up vs Chronic Loading	0.107642	10.1612	0.0463471	0.0638565	1
604333	cg25450376	BLVRA	0.00658235	0.00658235	0.904565	-1.1055	Baseline down vs Chronic Loading	-0.0448857	10.1601	0.00805889	0.0111047	1
384639	cg09466148		0.00659043	0.00659043	1.1509	1.1509	Baseline up vs Chronic Loading	0.106739	10.1561	0.0455729	0.0628213	1
54355	cg21318521	C6orf203	0.00659156	0.00659156	1.0276	1.0276	Baseline up vs Chronic Loading	0.0247536	10.1556	0.00245096	0.00337878	1
372141	cg08251160	MGC72080	0.00660219	0.00660219	1.07262	1.07262	Baseline up vs Chronic Loading	0.0569635	10.1504	0.0129794	0.0179019	1
597496	cg06835319	SH2D4B	0.00660467	0.00660467	0.816657	-1.2245	Baseline down vs Chronic Loading	-0.00703169	10.1492	0.000197778	0.000272819	1
856975	cg25447359		0.00660954	0.00660954	1.34267	1.34267	Baseline up vs Chronic Loading	0.0443962	10.1468	0.0078841	0.010878	1
130463	cg04395977	TCTE3	0.0066104	0.0066104	1.53653	1.53653	Baseline up vs Chronic Loading	0.0349284	10.1464	0.00487997	0.00673337	1
664	cg11801282	PDLIM2	0.00661205	0.00661205	0.801212	-1.24811	Baseline down vs Chronic Loading	-0.0230161	10.1456	0.00211896	0.00292396	1
189321	cg27273033	HAMP	0.00661688	0.00661688	1.07446	1.07446	Baseline up vs Chronic Loading	0.0370139	10.1433	0.00548011	0.00756377	1
30148	cg03217173		0.00663476	0.00663476	1.04607	1.04607	Baseline up vs Chronic Loading	0.0369242	10.1346	0.00545359	0.00753358	1
811807	cg03473434	GMCL1	0.00663547	0.00663547	0.951661	-1.05079	Baseline down vs Chronic Loading	-0.0341875	10.1343	0.00467514	0.00645846	1
382498	cg03390986	PIGU	0.00663946	0.00663946	0.965228	-1.03602	Baseline down vs Chronic Loading	-0.0204617	10.1324	0.00167472	0.00231398	1
331050	cg06938767	NDRG4	0.00664097	0.00664097	1.12778	1.12778	Baseline up vs Chronic Loading	0.0421051	10.1317	0.00709134	0.00979888	1
769158	cg13584989		0.00664174	0.00664174	0.962956	-1.03847	Baseline down vs Chronic Loading	-0.0221659	10.1313	0.00196532	0.00271579	1
834961	cg22053008	HEBP2	0.00664278	0.00664278	0.823418	-1.21445	Baseline down vs Chronic Loading	-0.00875107	10.1308	0.000306325	0.000423318	1
770700	ch.2.396050F		0.00665801	0.00665801	1.13118	1.13118	Baseline up vs Chronic Loading	0.0431743	10.1234	0.00745609	0.0103112	1
621453	cg21814875	ADCY9	0.00666262	0.00666262	1.11631	1.11631	Baseline up vs Chronic Loading	0.0599491	10.1212	0.0143756	0.0198847	1
736046	cg16112786	DSCAS	0.0066663	0.0066663	1.17308	1.17308	Baseline up vs Chronic Loading	0.0855842	10.1195	0.0292987	0.0405339	1
550489	cg21221891	ZRSR2	0.00666978	0.00666978	0.786469	-1.27151	Baseline down vs Chronic Loading	-0.0143806	10.1178	0.000827211	0.00114461	1
839293	cg07300574	EP400	0.00667044	0.00667044	0.877279	-1.13989	Baseline down vs Chronic Loading	-0.0646996	10.1175	0.0167442	0.0231696	1
772923	cg21898752	ATMIN	0.00667307	0.00667307	1.13368	1.13368	Baseline up vs Chronic Loading	0.0888338	10.1162	0.0315658	0.0436844	1
167817	cg12044284		0.00668003	0.00668003	0.951395	-1.05109	Baseline down vs Chronic Loading	-0.032023	10.1129	0.00410188	0.00567853	1
305599	cg04800347	CFAP44	0.00668604	0.00668604	1.10982	1.10982	Baseline up vs Chronic Loading	0.0829543	10.11	0.0275257	0.0381166	1
677023	cg14279345	FGGY	0.00669233	0.00669233	1.10755	1.10755	Baseline up vs Chronic Loading	0.0727604	10.107	0.0211763	0.0293329	1
464012	cg27381014		0.00669777	0.00669777	0.96182	-1.0397	Baseline down vs Chronic Loading	-0.0284782	10.1044	0.00324403	0.00449472	1
85602	cg17329835	RMDN2	0.00670229	0.00670229	0.576631	-1.73421	Baseline down vs Chronic Loading	-0.0261745	10.1022	0.00274042	0.00379776	1
337407	cg14040232	SBF1	0.00670814	0.00670814	1.27153	1.27153	Baseline up vs Chronic Loading	0.0998255	10.0995	0.0398605	0.0552551	1
584603	cg05114606		0.0067089	0.0067089	1.1506	1.1506	Baseline up vs Chronic Loading	0.0584614	10.0991	0.0136709	0.0189515	1
822522	cg18702012	OAT	0.00671074	0.00671074	0.769035	-1.30033	Baseline down vs Chronic Loading	-0.00853214	10.0982	0.000291189	0.0004037	1
92968	cg08083988	ZNF571-AS1	0.00671861	0.00671861	1.01515	1.01515	Baseline up vs Chronic Loading	0.0142273	10.0945	0.000809665	0.00112292	1
435082	cg26333393	CPXM2	0.00671941	0.00671941	1.16587	1.16587	Baseline up vs Chronic Loading	0.0998804	10.0941	0.0399044	0.0553454	1
138741	cg13932339	UBE3A	0.00672424	0.00672424	1.42137	1.42137	Baseline up vs Chronic Loading	0.0192845	10.0918	0.00148757	0.00206366	1
257215	cg09407810		0.00672646	0.00672646	1.11534	1.11534	Baseline up vs Chronic Loading	0.0740473	10.0907	0.021932	0.0304287	1
134685	cg01961069	TRADD	0.00674011	0.00674011	1.00613	1.00613	Baseline up vs Chronic Loading	0.00597847	10.0843	0.000142968	0.000198483	1
785154	cg06672859	ABHD3	0.00675143	0.00675143	1.11222	1.11222	Baseline up vs Chronic Loading	0.0798321	10.0789	0.0254926	0.0354103	1
532566	cg08615567	CPXM2	0.00675162	0.00675162	0.935894	-1.0685	Baseline down vs Chronic Loading	-0.0453565	10.0788	0.00822885	0.0114303	1
198023	cg11586960		0.00675586	0.00675586	1.10991	1.10991	Baseline up vs Chronic Loading	0.0792931	10.0768	0.0251496	0.034941	1
68240	cg12828819	FAT4	0.00676139	0.00676139	1.41552	1.41552	Baseline up vs Chronic Loading	0.0733029	10.0742	0.0214933	0.029869	1
556843	cg27282761	POLK	0.00676458	0.00676458	0.956265	-1.04574	Baseline down vs Chronic Loading	-0.0307005	10.0727	0.00377009	0.00524004	1
834187	cg24752644	PDE4D	0.00676544	0.00676544	0.969408	-1.03156	Baseline down vs Chronic Loading	-0.0224404	10.0723	0.00201428	0.00279975	1
370274	cg16124267		0.00676723	0.00676723	0.968958	-1.03204	Baseline down vs Chronic Loading	-0.0229758	10.0714	0.00211154	0.00293519	1
676416	cg06926026	SPAG9	0.00676928	0.00676928	1.19342	1.19342	Baseline up vs Chronic Loading	0.0487271	10.0705	0.00949734	0.0132032	1
763784	cg08345465	FOXO3	0.00677096	0.00677096	1.11249	1.11249	Baseline up vs Chronic Loading	0.0687778	10.0697	0.0189215	0.0263069	1
77479	cg24255728	MED12L	0.00677407	0.00677407	1.03472	1.03472	Baseline up vs Chronic Loading	0.0309425	10.0682	0.00382976	0.00532534	1
735269	cg12346369	CCND2-AS1	0.00677969	0.00677969	0.928462	-1.07705	Baseline down vs Chronic Loading	-0.0404687	10.0656	0.00655086	0.00911146	1
748855	cg02600515	ZBTB3	0.00678196	0.00678196	0.969557	-1.0314	Baseline down vs Chronic Loading	-0.0225902	10.0645	0.00204126	0.00283945	1
315263	cg23060171	FSTL4	0.00678517	0.00678517	1.19433	1.19433	Baseline up vs Chronic Loading	0.0800582	10.063	0.0256373	0.0356675	1
88616	cg17707660	PLEKHO2	0.00678614	0.00678614	1.52068	1.52068	Baseline up vs Chronic Loading	0.0353713	10.0625	0.00500451	0.00696277	1
546616	cg17067351		0.00678947	0.00678947	0.631068	-1.58462	Baseline down vs Chronic Loading	-0.012999	10.061	0.000675901	0.000940527	1
87253	cg09441223		0.00679194	0.00679194	0.755034	-1.32444	Baseline down vs Chronic Loading	-0.0355933	10.0598	0.00506754	0.00705238	1
707572	cg03247748		0.00679368	0.00679368	1.15722	1.15722	Baseline up vs Chronic Loading	0.10185	10.059	0.0414941	0.057751	1
205808	cg01047608	ZNF521	0.00679483	0.00679483	0.790982	-1.26425	Baseline down vs Chronic Loading	-0.00836887	10.0585	0.000280152	0.000389934	1
558543	cg08607662	NEBL	0.00679545	0.00679545	1.12482	1.12482	Baseline up vs Chronic Loading	0.039035	10.0582	0.00609493	0.00848356	1
28216	cg14337526	RAP2A	0.00679567	0.00679567	0.6952	-1.43843	Baseline down vs Chronic Loading	-0.040885	10.0581	0.00668633	0.00930683	1
172110	cg00915858	PRSS36	0.00679778	0.00679778	1.13585	1.13585	Baseline up vs Chronic Loading	0.0839239	10.0571	0.0281729	0.0392183	1
590642	cg21461927	MYH9	0.00679926	0.00679926	1.10735	1.10735	Baseline up vs Chronic Loading	0.0560647	10.0564	0.012573	0.0175035	1
248893	cg17896072	BARX2	0.0067994	0.0067994	0.857134	-1.16668	Baseline down vs Chronic Loading	-0.00471613	10.0563	8.89676e-05	0.000123857	1
614654	cg07546196	RCAN3	0.00680034	0.00680034	0.758024	-1.31922	Baseline down vs Chronic Loading	-0.035011	10.0559	0.00490309	0.00682619	1
533701	cg25552354	LINC01225	0.00680452	0.00680452	1.11803	1.11803	Baseline up vs Chronic Loading	0.0610727	10.0539	0.0149195	0.0207753	1
339213	cg16897306	ZNF439	0.0068061	0.0068061	1.09391	1.09391	Baseline up vs Chronic Loading	0.0691303	10.0532	0.019116	0.0266208	1
820004	cg16098608	XKR6	0.00681228	0.00681228	1.15941	1.15941	Baseline up vs Chronic Loading	0.0844444	10.0503	0.0285234	0.0397331	1
522217	cg12310411		0.00681725	0.00681725	1.15379	1.15379	Baseline up vs Chronic Loading	0.0520683	10.0479	0.0108444	0.0151098	1
449862	cg15156509	LUC7L	0.00681988	0.00681988	0.85246	-1.17308	Baseline down vs Chronic Loading	-0.00888494	10.0467	0.000315768	0.00044002	1
678814	cg06870165	NCK2	0.00682275	0.00682275	1.14325	1.14325	Baseline up vs Chronic Loading	0.104319	10.0454	0.0435294	0.0606659	1
493937	cg12918213	MED13L	0.00682454	0.00682454	1.16754	1.16754	Baseline up vs Chronic Loading	0.0949029	10.0445	0.0360262	0.0502131	1
702657	cg20600916	GOT1L1	0.00682724	0.00682724	0.967708	-1.03337	Baseline down vs Chronic Loading	-0.0214066	10.0433	0.00183297	0.0025551	1
173068	cg07855337		0.00682814	0.00682814	1.10824	1.10824	Baseline up vs Chronic Loading	0.0781531	10.0429	0.0244316	0.0340583	1
298943	cg12331004	LOC285000	0.00682934	0.00682934	0.826711	-1.20961	Baseline down vs Chronic Loading	-0.0188617	10.0423	0.00142306	0.00198389	1
514021	cg12768969	MYOM3	0.00683335	0.00683335	1.04928	1.04928	Baseline up vs Chronic Loading	0.0287672	10.0404	0.0033102	0.00461562	1
62488	cg18121224	NSD1	0.00684768	0.00684768	0.718959	-1.3909	Baseline down vs Chronic Loading	-0.0395401	10.0337	0.00625369	0.00872571	1
694701	cg17526483	EVX1	0.00685295	0.00685295	1.08939	1.08939	Baseline up vs Chronic Loading	0.0439352	10.0313	0.0077212	0.0107759	1
262082	cg08400120	PRKCI	0.00685544	0.00685544	0.928673	-1.07681	Baseline down vs Chronic Loading	-0.0566552	10.0301	0.0128392	0.0179209	1
74537	cg04972745	LINC01475	0.00685896	0.00685896	1.02794	1.02794	Baseline up vs Chronic Loading	0.0248438	10.0285	0.00246886	0.00344657	1
129912	cg06008419		0.00685898	0.00685898	0.542694	-1.84266	Baseline down vs Chronic Loading	-0.0356068	10.0285	0.00507138	0.00707975	1
537930	cg14150774	QSOX2	0.00686165	0.00686165	1.04837	1.04837	Baseline up vs Chronic Loading	0.0257218	10.0273	0.00264645	0.00369495	1
504554	cg10932086	FOXN3-AS2	0.00686761	0.00686761	1.04756	1.04756	Baseline up vs Chronic Loading	0.0285463	10.0245	0.00325957	0.00455225	1
4666	cg26414750	DEPDC1B	0.00687049	0.00687049	0.67074	-1.49089	Baseline down vs Chronic Loading	-0.0278066	10.0232	0.00309282	0.00431994	1
17893	cg24620761	ZIC4	0.00687127	0.00687127	1.02049	1.02049	Baseline up vs Chronic Loading	0.0195073	10.0228	0.00152215	0.00212616	1
179245	cg16858146	TAF3	0.0068735	0.0068735	1.14914	1.14914	Baseline up vs Chronic Loading	0.0795734	10.0218	0.0253277	0.0353818	1
206962	cg13843531	PPP1R11	0.0068737	0.0068737	1.0811	1.0811	Baseline up vs Chronic Loading	0.0568011	10.0217	0.0129055	0.0180286	1
235476	cg18537687	RALGAPA2	0.00687564	0.00687564	0.809665	-1.23508	Baseline down vs Chronic Loading	-0.00940417	10.0208	0.000353753	0.000494228	1
95645	cg03579904		0.00687849	0.00687849	0.731921	-1.36627	Baseline down vs Chronic Loading	-0.0237648	10.0195	0.00225906	0.00315654	1
138314	cg27604702	NGEF	0.00687973	0.00687973	0.485864	-2.05819	Baseline down vs Chronic Loading	-0.055661	10.0189	0.0123926	0.0173169	1
845737	cg10425772	GIGYF1	0.00688007	0.00688007	0.922469	-1.08405	Baseline down vs Chronic Loading	-0.0414879	10.0187	0.00688498	0.00962096	1
209155	cg03377265	PEX19	0.00688195	0.00688195	0.932492	-1.0724	Baseline down vs Chronic Loading	-0.0527889	10.0179	0.0111467	0.0155776	1
49501	cg06916001	MIR365A	0.00688314	0.00688314	1.34857	1.34857	Baseline up vs Chronic Loading	0.0427676	10.0173	0.00731628	0.0102251	1
30101	cg25534544	PTENP1	0.00688377	0.00688377	0.648073	-1.54304	Baseline down vs Chronic Loading	-0.0332834	10.017	0.00443114	0.00619307	1
687654	cg20891443	TPBG	0.00688905	0.00688905	1.07164	1.07164	Baseline up vs Chronic Loading	0.0548961	10.0146	0.0120543	0.0168515	1
236032	cg23581650		0.00689211	0.00689211	1.08696	1.08696	Baseline up vs Chronic Loading	0.0608831	10.0132	0.014827	0.0207305	1
583525	cg01748572	GUCY2EP	0.00689593	0.00689593	0.943776	-1.05957	Baseline down vs Chronic Loading	-0.0355433	10.0114	0.0050533	0.00706657	1
862148	cg18285810		0.00689728	0.00689728	1.14365	1.14365	Baseline up vs Chronic Loading	0.0887688	10.0108	0.0315196	0.04408	1
171327	cg25201280	DPH6	0.00690023	0.00690023	1.22267	1.22267	Baseline up vs Chronic Loading	0.0945011	10.0094	0.0357218	0.0499635	1
356783	cg24261546		0.00690071	0.00690071	1.16113	1.16113	Baseline up vs Chronic Loading	0.0519246	10.0092	0.0107847	0.0150847	1
130934	cg04205943	SCIN	0.00690324	0.00690324	0.62796	-1.59246	Baseline down vs Chronic Loading	-0.0943119	10.008	0.035579	0.0497707	1
270328	cg03733979		0.00691495	0.00691495	0.933757	-1.07094	Baseline down vs Chronic Loading	-0.0401959	10.0026	0.00646285	0.00904561	1
737632	cg02093195	ZC3H7B	0.00691765	0.00691765	1.10024	1.10024	Baseline up vs Chronic Loading	0.0442656	10.0014	0.00783778	0.0109714	1
127851	cg14111522	RANBP6	0.00692004	0.00692004	0.657687	-1.52048	Baseline down vs Chronic Loading	-0.0372117	10.0003	0.00553883	0.00775415	1
585647	cg17068417	EEFSEC	0.00692835	0.00692835	1.0604	1.0604	Baseline up vs Chronic Loading	0.04381	9.99646	0.00767725	0.010752	1
794496	cg05799193	SVIL	0.00694052	0.00694052	0.887912	-1.12624	Baseline down vs Chronic Loading	-0.0489253	9.99088	0.00957475	0.0134169	1
133400	cg15475851	INA	0.00695016	0.00695016	1.01125	1.01125	Baseline up vs Chronic Loading	0.0105247	9.98647	0.000443074	0.000621144	1
504375	cg09205384	MRPL11	0.00695342	0.00695342	1.2054	1.2054	Baseline up vs Chronic Loading	0.102603	9.98498	0.0421095	0.0590421	1
40590	cg15674680	CABLES2	0.00696105	0.00696105	0.59074	-1.69279	Baseline down vs Chronic Loading	-0.0535848	9.98149	0.0114853	0.0161093	1
666500	cg02039732		0.00696128	0.00696128	1.09615	1.09615	Baseline up vs Chronic Loading	0.0646347	9.98139	0.0167106	0.0234384	1
724138	cg13209606		0.00696659	0.00696659	1.07662	1.07662	Baseline up vs Chronic Loading	0.0413126	9.97896	0.00682693	0.00957785	1
38987	cg14144732	CDKN3	0.00696687	0.00696687	0.606196	-1.64963	Baseline down vs Chronic Loading	-0.044816	9.97883	0.00803389	0.0112713	1
557314	cg26184443	ST3GAL3	0.00696872	0.00696872	1.14834	1.14834	Baseline up vs Chronic Loading	0.0875192	9.97799	0.0306385	0.0429885	1
493442	cg17208162		0.00697212	0.00697212	0.861186	-1.16119	Baseline down vs Chronic Loading	-0.0211408	9.97644	0.00178773	0.00250873	1
857646	cg05418938	CCAR2	0.00698696	0.00698696	1.06476	1.06476	Baseline up vs Chronic Loading	0.0502835	9.96969	0.0101137	0.0142023	1
296262	cg26932981	PIGN	0.0069873	0.0069873	0.797798	-1.25345	Baseline down vs Chronic Loading	-0.0245533	9.96953	0.00241146	0.00338636	1
437214	cg16439296		0.00699311	0.00699311	0.943978	-1.05935	Baseline down vs Chronic Loading	-0.0378627	9.96689	0.00573433	0.00805474	1
308505	cg10674105	ATOX1	0.00699668	0.00699668	1.0734	1.0734	Baseline up vs Chronic Loading	0.0329071	9.96527	0.00433151	0.00608525	1
207101	cg05738246	SLC41A1	0.00700032	0.00700032	1.13708	1.13708	Baseline up vs Chronic Loading	0.0337888	9.96362	0.00456674	0.00641677	1
378421	cg10217271	LAMA5	0.00700098	0.00700098	0.753632	-1.32691	Baseline down vs Chronic Loading	-0.0151786	9.96332	0.000921563	0.00129494	1
264138	cg05178683	DGKQ	0.00700315	0.00700315	1.09969	1.09969	Baseline up vs Chronic Loading	0.0358378	9.96234	0.0051374	0.00721955	1
422658	cg20092588		0.00701817	0.00701817	1.06205	1.06205	Baseline up vs Chronic Loading	0.0386551	9.95553	0.00597685	0.00840497	1
56063	cg11383802	DHCR7	0.00703345	0.00703345	1.01511	1.01511	Baseline up vs Chronic Loading	0.0144011	9.94863	0.000829562	0.00116738	1
36736	cg13553453	KCTD10	0.00703691	0.00703691	0.578081	-1.72986	Baseline down vs Chronic Loading	-0.0247261	9.94707	0.00244551	0.00344194	1
237673	cg06777568		0.00703806	0.00703806	0.943786	-1.05956	Baseline down vs Chronic Loading	-0.0484074	9.94655	0.00937311	0.0131929	1
81474	cg19811786	SNX6	0.00704138	0.00704138	0.685186	-1.45946	Baseline down vs Chronic Loading	-0.0559527	9.94505	0.0125228	0.0176288	1
230933	cg11724341	BRF1	0.00704448	0.00704448	1.11458	1.11458	Baseline up vs Chronic Loading	0.0868455	9.94366	0.0301686	0.0424753	1
234603	cg05541542	UNKL	0.00704781	0.00704781	1.12428	1.12428	Baseline up vs Chronic Loading	0.0823854	9.94216	0.0271494	0.0382304	1
722824	cg11391793	FAM192A	0.00704954	0.00704954	1.07383	1.07383	Baseline up vs Chronic Loading	0.0369538	9.94138	0.00546232	0.00769234	1
291330	cg00894477		0.00705546	0.00705546	1.06413	1.06413	Baseline up vs Chronic Loading	0.0352001	9.93871	0.0049562	0.00698146	1
295795	cg15579095	DDX39B	0.00705834	0.00705834	0.936517	-1.06779	Baseline down vs Chronic Loading	-0.0404274	9.93742	0.00653751	0.00921015	1
343720	cg17840862	ASIC2	0.00705964	0.00705964	0.780613	-1.28104	Baseline down vs Chronic Loading	-0.014847	9.93684	0.000881735	0.00124228	1
667650	cg04747322	SNCAIP	0.00706103	0.00706103	0.961823	-1.03969	Baseline down vs Chronic Loading	-0.0260413	9.93621	0.0027126	0.00382202	1
746890	cg25069761	AMER2	0.00707787	0.00707787	0.839538	-1.19113	Baseline down vs Chronic Loading	-0.0890678	9.92866	0.0317323	0.0447444	1
167223	cg22910245	SFMBT2	0.00707798	0.00707798	0.852028	-1.17367	Baseline down vs Chronic Loading	-0.00623801	9.92861	0.000155651	0.000219478	1
135425	cg09143377	ADGRG1	0.00707828	0.00707828	0.597051	-1.6749	Baseline down vs Chronic Loading	-0.0611465	9.92848	0.0149556	0.0210887	1
612948	cg03279631		0.00707918	0.00707918	1.20399	1.20399	Baseline up vs Chronic Loading	0.0906271	9.92807	0.0328531	0.0463275	1
60121	cg08738430	ZFP36L2	0.00708109	0.00708109	0.551941	-1.81179	Baseline down vs Chronic Loading	-0.0257199	9.92722	0.00264606	0.00373165	1
696301	cg01483723		0.00708131	0.00708131	1.15218	1.15218	Baseline up vs Chronic Loading	0.0881406	9.92712	0.031075	0.0438245	1
621989	cg16409869	RNU6-83P	0.00708173	0.00708173	0.701751	-1.42501	Baseline down vs Chronic Loading	-0.00952166	9.92693	0.000362648	0.000511444	1
516431	cg13515094	SDF2L1	0.00708414	0.00708414	1.09791	1.09791	Baseline up vs Chronic Loading	0.0353541	9.92585	0.00499965	0.00705179	1
169425	cg15847691		0.00708689	0.00708689	1.11642	1.11642	Baseline up vs Chronic Loading	0.0800231	9.92462	0.0256148	0.036133	1
831686	cg14731422		0.00709487	0.00709487	1.22202	1.22202	Baseline up vs Chronic Loading	0.106224	9.92106	0.0451342	0.0636907	1
174198	cg11163963		0.00709601	0.00709601	0.938388	-1.06566	Baseline down vs Chronic Loading	-0.0231066	9.92055	0.00213566	0.00301387	1
341586	cg09297459	ANKRD13D	0.00710325	0.00710325	1.2671	1.2671	Baseline up vs Chronic Loading	0.0897339	9.91732	0.0322087	0.0454681	1
564573	cg20648108	CTTNBP2NL	0.00710337	0.00710337	1.13198	1.13198	Baseline up vs Chronic Loading	0.0625201	9.91726	0.0156351	0.0220717	1
94903	cg22065923	SEC14L6	0.0071082	0.0071082	0.636955	-1.56997	Baseline down vs Chronic Loading	-0.013738	9.91511	0.00075493	0.00106595	1
346497	cg11878490	TET2	0.00711701	0.00711701	1.10034	1.10034	Baseline up vs Chronic Loading	0.0759591	9.91118	0.0230791	0.0326003	1
636076	cg15171226	ARHGEF18	0.00712145	0.00712145	1.28659	1.28659	Baseline up vs Chronic Loading	0.0540416	9.90921	0.011682	0.0165046	1
627846	cg00188832		0.00712171	0.00712171	0.708897	-1.41064	Baseline down vs Chronic Loading	-0.0164548	9.90909	0.00108304	0.00153017	1
756103	cg05017651		0.00712521	0.00712521	0.781358	-1.27982	Baseline down vs Chronic Loading	-0.0120048	9.90754	0.000576465	0.000814583	1
156791	cg15477247		0.00714049	0.00714049	0.781759	-1.27917	Baseline down vs Chronic Loading	-0.00642554	9.90075	0.000165151	0.000233528	1
369356	cg14369240		0.00714212	0.00714212	0.930997	-1.07412	Baseline down vs Chronic Loading	-0.0410049	9.90003	0.00672562	0.00951095	1
82996	cg03819614	HGC6.3	0.00714669	0.00714669	1.11498	1.11498	Baseline up vs Chronic Loading	0.0338663	9.89801	0.00458771	0.00648897	1
267463	cg05451733		0.00715208	0.00715208	1.27996	1.27996	Baseline up vs Chronic Loading	0.0662197	9.89562	0.0175402	0.0248153	1
775009	cg05283095		0.00715571	0.00715571	0.958562	-1.04323	Baseline down vs Chronic Loading	-0.0291188	9.89401	0.00339161	0.00479911	1
363662	cg01589532	CSNK1E	0.00715696	0.00715696	1.08933	1.08933	Baseline up vs Chronic Loading	0.0640729	9.89346	0.0164213	0.0232374	1
354283	cg20537554	LHPP	0.00716057	0.00716057	1.19035	1.19035	Baseline up vs Chronic Loading	0.0795664	9.89186	0.0253232	0.0358401	1
775401	cg07379557	RHBDL1	0.00716172	0.00716172	0.929962	-1.07531	Baseline down vs Chronic Loading	-0.0450155	9.89135	0.00810557	0.0114724	1
112329	cg15445478	GCFC2	0.00716598	0.00716598	0.701974	-1.42455	Baseline down vs Chronic Loading	-0.0521985	9.88947	0.0108987	0.0154288	1
196356	cg14385754	LOC643339	0.00716785	0.00716785	1.11428	1.11428	Baseline up vs Chronic Loading	0.0804925	9.88865	0.0259161	0.0366912	1
733469	cg26782824	PCF11	0.00717105	0.00717105	0.839324	-1.19144	Baseline down vs Chronic Loading	-0.00716766	9.88724	0.000205502	0.000290984	1
364137	cg07279321	PHACTR1	0.0071715	0.0071715	1.0584	1.0584	Baseline up vs Chronic Loading	0.0337781	9.88704	0.00456384	0.00646238	1
516668	cg19205498	CHFR	0.0071723	0.0071723	0.875373	-1.14237	Baseline down vs Chronic Loading	-0.0910421	9.88669	0.0331547	0.0469485	1
437460	cg09058860	SNORD74	0.00717624	0.00717624	1.16596	1.16596	Baseline up vs Chronic Loading	0.0948315	9.88495	0.035972	0.050947	1
713573	cg07857113	C8A	0.00717691	0.00717691	0.812294	-1.23108	Baseline down vs Chronic Loading	-0.00526478	9.88465	0.000110872	0.000157032	1
111033	cg13602484	GIPR	0.00717786	0.00717786	0.689432	-1.45047	Baseline down vs Chronic Loading	-0.0128631	9.88423	0.000661835	0.000937421	1
529305	cg23858714	ACKR2	0.00718117	0.00718117	1.05687	1.05687	Baseline up vs Chronic Loading	0.036502	9.88278	0.00532959	0.00754993	1
6918	cg10880709	MAEA	0.00718241	0.00718241	1.01366	1.01366	Baseline up vs Chronic Loading	0.0128578	9.88223	0.000661289	0.000936838	1
596636	cg06763868	LRRFIP1	0.00718587	0.00718587	0.809562	-1.23524	Baseline down vs Chronic Loading	-0.00637157	9.8807	0.000162388	0.000230088	1
155948	cg05341479		0.00718721	0.00718721	0.927677	-1.07796	Baseline down vs Chronic Loading	-0.0355043	9.88012	0.00504223	0.00714477	1
751292	cg10953003	FUCA1	0.00719103	0.00719103	1.16706	1.16706	Baseline up vs Chronic Loading	0.0405249	9.87844	0.00656908	0.00930989	1
125935	cg10774185	YWHAB	0.00720052	0.00720052	0.657995	-1.51977	Baseline down vs Chronic Loading	-0.0359561	9.87427	0.00517136	0.00733209	1
260820	cg16840775	PARPBP	0.00720491	0.00720491	1.30547	1.30547	Baseline up vs Chronic Loading	0.120354	9.87234	0.0579406	0.0821657	1
164672	cg06181064	2009-09-01	0.00720608	0.00720608	1.21599	1.21599	Baseline up vs Chronic Loading	0.105184	9.87182	0.0442547	0.062761	1
102089	cg10000843	FANCI	0.0072076	0.0072076	1.45818	1.45818	Baseline up vs Chronic Loading	0.022882	9.87116	0.00209434	0.00297035	1
149339	cg05913846		0.00720927	0.00720927	1.05835	1.05835	Baseline up vs Chronic Loading	0.0314205	9.87042	0.00394899	0.00560117	1
857113	cg02823823		0.00720977	0.00720977	1.24184	1.24184	Baseline up vs Chronic Loading	0.0874123	9.87021	0.0305636	0.0433518	1
665134	cg06773699	ENPP2	0.00721902	0.00721902	0.741788	-1.34809	Baseline down vs Chronic Loading	-0.0095892	9.86615	0.000367811	0.000521921	1
281501	cg22610423	MRPL39	0.00721952	0.00721952	0.872723	-1.14584	Baseline down vs Chronic Loading	-0.0671295	9.86593	0.0180255	0.0255786	1
533575	cg16862595		0.00722419	0.00722419	0.820977	-1.21806	Baseline down vs Chronic Loading	-0.00733382	9.86389	0.000215139	0.000305351	1
757006	cg26690467	SLC23A2	0.00722421	0.00722421	1.0913	1.0913	Baseline up vs Chronic Loading	0.0629328	9.86388	0.0158421	0.0224851	1
92377	cg14240733	TLE4	0.00722776	0.00722776	1.3682	1.3682	Baseline up vs Chronic Loading	0.022531	9.86233	0.00203058	0.00288249	1
453219	cg20705966	ZNF710	0.00723164	0.00723164	0.925876	-1.08006	Baseline down vs Chronic Loading	-0.0494082	9.86063	0.00976469	0.0138638	1
336779	cg23911707	DMGDH	0.00724197	0.00724197	0.81759	-1.22311	Baseline down vs Chronic Loading	-0.016434	9.85612	0.00108031	0.00153451	1
50575	cg19889934	GS1-124K5.11	0.00724345	0.00724345	1.01199	1.01199	Baseline up vs Chronic Loading	0.0115557	9.85547	0.000534138	0.00075876	1
478851	cg23753201	ZBTB46	0.00724851	0.00724851	0.852138	-1.17352	Baseline down vs Chronic Loading	-0.00812811	9.85327	0.000264265	0.00037548	1
184978	cg15239567		0.00724976	0.00724976	0.970208	-1.03071	Baseline down vs Chronic Loading	-0.022417	9.85273	0.00201009	0.00285619	1
699621	cg00192136	DBX1	0.00725128	0.00725128	0.795086	-1.25773	Baseline down vs Chronic Loading	-0.166086	9.85206	0.110339	0.156794	1
695598	cg13001596	ALG5	0.00725686	0.00725686	0.844571	-1.18403	Baseline down vs Chronic Loading	-0.0034362	9.84963	4.72298e-05	6.71312e-05	1
211591	cg07639550	MARK2	0.00725748	0.00725748	1.2256	1.2256	Baseline up vs Chronic Loading	0.0564745	9.84936	0.0127575	0.0181336	1
565030	cg04337944	FBLN1	0.00725762	0.00725762	1.1769	1.1769	Baseline up vs Chronic Loading	0.087686	9.8493	0.0307553	0.0437163	1
701281	cg21899494		0.00725869	0.00725869	0.803677	-1.24428	Baseline down vs Chronic Loading	-0.00803432	9.84884	0.000258201	0.00036703	1
340236	cg05983789	SLC37A1	0.00726124	0.00726124	0.928323	-1.07721	Baseline down vs Chronic Loading	-0.058248	9.84773	0.0135713	0.0192936	1
121235	cg06900856	PMS1	0.00726347	0.00726347	1.57318	1.57318	Baseline up vs Chronic Loading	0.0220735	9.84676	0.00194896	0.00277101	1
109256	cg26431595	CASC5	0.00727007	0.00727007	1.5381	1.5381	Baseline up vs Chronic Loading	0.0466803	9.84389	0.00871621	0.0123962	1
295240	cg14282508		0.00727104	0.00727104	1.06501	1.06501	Baseline up vs Chronic Loading	0.0489644	9.84347	0.00959004	0.0136396	1
54186	cg24690236	RYR2	0.00728094	0.00728094	0.753893	-1.32645	Baseline down vs Chronic Loading	-0.0355239	9.83917	0.00504778	0.00718241	1
632687	cg09804616	PPP1R18	0.00729519	0.00729519	1.13152	1.13152	Baseline up vs Chronic Loading	0.0885476	9.833	0.0313627	0.0446535	1
293277	cg14520448	PQBP1	0.00730038	0.00730038	0.863143	-1.15856	Baseline down vs Chronic Loading	-0.00432022	9.83076	7.46572e-05	0.000106319	1
494567	cg24894797		0.00730076	0.00730076	1.31431	1.31431	Baseline up vs Chronic Loading	0.0841876	9.83059	0.0283502	0.0403742	1
206061	cg01326610	GAK	0.00730408	0.00730408	1.04138	1.04138	Baseline up vs Chronic Loading	0.024555	9.82916	0.00241178	0.00343518	1
278900	cg10136370		0.00730955	0.00730955	1.21529	1.21529	Baseline up vs Chronic Loading	0.129519	9.8268	0.0671003	0.0955962	1
575643	cg06901762	NPIPB9	0.0073112	0.0073112	1.12831	1.12831	Baseline up vs Chronic Loading	0.0781149	9.82609	0.0244077	0.0347756	1
201615	cg05992079	SIT1	0.00731308	0.00731308	1.12251	1.12251	Baseline up vs Chronic Loading	0.0906716	9.82528	0.0328853	0.0468582	1
304762	cg21476940	ITLN1	0.0073135	0.0073135	1.09032	1.09032	Baseline up vs Chronic Loading	0.0616895	9.82509	0.0152224	0.0216907	1
603974	cg00720732	LRRCC1	0.00731564	0.00731564	1.07519	1.07519	Baseline up vs Chronic Loading	0.057538	9.82417	0.0132425	0.0188713	1
734835	cg13012163	OXA1L	0.00731719	0.00731719	1.06139	1.06139	Baseline up vs Chronic Loading	0.0403434	9.8235	0.00651036	0.00927826	1
690195	cg19939572	ATF7IP	0.00731801	0.00731801	1.14536	1.14536	Baseline up vs Chronic Loading	0.0875852	9.82315	0.0306847	0.043732	1
585707	cg13375697		0.00732094	0.00732094	1.09004	1.09004	Baseline up vs Chronic Loading	0.060297	9.82189	0.0145429	0.0207293	1
567457	cg06608174	LOC100129175	0.0073227	0.0073227	1.1004	1.1004	Baseline up vs Chronic Loading	0.0733596	9.82113	0.0215265	0.030686	1
648950	cg26963839	PWWP2B	0.00732461	0.00732461	0.924139	-1.08209	Baseline down vs Chronic Loading	-0.0583423	9.82031	0.0136153	0.0194102	1
264816	cg24969098	DOK2	0.00732628	0.00732628	1.05134	1.05134	Baseline up vs Chronic Loading	0.0427093	9.81959	0.00729633	0.0104025	1
428436	cg06599594	ZDHHC23	0.00733238	0.00733238	0.86683	-1.15363	Baseline down vs Chronic Loading	-0.0398306	9.81696	0.0063459	0.00904991	1
204392	cg19802929		0.0073339	0.0073339	0.976816	-1.02373	Baseline down vs Chronic Loading	-0.0169198	9.81631	0.00114512	0.00163317	1
448819	cg06838687		0.00733454	0.00733454	1.05604	1.05604	Baseline up vs Chronic Loading	0.035093	9.81604	0.00492608	0.00702576	1
520749	cg14999724		0.00733814	0.00733814	1.07765	1.07765	Baseline up vs Chronic Loading	0.0539615	9.81449	0.0116474	0.0166146	1
416323	cg21970463		0.00734015	0.00734015	1.03925	1.03925	Baseline up vs Chronic Loading	0.0339287	9.81362	0.00460462	0.0065689	1
673979	cg10758328	TUBB4A	0.00734238	0.00734238	0.824636	-1.21266	Baseline down vs Chronic Loading	-0.0112767	9.81267	0.000508652	0.000725707	1
834264	cg12056791		0.00734418	0.00734418	1.09881	1.09881	Baseline up vs Chronic Loading	0.0654698	9.81189	0.0171452	0.0244634	1
107129	cg08565675	TRIP10	0.00734977	0.00734977	1.33003	1.33003	Baseline up vs Chronic Loading	0.0393989	9.80949	0.00620908	0.00886153	1
439303	cg09775294		0.00735729	0.00735729	0.813162	-1.22977	Baseline down vs Chronic Loading	-0.00548064	9.80627	0.00012015	0.000171532	1
761046	cg18509239	IGSF10	0.00737122	0.00737122	1.22021	1.22021	Baseline up vs Chronic Loading	0.0445855	9.80031	0.00795145	0.0113589	1
508604	cg01883744	SNORD116-2	0.00737552	0.00737552	1.18368	1.18368	Baseline up vs Chronic Loading	0.0724609	9.79847	0.0210024	0.030008	1
652743	cg10111648	NUP214	0.00738313	0.00738313	1.18364	1.18364	Baseline up vs Chronic Loading	0.101396	9.79522	0.0411249	0.0587785	1
786792	cg15946799	TMEM132D	0.00738418	0.00738418	0.927217	-1.0785	Baseline down vs Chronic Loading	-0.0497548	9.79478	0.00990217	0.0141535	1
611094	cg09003490	CXCL8	0.00738745	0.00738745	1.09741	1.09741	Baseline up vs Chronic Loading	0.0590261	9.79338	0.0139363	0.0199225	1
756453	cg20401181	EXTL2	0.00739817	0.00739817	1.05514	1.05514	Baseline up vs Chronic Loading	0.0275666	9.78882	0.00303967	0.00434735	1
768188	cg25389972		0.00739909	0.00739909	0.793544	-1.26017	Baseline down vs Chronic Loading	-0.0111958	9.78842	0.000501382	0.000717107	1
397455	cg07236034	TRAPPC11	0.007404	0.007404	1.12434	1.12434	Baseline up vs Chronic Loading	0.0771157	9.78634	0.0237873	0.0340294	1
304662	cg18373623	FBXL7	0.00741031	0.00741031	1.17365	1.17365	Baseline up vs Chronic Loading	0.112799	9.78365	0.0508945	0.0728279	1
116661	cg07856470	PRPH	0.00741106	0.00741106	1.0238	1.0238	Baseline up vs Chronic Loading	0.0213761	9.78333	0.00182775	0.00261553	1
753724	cg27480065	LBX1-AS1	0.00741638	0.00741638	1.07055	1.07055	Baseline up vs Chronic Loading	0.030012	9.78108	0.00360289	0.00515695	1
74936	cg27583690	NKX6-2	0.00742077	0.00742077	0.599769	-1.66731	Baseline down vs Chronic Loading	-0.0200182	9.77921	0.00160292	0.00229475	1
305827	cg11042515	SMARCE1	0.00742203	0.00742203	0.865079	-1.15596	Baseline down vs Chronic Loading	-0.00487951	9.77868	9.52383e-05	0.000136351	1
66012	cg25834632	ZC3H3	0.00742932	0.00742932	0.678435	-1.47398	Baseline down vs Chronic Loading	-0.0551412	9.77559	0.0121622	0.017418	1
864493	cg20430138		0.00743185	0.00743185	0.840854	-1.18927	Baseline down vs Chronic Loading	-0.00574668	9.77452	0.000132097	0.000189202	1
359437	cg03353445	GPRC5A	0.00743201	0.00743201	1.20345	1.20345	Baseline up vs Chronic Loading	0.081318	9.77445	0.0264505	0.0378852	1
123850	cg02114850	SLC29A1	0.00743658	0.00743658	0.579909	-1.72441	Baseline down vs Chronic Loading	-0.0300035	9.77251	0.00360084	0.00515852	1
269219	cg02628631	LOC101929567	0.0074393	0.0074393	1.10041	1.10041	Baseline up vs Chronic Loading	0.0669395	9.77136	0.0179236	0.0256802	1
213066	cg01708577	NSMCE2	0.00744256	0.00744256	1.08329	1.08329	Baseline up vs Chronic Loading	0.0490453	9.76999	0.00962176	0.0137876	1
386523	cg04699998	RBFOX2	0.00744296	0.00744296	1.10903	1.10903	Baseline up vs Chronic Loading	0.072928	9.76982	0.021274	0.0304853	1
785621	cg07615212		0.00744515	0.00744515	0.790137	-1.2656	Baseline down vs Chronic Loading	-0.00667076	9.76889	0.000177996	0.00025509	1
180423	cg13766911	FUS	0.00744817	0.00744817	1.14813	1.14813	Baseline up vs Chronic Loading	0.080242	9.76762	0.0257551	0.036915	1
497349	cg18066412	GBA2	0.00745348	0.00745348	1.03583	1.03583	Baseline up vs Chronic Loading	0.0248139	9.76537	0.00246292	0.00353093	1
692671	cg19500897	PGBD5	0.00745537	0.00745537	0.854555	-1.1702	Baseline down vs Chronic Loading	-0.0577605	9.76458	0.0133451	0.0191336	1
48938	cg24381933	POLL	0.00745776	0.00745776	0.599051	-1.66931	Baseline down vs Chronic Loading	-0.0178089	9.76357	0.00126862	0.00181908	1
790376	cg14486921	CSMD3	0.00745795	0.00745795	1.06578	1.06578	Baseline up vs Chronic Loading	0.0514796	9.76349	0.0106006	0.0152003	1
771176	cg08459746		0.00745833	0.00745833	0.969407	-1.03156	Baseline down vs Chronic Loading	-0.0239224	9.76333	0.00228913	0.00328247	1
665821	cg00308367	KDM5D	0.00746463	0.00746463	1.34533	1.34533	Baseline up vs Chronic Loading	0.0808518	9.76067	0.0261481	0.0375049	1
751948	cg10313774		0.00746989	0.00746989	1.10059	1.10059	Baseline up vs Chronic Loading	0.0677161	9.75846	0.0183419	0.0263142	1
160128	cg11071479	WWC2	0.0074816	0.0074816	1.15522	1.15522	Baseline up vs Chronic Loading	0.0971658	9.75353	0.0377648	0.0542067	1
75955	cg13147822	MECOM	0.00748323	0.00748323	0.64654	-1.5467	Baseline down vs Chronic Loading	-0.116429	9.75285	0.0542231	0.0778361	1
18620	cg06644428		0.00748444	0.00748444	1.01217	1.01217	Baseline up vs Chronic Loading	0.0112281	9.75234	0.000504277	0.000723916	1
335002	cg06536167	C17orf75	0.0074848	0.0074848	0.816072	-1.22538	Baseline down vs Chronic Loading	-0.00513391	9.75219	0.000105428	0.00015135	1
515248	cg20482145	MYH10	0.00748826	0.00748826	0.906413	-1.10325	Baseline down vs Chronic Loading	-0.0675042	9.75074	0.0182273	0.0261705	1
715435	cg06238939		0.00749935	0.00749935	0.887526	-1.12673	Baseline down vs Chronic Loading	-0.0920496	9.74609	0.0338925	0.0486857	1
861875	cg18108513		0.00750023	0.00750023	1.05962	1.05962	Baseline up vs Chronic Loading	0.0460631	9.74572	0.00848724	0.0121922	1
195852	cg07360830	RHOU	0.00750092	0.00750092	1.17557	1.17557	Baseline up vs Chronic Loading	0.0955214	9.74543	0.0364973	0.052431	1
824753	cg24867814	RABEP2	0.00750646	0.00750646	1.20163	1.20163	Baseline up vs Chronic Loading	0.0898054	9.74311	0.03226	0.0463548	1
291977	cg07849077	PTPRT	0.0075066	0.0075066	1.15593	1.15593	Baseline up vs Chronic Loading	0.0880862	9.74305	0.0310367	0.0445974	1
93929	cg18795809	ZNF518B	0.00750716	0.00750716	0.603201	-1.65782	Baseline down vs Chronic Loading	-0.0211344	9.74282	0.00178666	0.00256735	1
13303	cg13714459	IREB2	0.00751037	0.00751037	0.566995	-1.76368	Baseline down vs Chronic Loading	-0.0545181	9.74147	0.0118889	0.0170862	1
222262	cg12842316	SLITRK4	0.00751182	0.00751182	0.954907	-1.04722	Baseline down vs Chronic Loading	-0.032572	9.74087	0.00424375	0.0060993	1
695690	cg17540207	KHDC1	0.00751276	0.00751276	0.791353	-1.26366	Baseline down vs Chronic Loading	-0.0265012	9.74047	0.00280924	0.00403773	1
137821	cg25340432	CSMD1	0.00752057	0.00752057	1.32193	1.32193	Baseline up vs Chronic Loading	0.0324149	9.73721	0.00420292	0.00604288	1
748025	cg26784165		0.00752077	0.00752077	1.11513	1.11513	Baseline up vs Chronic Loading	0.0820425	9.73713	0.0269239	0.0387111	1
134062	cg25658792	CNOT11	0.00752307	0.00752307	1.44727	1.44727	Baseline up vs Chronic Loading	0.0245383	9.73616	0.00240851	0.00346329	1
165241	cg09473208		0.00752864	0.00752864	1.15704	1.15704	Baseline up vs Chronic Loading	0.0906595	9.73384	0.0328765	0.0472857	1
99360	cg03946452	RPS10	0.00753017	0.00753017	0.73373	-1.3629	Baseline down vs Chronic Loading	-0.0226765	9.7332	0.0020569	0.0029586	1
172455	cg06907229	PSTK	0.00753776	0.00753776	1.11978	1.11978	Baseline up vs Chronic Loading	0.0422924	9.73004	0.00715459	0.0102943	1
136321	cg21612644	CYP27A1	0.00753804	0.00753804	0.619339	-1.61463	Baseline down vs Chronic Loading	-0.0156923	9.72992	0.000984988	0.00141726	1
624782	cg11543777	TBL1X	0.00753936	0.00753936	0.807811	-1.23791	Baseline down vs Chronic Loading	-0.00790707	9.72937	0.000250087	0.000359861	1
196824	cg07860222	TAGAP	0.00753999	0.00753999	1.19791	1.19791	Baseline up vs Chronic Loading	0.103499	9.72911	0.0428481	0.0616576	1
473051	cg11534122	CMIP	0.00754143	0.00754143	0.861124	-1.16127	Baseline down vs Chronic Loading	-0.00592148	9.72851	0.000140256	0.000201838	1
543726	cg26954138	IFT46	0.0075521	0.0075521	1.11621	1.11621	Baseline up vs Chronic Loading	0.0721243	9.72407	0.0208077	0.0299573	1
548313	cg03475245	ARHGAP39	0.0075558	0.0075558	0.941721	-1.06189	Baseline down vs Chronic Loading	-0.046407	9.72253	0.00861444	0.0124044	1
829974	cg20246660	KCNJ6	0.00755935	0.00755935	1.06784	1.06784	Baseline up vs Chronic Loading	0.0515338	9.72106	0.0106229	0.0152989	1
45495	cg12912636	SEC61A2	0.0075597	0.0075597	1.01201	1.01201	Baseline up vs Chronic Loading	0.0114802	9.72092	0.000527181	0.000759243	1
420607	cg18911427		0.00756005	0.00756005	1.09867	1.09867	Baseline up vs Chronic Loading	0.041097	9.72077	0.00675584	0.00972987	1
850999	cg03276167	SNHG5	0.00756369	0.00756369	1.08937	1.08937	Baseline up vs Chronic Loading	0.0330826	9.71926	0.00437784	0.00630601	1
664988	cg26634587		0.00756576	0.00756576	0.777175	-1.28671	Baseline down vs Chronic Loading	-0.00693607	9.7184	0.000192436	0.000277217	1
194225	cg11085226	CMIP	0.00756634	0.00756634	0.862329	-1.15965	Baseline down vs Chronic Loading	-0.00481612	9.71816	9.27802e-05	0.000133659	1
8480	cg01329093	ZNF266	0.00756733	0.00756733	0.655111	-1.52646	Baseline down vs Chronic Loading	-0.0749117	9.71775	0.0224471	0.0323386	1
235694	cg09215287	DPP6	0.00757162	0.00757162	0.961241	-1.04032	Baseline down vs Chronic Loading	-0.0297171	9.71597	0.00353243	0.00508997	1
58163	cg05142520	WNT10B	0.00757711	0.00757711	0.650619	-1.537	Baseline down vs Chronic Loading	-0.0228369	9.7137	0.00208609	0.00300661	1
699540	cg08027351		0.00757851	0.00757851	1.08675	1.08675	Baseline up vs Chronic Loading	0.0669494	9.71312	0.0179289	0.0258418	1
80432	cg27023654	ZNRD1	0.0075804	0.0075804	0.488868	-2.04554	Baseline down vs Chronic Loading	-0.0222508	9.71234	0.00198039	0.00285466	1
372023	cg01274625	CRELD1	0.00758352	0.00758352	1.1756	1.1756	Baseline up vs Chronic Loading	0.086771	9.71104	0.0301168	0.0434181	1
558769	cg05880248	GDF10	0.00758472	0.00758472	1.13495	1.13495	Baseline up vs Chronic Loading	0.0519152	9.71055	0.0107808	0.015543	1
304044	cg12348160		0.00758725	0.00758725	0.941731	-1.06187	Baseline down vs Chronic Loading	-0.0482052	9.7095	0.00929495	0.0134023	1
652222	cg16525435		0.007588	0.007588	0.943706	-1.05965	Baseline down vs Chronic Loading	-0.0482607	9.70919	0.00931638	0.0134336	1
810821	cg07539948		0.00758863	0.00758863	0.794322	-1.25893	Baseline down vs Chronic Loading	-0.0214622	9.70893	0.00184251	0.00265684	1
336126	cg08009287	RNU6-79P	0.00759058	0.00759058	1.11385	1.11385	Baseline up vs Chronic Loading	0.0438439	9.70812	0.00768915	0.0110885	1
768027	cg00281781	FSTL4	0.00759551	0.00759551	1.17735	1.17735	Baseline up vs Chronic Loading	0.0619127	9.70609	0.0153327	0.0221159	1
218699	cg15258121	TSHZ2	0.0076	0.0076	1.13402	1.13402	Baseline up vs Chronic Loading	0.0718944	9.70424	0.0206752	0.0298275	1
276737	cg09866510		0.00760248	0.00760248	1.07592	1.07592	Baseline up vs Chronic Loading	0.0535	9.70321	0.011449	0.0165189	1
280964	cg00072689	HOXB-AS3	0.00761043	0.00761043	1.10146	1.10146	Baseline up vs Chronic Loading	0.0621178	9.69994	0.0154345	0.0222767	1
422260	cg00819818	RARA	0.00761084	0.00761084	1.04867	1.04867	Baseline up vs Chronic Loading	0.0410943	9.69976	0.00675495	0.00974965	1
466997	cg27431625		0.00761622	0.00761622	1.13565	1.13565	Baseline up vs Chronic Loading	0.0474869	9.69755	0.00902001	0.0130219	1
451663	cg06219337	YWHAE	0.00761677	0.00761677	1.28122	1.28122	Baseline up vs Chronic Loading	0.0538669	9.69732	0.0116066	0.0167564	1
649550	cg09517010	ARAP1	0.00761979	0.00761979	0.744388	-1.34339	Baseline down vs Chronic Loading	-0.0116312	9.69608	0.000541139	0.00078134	1
242235	cg16425355		0.00762432	0.00762432	0.781121	-1.28021	Baseline down vs Chronic Loading	-0.00752776	9.69422	0.000226669	0.000327346	1
525974	cg02075378	ADIPOR2	0.00762449	0.00762449	1.07492	1.07492	Baseline up vs Chronic Loading	0.0526061	9.69415	0.0110696	0.0159864	1
10185	cg02529627	MIR22HG	0.00763067	0.00763067	1.01013	1.01013	Baseline up vs Chronic Loading	0.00958125	9.69161	0.000367202	0.000530441	1
353166	cg00818034		0.00763145	0.00763145	1.12672	1.12672	Baseline up vs Chronic Loading	0.0810622	9.69129	0.0262843	0.0379702	1
838897	cg13266119		0.00763194	0.00763194	0.964967	-1.0363	Baseline down vs Chronic Loading	-0.0254607	9.69109	0.00259299	0.0037459	1
479838	cg05375599		0.00763316	0.00763316	0.783326	-1.27661	Baseline down vs Chronic Loading	-0.00693403	9.69059	0.000192323	0.000277849	1
24338	cg03264670	XBP1	0.00763616	0.00763616	1.33581	1.33581	Baseline up vs Chronic Loading	0.0701153	9.68935	0.0196646	0.0284131	1
740183	cg12209275	CHST8	0.00763983	0.00763983	1.16384	1.16384	Baseline up vs Chronic Loading	0.101977	9.68785	0.0415973	0.0601127	1
403747	cg02336958	DCLRE1C	0.00764386	0.00764386	1.12892	1.12892	Baseline up vs Chronic Loading	0.0854564	9.6862	0.0292112	0.0422206	1
290197	cg09681043	MYO7B	0.00764739	0.00764739	0.929986	-1.07529	Baseline down vs Chronic Loading	-0.030952	9.68475	0.0038321	0.00553958	1
77017	cg05093429	TCL6	0.0076482	0.0076482	1.46723	1.46723	Baseline up vs Chronic Loading	0.0375382	9.68442	0.00563646	0.00814818	1
670836	cg05291964	CADPS	0.00765159	0.00765159	1.10223	1.10223	Baseline up vs Chronic Loading	0.0735622	9.68303	0.0216456	0.0312958	1
82609	cg13136220	LOC100287846	0.00765952	0.00765952	0.638764	-1.56552	Baseline down vs Chronic Loading	-0.075411	9.67978	0.0227473	0.0328997	1
208736	cg07854454	NCK2	0.00766241	0.00766241	0.876454	-1.14096	Baseline down vs Chronic Loading	-0.00547743	9.6786	0.000120009	0.000173592	1
38502	cg13952031	COL15A1	0.00766385	0.00766385	0.573097	-1.74491	Baseline down vs Chronic Loading	-0.0579029	9.67801	0.013411	0.0194	1
185110	cg01059421		0.00766944	0.00766944	0.965989	-1.03521	Baseline down vs Chronic Loading	-0.0251455	9.67573	0.00252918	0.00365952	1
386969	cg20992700	MCTP1	0.00767048	0.00767048	0.799861	-1.25022	Baseline down vs Chronic Loading	-0.0227461	9.67531	0.00206955	0.0029946	1
741632	cg14892984		0.00767089	0.00767089	1.25972	1.25972	Baseline up vs Chronic Loading	0.108517	9.67514	0.0471039	0.0681597	1
546135	cg03790394	ATP2B2	0.00767977	0.00767977	1.21722	1.21722	Baseline up vs Chronic Loading	0.0967328	9.67152	0.0374289	0.0541802	1
568185	cg02234074		0.00768238	0.00768238	1.08849	1.08849	Baseline up vs Chronic Loading	0.0642631	9.67045	0.016519	0.0239147	1
237066	cg06466538	MIR4692	0.00768708	0.00768708	1.33484	1.33484	Baseline up vs Chronic Loading	0.106645	9.66854	0.0454928	0.0658734	1
508842	cg05395957	GLIS3-AS1	0.00769115	0.00769115	1.15073	1.15073	Baseline up vs Chronic Loading	0.0737717	9.66688	0.0217691	0.0315269	1
833193	cg00152085		0.00769859	0.00769859	1.06232	1.06232	Baseline up vs Chronic Loading	0.0412515	9.66386	0.00680675	0.00986091	1
261359	cg24791546	DDX23	0.00770862	0.00770862	1.11752	1.11752	Baseline up vs Chronic Loading	0.0459685	9.65978	0.0084524	0.0122501	1
818787	cg02989376	MBD5	0.00770968	0.00770968	1.1144	1.1144	Baseline up vs Chronic Loading	0.0757126	9.65935	0.0229296	0.0332335	1
532234	cg02757432	GPR26	0.00771188	0.00771188	1.12892	1.12892	Baseline up vs Chronic Loading	0.0893487	9.65846	0.0319328	0.0462868	1
10949	cg25680105		0.00771522	0.00771522	1.69079	1.69079	Baseline up vs Chronic Loading	0.093526	9.6571	0.0349885	0.0507231	1
107635	cg24936229	RIMKLB	0.00771717	0.00771717	0.742544	-1.34672	Baseline down vs Chronic Loading	-0.0202235	9.65631	0.00163596	0.00237187	1
241061	cg21453990	OGDH	0.00771887	0.00771887	1.24589	1.24589	Baseline up vs Chronic Loading	0.106132	9.65562	0.0450562	0.0653284	1
491289	cg26155697	ITGA1	0.0077217	0.0077217	0.798195	-1.25283	Baseline down vs Chronic Loading	-0.00886919	9.65448	0.00031465	0.000456276	1
84906	cg25800638	ITSN2	0.00772304	0.00772304	0.549706	-1.81916	Baseline down vs Chronic Loading	-0.0635328	9.65393	0.0161457	0.0234142	1
751235	cg15530636	ATP10D	0.00773423	0.00773423	1.07524	1.07524	Baseline up vs Chronic Loading	0.056993	9.6494	0.0129928	0.0188508	1
46017	cg00472801	KHDRBS2	0.00773591	0.00773591	0.663946	-1.50615	Baseline down vs Chronic Loading	-0.0321505	9.64873	0.00413461	0.00599919	1
831225	cg10338375	KDM4C	0.00774058	0.00774058	1.07366	1.07366	Baseline up vs Chronic Loading	0.0491244	9.64684	0.00965282	0.0140087	1
89190	cg01498655	PARD6A	0.00774794	0.00774794	1.01354	1.01354	Baseline up vs Chronic Loading	0.0124728	9.64387	0.000622287	0.000903374	1
24457	cg19732154	GPSM3	0.00775521	0.00775521	0.462908	-2.16026	Baseline down vs Chronic Loading	-0.0531455	9.64094	0.0112978	0.016406	1
469639	cg16091269		0.00775898	0.00775898	1.08676	1.08676	Baseline up vs Chronic Loading	0.0640577	9.63942	0.0164136	0.0238386	1
614362	cg05634228	FRMD4A	0.00776298	0.00776298	0.952466	-1.04991	Baseline down vs Chronic Loading	-0.0237013	9.6378	0.00224701	0.00326404	1
158923	cg19953253	STAM	0.00776578	0.00776578	1.10975	1.10975	Baseline up vs Chronic Loading	0.0825526	9.63668	0.0272597	0.0396024	1
603560	cg14390179	TONSL	0.00777144	0.00777144	1.24647	1.24647	Baseline up vs Chronic Loading	0.0985903	9.6344	0.0388802	0.0564978	1
262997	cg10326904	TRAF3	0.0077745	0.0077745	1.08362	1.08362	Baseline up vs Chronic Loading	0.063757	9.63317	0.0162598	0.0236306	1
30345	cg16354296	DUSP5	0.00777859	0.00777859	0.659429	-1.51646	Baseline down vs Chronic Loading	-0.0501355	9.63153	0.0100543	0.0146145	1
213070	cg11857259		0.00778048	0.00778048	0.958566	-1.04322	Baseline down vs Chronic Loading	-0.0318901	9.63077	0.00406792	0.00591343	1
83565	cg21518056	NUDT19	0.00778459	0.00778459	1.59996	1.59996	Baseline up vs Chronic Loading	0.0239585	9.62912	0.00229603	0.00333825	1
779427	cg07062336		0.00778813	0.00778813	1.06255	1.06255	Baseline up vs Chronic Loading	0.031561	9.6277	0.00398438	0.00579384	1
41321	cg04663539	TEX2	0.0077888	0.0077888	0.604775	-1.65351	Baseline down vs Chronic Loading	-0.0582114	9.62743	0.0135543	0.0197103	1
482423	cg09250146	CELSR2	0.00779602	0.00779602	0.828281	-1.20732	Baseline down vs Chronic Loading	-0.0107438	9.62453	0.000461719	0.000671624	1
219667	cg02397205	NOS1	0.00779612	0.00779612	1.24506	1.24506	Baseline up vs Chronic Loading	0.107364	9.62449	0.0461077	0.0670693	1
53786	cg02639294	ZNF48	0.00779639	0.00779639	0.531601	-1.88111	Baseline down vs Chronic Loading	-0.042396	9.62439	0.00718967	0.0104584	1
837294	cg05711677		0.00779782	0.00779782	0.907653	-1.10174	Baseline down vs Chronic Loading	-0.0670983	9.62381	0.0180087	0.0261977	1
291505	cg04897644	PKLR	0.00781004	0.00781004	1.09846	1.09846	Baseline up vs Chronic Loading	0.0744037	9.61892	0.0221436	0.0322293	1
773311	cg24103927	TMEM229B	0.00781344	0.00781344	1.0782	1.0782	Baseline up vs Chronic Loading	0.0459911	9.61756	0.00846074	0.012316	1
747306	cg02551727	FLNB	0.00781663	0.00781663	1.13071	1.13071	Baseline up vs Chronic Loading	0.0750065	9.61629	0.0225039	0.0327626	1
121030	cg04054593	OAF	0.0078167	0.0078167	1.82754	1.82754	Baseline up vs Chronic Loading	0.0365199	9.61626	0.00533482	0.00776679	1
761256	cg07881171	GXYLT2	0.00782843	0.00782843	1.06368	1.06368	Baseline up vs Chronic Loading	0.0489634	9.61158	0.00958965	0.0139681	1
532102	cg04763377		0.00782897	0.00782897	1.28528	1.28528	Baseline up vs Chronic Loading	0.125275	9.61136	0.0627758	0.0914398	1
110415	cg02041497	PLXNA4	0.0078361	0.0078361	0.684725	-1.46044	Baseline down vs Chronic Loading	-0.0256488	9.60852	0.00263145	0.00383413	1
575277	cg12701302	MAN1C1	0.0078366	0.0078366	0.923382	-1.08297	Baseline down vs Chronic Loading	-0.0643212	9.60832	0.0165488	0.0241128	1
571655	cg13411813		0.00784251	0.00784251	1.11725	1.11725	Baseline up vs Chronic Loading	0.0343143	9.60597	0.00470988	0.0068643	1
589052	cg02506706		0.00784468	0.00784468	1.26554	1.26554	Baseline up vs Chronic Loading	0.117078	9.60511	0.0548288	0.0799161	1
437849	cg23368458		0.00784869	0.00784869	1.09692	1.09692	Baseline up vs Chronic Loading	0.0574868	9.60351	0.0132189	0.0192705	1
590152	cg09255000	GLS	0.00785262	0.00785262	1.13273	1.13273	Baseline up vs Chronic Loading	0.0840085	9.60195	0.0282297	0.0411599	1
165800	cg06950919	IGSF3	0.00785911	0.00785911	1.09852	1.09852	Baseline up vs Chronic Loading	0.0588093	9.59937	0.0138341	0.0201761	1
362545	cg20638429	GGT1	0.0078606	0.0078606	1.21754	1.21754	Baseline up vs Chronic Loading	0.0684939	9.59878	0.0187657	0.02737	1
110372	cg26246138	SCML2	0.00786108	0.00786108	1.05246	1.05246	Baseline up vs Chronic Loading	0.0379337	9.59859	0.00575586	0.00839519	1
463874	cg11148876	RPS6KA5	0.00786184	0.00786184	0.792507	-1.26182	Baseline down vs Chronic Loading	-0.00784792	9.59829	0.000246359	0.000359338	1
684947	cg06271976		0.00786907	0.00786907	0.710599	-1.40726	Baseline down vs Chronic Loading	-0.0110145	9.59542	0.000485277	0.000708034	1
558085	cg04746914	SLC6A20	0.00786935	0.00786935	0.892302	-1.1207	Baseline down vs Chronic Loading	-0.0743094	9.59531	0.0220876	0.0322268	1
810105	cg05527604	PTPRN2	0.00786968	0.00786968	1.0484	1.0484	Baseline up vs Chronic Loading	0.0347923	9.59518	0.00484203	0.00706484	1
604501	cg08416694	BNIP3L	0.00787035	0.00787035	1.08101	1.08101	Baseline up vs Chronic Loading	0.0437904	9.59492	0.00767038	0.0111919	1
679809	cg27504779	SLMAP	0.00787054	0.00787054	0.859154	-1.16394	Baseline down vs Chronic Loading	-0.0986687	9.59484	0.038942	0.056821	1
692124	cg20800391	NRM	0.00787178	0.00787178	1.06166	1.06166	Baseline up vs Chronic Loading	0.0505055	9.59435	0.0102032	0.0148885	1
351825	cg03201697		0.00788293	0.00788293	1.05584	1.05584	Baseline up vs Chronic Loading	0.0424232	9.58994	0.00719891	0.0105094	1
799014	cg20534662	PPARGC1B	0.00788617	0.00788617	1.14027	1.14027	Baseline up vs Chronic Loading	0.0972054	9.58865	0.0377956	0.0551838	1
461941	cg03927014		0.00788689	0.00788689	0.811173	-1.23278	Baseline down vs Chronic Loading	-0.00665312	9.58837	0.000177056	0.00025852	1
267986	cg14778875	SULF1	0.00788863	0.00788863	1.24986	1.24986	Baseline up vs Chronic Loading	0.117198	9.58768	0.0549413	0.0802257	1
506261	cg21966910	N4BP2L2	0.00788972	0.00788972	1.14342	1.14342	Baseline up vs Chronic Loading	0.0660596	9.58725	0.0174555	0.0254898	1
311911	cg22624070	LRRC3C	0.00789362	0.00789362	0.929222	-1.07617	Baseline down vs Chronic Loading	-0.0552511	9.58571	0.0122107	0.0178338	1
321203	cg00360840	FAM200A	0.00790893	0.00790893	1.08237	1.08237	Baseline up vs Chronic Loading	0.0417414	9.57967	0.00696939	0.0101853	1
686424	cg20522612	INTS8	0.00790964	0.00790964	1.06887	1.06887	Baseline up vs Chronic Loading	0.044688	9.57939	0.00798808	0.0116743	1
650257	cg25451194	AHSA2	0.00791479	0.00791479	0.766879	-1.30399	Baseline down vs Chronic Loading	-0.00827061	9.57736	0.000273612	0.000399961	1
763725	cg16734490		0.0079164	0.0079164	1.14123	1.14123	Baseline up vs Chronic Loading	0.0912436	9.57673	0.0333016	0.0486829	1
394269	cg24200059	HEXDC	0.00791855	0.00791855	1.13653	1.13653	Baseline up vs Chronic Loading	0.0900514	9.57588	0.0324371	0.0474232	1
480962	cg13746660	ALDOA	0.00791918	0.00791918	1.12514	1.12514	Baseline up vs Chronic Loading	0.083698	9.57563	0.0280214	0.0409685	1
318886	cg11917168		0.00792697	0.00792697	1.11048	1.11048	Baseline up vs Chronic Loading	0.0684673	9.57257	0.0187511	0.0274237	1
66541	cg10472244	SELK	0.00792841	0.00792841	1.02564	1.02564	Baseline up vs Chronic Loading	0.0235826	9.572	0.00222455	0.00325362	1
681377	cg09131888	ZNF333	0.00792878	0.00792878	1.11316	1.11316	Baseline up vs Chronic Loading	0.0344944	9.57186	0.00475946	0.00696129	1
783289	cg25733100	TMEM258	0.00793763	0.00793763	0.811152	-1.23281	Baseline down vs Chronic Loading	-0.010127	9.56838	0.000410222	0.000600217	1
115555	cg08900977	LOC100505622	0.00794103	0.00794103	1.08314	1.08314	Baseline up vs Chronic Loading	0.0359527	9.56705	0.00517038	0.00756611	1
859896	cg16459199	SCHLAP1	0.00794215	0.00794215	1.15334	1.15334	Baseline up vs Chronic Loading	0.0870284	9.56661	0.0302958	0.0443355	1
767893	cg17101595		0.00794448	0.00794448	0.875193	-1.1426	Baseline down vs Chronic Loading	-0.0878392	9.56569	0.0308629	0.0451698	1
730280	cg07561493		0.007948	0.007948	0.874857	-1.14304	Baseline down vs Chronic Loading	-0.0212549	9.56432	0.00180708	0.00264515	1
287034	cg03749016	NKX2-6	0.00794951	0.00794951	1.17608	1.17608	Baseline up vs Chronic Loading	0.0573613	9.56372	0.0131613	0.0192663	1
248309	cg16008506	HPD	0.00795014	0.00795014	0.901387	-1.1094	Baseline down vs Chronic Loading	-0.0745167	9.56348	0.022211	0.0325147	1
336485	cg12704204	SLC36A1	0.00795404	0.00795404	0.745647	-1.34112	Baseline down vs Chronic Loading	-0.0154935	9.56195	0.000960191	0.00140585	1
414901	cg19477433		0.00795804	0.00795804	0.918031	-1.08929	Baseline down vs Chronic Loading	-0.0659892	9.56038	0.0174183	0.025507	1
557575	cg19073371	ARHGAP23	0.00795855	0.00795855	1.22295	1.22295	Baseline up vs Chronic Loading	0.0793204	9.56019	0.0251669	0.0368546	1
93286	cg13795149	IQCK	0.00796333	0.00796333	1.56741	1.56741	Baseline up vs Chronic Loading	0.0225003	9.55831	0.00202505	0.00296607	1
449265	cg10026188	NRDE2	0.0079635	0.0079635	1.12345	1.12345	Baseline up vs Chronic Loading	0.0534784	9.55825	0.0114398	0.0167559	1
199258	cg12944204	MRPL23	0.00796499	0.00796499	1.12989	1.12989	Baseline up vs Chronic Loading	0.0745582	9.55767	0.0222357	0.0325707	1
804257	cg15742412	CACNA1E	0.00796629	0.00796629	1.41805	1.41805	Baseline up vs Chronic Loading	0.141534	9.55716	0.080128	0.117377	1
689725	cg12444081		0.00796938	0.00796938	1.05744	1.05744	Baseline up vs Chronic Loading	0.0277379	9.55595	0.00307757	0.00450882	1
816659	cg08629942	SLC30A1	0.00797503	0.00797503	0.79277	-1.2614	Baseline down vs Chronic Loading	-0.0849593	9.55375	0.0288723	0.0423093	1
523665	cg16309350	KNDC1	0.00798068	0.00798068	0.958928	-1.04283	Baseline down vs Chronic Loading	-0.0313402	9.55154	0.00392883	0.00575861	1
114125	cg22288235	GAK	0.00798205	0.00798205	0.598509	-1.67082	Baseline down vs Chronic Loading	-0.0328587	9.551	0.00431878	0.00633052	1
727973	cg23858960	ERICH1-AS1	0.00798317	0.00798317	1.23223	1.23223	Baseline up vs Chronic Loading	0.101141	9.55057	0.0409178	0.0599806	1
135452	cg26169845	MYO1C	0.00798859	0.00798859	1.01221	1.01221	Baseline up vs Chronic Loading	0.011191	9.54846	0.000500952	0.000734499	1
214239	cg02956715		0.00799416	0.00799416	0.86604	-1.15468	Baseline down vs Chronic Loading	-0.0585628	9.54629	0.0137184	0.0201186	1
2415	cg26857894		0.00800692	0.00800692	0.724334	-1.38058	Baseline down vs Chronic Loading	-0.0316521	9.54132	0.00400743	0.00588011	1
125797	cg10166283	ZNF229	0.00800943	0.00800943	0.630722	-1.58548	Baseline down vs Chronic Loading	-0.0450523	9.54035	0.00811882	0.011914	1
363493	cg04583454	LCMT1	0.00801044	0.00801044	0.900637	-1.11033	Baseline down vs Chronic Loading	-0.0522851	9.53996	0.0109349	0.0160471	1
177438	cg03627196	MYO1D	0.00801046	0.00801046	1.2324	1.2324	Baseline up vs Chronic Loading	0.0483966	9.53995	0.00936894	0.013749	1
209164	cg25482916	CLIP2	0.00801322	0.00801322	0.822511	-1.21579	Baseline down vs Chronic Loading	-0.0115034	9.53888	0.000529311	0.000776858	1
564533	cg15508377		0.00801409	0.00801409	0.829308	-1.20582	Baseline down vs Chronic Loading	-0.0126083	9.53854	0.000635874	0.000933291	1
38074	cg23096682	ZNF341-AS1	0.00801457	0.00801457	0.74089	-1.34973	Baseline down vs Chronic Loading	-0.0182959	9.53835	0.00133896	0.00196528	1
785781	cg14768426	DHH	0.00801584	0.00801584	0.814612	-1.22758	Baseline down vs Chronic Loading	-0.0242296	9.53786	0.0023483	0.00344692	1
132339	cg25626869	TRIQK	0.00801662	0.00801662	0.680784	-1.4689	Baseline down vs Chronic Loading	-0.0271886	9.53756	0.00295689	0.00434036	1
27599	cg00603717	COG3	0.00801841	0.00801841	0.803322	-1.24483	Baseline down vs Chronic Loading	-0.0454281	9.53686	0.00825485	0.012118	1
661958	cg11483922	CREB3L1	0.00801892	0.00801892	1.08363	1.08363	Baseline up vs Chronic Loading	0.065493	9.53667	0.0171573	0.0251873	1
294388	cg07967228	GRB7	0.00802191	0.00802191	0.877216	-1.13997	Baseline down vs Chronic Loading	-0.0744003	9.53551	0.0221416	0.0325082	1
834690	cg16922635	MIR1268A	0.00802268	0.00802268	1.06782	1.06782	Baseline up vs Chronic Loading	0.0399203	9.53521	0.00637452	0.00935934	1
254882	cg19026621	SH3BP5L	0.00802463	0.00802463	1.08817	1.08817	Baseline up vs Chronic Loading	0.0631688	9.53446	0.0159612	0.0234368	1
76791	cg06536150	PANK4	0.00803176	0.00803176	0.647655	-1.54403	Baseline down vs Chronic Loading	-0.0296528	9.53169	0.00351716	0.00516595	1
347470	cg14078306	MAX	0.00803331	0.00803331	0.949374	-1.05333	Baseline down vs Chronic Loading	-0.0394774	9.53109	0.00623386	0.00915677	1
621567	cg06552171	RASSF4	0.00803634	0.00803634	1.04603	1.04603	Baseline up vs Chronic Loading	0.0392289	9.52992	0.00615563	0.00904297	1
752241	cg02757223		0.00804322	0.00804322	0.912764	-1.09557	Baseline down vs Chronic Loading	-0.0480769	9.52726	0.00924554	0.013586	1
787661	cg02019920		0.00804593	0.00804593	0.768339	-1.30151	Baseline down vs Chronic Loading	-0.0112522	9.52621	0.000506445	0.000744286	1
721401	cg24998078		0.00805284	0.00805284	1.1193	1.1193	Baseline up vs Chronic Loading	0.0854075	9.52354	0.0291778	0.0428925	1
69245	cg16244363	KCNH2	0.00805514	0.00805514	1.00791	1.00791	Baseline up vs Chronic Loading	0.00770026	9.52266	0.000237176	0.000348691	1
470206	cg16528926	ENDOD1	0.00805734	0.00805734	1.0471	1.0471	Baseline up vs Chronic Loading	0.0352795	9.52181	0.00497857	0.00732003	1
107751	cg10002561	CCNA2	0.00806298	0.00806298	0.683899	-1.4622	Baseline down vs Chronic Loading	-0.0321252	9.51963	0.00412811	0.00607099	1
460121	cg04965012		0.00807272	0.00807272	1.08403	1.08403	Baseline up vs Chronic Loading	0.0609311	9.51588	0.0148504	0.0218482	1
74724	cg12407140		0.00807381	0.00807381	0.705438	-1.41756	Baseline down vs Chronic Loading	-0.0425125	9.51546	0.00722925	0.0106363	1
703011	cg16286458		0.0080741	0.0080741	1.07765	1.07765	Baseline up vs Chronic Loading	0.0554855	9.51535	0.0123146	0.0181185	1
237449	cg22792540	CTNS	0.0080749	0.0080749	0.820343	-1.219	Baseline down vs Chronic Loading	-0.00661159	9.51504	0.000174852	0.00025727	1
619030	cg02225739	MLYCD	0.00807669	0.00807669	1.29711	1.29711	Baseline up vs Chronic Loading	0.0964302	9.51435	0.0371951	0.0547312	1
311972	cg08250469	CASC8	0.00808791	0.00808791	0.829055	-1.20619	Baseline down vs Chronic Loading	-0.00547339	9.51004	0.000119832	0.000176408	1
634220	cg21786372	PRDM16	0.00808932	0.00808932	0.902584	-1.10793	Baseline down vs Chronic Loading	-0.046123	9.5095	0.00850932	0.0125275	1
9448	cg26867890	KIF6	0.00809003	0.00809003	1.04175	1.04175	Baseline up vs Chronic Loading	0.0350517	9.50923	0.00491448	0.00723536	1
489484	cg13802666	MYOC	0.0080906	0.0080906	0.819596	-1.22011	Baseline down vs Chronic Loading	-0.00736133	9.50901	0.000216757	0.000319129	1
190315	cg16861338		0.00809522	0.00809522	0.851779	-1.17401	Baseline down vs Chronic Loading	-0.0321443	9.50724	0.00413304	0.00608615	1
80141	cg21341008		0.00809815	0.00809815	0.705452	-1.41753	Baseline down vs Chronic Loading	-0.0319225	9.50611	0.00407619	0.00600316	1
496745	cg25443884	SLC39A11	0.00810126	0.00810126	1.11596	1.11596	Baseline up vs Chronic Loading	0.0412303	9.50492	0.00679975	0.0100155	1
391544	cg03857553	NIPSNAP1	0.00810465	0.00810465	0.816156	-1.22526	Baseline down vs Chronic Loading	-0.00864313	9.50362	0.000298815	0.000440191	1
182028	cg09108191	GOPC	0.00810551	0.00810551	1.0792	1.0792	Baseline up vs Chronic Loading	0.0632019	9.50329	0.0159779	0.0235382	1
306849	cg02847220	PLD1	0.0081126	0.0081126	0.881937	-1.13387	Baseline down vs Chronic Loading	-0.0564127	9.50058	0.0127296	0.0187583	1
524503	cg13468214		0.00811571	0.00811571	1.08446	1.08446	Baseline up vs Chronic Loading	0.061908	9.49939	0.0153304	0.0225936	1
643859	cg06285307		0.00812195	0.00812195	1.17301	1.17301	Baseline up vs Chronic Loading	0.0831891	9.497	0.0276817	0.040807	1
293847	cg20474564	UTS2	0.00812703	0.00812703	0.897606	-1.11407	Baseline down vs Chronic Loading	-0.0693852	9.49506	0.0192572	0.0283938	1
22357	cg09461999		0.00813036	0.00813036	0.625845	-1.59784	Baseline down vs Chronic Loading	-0.0719241	9.49379	0.0206923	0.0305139	1
459710	cg10474919	APITD1-CORT	0.00813397	0.00813397	1.20987	1.20987	Baseline up vs Chronic Loading	0.0661332	9.49241	0.0174944	0.0258018	1
736312	cg07635106	CHD6	0.00814153	0.00814153	0.827088	-1.20906	Baseline down vs Chronic Loading	-0.00772835	9.48953	0.000238909	0.000352466	1
774731	cg25057278	GUSBP11	0.00814954	0.00814954	0.873789	-1.14444	Baseline down vs Chronic Loading	-0.0125763	9.48648	0.000632651	0.000933658	1
184229	cg04145448		0.00815362	0.00815362	1.14287	1.14287	Baseline up vs Chronic Loading	0.0876344	9.48493	0.0307191	0.0453422	1
312181	cg14601136	DGKG	0.00815797	0.00815797	0.71676	-1.39517	Baseline down vs Chronic Loading	-0.0145995	9.48327	0.000852583	0.00125866	1
190408	cg13091431	CYFIP1	0.00815864	0.00815864	1.09772	1.09772	Baseline up vs Chronic Loading	0.0654835	9.48301	0.0171524	0.0253225	1
461834	cg08742404		0.00815917	0.00815917	1.211	1.211	Baseline up vs Chronic Loading	0.0905018	9.48281	0.0327623	0.0483689	1
657146	cg25157001	CTDSP2	0.00816077	0.00816077	0.955828	-1.04621	Baseline down vs Chronic Loading	-0.0328118	9.48221	0.00430644	0.00635825	1
663150	cg12357497	CHD7	0.00816597	0.00816597	0.919173	-1.08793	Baseline down vs Chronic Loading	-0.0579158	9.48023	0.013417	0.0198136	1
617307	cg19222814	TMEM232	0.00816621	0.00816621	0.965243	-1.03601	Baseline down vs Chronic Loading	-0.0246376	9.48014	0.00242804	0.00358566	1
837658	cg15566506	LRIF1	0.00816869	0.00816869	1.1148	1.1148	Baseline up vs Chronic Loading	0.0790085	9.4792	0.0249694	0.0368777	1
316004	cg02622708	KNSTRN	0.00817346	0.00817346	0.867688	-1.15249	Baseline down vs Chronic Loading	-0.00836735	9.47739	0.00028005	0.00041369	1
22100	cg07444152	EHMT2	0.0081736	0.0081736	0.561653	-1.78046	Baseline down vs Chronic Loading	-0.0249583	9.47733	0.00249167	0.00368071	1
626002	cg25967862		0.00817589	0.00817589	0.800521	-1.24919	Baseline down vs Chronic Loading	-0.00828263	9.47647	0.000274408	0.000405394	1
707613	cg16175206	GMIP	0.00819353	0.00819353	1.04791	1.04791	Baseline up vs Chronic Loading	0.038697	9.46978	0.00598983	0.00885528	1
51258	cg18362978	HCG14	0.00820039	0.00820039	0.637221	-1.56931	Baseline down vs Chronic Loading	-0.0271156	9.46719	0.00294101	0.00434915	1
695208	cg25564485	DIP2C	0.00820051	0.00820051	0.966469	-1.03469	Baseline down vs Chronic Loading	-0.0247328	9.46714	0.00244685	0.0036184	1
432011	cg16925811	ACTR3	0.00820355	0.00820355	0.94778	-1.0551	Baseline down vs Chronic Loading	-0.043364	9.466	0.00752176	0.0111245	1
630947	cg09399653		0.00820593	0.00820593	0.79605	-1.2562	Baseline down vs Chronic Loading	-0.0322701	9.4651	0.00416545	0.00616119	1
20390	cg05436043	SERHL2	0.00820601	0.00820601	1.02697	1.02697	Baseline up vs Chronic Loading	0.0234589	9.46507	0.00220128	0.00325596	1
457514	cg05936742		0.00820719	0.00820719	1.40539	1.40539	Baseline up vs Chronic Loading	0.0860325	9.46462	0.0296064	0.0437936	1
166050	cg07120254	TNFRSF21	0.00821461	0.00821461	1.09141	1.09141	Baseline up vs Chronic Loading	0.0609143	9.46182	0.0148422	0.021961	1
247097	cg06480265		0.00821536	0.00821536	0.824934	-1.21222	Baseline down vs Chronic Loading	-0.127371	9.46154	0.0648934	0.0960212	1
255796	cg22159171		0.00821844	0.00821844	1.14842	1.14842	Baseline up vs Chronic Loading	0.0716475	9.46038	0.0205335	0.0303866	1
411168	cg09975865	TEC	0.00822542	0.00822542	1.15611	1.15611	Baseline up vs Chronic Loading	0.0697247	9.45775	0.0194461	0.0287855	1
590046	cg15051316	P3H1	0.0082342	0.0082342	0.945482	-1.05766	Baseline down vs Chronic Loading	-0.034959	9.45444	0.00488853	0.00723887	1
830587	cg12269954	CPSF3	0.00823421	0.00823421	0.822897	-1.21522	Baseline down vs Chronic Loading	-0.00522842	9.45444	0.000109345	0.000161917	1
795708	cg04393227		0.00823733	0.00823733	1.26413	1.26413	Baseline up vs Chronic Loading	0.108938	9.45326	0.0474696	0.0703011	1
576328	cg10147018	EXT1	0.00823805	0.00823805	0.822641	-1.2156	Baseline down vs Chronic Loading	-0.00613325	9.45299	0.000150467	0.000222843	1
746043	cg23679321	RAB11FIP4	0.00823985	0.00823985	0.876675	-1.14067	Baseline down vs Chronic Loading	-0.0760943	9.45232	0.0231614	0.0343047	1
454187	cg07374338	MGC27382	0.0082403	0.0082403	0.863888	-1.15756	Baseline down vs Chronic Loading	-0.0513646	9.45215	0.0105533	0.0156309	1
784047	cg27390229	CFAP46	0.00824428	0.00824428	1.11225	1.11225	Baseline up vs Chronic Loading	0.0762327	9.45065	0.0232457	0.0344357	1
15987	cg12644845	GIMAP8	0.00824746	0.00824746	0.6718	-1.48854	Baseline down vs Chronic Loading	-0.0530652	9.44946	0.0112637	0.0166879	1
324694	cg00478908	KATNB1	0.00824793	0.00824793	1.09956	1.09956	Baseline up vs Chronic Loading	0.0708428	9.44928	0.0200748	0.0297427	1
254897	cg10616337	CRLS1	0.0082496	0.0082496	0.946238	-1.05682	Baseline down vs Chronic Loading	-0.0394895	9.44865	0.00623769	0.00924234	1
538455	cg16669607	KIAA2012	0.0082562	0.0082562	1.04819	1.04819	Baseline up vs Chronic Loading	0.0270889	9.44618	0.00293524	0.00435027	1
576758	cg02047787	VPS8	0.00825734	0.00825734	1.20132	1.20132	Baseline up vs Chronic Loading	0.0700934	9.44575	0.0196524	0.0291277	1
605213	cg09027876	COL4A1	0.00825793	0.00825793	0.949395	-1.0533	Baseline down vs Chronic Loading	-0.0432317	9.44553	0.00747592	0.0110807	1
130008	cg14047361	GPS1	0.00825821	0.00825821	1.02219	1.02219	Baseline up vs Chronic Loading	0.0204796	9.44543	0.00167765	0.00248662	1
502289	cg02943305	CCDC129	0.00826093	0.00826093	1.15937	1.15937	Baseline up vs Chronic Loading	0.0976809	9.4444	0.0381662	0.0565761	1
111252	cg01412970	PLD6	0.00826228	0.00826228	0.718243	-1.39229	Baseline down vs Chronic Loading	-0.0332384	9.4439	0.00441916	0.00655113	1
413940	cg07308221		0.00826728	0.00826728	0.809008	-1.23608	Baseline down vs Chronic Loading	-0.0249347	9.44202	0.00248696	0.0036875	1
35900	cg04489856	MLLT6	0.00827043	0.00827043	1.03316	1.03316	Baseline up vs Chronic Loading	0.0269622	9.44085	0.00290785	0.0043121	1
71425	cg07802900	GPS1	0.00827604	0.00827604	0.698547	-1.43154	Baseline down vs Chronic Loading	-0.0418359	9.43875	0.00700097	0.0103842	1
830673	cg01331754	MTMR11	0.00827689	0.00827689	0.801214	-1.24811	Baseline down vs Chronic Loading	-0.0350933	9.43843	0.00492615	0.00730694	1
750354	cg06037246		0.00827875	0.00827875	1.13761	1.13761	Baseline up vs Chronic Loading	0.0873383	9.43773	0.0305119	0.0452616	1
256470	cg10090116	SMIM5	0.0082842	0.0082842	0.783307	-1.27664	Baseline down vs Chronic Loading	-0.00781916	9.4357	0.000244557	0.000362856	1
352300	cg07455933		0.00829377	0.00829377	0.854909	-1.16971	Baseline down vs Chronic Loading	-0.0623953	9.43213	0.0155727	0.0231144	1
172408	cg18796277	HOXA10	0.00830686	0.00830686	0.944953	-1.05825	Baseline down vs Chronic Loading	-0.0449906	9.42724	0.0080966	0.0120239	1
726843	cg05763569	FRMD4A	0.00830784	0.00830784	1.13826	1.13826	Baseline up vs Chronic Loading	0.00364637	9.42688	5.31841e-05	7.89845e-05	1
860368	cg23625466	ASL	0.00831033	0.00831033	1.08608	1.08608	Baseline up vs Chronic Loading	0.0636056	9.42596	0.0161827	0.0240355	1
463351	cg27205483		0.00831053	0.00831053	1.02427	1.02427	Baseline up vs Chronic Loading	0.0175795	9.42588	0.00123616	0.00183603	1
762663	cg23900605	CCDC91	0.00831519	0.00831519	0.966635	-1.03452	Baseline down vs Chronic Loading	-0.0208313	9.42414	0.00173578	0.00257857	1
618351	cg02250790		0.00832036	0.00832036	0.968744	-1.03226	Baseline down vs Chronic Loading	-0.0212821	9.42222	0.00181171	0.00269193	1
368712	cg05490565	SMAD9	0.00832105	0.00832105	1.16554	1.16554	Baseline up vs Chronic Loading	0.0712067	9.42197	0.0202816	0.0301361	1
86468	cg13666253	ARMC2	0.00832318	0.00832318	0.762891	-1.3108	Baseline down vs Chronic Loading	-0.0405039	9.42118	0.00656226	0.00975161	1
121518	cg18144860	RAPGEF6	0.00832504	0.00832504	1.05242	1.05242	Baseline up vs Chronic Loading	0.0334498	9.42049	0.00447556	0.00665123	1
361017	cg05233725	ATXN7	0.00832673	0.00832673	0.880441	-1.1358	Baseline down vs Chronic Loading	-0.0186395	9.41986	0.00138973	0.00206544	1
189274	cg12983204		0.00832786	0.00832786	1.13779	1.13779	Baseline up vs Chronic Loading	0.0912717	9.41944	0.0333221	0.0495263	1
227317	cg18787963	PGS1	0.00832928	0.00832928	0.888336	-1.1257	Baseline down vs Chronic Loading	-0.0783563	9.41891	0.0245588	0.0365035	1
[truncated: 15,366 more rows]

## Sheet: Supp 2C; Unloading
Column #	Column ID	Gene Symbol	p-value(Time)	p-value(Baseline vs. Unloading)	MeanRatio(Baseline vs. Unloading)	FoldChange(Baseline vs. Unloading)	FoldChange(Baseline vs. Unloading) (Description)	Estimate(Baseline vs. Unloading)	F(Time)	SS(Time)	SS(Error)	F(Error)
834335	cg15154546	MAP3K1	0.0397811	0.0397811	0.136706	-7.31497	Baseline down vs Unloading	-0.200956	5.21924	0.150765	0.375522	1			8638	Baseline down vs Unloading			Hypermethylated
54360	cg13213923	2010-03-01	0.00164668	0.00164668	0.386608	-2.5866	Baseline down vs Unloading	-0.0215232	15.6401	0.00172945	0.00143751	1			8891	Baseline up vs Unloading			Hypomethylated
19428	cg26965669	DOCK1	0.0180997	0.0180997	0.435409	-2.29669	Baseline down vs Unloading	-0.0311608	7.30472	0.00362505	0.00645141	1
43605	cg20231940	HS6ST1	0.030178	0.030178	0.448372	-2.23029	Baseline down vs Unloading	-0.0294531	5.918	0.00323861	0.00711422	1
109222	cg26488527	PPL	0.00905628	0.00905628	0.454325	-2.20107	Baseline down vs Unloading	-0.0549971	9.38687	0.0112921	0.0156386	1
19736	cg15716812	APBA1	0.00928821	0.00928821	0.462802	-2.16075	Baseline down vs Unloading	-0.021363	9.30651	0.00170381	0.00238	1
50110	cg16278001		0.0187173	0.0187173	0.466525	-2.14351	Baseline down vs Unloading	-0.0562469	7.20989	0.0118112	0.0212966	1
39301	cg13469748	GNG5	0.0445076	0.0445076	0.469417	-2.1303	Baseline down vs Unloading	-0.0370246	4.94522	0.00511773	0.0134535	1
69005	cg24798398		0.000654521	0.000654521	0.472968	-2.11431	Baseline down vs Unloading	-0.0356161	19.8032	0.00473575	0.00310882	1
113944	cg08992872	CALB1	0.00543806	0.00543806	0.475633	-2.10246	Baseline down vs Unloading	-0.0451608	11.0808	0.00761413	0.00893287	1
29180	cg12685995	CTBP2	0.000225652	0.000225652	0.475873	-2.1014	Baseline down vs Unloading	-0.0362051	25.4206	0.00489369	0.00250262	1
22100	cg07444152	EHMT2	0.00202893	0.00202893	0.478669	-2.08913	Baseline down vs Unloading	-0.0348292	14.7795	0.00452881	0.00398353	1
6791	cg05745622	FOXK2	0.0248639	0.0248639	0.483	-2.07039	Baseline down vs Unloading	-0.0500877	6.42889	0.0093661	0.0189394	1
83988	cg13629201	JAK2	0.000467617	0.000467617	0.485218	-2.06093	Baseline down vs Unloading	-0.0315186	21.477	0.00370877	0.00224491	1
46204	cg26309511		0.00543577	0.00543577	0.487022	-2.05329	Baseline down vs Unloading	-0.0208523	11.0823	0.00162333	0.00190423	1
23711	cg15845603	ZNF571	0.049326	0.049326	0.496761	-2.01304	Baseline down vs Unloading	-0.0364775	4.6993	0.0049676	0.0137422	1
76974	cg21210224		0.0290594	0.0290594	0.497696	-2.00926	Baseline down vs Unloading	-0.0220607	6.01625	0.00181693	0.00392604	1
31696	cg21906444	ALDH3B2	0.00208836	0.00208836	0.499331	-2.00268	Baseline down vs Unloading	-0.0483209	14.6627	0.008717	0.00772854	1
133661	cg13524082	THY1	0.0317849	0.0317849	0.504041	-1.98396	Baseline down vs Unloading	-0.0651995	5.78412	0.0158703	0.0356691	1
4273	cg05368283	IL15	0.00732614	0.00732614	0.507152	-1.97179	Baseline down vs Unloading	-0.0737391	10.0739	0.0202998	0.0261963	1
55970	cg22480742	CALD1	0.00286308	0.00286308	0.508501	-1.96656	Baseline down vs Unloading	-0.0624294	13.4206	0.0145504	0.0140944	1
87556	cg12288473	SALL4	0.00387315	0.00387315	0.508652	-1.96598	Baseline down vs Unloading	-0.0423331	12.2884	0.00669047	0.00707792	1
76998	cg02637643		0.0292241	0.0292241	0.509127	-1.96415	Baseline down vs Unloading	-0.0553469	6.00151	0.0114363	0.0247723	1
60121	cg08738430	ZFP36L2	0.0136392	0.0136392	0.510959	-1.9571	Baseline down vs Unloading	-0.030324	8.12638	0.00343297	0.00549183	1
69805	cg21734487	PBK	0.000633514	0.000633514	0.512497	-1.95123	Baseline down vs Unloading	-0.0345564	19.9618	0.00445815	0.00290334	1
126577	cg14280964	ZC3H12A	0.000499891	0.000499891	0.513785	-1.94634	Baseline down vs Unloading	-0.0455249	21.1378	0.0077374	0.0047586	1
66598	cg04131431	LGR6	0.010361	0.010361	0.517315	-1.93306	Baseline down vs Unloading	-0.0483304	8.96304	0.00872041	0.0126481	1
80129	cg05295841	KLHL26	0.0164632	0.0164632	0.522987	-1.91209	Baseline down vs Unloading	-0.022547	7.57553	0.00189791	0.00325691	1
108974	cg00454132	MAL2	0.00284143	0.00284143	0.52301	-1.91201	Baseline down vs Unloading	-0.034105	13.4497	0.00434243	0.00419723	1
32145	cg21747070		0.0115084	0.0115084	0.524719	-1.90578	Baseline down vs Unloading	-0.0307679	8.63883	0.00353422	0.00531841	1
6192	cg22268510	PRRT1	0.00570713	0.00570713	0.524811	-1.90545	Baseline down vs Unloading	-0.0620298	10.9143	0.0143647	0.0171097	1
78603	cg10730208		0.028654	0.028654	0.525376	-1.9034	Baseline down vs Unloading	-0.0344338	6.05297	0.00442656	0.00950695	1
14735	cg09790117		0.0147073	0.0147073	0.52569	-1.90226	Baseline down vs Unloading	-0.0417924	7.90356	0.00652066	0.0107254	1
89411	cg08113245	SNRPF	0.0146483	0.0146483	0.527236	-1.89668	Baseline down vs Unloading	-0.0254667	7.91537	0.00242126	0.00397662	1
60205	cg14595911	HHIP	0.0310482	0.0310482	0.527938	-1.89416	Baseline down vs Unloading	-0.0315336	5.84448	0.0037123	0.00825734	1
117365	cg17159680	MYO9B	0.00794103	0.00794103	0.528847	-1.89091	Baseline down vs Unloading	-0.0267697	9.80988	0.00267536	0.00354538	1
132668	cg04847920	TMEM98	0.00162071	0.00162071	0.528989	-1.8904	Baseline down vs Unloading	-0.0251511	15.7068	0.00236162	0.00195463	1
82843	cg19383360	CD99L2	0.0382181	0.0382181	0.52953	-1.88847	Baseline down vs Unloading	-0.021052	5.31846	0.00165456	0.00404427	1
51196	cg00447018	LINC00221	0.01037	0.01037	0.530246	-1.88592	Baseline down vs Unloading	-0.0257444	8.96034	0.00247436	0.00358989	1
75122	cg24075738	C3orf18	0.00383572	0.00383572	0.530448	-1.8852	Baseline down vs Unloading	-0.03355	12.3239	0.00420225	0.00443278	1
391187	cg23062257	SGK223	0.0256461	0.0256461	0.53099	-1.88327	Baseline down vs Unloading	-0.0683299	6.34601	0.0174308	0.0357076	1
71176	cg03731268	L1TD1	0.0374873	0.0374873	0.532079	-1.87942	Baseline down vs Unloading	-0.0258786	5.3665	0.00250023	0.00605664	1
98925	cg12661206	DYNC1I1	0.00619089	0.00619089	0.534813	-1.86981	Baseline down vs Unloading	-0.0224851	10.6367	0.0018875	0.00230687	1
3665	cg06780216	ABCA3	0.00324169	0.00324169	0.535125	-1.86872	Baseline down vs Unloading	-0.0273468	12.9486	0.00279195	0.00280304	1
21245	cg26817974	RAP2C	0.0182468	0.0182468	0.535196	-1.86847	Baseline down vs Unloading	-0.0259436	7.28179	0.0025128	0.00448604	1
683	cg14881209	PRKCSH	0.0218128	0.0218128	0.536194	-1.865	Baseline down vs Unloading	-0.0408832	6.78419	0.00624001	0.0119572	1
107197	cg11524675	MARVELD3	0.000518	0.000518	0.53638	-1.86435	Baseline down vs Unloading	-0.0430142	20.9583	0.0069075	0.00428458	1
141648	cg13475977	CRYL1	0.000124708	0.000124708	0.53757	-1.86022	Baseline down vs Unloading	-0.048678	28.9774	0.00884632	0.00396868	1
132775	cg13953403	BAG4	0.0442103	0.0442103	0.538992	-1.85531	Baseline down vs Unloading	-0.0290433	4.96142	0.00314911	0.00825135	1
50307	cg25231225	RASD2	0.000134368	0.000134368	0.539693	-1.85291	Baseline down vs Unloading	-0.0312192	28.5117	0.00363866	0.00165906	1
123217	cg10711694	ZNF321P	0.00362925	0.00362925	0.539719	-1.85282	Baseline down vs Unloading	-0.0543872	12.5275	0.0110431	0.0114596	1
138103	cg25888227	EP300-AS1	0.00404894	0.00404894	0.540804	-1.8491	Baseline down vs Unloading	-0.059513	12.1266	0.0132227	0.014175	1
69730	cg08984023	ZNF365	0.0385082	0.0385082	0.541009	-1.8484	Baseline down vs Unloading	-0.0449887	5.29968	0.00755621	0.0185352	1
27635	cg07349805	PCGF3	0.0354448	0.0354448	0.543821	-1.83884	Baseline down vs Unloading	-0.0249655	5.5069	0.00232691	0.00549307	1
94494	cg07517040		0.00400529	0.00400529	0.546218	-1.83077	Baseline down vs Unloading	-0.0524174	12.166	0.0102576	0.0109608	1
19069	cg18085990	ABR	0.0395732	0.0395732	0.548985	-1.82154	Baseline down vs Unloading	-0.0222788	5.23217	0.00185302	0.00460406	1
564	cg26322231	ZC3HAV1L	0.0427589	0.0427589	0.548992	-1.82152	Baseline down vs Unloading	-0.0676633	5.0424	0.0170924	0.0440666	1
21010	cg06364593		0.0111691	0.0111691	0.54982	-1.81878	Baseline down vs Unloading	-0.0371409	8.73063	0.00514994	0.00766831	1
103337	cg19592071	BEGAIN	0.029794	0.029794	0.550037	-1.81806	Baseline down vs Unloading	-0.0387293	5.95124	0.00559985	0.0122324	1
106160	cg24392818	CHRDL2	0.00208034	0.00208034	0.550067	-1.81796	Baseline down vs Unloading	-0.0706719	14.6782	0.0186462	0.0165143	1
92647	cg21970554	ZFP28	0.043769	0.043769	0.550645	-1.81605	Baseline down vs Unloading	-0.0371571	4.9857	0.00515442	0.0134399	1
61806	cg15269148	ING1	0.0248275	0.0248275	0.55076	-1.81567	Baseline down vs Unloading	-0.0559576	6.43283	0.01169	0.0236242	1
117139	cg24543696	DKK3	0.0407516	0.0407516	0.552521	-1.80989	Baseline down vs Unloading	-0.030676	5.15993	0.00351313	0.00885103	1
65313	cg15036616		0.00213297	0.00213297	0.553235	-1.80755	Baseline down vs Unloading	-0.0351313	14.5775	0.0046077	0.00410908	1
62556	cg27337194	TNXB	0.044495	0.044495	0.554495	-1.80344	Baseline down vs Unloading	-0.0213354	4.9459	0.00169941	0.0044668	1
67938	cg08382292	LEPROTL1	0.0477663	0.0477663	0.554527	-1.80334	Baseline down vs Unloading	-0.0993543	4.77566	0.0368528	0.100318	1
125351	cg05090195	HOXC10	0.0012142	0.0012142	0.556436	-1.79715	Baseline down vs Unloading	-0.0267169	16.9485	0.00266483	0.002044	1
57506	cg16163116	TP73	0.0352214	0.0352214	0.556972	-1.79542	Baseline down vs Unloading	-0.025037	5.52284	0.00234025	0.00550862	1
130711	cg20820063	CCDC178	0.0146755	0.0146755	0.558535	-1.7904	Baseline down vs Unloading	-0.0283565	7.90993	0.00300194	0.00493371	1
65259	cg23614217		0.00631126	0.00631126	0.558684	-1.78992	Baseline down vs Unloading	-0.0168193	10.5716	0.00105611	0.00129872	1
32035	cg03901886	SLC25A33	0.0396502	0.0396502	0.559185	-1.78832	Baseline down vs Unloading	-0.0377235	5.22737	0.00531276	0.0132123	1
141513	cg19727439	GRIK3	0.00637432	0.00637432	0.559207	-1.78825	Baseline down vs Unloading	-0.0222697	10.538	0.00185151	0.00228407	1
111820	cg26610343	RNF139-AS1	0.00212221	0.00212221	0.560878	-1.78292	Baseline down vs Unloading	-0.0285421	14.5978	0.00304137	0.00270847	1
109144	cg21924803	2003-09-01	0.0197855	0.0197855	0.560972	-1.78262	Baseline down vs Unloading	-0.0326766	7.0542	0.00398631	0.00734626	1
13768	cg16000989	DCAF4L1	0.00892804	0.00892804	0.561252	-1.78173	Baseline down vs Unloading	-0.0485826	9.43233	0.00881168	0.0121446	1
114028	cg11315179	AZIN1	0.0074125	0.0074125	0.561343	-1.78144	Baseline down vs Unloading	-0.0303827	10.0353	0.00344628	0.00446442	1
17376	cg04368067	EZR-AS1	0.011465	0.011465	0.56155	-1.78078	Baseline down vs Unloading	-0.0199601	8.65041	0.00148738	0.00223526	1
90290	cg24932449	KCNQ1OT1	0.0225278	0.0225278	0.562061	-1.77917	Baseline down vs Unloading	-0.0264561	6.69591	0.00261306	0.00507322	1
85817	cg10503202	DGKZ	0.0313913	0.0313913	0.562545	-1.77764	Baseline down vs Unloading	-0.0325964	5.81616	0.00396677	0.00886633	1
118538	cg12146386		0.00972264	0.00972264	0.563491	-1.77465	Baseline down vs Unloading	-0.0179345	9.16212	0.00120082	0.00170382	1
99632	cg25019564	RALBP1	0.00909681	0.00909681	0.563621	-1.77424	Baseline down vs Unloading	-0.0366686	9.37265	0.00501978	0.00696251	1
132912	cg00092383		0.0131781	0.0131781	0.563794	-1.7737	Baseline down vs Unloading	-0.0296254	8.22895	0.00327661	0.00517635	1
32074	cg08839808		0.0268806	0.0268806	0.564438	-1.77167	Baseline down vs Unloading	-0.0273111	6.22109	0.00278467	0.00581904	1
24737	cg12991830		0.00959235	0.00959235	0.565468	-1.76845	Baseline down vs Unloading	-0.0286042	9.20462	0.00305462	0.00431414	1
112549	cg00571935	SHPRH	0.015524	0.015524	0.565679	-1.76779	Baseline down vs Unloading	-0.0237581	7.74558	0.00210726	0.00353678	1
27425	cg24128045	MIR1323	0.0213868	0.0213868	0.565859	-1.76722	Baseline down vs Unloading	-0.024615	6.83841	0.00226202	0.00430017	1
132004	cg06077405	SNX8	0.0146351	0.0146351	0.56684	-1.76417	Baseline down vs Unloading	-0.0228934	7.91803	0.00195666	0.00321249	1
104709	cg27617638	MFGE8	0.0306716	0.0306716	0.567225	-1.76297	Baseline down vs Unloading	-0.0304151	5.876	0.00345363	0.00764077	1
11644	cg10669285	LZTS2	0.0343728	0.0343728	0.567304	-1.76272	Baseline down vs Unloading	-0.0273584	5.58447	0.00279433	0.00650487	1
97426	cg09165004		0.00031496	0.00031496	0.568326	-1.75955	Baseline down vs Unloading	-0.0211069	23.5602	0.00166321	0.000917723	1
10660	cg19045284	EPT1	0.0269443	0.0269443	0.569531	-1.75583	Baseline down vs Unloading	-0.0267248	6.21483	0.0026664	0.0055775	1
134383	cg18313116	BRE-AS1	0.00118932	0.00118932	0.569649	-1.75547	Baseline down vs Unloading	-0.0312454	17.0397	0.00364475	0.00278067	1
103494	cg19876724	IFT122	0.0267158	0.0267158	0.571474	-1.74986	Baseline down vs Unloading	-0.0270291	6.23737	0.00272746	0.00568461	1
100351	cg02793062	C21orf33	0.00202207	0.00202207	0.572546	-1.74659	Baseline down vs Unloading	-0.0299387	14.7932	0.00334629	0.00294066	1
74419	cg24512132	CCSAP	0.0199136	0.0199136	0.572874	-1.74558	Baseline down vs Unloading	-0.015807	7.03621	0.000932821	0.00172347	1
136801	cg09740308	PIP4K2C	0.00709584	0.00709584	0.573008	-1.74518	Baseline down vs Unloading	-0.0204633	10.1795	0.00156332	0.00199649	1
40192	cg02901861	ZNF816	0.0452615	0.0452615	0.573107	-1.74487	Baseline down vs Unloading	-0.033528	4.90471	0.00419673	0.0111235	1
30239	cg03624195	RFX1	0.0427745	0.0427745	0.573451	-1.74383	Baseline down vs Unloading	-0.0285096	5.04151	0.00303444	0.00782458	1
48666	cg04525212	CRIM1	0.00621608	0.00621608	0.573603	-1.74337	Baseline down vs Unloading	-0.043404	10.623	0.00703325	0.00860703	1
25025	cg15854934	MAPK1IP1L	0.0414817	0.0414817	0.574328	-1.74117	Baseline down vs Unloading	-0.0133053	5.1164	0.000660918	0.00167929	1
117688	cg18434673	KCNH4	0.00972113	0.00972113	0.5754	-1.73792	Baseline down vs Unloading	-0.0506592	9.1626	0.00958106	0.0135937	1
23133	cg06601475	GPC5	0.00442214	0.00442214	0.577784	-1.73075	Baseline down vs Unloading	-0.0420379	11.8088	0.00659748	0.00726299	1
128404	cg11647421	LRRC56	0.0397982	0.0397982	0.578222	-1.72944	Baseline down vs Unloading	-0.036267	5.21818	0.00491043	0.0122333	1
41890	cg05313829	CLK1	0.0059688	0.0059688	0.578418	-1.72885	Baseline down vs Unloading	-0.0482877	10.7609	0.00870501	0.0105163	1
31203	cg21569714	SAP30L-AS1	0.0122611	0.0122611	0.579448	-1.72578	Baseline down vs Unloading	-0.0330616	8.44601	0.0040808	0.00628112	1
102706	cg23932011	PIAS1	0.0162042	0.0162042	0.579652	-1.72517	Baseline down vs Unloading	-0.0243091	7.62126	0.00220614	0.00376314	1
110273	cg01514436	NT5C	0.00173932	0.00173932	0.581896	-1.71852	Baseline down vs Unloading	-0.0398516	15.4117	0.0059291	0.00500128	1
138495	cg05166989	FAM160A1	0.00886369	0.00886369	0.582163	-1.71773	Baseline down vs Unloading	-0.0224129	9.45543	0.00187539	0.00257842	1
24457	cg19732154	GPSM3	0.0167399	0.0167399	0.584519	-1.71081	Baseline down vs Unloading	-0.0325586	7.52757	0.00395756	0.00683465	1
40478	cg01015899	PXN	0.000375642	0.000375642	0.58471	-1.71025	Baseline down vs Unloading	-0.0309827	22.6156	0.00358374	0.00206003	1
30404	cg06085875		0.0101274	0.0101274	0.585429	-1.70815	Baseline down vs Unloading	-0.0155273	9.0342	0.000900097	0.00129522	1
73269	cg04124112	C5orf24	0.00980934	0.00980934	0.585788	-1.7071	Baseline down vs Unloading	-0.0315994	9.1342	0.00372782	0.00530552	1
55833	cg16593646	MRPS27	0.0169557	0.0169557	0.585964	-1.70659	Baseline down vs Unloading	-0.0208079	7.49082	0.00161642	0.00280522	1
17486	cg25934863	ALDH1A3	0.00659796	0.00659796	0.586018	-1.70643	Baseline down vs Unloading	-0.042641	10.422	0.00678817	0.00846728	1
93122	cg22317104	INSR	0.0110049	0.0110049	0.58755	-1.70198	Baseline down vs Unloading	-0.0318258	8.77625	0.00378142	0.0056013	1
109823	cg23456826	SDR39U1	0.023858	0.023858	0.587704	-1.70154	Baseline down vs Unloading	-0.0410805	6.54009	0.00630041	0.0125236	1
140728	cg16347317	EYA4	0.00314958	0.00314958	0.587777	-1.70133	Baseline down vs Unloading	-0.0335054	13.0573	0.00419108	0.00417269	1
49285	cg05340803	DSCAM	0.00317619	0.00317619	0.587866	-1.70107	Baseline down vs Unloading	-0.0198122	13.0255	0.00146541	0.00146254	1
15675	cg08311403	ROBO3	0.0253041	0.0253041	0.588082	-1.70044	Baseline down vs Unloading	-0.0184872	6.38188	0.00127596	0.00259916	1
18814	cg06179011	POLR2L	0.0452475	0.0452475	0.588087	-1.70043	Baseline down vs Unloading	-0.0319852	4.90545	0.00381941	0.0101219	1
70436	cg22490861	HEBP1	0.0276895	0.0276895	0.588152	-1.70024	Baseline down vs Unloading	-0.050558	6.14283	0.00954281	0.0201953	1
136794	cg08830225	STARD13	0.0130567	0.0130567	0.588457	-1.69936	Baseline down vs Unloading	-0.0274161	8.25666	0.00280614	0.00441822	1
41144	cg00637482	DAPL1	0.0225533	0.0225533	0.589096	-1.69752	Baseline down vs Unloading	-0.0297793	6.69281	0.00331074	0.00643071	1
45629	cg10943191	TMEM52	0.0345125	0.0345125	0.589186	-1.69726	Baseline down vs Unloading	-0.0209355	5.5742	0.0016363	0.00381613	1
51638	cg18807030	GET4	0.0298767	0.0298767	0.589196	-1.69723	Baseline down vs Unloading	-0.0386527	5.94403	0.00557771	0.0121988	1
14950	cg24042242	C1QL1	0.00686259	0.00686259	0.590059	-1.69475	Baseline down vs Unloading	-0.0298495	10.2905	0.00332637	0.00420219	1
7252	cg09247193	IGF2BP1	0.00725631	0.00725631	0.591281	-1.69124	Baseline down vs Unloading	-0.0501037	10.1055	0.00937209	0.0120566	1
70889	cg18792131		0.0331027	0.0331027	0.591301	-1.69118	Baseline down vs Unloading	-0.0140147	5.68015	0.000733266	0.00167821	1
13210	cg20986484	ACSL1	0.0299831	0.0299831	0.592392	-1.68807	Baseline down vs Unloading	-0.0326208	5.93481	0.0039727	0.00870206	1
13667	cg14618803		0.00513021	0.00513021	0.59292	-1.68657	Baseline down vs Unloading	-0.0315505	11.2835	0.00371628	0.00428161	1
93439	cg08292112	UBE2K	0.0283953	0.0283953	0.594266	-1.68275	Baseline down vs Unloading	-0.0304765	6.07672	0.00346759	0.00741825	1
119446	cg03677056		0.00971038	0.00971038	0.595083	-1.68044	Baseline down vs Unloading	-0.0227898	9.16609	0.00193901	0.00275004	1
112969	cg24748548		0.00310374	0.00310374	0.596248	-1.67715	Baseline down vs Unloading	-0.0426801	13.1128	0.00680061	0.00674212	1
95372	cg05673756	NALCN	0.0398289	0.0398289	0.596515	-1.6764	Baseline down vs Unloading	-0.0180561	5.21628	0.00121715	0.00303337	1
2704	cg05567734	ADPRHL1	0.0488001	0.0488001	0.596818	-1.67555	Baseline down vs Unloading	-0.0198484	4.72473	0.00147078	0.00404682	1
117018	cg00579423		0.00251635	0.00251635	0.59711	-1.67473	Baseline down vs Unloading	-0.0852764	13.9212	0.027149	0.0253525	1
99235	cg08517126	OBSL1	0.000310052	0.000310052	0.597164	-1.67458	Baseline down vs Unloading	-0.02769	23.6456	0.00286248	0.00157374	1
136321	cg21612644	CYP27A1	0.00474379	0.00474379	0.59746	-1.67375	Baseline down vs Unloading	-0.0172018	11.5589	0.0011047	0.00124243	1
86290	cg09655403	CMYA5	0.00490283	0.00490283	0.597568	-1.67345	Baseline down vs Unloading	-0.0201191	11.4425	0.00151116	0.00171685	1
14377	cg10305337	SDK2	0.0278245	0.0278245	0.597743	-1.67296	Baseline down vs Unloading	-0.0174182	6.13003	0.00113267	0.00240206	1
66726	cg14621784		0.000769702	0.000769702	0.598202	-1.67167	Baseline down vs Unloading	-0.0400252	19.0273	0.00598087	0.0040863	1
128597	cg04376747	RBM42	0.0213746	0.0213746	0.599191	-1.66892	Baseline down vs Unloading	-0.0271182	6.83999	0.00274547	0.00521801	1
107316	cg09858692	FUT8	0.0135065	0.0135065	0.600041	-1.66655	Baseline down vs Unloading	-0.0594728	8.15546	0.0132049	0.0210489	1
120476	cg16672108	LOC150776	0.0350859	0.0350859	0.60026	-1.66594	Baseline down vs Unloading	-0.0333268	5.53256	0.00414652	0.00974318	1
89934	cg05101809	SLC29A4	0.00484254	0.00484254	0.600484	-1.66532	Baseline down vs Unloading	-0.0257439	11.4861	0.00247426	0.00280038	1
138164	cg01947585	SLTM	0.00105683	0.00105683	0.600779	-1.6645	Baseline down vs Unloading	-0.0315026	17.5658	0.003705	0.00274197	1
136117	cg26386643	UBL7	0.0376003	0.0376003	0.601172	-1.66342	Baseline down vs Unloading	-0.0416031	5.35901	0.00646172	0.015675	1
109138	cg17849194	UTP3	0.0428392	0.0428392	0.60176	-1.66179	Baseline down vs Unloading	-0.0197974	5.03784	0.00146323	0.00377581	1
14231	cg03403065	PTPRT	0.00865257	0.00865257	0.601946	-1.66128	Baseline down vs Unloading	-0.0827273	9.53262	0.0255502	0.0348438	1
84680	cg20670488	MYO15A	0.00330513	0.00330513	0.602049	-1.66099	Baseline down vs Unloading	-0.0524207	12.8758	0.0102589	0.0103579	1
102018	cg13271939	PPM1A	0.0307565	0.0307565	0.602549	-1.65962	Baseline down vs Unloading	-0.019771	5.86885	0.00145933	0.00323254	1
74914	cg02965699	PHF21A	0.00986577	0.00986577	0.603056	-1.65822	Baseline down vs Unloading	-0.0494281	9.11618	0.00912105	0.0130069	1
135390	cg15245437	PDZD4	0.0192803	0.0192803	0.603137	-1.658	Baseline down vs Unloading	-0.0175755	7.12657	0.00115323	0.00210367	1
55304	cg26381352	B3GALT4	0.0270781	0.0270781	0.603785	-1.65622	Baseline down vs Unloading	-0.0333602	6.20173	0.00415485	0.00870934	1
5840	cg03382048	PLEKHM2	0.0499869	0.0499869	0.604309	-1.65478	Baseline down vs Unloading	-0.0303733	4.66781	0.00344413	0.00959201	1
139634	cg17020497		0.000454544	0.000454544	0.604698	-1.65372	Baseline down vs Unloading	-0.0666291	21.6222	0.0165739	0.00996478	1
41218	cg25532201		0.0234214	0.0234214	0.605455	-1.65165	Baseline down vs Unloading	-0.0384771	6.59009	0.00552715	0.0109032	1
41369	cg05046525	DLGAP3	0.0207871	0.0207871	0.605485	-1.65157	Baseline down vs Unloading	-0.0238798	6.91694	0.00212892	0.00400118	1
94841	cg17678719	HLA-A	0.0350729	0.0350729	0.606782	-1.64804	Baseline down vs Unloading	-0.0276958	5.53349	0.00286368	0.00672773	1
4020	cg21663075	LINC00837	0.00480691	0.00480691	0.607073	-1.64725	Baseline down vs Unloading	-0.0250417	11.5122	0.00234113	0.0026437	1
27729	cg03525385	KCND3	0.0235162	0.0235162	0.607117	-1.64713	Baseline down vs Unloading	-0.031542	6.57914	0.00371429	0.00733921	1
13109	cg07896312	SORBS3	0.0080321	0.0080321	0.607979	-1.64479	Baseline down vs Unloading	-0.0359428	9.77281	0.00482305	0.00641572	1
119592	cg13185745		0.0209839	0.0209839	0.608202	-1.64419	Baseline down vs Unloading	-0.0321755	6.89088	0.00386498	0.00729147	1
95306	cg04614173	SYNGAP1	0.0111238	0.0111238	0.608412	-1.64362	Baseline down vs Unloading	-0.0428762	8.74313	0.00686323	0.0102048	1
138355	cg11281641	GAD1	0.00254199	0.00254199	0.608918	-1.64226	Baseline down vs Unloading	-0.050868	13.8815	0.00966022	0.00904676	1
66905	cg27462820	PRKAR1B	0.0177425	0.0177425	0.608989	-1.64207	Baseline down vs Unloading	-0.0235886	7.36131	0.00207731	0.00366851	1
106035	cg07001481	MIS12	0.0263158	0.0263158	0.609038	-1.64193	Baseline down vs Unloading	-0.0201349	6.27739	0.00151354	0.00313444	1
6551	cg26975040	HDAC4	0.0262231	0.0262231	0.609068	-1.64185	Baseline down vs Unloading	-0.029028	6.28676	0.00314579	0.00650499	1
101171	cg16689800	PPAPDC1A	0.00048146	0.00048146	0.610858	-1.63704	Baseline down vs Unloading	-0.0346705	21.3283	0.00448763	0.0027353	1
140978	cg07431912	TCERG1L-AS1	0.00823	0.00823	0.611057	-1.63651	Baseline down vs Unloading	-0.0339093	9.69392	0.00429274	0.00575677	1
55108	cg07929646		0.041034	0.041034	0.611344	-1.63574	Baseline down vs Unloading	-0.0427156	5.14298	0.00681191	0.0172186	1
93225	cg23400592	TGIF2	0.00606855	0.00606855	0.611619	-1.635	Baseline down vs Unloading	-0.0367805	10.7045	0.00505046	0.0061335	1
101596	cg08453194	CCND3	0.00942995	0.00942995	0.612409	-1.6329	Baseline down vs Unloading	-0.041021	9.25855	0.00628217	0.00882084	1
99388	cg07482761	WNT10A	0.00535119	0.00535119	0.612458	-1.63276	Baseline down vs Unloading	-0.0232133	11.1367	0.00201174	0.00234833	1
103111	cg00695560	TM9SF2	0.00114042	0.00114042	0.612728	-1.63205	Baseline down vs Unloading	-0.0353315	17.2256	0.00466037	0.00351713	1
113737	cg07690733	HMHA1	0.00886673	0.00886673	0.61284	-1.63175	Baseline down vs Unloading	-0.0291438	9.45434	0.00317095	0.00436015	1
75986	cg26484856	PTPN1	0.0123269	0.0123269	0.613281	-1.63057	Baseline down vs Unloading	-0.0752289	8.4298	0.0211284	0.0325831	1
88397	cg21277995	IRF4	0.0190044	0.0190044	0.613992	-1.62869	Baseline down vs Unloading	-0.0224724	7.16703	0.00188537	0.0034198	1
104726	cg03955334		0.00345138	0.00345138	0.614126	-1.62833	Baseline down vs Unloading	-0.0495644	12.7139	0.00917141	0.00937779	1
132974	cg14833382	ATF1	0.0132112	0.0132112	0.614489	-1.62737	Baseline down vs Unloading	-0.0434334	8.22144	0.00704278	0.0111363	1
139991	cg14249311	LINC01467	0.0498918	0.0498918	0.614816	-1.6265	Baseline down vs Unloading	-0.0362326	4.67231	0.00490111	0.0136366	1
34818	cg14071947	SURF4	0.013863	0.013863	0.614947	-1.62616	Baseline down vs Unloading	-0.0271998	8.07803	0.00276203	0.00444495	1
258085	cg10534110	MAP3K12	0.0392466	0.0392466	0.615235	-1.6254	Baseline down vs Unloading	-0.010345	5.25264	0.000399536	0.00098883	1
137271	cg13476777	ABCA2	0.00685858	0.00685858	0.615404	-1.62495	Baseline down vs Unloading	-0.0664548	10.2925	0.0164873	0.0208244	1
128570	cg25687095	MTG1	0.0216819	0.0216819	0.615749	-1.62404	Baseline down vs Unloading	-0.0569722	6.80071	0.0121178	0.0231639	1
45525	cg23926367	EMC1	0.00786864	0.00786864	0.616253	-1.62271	Baseline down vs Unloading	-0.0467651	9.8397	0.00816471	0.010787	1
9412	cg03591376	RTN2	0.0272987	0.0272987	0.616624	-1.62173	Baseline down vs Unloading	-0.027638	6.18029	0.00285174	0.00599853	1
110029	cg08091464	OCEL1	0.0269418	0.0269418	0.616767	-1.62136	Baseline down vs Unloading	-0.0286653	6.21507	0.00306767	0.00641662	1
127945	cg02573703	SOX2	0.0123857	0.0123857	0.617254	-1.62008	Baseline down vs Unloading	-0.0201326	8.41541	0.00151319	0.00233756	1
141262	cg06144469	OTOP3	0.00895829	0.00895829	0.617345	-1.61984	Baseline down vs Unloading	-0.0327695	9.42154	0.004009	0.00553169	1
2126	cg05172425	TENM4	0.00239457	0.00239457	0.617369	-1.61978	Baseline down vs Unloading	-0.0532229	14.1164	0.0105753	0.00973902	1
93236	cg10933445	LRRCC1	0.0487601	0.0487601	0.617434	-1.61961	Baseline down vs Unloading	-0.0326371	4.72667	0.00397667	0.0109372	1
81057	cg13382322	CELF4	0.0476666	0.0476666	0.617663	-1.61901	Baseline down vs Unloading	-0.0208874	4.78065	0.0016288	0.00442919	1
109274	cg11207839	OSBP2	0.0192752	0.0192752	0.617672	-1.61898	Baseline down vs Unloading	-0.0383282	7.12731	0.00548447	0.0100035	1
124376	cg26718621	CDKN2AIPNL	0.000104067	0.000104067	0.618853	-1.61589	Baseline down vs Unloading	-0.0404439	30.1296	0.00610664	0.00263483	1
34377	cg04517244	RNPEP	0.0351877	0.0351877	0.619688	-1.61371	Baseline down vs Unloading	-0.0308473	5.52525	0.00355248	0.00835839	1
126456	cg08961047	RPS10	0.0273567	0.0273567	0.619795	-1.61344	Baseline down vs Unloading	-0.0455038	6.17469	0.00773023	0.016275	1
127520	cg18078841	MAGI2	0.0132736	0.0132736	0.620433	-1.61178	Baseline down vs Unloading	-0.0366938	8.20736	0.00502669	0.007962	1
113464	cg15593988	PLEKHG6	0.00184811	0.00184811	0.621005	-1.61029	Baseline down vs Unloading	-0.0313446	15.1608	0.00366794	0.00314516	1
50601	cg04310316	PODXL	0.0272292	0.0272292	0.621447	-1.60915	Baseline down vs Unloading	-0.0327593	6.18703	0.00400652	0.00841837	1
135212	cg27254442		0.0079545	0.0079545	0.621806	-1.60822	Baseline down vs Unloading	-0.0329281	9.80437	0.0040479	0.00536727	1
64272	cg25002570		0.00585544	0.00585544	0.62213	-1.60738	Baseline down vs Unloading	-0.0305501	10.8264	0.00348435	0.0041839	1
107621	cg19868314	SNRK	0.00113532	0.00113532	0.622233	-1.60711	Baseline down vs Unloading	-0.0267678	17.2455	0.002675	0.00201646	1
116550	cg15810756	SNAP91	0.0103972	0.0103972	0.622779	-1.60571	Baseline down vs Unloading	-0.0333813	8.9522	0.00416009	0.0060411	1
101042	cg07824957	LOC642366	0.0150867	0.0150867	0.623745	-1.60322	Baseline down vs Unloading	-0.0332521	7.82893	0.00412796	0.00685451	1
50387	cg00415042	FSTL4	0.0148816	0.0148816	0.624611	-1.601	Baseline down vs Unloading	-0.0427227	7.869	0.00681419	0.0112574	1
108715	cg07824742	DBH	0.0279367	0.0279367	0.62519	-1.59951	Baseline down vs Unloading	-0.0392512	6.11945	0.00575178	0.0122189	1
79280	cg01737421	PORCN	0.0357211	0.0357211	0.625571	-1.59854	Baseline down vs Unloading	-0.0698349	5.48736	0.0182072	0.0431342	1
62888	cg14061423	ATRX	0.0463861	0.0463861	0.625737	-1.59812	Baseline down vs Unloading	-0.0159406	4.84575	0.000948645	0.00254499	1
119475	cg22159421	CAT	0.0186205	0.0186205	0.625896	-1.59771	Baseline down vs Unloading	-0.0452529	7.2245	0.00764521	0.013757	1
121753	cg06977823		0.00808171	0.00808171	0.6264	-1.59642	Baseline down vs Unloading	-0.0580232	9.75282	0.012569	0.0167538	1
104004	cg05807485		0.0275216	0.0275216	0.62663	-1.59584	Baseline down vs Unloading	-0.0391248	6.15885	0.00571481	0.0120627	1
121149	cg01983759	MED16	0.00411754	0.00411754	0.626695	-1.59567	Baseline down vs Unloading	-0.0518045	12.0657	0.0100192	0.010795	1
14314	cg03647452	YIPF4	0.0371135	0.0371135	0.627116	-1.5946	Baseline down vs Unloading	-0.024112	5.39151	0.00217051	0.00523354	1
120818	cg10727859	SMAP1	0.0233327	0.0233327	0.627664	-1.59321	Baseline down vs Unloading	-0.0592633	6.60037	0.013112	0.0258252	1
10650	cg09286367	MIR589	0.0402342	0.0402342	0.629319	-1.58902	Baseline down vs Unloading	-0.0460634	5.19134	0.00792153	0.0198369	1
84906	cg25800638	ITSN2	0.00934577	0.00934577	0.629465	-1.58865	Baseline down vs Unloading	-0.0456551	9.28693	0.0077817	0.010893	1
38862	cg03119126	ASH1L	0.012338	0.012338	0.629574	-1.58837	Baseline down vs Unloading	-0.030588	8.42708	0.003493	0.00538846	1
82447	cg09827752	HES5	0.0314524	0.0314524	0.629668	-1.58814	Baseline down vs Unloading	-0.0182518	5.81116	0.00124368	0.0027822	1
91031	cg23870148	VARS	0.038546	0.038546	0.629698	-1.58806	Baseline down vs Unloading	-0.0320293	5.29725	0.00382994	0.00939908	1
66953	cg04497902		0.0116137	0.0116137	0.629885	-1.58759	Baseline down vs Unloading	-0.0188652	8.61099	0.00132868	0.00200591	1
551374	cg07499522	TMC5	0.0033555	0.0033555	0.630112	-1.58702	Baseline down vs Unloading	-0.126402	12.8191	0.0596496	0.0604914	1
139070	cg19974474	GDF11	0.0221757	0.0221757	0.630428	-1.58622	Baseline down vs Unloading	-0.0392888	6.73896	0.00576281	0.0111169	1
73275	cg18362558	RNF6	0.0240869	0.0240869	0.630438	-1.5862	Baseline down vs Unloading	-0.0270656	6.51431	0.00273484	0.00545767	1
106874	cg13049357		0.00198222	0.00198222	0.631187	-1.58432	Baseline down vs Unloading	-0.0370683	14.8741	0.00512983	0.00448349	1
107553	cg11074814	MIR129-2	0.00369495	0.00369495	0.631417	-1.58374	Baseline down vs Unloading	-0.023697	12.4613	0.00209644	0.00218708	1
141720	cg27246129	DLL1	0.020634	0.020634	0.63186	-1.58263	Baseline down vs Unloading	-0.0365509	6.93742	0.00498761	0.00934627	1
138343	cg15740790	SLC39A14	0.00323201	0.00323201	0.632204	-1.58177	Baseline down vs Unloading	-0.04594	12.9598	0.00787912	0.00790355	1
133127	cg03619811	MED22	0.0226659	0.0226659	0.632409	-1.58125	Baseline down vs Unloading	-0.0375348	6.67923	0.00525976	0.0102372	1
28219	cg19508967		0.00999516	0.00999516	0.632458	-1.58113	Baseline down vs Unloading	-0.0642898	9.07532	0.0154306	0.0221036	1
91391	cg08109969	ABHD10	0.00484366	0.00484366	0.633462	-1.57863	Baseline down vs Unloading	-0.0230379	11.4853	0.00198144	0.00224276	1
820461	cg17819085		0.0203492	0.0203492	0.63346	-1.57863	Baseline down vs Unloading	-0.182856	6.97598	0.124828	0.232622	1
140992	cg17555429	ZNF257	0.032119	0.032119	0.633484	-1.57857	Baseline down vs Unloading	-0.020471	5.75729	0.00156451	0.00353266	1
126947	cg24474701	NARS	0.000594873	0.000594873	0.634358	-1.5764	Baseline down vs Unloading	-0.0268217	20.27	0.00268577	0.0017225	1
15023	cg08052226	NFIX	0.0265446	0.0265446	0.634433	-1.57621	Baseline down vs Unloading	-0.0511333	6.25442	0.00976121	0.020289	1
59548	cg26974318		0.0309837	0.0309837	0.634468	-1.57612	Baseline down vs Unloading	-0.0293644	5.84985	0.00321913	0.0071538	1
76131	cg13402217	SNX27	0.00210423	0.00210423	0.63454	-1.57594	Baseline down vs Unloading	-0.0397137	14.6321	0.00588814	0.00523136	1
109179	cg26004810	FADD	0.0251437	0.0251437	0.634576	-1.57586	Baseline down vs Unloading	-0.031693	6.3989	0.00374993	0.00761835	1
113164	cg24630419	ESRRG	0.0193916	0.0193916	0.634657	-1.57565	Baseline down vs Unloading	-0.0245305	7.11045	0.00224652	0.00410729	1
61735	cg05206910	CSNK1D	0.00395125	0.00395125	0.634705	-1.57553	Baseline down vs Unloading	-0.0629618	12.2155	0.0147996	0.0157501	1
94903	cg22065923	SEC14L6	0.00618105	0.00618105	0.63505	-1.57468	Baseline down vs Unloading	-0.0138516	10.6421	0.000716299	0.000875002	1
126564	cg03486834	GAA	0.0112145	0.0112145	0.635049	-1.57468	Baseline down vs Unloading	-0.048242	8.71817	0.00868853	0.0129558	1
3896	cg06528063	MYH10	0.0315452	0.0315452	0.635689	-1.5731	Baseline down vs Unloading	-0.0262513	5.80358	0.00257275	0.00576296	1
31468	cg17491850	DAB1	0.0356796	0.0356796	0.635725	-1.57301	Baseline down vs Unloading	-0.0233835	5.49028	0.00204134	0.00483352	1
70226	cg09829850		0.0328302	0.0328302	0.635755	-1.57293	Baseline down vs Unloading	-0.0262844	5.70125	0.00257924	0.0058812	1
93177	cg16619662	EID2	0.0305391	0.0305391	0.635877	-1.57263	Baseline down vs Unloading	-0.0186785	5.88719	0.00130251	0.00287619	1
93333	cg09145256	STON1-GTF2A1L	0.0386131	0.0386131	0.636166	-1.57192	Baseline down vs Unloading	-0.0244936	5.29293	0.00223976	0.00550109	1
126429	cg26489513		0.0406001	0.0406001	0.636211	-1.57181	Baseline down vs Unloading	-0.0264027	5.16908	0.00260251	0.00654519	1
56881	cg24337786	EIF3K	0.0118236	0.0118236	0.636524	-1.57103	Baseline down vs Unloading	-0.0304333	8.55634	0.00345776	0.00525352	1
138069	cg15012766	FOXO6	0.0048824	0.0048824	0.636658	-1.5707	Baseline down vs Unloading	-0.0343028	11.4572	0.00439295	0.00498449	1
91604	cg22954787	PRRC2A	0.00803856	0.00803856	0.637232	-1.56929	Baseline down vs Unloading	-0.0273955	9.7702	0.00280192	0.00372817	1
72684	cg14137381	SLC9A3	0.0231171	0.0231171	0.637304	-1.56911	Baseline down vs Unloading	-0.0383373	6.62558	0.00548707	0.0107662	1
129462	cg04079722	ZNF764	0.0445895	0.0445895	0.637684	-1.56817	Baseline down vs Unloading	-0.0184531	4.94078	0.00127126	0.0033449	1
123997	cg01004278	SOWAHA	0.0328587	0.0328587	0.637848	-1.56777	Baseline down vs Unloading	-0.037356	5.69903	0.00520975	0.0118839	1
95382	cg08080060	EGLN2	0.0257688	0.0257688	0.637896	-1.56765	Baseline down vs Unloading	-0.0384727	6.33329	0.00552589	0.0113427	1
99562	cg09319843	CDH2	0.0271678	0.0271678	0.63816	-1.567	Baseline down vs Unloading	-0.0291188	6.19299	0.00316551	0.00664486	1
120966	cg01910419	MIR219A1	0.00908707	0.00908707	0.638541	-1.56607	Baseline down vs Unloading	-0.024123	9.37606	0.0021725	0.00301219	1
100876	cg10494844	CERCAM	0.0112763	0.0112763	0.639291	-1.56423	Baseline down vs Unloading	-0.0326379	8.70129	0.00397686	0.00594156	1
58277	cg19800096	APEH	0.0179559	0.0179559	0.639971	-1.56257	Baseline down vs Unloading	-0.0158218	7.32734	0.000934558	0.00165807	1
89211	cg00777689	KCNK1	0.0434027	0.0434027	0.640354	-1.56164	Baseline down vs Unloading	-0.0279653	5.00608	0.00291969	0.00758196	1
37318	cg04612824	HNRNPL	0.0428713	0.0428713	0.640387	-1.56156	Baseline down vs Unloading	-0.0362049	5.03601	0.00489363	0.0126325	1
100347	cg26102512	MIR22HG	0.0155641	0.0155641	0.640462	-1.56137	Baseline down vs Unloading	-0.0191587	7.73809	0.00137034	0.00230217	1
93558	cg14268632	TRIOBP	0.0339601	0.0339601	0.640617	-1.56099	Baseline down vs Unloading	-0.0527003	5.61509	0.0103686	0.0240054	1
125797	cg10166283	ZNF229	0.0468218	0.0468218	0.640636	-1.56095	Baseline down vs Unloading	-0.0431643	4.82336	0.0069558	0.0187474	1
78540	cg13019568		0.0219516	0.0219516	0.640801	-1.56055	Baseline down vs Unloading	-0.0234675	6.76678	0.00205603	0.00394994	1
63094	cg20165111	AQP11	0.00958927	0.00958927	0.641689	-1.55839	Baseline down vs Unloading	-0.122276	9.20563	0.0558185	0.0788256	1
58945	cg04764131	TAPT1	0.00850741	0.00850741	0.64194	-1.55778	Baseline down vs Unloading	-0.0125795	9.58697	0.000590775	0.000801095	1
124350	cg06230948	TAPBP	0.000288039	0.000288039	0.642202	-1.55714	Baseline down vs Unloading	-0.0234342	24.0492	0.0020502	0.00110825	1
105260	cg10065081	DBR1	0.00342437	0.00342437	0.642543	-1.55631	Baseline down vs Unloading	-0.0289888	12.7432	0.00313732	0.00320054	1
138253	cg01946510	BANP	4.98932e-05	4.98932e-05	0.643576	-1.55382	Baseline down vs Unloading	-0.0223038	35.1581	0.00185718	0.000686707	1
92455	cg00808121	DLG1	0.0137725	0.0137725	0.643798	-1.55328	Baseline down vs Unloading	-0.0485108	8.09747	0.00878566	0.0141048	1
112372	cg10059536	MIR203A	0.0478788	0.0478788	0.643968	-1.55287	Baseline down vs Unloading	-0.039364	4.77006	0.0057849	0.0157658	1
125850	cg03078043	SYT12	0.0114218	0.0114218	0.644094	-1.55257	Baseline down vs Unloading	-0.0279043	8.66196	0.00290697	0.00436282	1
128207	cg20116828	NFIX	0.00729582	0.00729582	0.644252	-1.55219	Baseline down vs Unloading	-0.0329479	10.0875	0.00405277	0.00522287	1
99843	cg05045028	AIFM1	0.000564139	0.000564139	0.644486	-1.55162	Baseline down vs Unloading	-0.0171933	20.5321	0.00110361	0.000698758	1
124405	cg20152234	BBS9	0.0137205	0.0137205	0.64499	-1.55041	Baseline down vs Unloading	-0.029034	8.10871	0.00314709	0.00504546	1
17462	cg25439496		0.000167892	0.000167892	0.644995	-1.5504	Baseline down vs Unloading	-0.0274656	27.153	0.00281626	0.00134834	1
38562	cg25308427		0.0018746	0.0018746	0.645213	-1.54988	Baseline down vs Unloading	-0.0281189	15.1023	0.00295185	0.00254094	1
107018	cg16663855	CLSTN1	0.0108402	0.0108402	0.645375	-1.54949	Baseline down vs Unloading	-0.0149967	8.82279	0.000839633	0.00123716	1
93072	cg26342671	LIMS2	0.0148881	0.0148881	0.645751	-1.54858	Baseline down vs Unloading	-0.0196066	7.86771	0.00143517	0.00237136	1
105725	cg16279003	SQLE	0.00103645	0.00103645	0.645776	-1.54852	Baseline down vs Unloading	-0.0196805	17.6535	0.001446	0.00106483	1
8031	cg04292359	FAM89A	0.0205542	0.0205542	0.645873	-1.54829	Baseline down vs Unloading	-0.0315211	6.94816	0.00370937	0.00694022	1
120192	cg22706610	PDE4D	0.0411934	0.0411934	0.646777	-1.54613	Baseline down vs Unloading	-0.0252966	5.13348	0.00238903	0.00604997	1
103822	cg02244718	RIPPLY2	0.0175965	0.0175965	0.647247	-1.545	Baseline down vs Unloading	-0.0267629	7.38483	0.00267401	0.00470724	1
12498	cg21533369	SFI1	0.0013475	0.0013475	0.647284	-1.54492	Baseline down vs Unloading	-0.0429457	16.4941	0.00688553	0.0054269	1
111300	cg04195512	FBLN2	0.00618001	0.00618001	0.647776	-1.54374	Baseline down vs Unloading	-0.0602574	10.6427	0.0135556	0.0165581	1
85471	cg09103960	LOC283856	0.018036	0.018036	0.648452	-1.54213	Baseline down vs Unloading	-0.0232951	7.31472	0.00202593	0.00360056	1
53855	cg06439298	NAGK	0.0184037	0.0184037	0.648719	-1.5415	Baseline down vs Unloading	-0.0167018	7.25757	0.00104142	0.00186542	1
88646	cg14203525	GAP43	0.0108689	0.0108689	0.648729	-1.54148	Baseline down vs Unloading	-0.0221629	8.81461	0.00183379	0.00270452	1
97238	cg15864741	TSR3	0.00645446	0.00645446	0.648875	-1.54113	Baseline down vs Unloading	-0.0223336	10.4959	0.00186215	0.00230641	1
50736	cg01751134	LPCAT2	0.0401618	0.0401618	0.648979	-1.54088	Baseline down vs Unloading	-0.0241709	5.19577	0.00218114	0.00545728	1
120989	cg07440637		0.0268656	0.0268656	0.649062	-1.54069	Baseline down vs Unloading	-0.02419	6.22257	0.00218458	0.00456397	1
27487	cg10882304	TACC2	0.0147202	0.0147202	0.649206	-1.54034	Baseline down vs Unloading	-0.0221311	7.90099	0.00182854	0.00300861	1
48889	cg19740361	PPP1R37	0.0164173	0.0164173	0.649399	-1.53989	Baseline down vs Unloading	-0.0359074	7.58358	0.00481355	0.00825154	1
109973	cg17139035	DDHD2	0.020289	0.020289	0.649861	-1.53879	Baseline down vs Unloading	-0.0175375	6.98421	0.00114824	0.00213727	1
196491	cg04909357	C6orf10	0.0423195	0.0423195	0.649898	-1.5387	Baseline down vs Unloading	-0.0109997	5.06756	0.000451708	0.00115878	1
24957	cg18505670		0.000227068	0.000227068	0.649921	-1.53865	Baseline down vs Unloading	-0.0325972	25.3848	0.00396696	0.00203155	1
110554	cg21145524	CHL1	0.0209307	0.0209307	0.649968	-1.53854	Baseline down vs Unloading	-0.019322	6.89789	0.0013938	0.0026268	1
99428	cg05970528	GDF1	0.0263672	0.0263672	0.649999	-1.53846	Baseline down vs Unloading	-0.0198466	6.27221	0.00147052	0.00304785	1
77138	cg27187350	SMAP2	0.0274921	0.0274921	0.650105	-1.53821	Baseline down vs Unloading	-0.0153675	6.16168	0.000881666	0.00186015	1
93858	cg26917540	ULK2	0.019495	0.019495	0.650135	-1.53814	Baseline down vs Unloading	-0.0327717	7.09556	0.00400954	0.007346	1
25425	cg11308747	CNOT3	0.0485629	0.0485629	0.650215	-1.53795	Baseline down vs Unloading	-0.0256557	4.7363	0.00245734	0.00674479	1
109719	cg19288520	DCAF13	0.0307149	0.0307149	0.650419	-1.53747	Baseline down vs Unloading	-0.0167398	5.87235	0.00104616	0.00231594	1
61097	cg16915863	LOC400043	0.000594905	0.000594905	0.650506	-1.53726	Baseline down vs Unloading	-0.0211867	20.2697	0.00167581	0.00107478	1
114750	cg25744767	GNAI1	0.0188423	0.0188423	0.650533	-1.5372	Baseline down vs Unloading	-0.0345795	7.19113	0.0044641	0.00807012	1
108045	cg05735639		0.0291015	0.0291015	0.65078	-1.53662	Baseline down vs Unloading	-0.0281425	6.01248	0.0029568	0.00639311	1
12562	cg03342114	ICAM1	0.0435148	0.0435148	0.650877	-1.53639	Baseline down vs Unloading	-0.0345033	4.99982	0.00444445	0.011556	1
133267	cg15160081	ATAD3A	0.0146759	0.0146759	0.650963	-1.53618	Baseline down vs Unloading	-0.0380189	7.90984	0.00539629	0.00886892	1
49087	cg14349667	FGF5	0.00375725	0.00375725	0.651094	-1.53588	Baseline down vs Unloading	-0.0303846	12.3997	0.0034467	0.00361355	1
37742	cg20524211	ING1	0.0233078	0.0233078	0.651457	-1.53502	Baseline down vs Unloading	-0.0482022	6.60327	0.00867422	0.0170771	1
31980	cg20773915	CHD5	0.0479326	0.0479326	0.651514	-1.53489	Baseline down vs Unloading	-0.0321372	4.76738	0.00385579	0.0105142	1
94206	cg08260052	MEFV	0.0129762	0.0129762	0.651648	-1.53457	Baseline down vs Unloading	-0.0133442	8.2752	0.000664786	0.00104435	1
118664	cg08580347	SNAPC2	0.0303296	0.0303296	0.652335	-1.53295	Baseline down vs Unloading	-0.0279451	5.90501	0.00291547	0.00641847	1
87647	cg17030055	CDH10	0.0248506	0.0248506	0.652796	-1.53187	Baseline down vs Unloading	-0.036178	6.43033	0.00488638	0.00987864	1
142205	cg13557668	FBXL21	0.0410194	0.0410194	0.652798	-1.53187	Baseline down vs Unloading	-0.0296593	5.14386	0.00328412	0.0082999	1
141281	cg03282932	VPS13C	0.0258908	0.0258908	0.652839	-1.53177	Baseline down vs Unloading	-0.0322986	6.32069	0.0038946	0.00801016	1
110878	cg20694865	TMEM131	0.0332541	0.0332541	0.653005	-1.53138	Baseline down vs Unloading	-0.0356964	5.66852	0.00475714	0.0109099	1
69966	cg14825735		0.0412863	0.0412863	0.653004	-1.53138	Baseline down vs Unloading	-0.0130222	5.12796	0.000633094	0.00160497	1
139381	cg21216828	MIR1470	0.00806355	0.00806355	0.653204	-1.53091	Baseline down vs Unloading	-0.0486694	9.76012	0.00884318	0.0117787	1
95136	cg05414026	SENP8	0.0147551	0.0147551	0.65371	-1.52973	Baseline down vs Unloading	-0.0383022	7.89403	0.00547702	0.00901963	1
106595	cg18235937	RNF207	0.0353874	0.0353874	0.653727	-1.52969	Baseline down vs Unloading	-0.0398406	5.51098	0.00592583	0.0139786	1
115508	cg25312594	KCNK1	0.021663	0.021663	0.653743	-1.52965	Baseline down vs Unloading	-0.0398475	6.80311	0.00592786	0.0113275	1
85599	cg18874425	SGTA	0.0187956	0.0187956	0.653792	-1.52954	Baseline down vs Unloading	-0.0521964	7.19813	0.0101714	0.0183697	1
138608	cg17275432		0.0199054	0.0199054	0.653802	-1.52951	Baseline down vs Unloading	-0.0671276	7.03736	0.0168228	0.0310766	1
140683	cg22481028	BVES-AS1	0.0088144	0.0088144	0.653864	-1.52937	Baseline down vs Unloading	-0.0174497	9.47326	0.00113676	0.00155996	1
18489	cg03732535	LAMB2	0.0361255	0.0361255	0.654251	-1.52847	Baseline down vs Unloading	-0.0702982	5.45908	0.0184495	0.0439349	1
659	cg20015269	CLCN5	0.0292429	0.0292429	0.654449	-1.528	Baseline down vs Unloading	-0.0586082	5.99983	0.0128237	0.0277855	1
15717	cg10117795	TTC34	0.0161573	0.0161573	0.654958	-1.52682	Baseline down vs Unloading	-0.0294871	7.62964	0.00324608	0.00553094	1
94970	cg14143241	CHCHD4	0.0195797	0.0195797	0.655177	-1.52631	Baseline down vs Unloading	-0.0356351	7.08342	0.00474082	0.00870069	1
100365	cg07237939	SLC22A3	0.00365713	0.00365713	0.655279	-1.52607	Baseline down vs Unloading	-0.0244257	12.4992	0.00222736	0.0023166	1
135792	cg27284840	AHCYL2	0.0143421	0.0143421	0.655348	-1.52591	Baseline down vs Unloading	-0.0485317	7.97755	0.00879322	0.0143292	1
107238	cg19852660	KCNQ1	0.0362656	0.0362656	0.6554	-1.52579	Baseline down vs Unloading	-0.0222202	5.44936	0.00184329	0.00439735	1
29463	cg21088896	PEG10	0.0251358	0.0251358	0.65551	-1.52553	Baseline down vs Unloading	-0.03439	6.39974	0.00441531	0.00896895	1
94269	cg09997546	AKIP1	0.0101387	0.0101387	0.655961	-1.52448	Baseline down vs Unloading	-0.0306114	9.03072	0.00349835	0.00503598	1
141439	cg12949483	EMC4	0.0262845	0.0262845	0.655973	-1.52445	Baseline down vs Unloading	-0.016144	6.28054	0.00097302	0.00201404	1
134268	cg11178170	ING2	0.0333415	0.0333415	0.655982	-1.52443	Baseline down vs Unloading	-0.0178582	5.66183	0.00119062	0.00273375	1
137663	cg23783747	WIPI2	0.00848582	0.00848582	0.656146	-1.52405	Baseline down vs Unloading	-0.0339498	9.59515	0.00430299	0.00582992	1
130304	cg25442600	IRX4	0.0211873	0.0211873	0.65619	-1.52395	Baseline down vs Unloading	-0.0402061	6.86425	0.00603505	0.0114296	1
100892	cg01495663	RAB2B	0.0392344	0.0392344	0.656227	-1.52386	Baseline down vs Unloading	-0.0379505	5.25341	0.00537691	0.0133056	1
139007	cg19257356		0.0138047	0.0138047	0.65633	-1.52362	Baseline down vs Unloading	-0.0233588	8.09055	0.00203702	0.00327312	1
127455	cg07031302	METTL5	0.0258624	0.0258624	0.656429	-1.52339	Baseline down vs Unloading	-0.0366163	6.32362	0.00500549	0.0102902	1
111607	cg07095387	MIS12	0.0134594	0.0134594	0.656808	-1.52251	Baseline down vs Unloading	-0.0327295	8.16589	0.00399922	0.00636671	1
32370	cg27468438	MAP6D1	0.043622	0.043622	0.656997	-1.52208	Baseline down vs Unloading	-0.0330142	4.99386	0.00406909	0.0105926	1
12176	cg11875044		0.0386537	0.0386537	0.657089	-1.52186	Baseline down vs Unloading	-0.0459497	5.29033	0.00788246	0.0193697	1
46782	cg12161971	USP35	0.0321759	0.0321759	0.657571	-1.52075	Baseline down vs Unloading	-0.013787	5.75275	0.00070964	0.00160364	1
83543	cg26776175	PON2	0.035658	0.035658	0.657777	-1.52027	Baseline down vs Unloading	-0.079754	5.49181	0.0237466	0.0562122	1
76259	cg06830264	TCEA2	0.0418743	0.0418743	0.658505	-1.51859	Baseline down vs Unloading	-0.0327019	5.09337	0.00399247	0.0101901	1
12698	cg22055860	PAGR1	0.00295182	0.00295182	0.658781	-1.51796	Baseline down vs Unloading	-0.025866	13.3037	0.00249779	0.00244077	1
30929	cg10357412	FOXP3	0.0291885	0.0291885	0.659411	-1.51651	Baseline down vs Unloading	-0.0489467	6.00469	0.00894423	0.019364	1
93378	cg05964687	STK35	0.00867437	0.00867437	0.659797	-1.51562	Baseline down vs Unloading	-0.0355765	9.52455	0.00472523	0.00644943	1
85602	cg17329835	RMDN2	0.0476485	0.0476485	0.659954	-1.51526	Baseline down vs Unloading	-0.0183688	4.78155	0.00125968	0.0034248	1
9721	cg16364121		0.036729	0.036729	0.660188	-1.51472	Baseline down vs Unloading	-0.074557	5.41755	0.0207526	0.0497982	1
111341	cg05252161	C14orf80	0.0132452	0.0132452	0.660459	-1.5141	Baseline down vs Unloading	-0.0276213	8.21376	0.00284829	0.00450801	1
64791	cg17694795	TCF24	0.0330056	0.0330056	0.660572	-1.51384	Baseline down vs Unloading	-0.0287724	5.68764	0.00309065	0.00706417	1
95486	cg04723113	PIANP	0.000605174	0.000605174	0.660943	-1.51299	Baseline down vs Unloading	-0.0255644	20.1856	0.00243988	0.00157134	1
29299	cg13234569	CR1L	0.0265145	0.0265145	0.661012	-1.51283	Baseline down vs Unloading	-0.0274939	6.25742	0.00282208	0.00586297	1
123850	cg02114850	SLC29A1	0.0242702	0.0242702	0.661104	-1.51262	Baseline down vs Unloading	-0.0212317	6.49387	0.00168292	0.00336903	1
90127	cg21331369	USP51	0.0203974	0.0203974	0.661267	-1.51225	Baseline down vs Unloading	-0.0552026	6.96941	0.0113767	0.0212209	1
129716	cg13003239	WDR6	0.0337762	0.0337762	0.661273	-1.51224	Baseline down vs Unloading	-0.0491013	5.62888	0.00900083	0.0207876	1
129768	cg01494994	SNTG2	0.00585006	0.00585006	0.661628	-1.51142	Baseline down vs Unloading	-0.0250958	10.8295	0.00235124	0.00282248	1
128556	cg11467141	RNU6-81P	0.0452618	0.0452618	0.661646	-1.51138	Baseline down vs Unloading	-0.0200046	4.9047	0.00149401	0.00395992	1
20572	cg23366861		0.0213935	0.0213935	0.661685	-1.51129	Baseline down vs Unloading	-0.0286247	6.83755	0.003059	0.00581597	1
25440	cg01230154	MME	0.017911	0.017911	0.661775	-1.51109	Baseline down vs Unloading	-0.0193671	7.33445	0.00140032	0.002482	1
105278	cg18930100	TAPBP	0.0169316	0.0169316	0.661825	-1.51097	Baseline down vs Unloading	-0.0256343	7.49491	0.00245325	0.00425518	1
37366	cg24940701	HMHA1	0.0146663	0.0146663	0.662031	-1.5105	Baseline down vs Unloading	-0.0308851	7.91176	0.00356119	0.00585148	1
29160	cg20448617	LOC100506585	0.0328738	0.0328738	0.662611	-1.50918	Baseline down vs Unloading	-0.018776	5.69786	0.00131614	0.00300285	1
23906	cg26381111	KLHL7	0.00170534	0.00170534	0.66286	-1.50861	Baseline down vs Unloading	-0.0304782	15.4938	0.00346797	0.00290978	1
95393	cg21906038	UNC80	0.0261911	0.0261911	0.662862	-1.50861	Baseline down vs Unloading	-0.0141903	6.29001	0.000751758	0.00155371	1
1815	cg12655375	DEF6	0.0262153	0.0262153	0.662935	-1.50844	Baseline down vs Unloading	-0.0163036	6.28755	0.000992348	0.00205176	1
93337	cg24890043	TMEM163	0.00753916	0.00753916	0.663075	-1.50813	Baseline down vs Unloading	-0.0279547	9.97958	0.00291746	0.00380046	1
133900	cg16681031	RNF213	0.0152609	0.0152609	0.66316	-1.50793	Baseline down vs Unloading	-0.0406657	7.7954	0.00617381	0.0102958	1
115519	cg14154819	ARHGEF10	0.0129733	0.0129733	0.664126	-1.50574	Baseline down vs Unloading	-0.0171306	8.27586	0.00109558	0.00172097	1
115712	cg08151750	FNDC4	0.0144537	0.0144537	0.664127	-1.50574	Baseline down vs Unloading	-0.0506143	7.95471	0.0095641	0.0156301	1
92837	cg16922785	RPL24	0.0278898	0.0278898	0.664329	-1.50528	Baseline down vs Unloading	-0.0413876	6.12387	0.00639496	0.0135755	1
118306	cg22730830	PRSS21	0.0420334	0.0420334	0.664514	-1.50486	Baseline down vs Unloading	-0.026574	5.08411	0.0026364	0.00674125	1
125840	cg19735097	ARHGAP23	0.0468455	0.0468455	0.664732	-1.50437	Baseline down vs Unloading	-0.0263894	4.82215	0.0025999	0.00700906	1
43385	cg16228688	LOC101928069	0.0401377	0.0401377	0.66485	-1.5041	Baseline down vs Unloading	-0.0128247	5.19725	0.000614035	0.0015359	1
74013	cg19977363	SLC24A3	0.0430969	0.0430969	0.665115	-1.5035	Baseline down vs Unloading	-0.0144792	5.02325	0.000782679	0.00202555	1
139508	cg05593194	SLC4A2	0.0366719	0.0366719	0.665441	-1.50276	Baseline down vs Unloading	-0.0475338	5.42144	0.00843534	0.020227	1
63999	cg23974812	THYN1	0.044927	0.044927	0.66579	-1.50198	Baseline down vs Unloading	-0.0310016	4.92258	0.00358811	0.00947579	1
94078	cg07792320		0.000680289	0.000680289	0.666002	-1.5015	Baseline down vs Unloading	-0.0216802	19.6166	0.00175479	0.00116291	1
132662	cg26107799	PEX5	0.00608249	0.00608249	0.666096	-1.50128	Baseline down vs Unloading	-0.015173	10.6967	0.000859491	0.00104456	1
138765	cg15278734	SLC10A7	0.0193596	0.0193596	0.666118	-1.50124	Baseline down vs Unloading	-0.0438468	7.11507	0.00717748	0.013114	1
14302	cg05929019	LAMC2	0.0151233	0.0151233	0.66613	-1.50121	Baseline down vs Unloading	-0.0203044	7.82186	0.00153913	0.00255806	1
95099	cg15803221	RARA	0.0361314	0.0361314	0.666387	-1.50063	Baseline down vs Unloading	-0.0234626	5.45866	0.00205518	0.00489449	1
2696	cg04680759	STK36	0.0477235	0.0477235	0.666531	-1.50031	Baseline down vs Unloading	-0.0293665	4.7778	0.0032196	0.00876026	1
79904	cg01759218		0.00161199	0.00161199	0.666602	-1.50015	Baseline down vs Unloading	-0.0356669	15.7295	0.00474928	0.00392514	1
12561	cg22364668	SLC17A7	0.0272491	0.0272491	0.666787	-1.49973	Baseline down vs Unloading	-0.0325463	6.1851	0.00395457	0.00831182	1
102572	cg25147604	DSP	0.00802106	0.00802106	0.666844	-1.4996	Baseline down vs Unloading	-0.0197949	9.77728	0.00146286	0.00194504	1
73042	cg02360514	FOSB	0.0393809	0.0393809	0.666856	-1.49957	Baseline down vs Unloading	-0.033371	5.2442	0.00415753	0.0103062	1
50651	cg03242101	C16orf70	0.0117554	0.0117554	0.66733	-1.49851	Baseline down vs Unloading	-0.0252692	8.57397	0.00238385	0.00361444	1
102877	cg19566641	EFCAB1	0.00863918	0.00863918	0.667584	-1.49794	Baseline down vs Unloading	-0.0267208	9.53759	0.0026656	0.00363329	1
114056	cg19431293	MAEA	0.0263503	0.0263503	0.66766	-1.49777	Baseline down vs Unloading	-0.0257944	6.2739	0.00248397	0.00514698	1
49984	cg13487408	RPS27A	0.0254347	0.0254347	0.667682	-1.49772	Baseline down vs Unloading	-0.0503328	6.36812	0.00945798	0.0193077	1
37700	cg22255355	ZSCAN22	0.028379	0.028379	0.667816	-1.49742	Baseline down vs Unloading	-0.0246644	6.07822	0.00227111	0.00485741	1
105267	cg24231960	ZNF251	0.0125828	0.0125828	0.667976	-1.49706	Baseline down vs Unloading	-0.0416068	8.36776	0.00646286	0.0100406	1
78905	cg03335173	GABRQ	0.00781202	0.00781202	0.668152	-1.49667	Baseline down vs Unloading	-0.0253628	9.86325	0.00240154	0.00316528	1
112008	cg27645955	SLC7A4	0.0125698	0.0125698	0.668189	-1.49658	Baseline down vs Unloading	-0.021299	8.37087	0.00169361	0.00263018	1
119391	cg08994336	TERT	0.0314046	0.0314046	0.668286	-1.49636	Baseline down vs Unloading	-0.0400679	5.81507	0.00599364	0.0133992	1
127462	cg01317217	TERF2	0.0165252	0.0165252	0.668369	-1.49618	Baseline down vs Unloading	-0.0192206	7.5647	0.00137921	0.00237019	1
48984	cg01986502	JADE1	0.0188909	0.0188909	0.668393	-1.49613	Baseline down vs Unloading	-0.0328455	7.18389	0.00402761	0.00728839	1
106575	cg17303445	WDFY2	0.0245904	0.0245904	0.668427	-1.49605	Baseline down vs Unloading	-0.0381418	6.45859	0.00543123	0.0109321	1
122158	cg04352617	AAK1	0.0112167	0.0112167	0.668516	-1.49585	Baseline down vs Unloading	-0.0341457	8.71757	0.00435281	0.0064911	1
70006	cg22460896		0.0122638	0.0122638	0.668678	-1.49549	Baseline down vs Unloading	-0.0250168	8.44533	0.00233647	0.00359655	1
31040	cg08111857	CNTNAP1	0.0143654	0.0143654	0.668939	-1.49491	Baseline down vs Unloading	-0.0759556	7.97277	0.0215386	0.0351197	1
102156	cg00732939	HDAC8	0.00805415	0.00805415	0.669017	-1.49473	Baseline down vs Unloading	-0.0459249	9.76391	0.00787397	0.0104837	1
118140	cg01755369	ILF3-AS1	0.00416361	0.00416361	0.669162	-1.49441	Baseline down vs Unloading	-0.0373088	12.0255	0.00519659	0.00561771	1
129042	cg09613161	COBL	0.00728813	0.00728813	0.669217	-1.49428	Baseline down vs Unloading	-0.0164028	10.091	0.00100446	0.00129403	1
109334	cg25878452	ZNF12	0.0274108	0.0274108	0.669665	-1.49328	Baseline down vs Unloading	-0.0352383	6.16948	0.00463582	0.00976835	1
82388	cg07385694	GALNT9	0.020966	0.020966	0.66969	-1.49323	Baseline down vs Unloading	-0.0577363	6.89324	0.012445	0.0234701	1
103835	cg02319354		0.023129	0.023129	0.669754	-1.49309	Baseline down vs Unloading	-0.040297	6.62418	0.00606235	0.0118974	1
48600	cg10767168	SNRPB2	0.0335441	0.0335441	0.670085	-1.49235	Baseline down vs Unloading	-0.0286682	5.64641	0.0030683	0.00706429	1
117650	cg23302682	T	0.0174095	0.0174095	0.67068	-1.49102	Baseline down vs Unloading	-0.0184259	7.4153	0.00126752	0.00222214	1
113139	cg02603192	ZNF337	0.0219922	0.0219922	0.671056	-1.49019	Baseline down vs Unloading	-0.0166345	6.76172	0.00103304	0.00198612	1
47166	cg02783799	MADCAM1	0.00256408	0.00256408	0.671124	-1.49004	Baseline down vs Unloading	-0.0249838	13.8477	0.00233031	0.00218766	1
2143	cg07317616	TBCD	0.0401509	0.0401509	0.671128	-1.49003	Baseline down vs Unloading	-0.0538563	5.19644	0.0108285	0.0270898	1
88556	cg11304742		0.0296262	0.0296262	0.671317	-1.48961	Baseline down vs Unloading	-0.0223344	5.96592	0.00186227	0.00405797	1
110346	cg27624192	CDK14	0.019185	0.019185	0.67157	-1.48905	Baseline down vs Unloading	-0.0261972	7.14047	0.00256215	0.00466467	1
99900	cg23592638	HSPB11	0.0166391	0.0166391	0.671822	-1.48849	Baseline down vs Unloading	-0.0737245	7.54493	0.0202918	0.034963	1
80990	cg02540011	CDK5	0.0456107	0.0456107	0.672217	-1.48762	Baseline down vs Unloading	-0.0353473	4.88622	0.00466455	0.0124103	1
4671	cg15138986	GLRX3	0.0047132	0.0047132	0.672356	-1.48731	Baseline down vs Unloading	-0.0272879	11.5818	0.00277996	0.00312036	1
51458	cg18558420	PFKL	0.00777309	0.00777309	0.672446	-1.48711	Baseline down vs Unloading	-0.0482607	9.87955	0.00869528	0.0114417	1
86208	cg18703910		0.0115791	0.0115791	0.672466	-1.48706	Baseline down vs Unloading	-0.0259096	8.62011	0.00250622	0.00377963	1
138808	cg14690395	IST1	0.0317065	0.0317065	0.672518	-1.48695	Baseline down vs Unloading	-0.0244798	5.79046	0.00223724	0.00502277	1
135570	cg10723962	HIST1H4F	0.0378301	0.0378301	0.672613	-1.48674	Baseline down vs Unloading	-0.0121752	5.34383	0.000553409	0.00134628	1
122277	cg08872001	DOCK1	0.0234866	0.0234866	0.67274	-1.48646	Baseline down vs Unloading	-0.0191313	6.58255	0.00136643	0.00269859	1
122983	cg22301396	CLPB	0.0305341	0.0305341	0.672808	-1.48631	Baseline down vs Unloading	-0.0374994	5.88762	0.00524982	0.0115917	1
115360	cg06636831	CLEC3B	0.0153248	0.0153248	0.672877	-1.48616	Baseline down vs Unloading	-0.0176684	7.78322	0.00116544	0.00194659	1
101912	cg12077660	KCNQ1OT1	0.0148659	0.0148659	0.673131	-1.4856	Baseline down vs Unloading	-0.0458918	7.8721	0.0078626	0.0129843	1
135517	cg13599131	BNIP3	0.00991865	0.00991865	0.673286	-1.48525	Baseline down vs Unloading	-0.0236503	9.09941	0.00208819	0.00298332	1
105854	cg01985781	RBBP7	0.00918474	0.00918474	0.673351	-1.48511	Baseline down vs Unloading	-0.0143015	9.34207	0.000763588	0.00106258	1
117320	cg19402939	CHRD	0.00491991	0.00491991	0.673503	-1.48477	Baseline down vs Unloading	-0.0213055	11.4303	0.00169465	0.00192738	1
96646	cg07972025	KCNC1	0.0159492	0.0159492	0.673674	-1.4844	Baseline down vs Unloading	-0.021487	7.66715	0.00172365	0.00292252	1
133949	cg13004927	SLC47A1	0.0233515	0.0233515	0.673781	-1.48416	Baseline down vs Unloading	-0.0277888	6.59819	0.00288294	0.00568007	1
35500	cg14314268	ESYT2	0.0353123	0.0353123	0.673875	-1.48395	Baseline down vs Unloading	-0.0576084	5.51634	0.0123899	0.0291985	1
97922	cg24762586	CNBP	0.00327101	0.00327101	0.673923	-1.48385	Baseline down vs Unloading	-0.0260664	12.9147	0.00253664	0.00255339	1
18988	cg05487214	BCL10	0.0199954	0.0199954	0.673927	-1.48384	Baseline down vs Unloading	-0.0664928	7.02477	0.0165062	0.0305462	1
114872	cg00012529	GALNT9	0.0176198	0.0176198	0.674012	-1.48365	Baseline down vs Unloading	-0.0145861	7.38107	0.000794281	0.00139894	1
118760	cg16087447	PRICKLE1	0.0352204	0.0352204	0.674194	-1.48325	Baseline down vs Unloading	-0.0251575	5.52291	0.00236283	0.0055617	1
122856	cg19307645	KIAA1429	0.044874	0.044874	0.674308	-1.483	Baseline down vs Unloading	-0.0379253	4.92543	0.00536977	0.0141728	1
96790	cg23221885		0.00803432	0.00803432	0.67454	-1.48249	Baseline down vs Unloading	-0.0455999	9.77191	0.00776292	0.0103273	1
103979	cg07533148	TRIM58	0.0338521	0.0338521	0.674716	-1.48211	Baseline down vs Unloading	-0.032857	5.62318	0.00403044	0.00931781	1
136096	cg06761062	GABRG2	0.0336145	0.0336145	0.674739	-1.48205	Baseline down vs Unloading	-0.0259721	5.64108	0.00251832	0.00580352	1
130330	cg00399115	LYRM1	0.0346256	0.0346256	0.674741	-1.48205	Baseline down vs Unloading	-0.0369912	5.56592	0.00510851	0.0119317	1
101526	cg11926928		0.0206049	0.0206049	0.674979	-1.48153	Baseline down vs Unloading	-0.0285128	6.94133	0.00303513	0.00568432	1
136938	cg27331345	CAP1	0.0308421	0.0308421	0.675155	-1.48114	Baseline down vs Unloading	-0.0288621	5.86167	0.00310994	0.00689721	1
137671	cg01234379		0.0380543	0.0380543	0.675397	-1.48061	Baseline down vs Unloading	-0.0372251	5.32913	0.00517332	0.0126199	1
44834	cg26955580		0.0184973	0.0184973	0.675407	-1.48059	Baseline down vs Unloading	-0.0289458	7.24324	0.003128	0.00561407	1
96269	cg07395951	PP14571	0.037834	0.037834	0.675541	-1.4803	Baseline down vs Unloading	-0.0274365	5.34357	0.0028103	0.00683699	1
114883	cg03427058	MIB2	0.00762042	0.00762042	0.675583	-1.4802	Baseline down vs Unloading	-0.0304064	9.94443	0.00345165	0.00451221	1
19567	cg03337243	PTGER4	0.0313456	0.0313456	0.67574	-1.47986	Baseline down vs Unloading	-0.0278763	5.81991	0.00290113	0.00648028	1
122258	cg23793946		0.0473485	0.0473485	0.675822	-1.47968	Baseline down vs Unloading	-0.0173743	4.79662	0.00112697	0.00305436	1
115813	cg02838143		0.0154386	0.0154386	0.675894	-1.47952	Baseline down vs Unloading	-0.0326675	7.76164	0.00398409	0.00667297	1
114691	cg10234841	BORA	0.025735	0.025735	0.67591	-1.47949	Baseline down vs Unloading	-0.0322264	6.33679	0.00387721	0.00795415	1
82413	cg02654411	IFT140	0.0431486	0.0431486	0.676081	-1.47911	Baseline down vs Unloading	-0.0513587	5.02034	0.00984746	0.0254997	1
105480	cg04043486	ECHDC1	0.0110508	0.0110508	0.676141	-1.47898	Baseline down vs Unloading	-0.026212	8.76341	0.00256507	0.00380512	1
105162	cg11658637	C3orf67	0.0319577	0.0319577	0.676147	-1.47897	Baseline down vs Unloading	-0.0313167	5.7702	0.00366141	0.00824899	1
103990	cg18805028	IRGQ	0.0156878	0.0156878	0.676212	-1.47883	Baseline down vs Unloading	-0.0240655	7.71508	0.00216215	0.00364325	1
52605	cg03995300	ZNF232	0.0456413	0.0456413	0.676359	-1.4785	Baseline down vs Unloading	-0.0506545	4.8846	0.00957927	0.0254945	1
102729	cg03132089	RAE1	0.025394	0.025394	0.676385	-1.47845	Baseline down vs Unloading	-0.030758	6.3724	0.00353193	0.00720531	1
113413	cg04252689		0.00754569	0.00754569	0.676533	-1.47812	Baseline down vs Unloading	-0.00976764	9.97674	0.000356185	0.00046412	1
135566	cg19937513	DUSP26	0.011524	0.011524	0.676584	-1.47801	Baseline down vs Unloading	-0.0487144	8.63471	0.00885954	0.0133385	1
130678	cg16020638	MIR548K	0.0163609	0.0163609	0.676787	-1.47757	Baseline down vs Unloading	-0.0300956	7.5935	0.00338145	0.00578901	1
141812	cg03150846	EPHA1-AS1	0.0411553	0.0411553	0.676789	-1.47757	Baseline down vs Unloading	-0.0444942	5.13575	0.00739101	0.0187087	1
64698	cg23252861	PRDX3	0.0250571	0.0250571	0.676843	-1.47745	Baseline down vs Unloading	-0.0730907	6.40814	0.0199444	0.0404607	1
107724	cg00622384	RPL39	0.0265095	0.0265095	0.677049	-1.477	Baseline down vs Unloading	-0.0326084	6.25792	0.00396968	0.00824648	1
39026	cg20846042	OXNAD1	0.0443746	0.0443746	0.677145	-1.47679	Baseline down vs Unloading	-0.0240583	4.95245	0.00216087	0.0056722	1
95214	cg09432590		0.0333871	0.0333871	0.677168	-1.47674	Baseline down vs Unloading	-0.0405397	5.65836	0.00613561	0.0140965	1
132589	cg02384682	PPIC	0.0228171	0.0228171	0.67782	-1.47532	Baseline down vs Unloading	-0.0384731	6.66111	0.00552601	0.0107847	1
25820	cg25667028		0.0173041	0.0173041	0.677849	-1.47525	Baseline down vs Unloading	-0.0278282	7.43263	0.00289112	0.00505669	1
76973	cg02238387	TBC1D16	0.0468028	0.0468028	0.677851	-1.47525	Baseline down vs Unloading	-0.0495597	4.82433	0.00916968	0.0247093	1
15902	cg04354671		0.00743694	0.00743694	0.677857	-1.47524	Baseline down vs Unloading	-0.034592	10.0244	0.00446734	0.00579339	1
33669	cg16434720	LINC-PINT	0.0114649	0.0114649	0.677929	-1.47508	Baseline down vs Unloading	-0.0317602	8.65042	0.00376584	0.00565937	1
92145	cg00243897	PSMD9	0.0275121	0.0275121	0.678185	-1.47452	Baseline down vs Unloading	-0.0440134	6.15976	0.00723213	0.0152632	1
120643	cg17944263		0.0188164	0.0188164	0.678294	-1.47429	Baseline down vs Unloading	-0.0183764	7.19502	0.00126072	0.00227787	1
88765	cg06397381	IQSEC1	0.04894	0.04894	0.678295	-1.47429	Baseline down vs Unloading	-0.0447805	4.71793	0.00748641	0.0206284	1
135272	cg15452970		0.0287485	0.0287485	0.678351	-1.47416	Baseline down vs Unloading	-0.0254144	6.04436	0.00241133	0.00518621	1
12399	cg21254277	SMARCD2	0.0370742	0.0370742	0.678395	-1.47407	Baseline down vs Unloading	-0.0356791	5.39416	0.00475252	0.0114536	1
124476	cg21848117	SLC38A10	0.0410967	0.0410967	0.678626	-1.47357	Baseline down vs Unloading	-0.0376383	5.13924	0.0052888	0.0133783	1
22259	cg03310087	IGF1R	0.0328136	0.0328136	0.678638	-1.47354	Baseline down vs Unloading	-0.0270376	5.70254	0.00272918	0.00622167	1
115714	cg08849938	ZNF460	0.0425443	0.0425443	0.67878	-1.47323	Baseline down vs Unloading	-0.0132985	5.05465	0.000660238	0.00169806	1
104911	cg10429922	GREM1	0.00229751	0.00229751	0.679053	-1.47264	Baseline down vs Unloading	-0.0455738	14.2803	0.00775402	0.00705882	1
115764	cg09999441	CATSPERG	0.0355717	0.0355717	0.67907	-1.4726	Baseline down vs Unloading	-0.0260243	5.4979	0.00252846	0.00597864	1
95190	cg26598749	RRAGB	0.02937	0.02937	0.679212	-1.47229	Baseline down vs Unloading	-0.0275382	5.98853	0.00283119	0.00614599	1
80642	cg23588509	MCRS1	0.0109025	0.0109025	0.679352	-1.47199	Baseline down vs Unloading	-0.0271103	8.80509	0.00274388	0.00405111	1
135969	cg20554228	SCRN1	0.0295371	0.0295371	0.679892	-1.47082	Baseline down vs Unloading	-0.0233056	5.97376	0.00202776	0.00441278	1
128547	cg05542204		0.00183912	0.00183912	0.679926	-1.47075	Baseline down vs Unloading	-0.0211704	15.1809	0.00167323	0.00143285	1
20487	cg10927271	PPARA	0.0334728	0.0334728	0.680008	-1.47057	Baseline down vs Unloading	-0.0315109	5.65182	0.00370696	0.00852653	1
136889	cg26547761	EMC1	0.0498086	0.0498086	0.680197	-1.47016	Baseline down vs Unloading	-0.050263	4.67626	0.0094318	0.0262204	1
133008	cg13078969	ADIPOR2	0.032837	0.032837	0.680226	-1.4701	Baseline down vs Unloading	-0.0355233	5.70071	0.00471112	0.0107433	1
49403	cg21040775		0.0258349	0.0258349	0.680247	-1.47005	Baseline down vs Unloading	-0.0208444	6.32646	0.0016221	0.00333319	1
60909	cg07242196	C7orf60	0.0112215	0.0112215	0.680509	-1.46949	Baseline down vs Unloading	-0.039113	8.71626	0.00571134	0.00851827	1
14765	cg03017418	SLC4A2	0.00573852	0.00573852	0.680775	-1.46891	Baseline down vs Unloading	-0.0576663	10.8955	0.0124148	0.0148128	1
105669	cg26860780	ANKRD24	0.010059	0.010059	0.680922	-1.4686	Baseline down vs Unloading	-0.029905	9.05538	0.00333874	0.00479314	1
119303	cg07598385	ZFPM1	0.020711	0.020711	0.681069	-1.46828	Baseline down vs Unloading	-0.0396376	6.9271	0.00586559	0.0110079	1
84553	cg19472303	TOP2B	0.0288192	0.0288192	0.681145	-1.46812	Baseline down vs Unloading	-0.0225517	6.03793	0.00189869	0.00408799	1
94173	cg04562611	PRR35	0.00709678	0.00709678	0.681251	-1.46789	Baseline down vs Unloading	-0.0447983	10.179	0.00749239	0.00956881	1
54586	cg20011807	CTAGE5	0.0226625	0.0226625	0.681384	-1.4676	Baseline down vs Unloading	-0.0596879	6.67964	0.0133005	0.0258857	1
50220	cg12376289	ST20-MTHFS	0.0468254	0.0468254	0.68154	-1.46727	Baseline down vs Unloading	-0.0114161	4.82318	0.000486554	0.00131142	1
130946	cg05071537	MPPE1	0.0345254	0.0345254	0.681555	-1.46723	Baseline down vs Unloading	-0.0310858	5.57325	0.00360763	0.00841504	1
63640	cg13094639	TNPO3	0.0109832	0.0109832	0.681689	-1.46694	Baseline down vs Unloading	-0.0259203	8.78231	0.00250828	0.00371287	1
99682	cg27026005	AKT1S1	0.0231957	0.0231957	0.681873	-1.46655	Baseline down vs Unloading	-0.0338392	6.61636	0.00427502	0.00839967	1
101733	cg07472579		0.0174768	0.0174768	0.681991	-1.4663	Baseline down vs Unloading	-0.0305246	7.40429	0.00347854	0.00610741	1
127522	cg02821150	DGCR5	0.00208682	0.00208682	0.681992	-1.46629	Baseline down vs Unloading	-0.0319434	14.6656	0.00380943	0.00337677	1
78767	cg05918376	SMOC2	0.025752	0.025752	0.68222	-1.4658	Baseline down vs Unloading	-0.0293909	6.33502	0.00322496	0.00661788	1
135599	cg25937148	POMGNT2	0.00653463	0.00653463	0.68243	-1.46535	Baseline down vs Unloading	-0.0129819	10.4544	0.00062918	0.000782383	1
107176	cg25887394		0.024574	0.024574	0.682433	-1.46535	Baseline down vs Unloading	-0.0244052	6.46039	0.00222362	0.00447451	1
75342	cg05876463		0.0415127	0.0415127	0.68267	-1.46484	Baseline down vs Unloading	-0.0221006	5.11457	0.0018235	0.0046349	1
47434	cg00380338	SNHG25	0.025172	0.025172	0.682812	-1.46453	Baseline down vs Unloading	-0.0154143	6.39589	0.000887046	0.00180297	1
133412	cg06903230	TCAM1P	0.0135464	0.0135464	0.682996	-1.46414	Baseline down vs Unloading	-0.0376941	8.14669	0.00530449	0.00846459	1
132846	cg00154333	ARHGAP21	0.00356497	0.00356497	0.68307	-1.46398	Baseline down vs Unloading	-0.0228989	12.5936	0.00195761	0.00202078	1
103618	cg22755142		0.0237439	0.0237439	0.683123	-1.46386	Baseline down vs Unloading	-0.0144313	6.55305	0.000777517	0.00154244	1
59734	cg08852641	CYP2B6	0.0481169	0.0481169	0.683143	-1.46382	Baseline down vs Unloading	-0.0160297	4.75824	0.000959289	0.00262087	1
116582	cg08147391	CXorf56	0.0263146	0.0263146	0.683259	-1.46357	Baseline down vs Unloading	-0.0275963	6.27751	0.00284314	0.00588781	1
72559	cg07425646		0.0112919	0.0112919	0.683388	-1.4633	Baseline down vs Unloading	-0.0166633	8.69705	0.00103662	0.0015495	1
132060	cg22417566		0.0221874	0.0221874	0.683432	-1.4632	Baseline down vs Unloading	-0.0278971	6.73752	0.00290547	0.00560608	1
114354	cg27630202	PCDHGB7	0.0427442	0.0427442	0.683483	-1.46309	Baseline down vs Unloading	-0.0151095	5.04324	0.000852305	0.00219699	1
116379	cg03646234	TMIE	0.0160427	0.0160427	0.683659	-1.46272	Baseline down vs Unloading	-0.0267198	7.65023	0.00266541	0.00452932	1
116932	cg21792562	ODF2	0.00112472	0.00112472	0.683724	-1.46258	Baseline down vs Unloading	-0.0382581	17.2873	0.00546441	0.00410923	1
53310	cg27476881	COG5	0.0443925	0.0443925	0.683743	-1.46254	Baseline down vs Unloading	-0.0233679	4.95147	0.00203862	0.00535237	1
96867	cg07411432	NR2E1	0.0311691	0.0311691	0.683833	-1.46234	Baseline down vs Unloading	-0.0208326	5.83446	0.00162025	0.00361015	1
33538	cg16251626	CFAP57	0.0122798	0.0122798	0.683965	-1.46206	Baseline down vs Unloading	-0.0217492	8.44139	0.00176598	0.00271966	1
97326	cg21124552	AP4E1	0.00592203	0.00592203	0.68461	-1.46068	Baseline down vs Unloading	-0.0290311	10.7878	0.00314646	0.00379171	1
32937	cg04161137	C1QC	0.0036321	0.0036321	0.684667	-1.46056	Baseline down vs Unloading	-0.0414088	12.5246	0.00640152	0.00664452	1
1440	cg20281046		0.0104123	0.0104123	0.684768	-1.46035	Baseline down vs Unloading	-0.0353295	8.94767	0.00465985	0.00677026	1
109628	cg18056133	CCDC86	0.01004	0.01004	0.684898	-1.46007	Baseline down vs Unloading	-0.0520386	9.06131	0.0101099	0.0145044	1
820993	cg23188056	MCTP1	0.00516428	0.00516428	0.685066	-1.45971	Baseline down vs Unloading	-0.00814191	11.2604	0.000247485	0.000285719	1
109098	cg16060761		0.0156264	0.0156264	0.685106	-1.45963	Baseline down vs Unloading	-0.0193369	7.72646	0.00139595	0.00234872	1
90451	cg25188407	LSM6	0.0470589	0.0470589	0.685219	-1.45939	Baseline down vs Unloading	-0.0136349	4.81128	0.000694063	0.00187535	1
99701	cg20455197	ADARB2	0.041286	0.041286	0.685255	-1.45931	Baseline down vs Unloading	-0.024794	5.12798	0.00229504	0.00581817	1
80304	cg23321841	CACNA1C	0.0275858	0.0275858	0.685352	-1.45911	Baseline down vs Unloading	-0.0896628	6.15271	0.0300138	0.0634159	1
126711	cg25294646	OBFC1	0.0110649	0.0110649	0.685423	-1.45895	Baseline down vs Unloading	-0.0360723	8.75949	0.00485785	0.00720956	1
122274	cg18944135		0.00997313	0.00997313	0.685435	-1.45893	Baseline down vs Unloading	-0.010962	9.08224	0.000448615	0.000642133	1
98459	cg26920057	TMEM91	0.033803	0.033803	0.685513	-1.45876	Baseline down vs Unloading	-0.0172574	5.62687	0.00111186	0.00256877	1
94408	cg14995492		0.00886952	0.00886952	0.685675	-1.45842	Baseline down vs Unloading	-0.0351868	9.45333	0.00462228	0.00635645	1
133659	cg06524195	FCHO2	0.0230482	0.0230482	0.685925	-1.45789	Baseline down vs Unloading	-0.0252428	6.63369	0.00237887	0.00466186	1
50002	cg26655299	SYN2	0.00754122	0.00754122	0.685958	-1.45782	Baseline down vs Unloading	-0.012554	9.97869	0.000588385	0.000766534	1
107687	cg07663468	LOC101928063	0.0327195	0.0327195	0.685993	-1.45774	Baseline down vs Unloading	-0.0179205	5.70987	0.00119893	0.00272968	1
110363	cg05685593	RPS10	0.0228894	0.0228894	0.686235	-1.45723	Baseline down vs Unloading	-0.0169284	6.6525	0.00106987	0.00209069	1
98825	cg18773993	ABCA4	0.00649242	0.00649242	0.686342	-1.457	Baseline down vs Unloading	-0.0170389	10.4762	0.00108388	0.001345	1
92379	cg19375314	ZBTB10	0.0338969	0.0338969	0.686593	-1.45647	Baseline down vs Unloading	-0.0234533	5.61982	0.00205354	0.00475033	1
142031	cg18393022	WDR6	0.0149107	0.0149107	0.686696	-1.45625	Baseline down vs Unloading	-0.0220995	7.86327	0.00182331	0.0030144	1
103978	cg21406402	LINC01101	0.0428809	0.0428809	0.68682	-1.45599	Baseline down vs Unloading	-0.0214686	5.03547	0.0017207	0.0044423	1
104892	cg08992360		0.00402124	0.00402124	0.686825	-1.45598	Baseline down vs Unloading	-0.0579728	12.1516	0.0125472	0.0134232	1
101926	cg23074011	ZSWIM8	0.0476847	0.0476847	0.687047	-1.4555	Baseline down vs Unloading	-0.0309068	4.77974	0.0035662	0.00969938	1
3073	cg10899006	VAMP1	0.0358926	0.0358926	0.687061	-1.45548	Baseline down vs Unloading	-0.0462142	5.47532	0.00797349	0.0189314	1
31611	cg01591470	CTAGE5	0.0248186	0.0248186	0.687328	-1.45491	Baseline down vs Unloading	-0.0337703	6.43379	0.00425762	0.00860287	1
123600	cg22272803		0.0489335	0.0489335	0.687593	-1.45435	Baseline down vs Unloading	-0.0507204	4.71825	0.00960423	0.0264622	1
98913	cg07023926	LATS1	0.0320415	0.0320415	0.687642	-1.45425	Baseline down vs Unloading	-0.0247398	5.76348	0.00228501	0.00515402	1
110552	cg23944102	PHF21B	0.0410271	0.0410271	0.687643	-1.45424	Baseline down vs Unloading	-0.0187246	5.1434	0.00130895	0.00330839	1
37283	cg19925772	TMEM57	0.0384814	0.0384814	0.687679	-1.45417	Baseline down vs Unloading	-0.0274694	5.30141	0.00281706	0.00690793	1
130208	cg12936508	GIPR	0.00624302	0.00624302	0.687779	-1.45396	Baseline down vs Unloading	-0.0435754	10.6083	0.00708891	0.00868711	1
119095	cg21616297	ACTR3	0.0368848	0.0368848	0.6879	-1.4537	Baseline down vs Unloading	-0.0169713	5.40696	0.00107529	0.00258533	1
114623	cg13987972	MBNL3	0.0358397	0.0358397	0.687998	-1.45349	Baseline down vs Unloading	-0.0312675	5.47902	0.00364991	0.00866009	1
101218	cg23630078	OGFRP1	0.00906019	0.00906019	0.688053	-1.45338	Baseline down vs Unloading	-0.0196891	9.38549	0.00144727	0.00200464	1
92187	cg18274791	SLC9A3	0.00352585	0.00352585	0.688656	-1.4521	Baseline down vs Unloading	-0.0334351	12.6345	0.0041735	0.00429423	1
118526	cg11975969	ZNF367	0.0377821	0.0377821	0.688736	-1.45194	Baseline down vs Unloading	-0.0448948	5.34699	0.00752468	0.0182946	1
106743	cg14059179	DIRAS3	0.0403431	0.0403431	0.688836	-1.45172	Baseline down vs Unloading	-0.0173109	5.18469	0.00111876	0.00280517	1
546616	cg17067351		0.0353985	0.0353985	0.688958	-1.45147	Baseline down vs Unloading	-0.0100385	5.51019	0.00037621	0.00088758	1
33259	cg22539359	C17orf59	0.0483549	0.0483549	0.689	-1.45138	Baseline down vs Unloading	-0.0290831	4.7465	0.00315775	0.00864864	1
102353	cg21335913	DHODH	0.0297052	0.0297052	0.689139	-1.45109	Baseline down vs Unloading	-0.0442795	5.959	0.00731984	0.0159688	1
122424	cg08839721	IFITM10	0.0162356	0.0162356	0.689164	-1.45103	Baseline down vs Unloading	-0.068635	7.61568	0.0175868	0.0300208	1
106541	cg17799599	PRKCA	0.00576109	0.00576109	0.689215	-1.45093	Baseline down vs Unloading	-0.0326566	10.882	0.00398141	0.00475632	1
4943	cg19917915	SIGLEC6	0.0284871	0.0284871	0.689423	-1.45049	Baseline down vs Unloading	-0.0240702	6.06826	0.00216299	0.00463377	1
115518	cg02924619	HSPA2	0.0234264	0.0234264	0.689455	-1.45042	Baseline down vs Unloading	-0.0165334	6.5895	0.00102052	0.00201332	1
124788	cg04708753	CASP9	0.0114454	0.0114454	0.689468	-1.45039	Baseline down vs Unloading	-0.0397815	8.65564	0.00590826	0.00887368	1
109087	cg10441628	ADRA1B	0.00405619	0.00405619	0.689575	-1.45017	Baseline down vs Unloading	-0.0217377	12.1202	0.00176411	0.00189217	1
21917	cg23448101	CEP120	0.0232312	0.0232312	0.689643	-1.45003	Baseline down vs Unloading	-0.0343637	6.6122	0.00440856	0.0086675	1
131954	cg21558268	THOP1	0.0412618	0.0412618	0.689639	-1.45003	Baseline down vs Unloading	-0.0366401	5.12942	0.005012	0.0127024	1
4092	cg24095889	PRC1	0.0140021	0.0140021	0.689792	-1.44971	Baseline down vs Unloading	-0.0273372	8.04845	0.00279001	0.00450647	1
21334	cg25495024	STX8	0.027954	0.027954	0.690085	-1.4491	Baseline down vs Unloading	-0.0664723	6.11783	0.016496	0.035053	1
82406	cg20292110	PNPO	0.0141563	0.0141563	0.690086	-1.44909	Baseline down vs Unloading	-0.0332572	8.01605	0.00412921	0.00669653	1
112725	cg07326692	DIP2C	0.00940292	0.00940292	0.690098	-1.44907	Baseline down vs Unloading	-0.0320413	9.26763	0.00383281	0.00537641	1
99801	cg03032551	PPM1G	0.0310314	0.0310314	0.690203	-1.44885	Baseline down vs Unloading	-0.0554485	5.84588	0.0114783	0.0255252	1
121388	cg25215298	SAMD11	0.00747187	0.00747187	0.690329	-1.44858	Baseline down vs Unloading	-0.0364295	10.009	0.00495453	0.00643508	1
28386	cg03503122	LINC01572	0.0101873	0.0101873	0.690372	-1.44849	Baseline down vs Unloading	-0.0255065	9.01576	0.00242883	0.00350218	1
9419	cg23314283	SUGT1	0.0496432	0.0496432	0.690739	-1.44772	Baseline down vs Unloading	-0.0296405	4.68413	0.00327996	0.00910297	1
95280	cg06329537	UBFD1	0.04484	0.04484	0.690944	-1.44729	Baseline down vs Unloading	-0.0293178	4.92726	0.00320893	0.00846638	1
131073	cg14326671	ZFHX4-AS1	0.0072448	0.0072448	0.690959	-1.44726	Baseline down vs Unloading	-0.0535564	10.1107	0.0107083	0.0137684	1
112040	cg17294237	PSD3	0.0198089	0.0198089	0.69103	-1.44712	Baseline down vs Unloading	-0.0366942	7.0509	0.00502679	0.00926807	1
97887	cg17459893	SNORA16A	0.0325233	0.0325233	0.691077	-1.44702	Baseline down vs Unloading	-0.0270233	5.72525	0.0027263	0.00619045	1
26184	cg05518842	MRPS34	0.0173962	0.0173962	0.691152	-1.44686	Baseline down vs Unloading	-0.0361926	7.41747	0.00489031	0.00857085	1
138601	cg04869497	SPECC1	0.0200087	0.0200087	0.691193	-1.44677	Baseline down vs Unloading	-0.0492672	7.02292	0.00906175	0.016774	1
117051	cg06107909	THBS4	0.0363065	0.0363065	0.691206	-1.44675	Baseline down vs Unloading	-0.0396028	5.44653	0.00585528	0.0139756	1
25837	cg14260521	C10orf25	0.0280274	0.0280274	0.691216	-1.44673	Baseline down vs Unloading	-0.0210341	6.11093	0.00165175	0.00351382	1
130454	cg06141511	CARNMT1	0.00273585	0.00273585	0.69156	-1.44601	Baseline down vs Unloading	-0.0274853	13.5957	0.00282032	0.00269675	1
59707	cg07309941		0.0146445	0.0146445	0.691637	-1.44585	Baseline down vs Unloading	-0.0557467	7.91614	0.0116021	0.0190531	1
10309	cg08457232	WDR37	0.0156764	0.0156764	0.691798	-1.44551	Baseline down vs Unloading	-0.0385306	7.71719	0.00554254	0.00933668	1
93390	cg10774164	SEC22C	0.0140268	0.0140268	0.69181	-1.44548	Baseline down vs Unloading	-0.0314799	8.04323	0.00369968	0.00597966	1
61254	cg23727321	IL17RD	0.0445646	0.0445646	0.691821	-1.44546	Baseline down vs Unloading	-0.0352006	4.94213	0.0046259	0.0121682	1
107763	cg13972676	SPATS2L	0.0334447	0.0334447	0.69186	-1.44538	Baseline down vs Unloading	-0.0182159	5.65396	0.0012388	0.00284833	1
131155	cg02994956	NEFH	0.00966311	0.00966311	0.691869	-1.44536	Baseline down vs Unloading	-0.0379199	9.18145	0.00536823	0.00760087	1
107558	cg15132673	DLL3	0.0328034	0.0328034	0.691985	-1.44512	Baseline down vs Unloading	-0.0165637	5.70333	0.00102426	0.00233467	1
64689	cg25114463	NEK11	0.0251674	0.0251674	0.692038	-1.44501	Baseline down vs Unloading	-0.0350856	6.39637	0.00459573	0.00934038	1
122003	cg13376960	FCGBP	0.0449485	0.0449485	0.692099	-1.44488	Baseline down vs Unloading	-0.0198419	4.92143	0.00146982	0.00388254	1
95548	cg09259694	SPRED2	0.0276805	0.0276805	0.692628	-1.44378	Baseline down vs Unloading	-0.0406082	6.14368	0.00615635	0.0130268	1
124663	cg09821533	RANBP9	0.0445315	0.0445315	0.692643	-1.44375	Baseline down vs Unloading	-0.0397666	4.94392	0.00590381	0.015524	1
124695	cg10474240	FAM163A	0.0440584	0.0440584	0.692815	-1.44339	Baseline down vs Unloading	-0.0302204	4.96974	0.00340955	0.00891881	1
103781	cg09305580	JRK	0.014204	0.014204	0.6931	-1.44279	Baseline down vs Unloading	-0.0255756	8.00612	0.00244201	0.00396523	1
30863	cg09001939	NTSR2	0.0298321	0.0298321	0.693546	-1.44186	Baseline down vs Unloading	-0.0416258	5.94791	0.00646876	0.0141384	1
43222	cg02149740	STIP1	0.0281445	0.0281445	0.693553	-1.44185	Baseline down vs Unloading	-0.0281395	6.09998	0.00295617	0.00630005	1
19593	cg09920531	PTPRN2	0.03076	0.03076	0.694162	-1.44059	Baseline down vs Unloading	-0.0450262	5.86856	0.0075688	0.0167664	1
118346	cg13347679	BRPF1	0.0354745	0.0354745	0.694178	-1.44055	Baseline down vs Unloading	-0.0192644	5.50479	0.00138551	0.00327199	1
74527	cg01251434		0.0452117	0.0452117	0.694427	-1.44004	Baseline down vs Unloading	-0.0387129	4.90736	0.00559511	0.0148219	1
33736	cg14205576	TEX35	0.00360091	0.00360091	0.694927	-1.439	Baseline down vs Unloading	-0.0220603	12.5565	0.00181685	0.00188103	1
134852	cg18422972	BCOR	0.0433919	0.0433919	0.695095	-1.43865	Baseline down vs Unloading	-0.0307195	5.00669	0.00352309	0.0091478	1
138611	cg19926161	TXNL1	0.0385619	0.0385619	0.695123	-1.4386	Baseline down vs Unloading	-0.0299136	5.29623	0.00334068	0.00819997	1
100484	cg23353952	NEFH	0.0109003	0.0109003	0.695164	-1.43851	Baseline down vs Unloading	-0.0123975	8.8057	0.000573809	0.000847123	1
94793	cg23624725		0.00715971	0.00715971	0.695338	-1.43815	Baseline down vs Unloading	-0.024858	10.1498	0.0023069	0.00295471	1
22612	cg01904634	PKD1	0.00695188	0.00695188	0.695593	-1.43762	Baseline down vs Unloading	-0.0297145	10.2475	0.00329635	0.00418175	1
37322	cg09125882	FBRSL1	0.0485965	0.0485965	0.695674	-1.43745	Baseline down vs Unloading	-0.0346905	4.73466	0.0044928	0.0123359	1
23214	cg04023335		0.0482564	0.0482564	0.695859	-1.43707	Baseline down vs Unloading	-0.0156046	4.75135	0.000909083	0.00248731	1
128139	cg01192200	ADGRE2	0.0223574	0.0223574	0.695925	-1.43694	Baseline down vs Unloading	-0.0420778	6.71664	0.00661001	0.0127936	1
118702	cg19812272		0.040511	0.040511	0.695957	-1.43687	Baseline down vs Unloading	-0.0253643	5.17448	0.00240183	0.00603419	1
100335	cg04575144	ZBTB7A	0.0209405	0.0209405	0.69597	-1.43684	Baseline down vs Unloading	-0.0211487	6.8966	0.0016698	0.00314754	1
58486	cg03193454	INTS5	0.0418077	0.0418077	0.696279	-1.43621	Baseline down vs Unloading	-0.0146868	5.09726	0.000805291	0.00205381	1
125885	cg12103037	NKX2-1	0.0185027	0.0185027	0.696816	-1.4351	Baseline down vs Unloading	-0.0293712	7.24242	0.00322062	0.00578094	1
107056	cg26870720	CHMP3	0.0271633	0.0271633	0.696848	-1.43503	Baseline down vs Unloading	-0.0167428	6.19343	0.00104653	0.00219667	1
110120	cg05643490	KIF6	0.01015	0.01015	0.696899	-1.43493	Baseline down vs Unloading	-0.0256869	9.02722	0.00246332	0.0035474	1
136049	cg06379095	RETN	0.0170303	0.0170303	0.696902	-1.43492	Baseline down vs Unloading	-0.0282679	7.47825	0.00298322	0.00518595	1
119924	cg21918126	NRXN3	0.0174604	0.0174604	0.697107	-1.4345	Baseline down vs Unloading	-0.0225664	7.40696	0.00190118	0.00333676	1
127577	cg11064418	TSPAN14	0.0217388	0.0217388	0.697311	-1.43408	Baseline down vs Unloading	-0.0220924	6.79352	0.00182215	0.00348685	1
934	cg09890653	ZBTB16	0.00146917	0.00146917	0.697716	-1.43325	Baseline down vs Unloading	-0.0332873	16.1226	0.00413669	0.00333551	1
102064	cg23847712	DRD5	0.0276919	0.0276919	0.697903	-1.43286	Baseline down vs Unloading	-0.0183622	6.1426	0.00125877	0.00266401	1
106122	cg26371787	TXNDC5	0.0211779	0.0211779	0.698	-1.43267	Baseline down vs Unloading	-0.0226389	6.86547	0.0019134	0.00362309	1
123161	cg21416968	ATP6V0B	0.0104837	0.0104837	0.698209	-1.43224	Baseline down vs Unloading	-0.0199296	8.92642	0.00148284	0.00215953	1
128783	cg13425637	PRKCH	0.0151185	0.0151185	0.698223	-1.43221	Baseline down vs Unloading	-0.0125259	7.82278	0.000585757	0.000973419	1
100543	cg07791671	2002-09-01	0.0266516	0.0266516	0.698348	-1.43195	Baseline down vs Unloading	-0.0124562	6.24375	0.00057925	0.00120605	1
94666	cg27425784	ZAP70	0.0405414	0.0405414	0.698459	-1.43172	Baseline down vs Unloading	-0.0325102	5.17263	0.00394581	0.00991672	1
126571	cg01776012	TMEM165	0.0292796	0.0292796	0.698528	-1.43158	Baseline down vs Unloading	-0.0289378	5.99656	0.00312627	0.00677747	1
96701	cg16264273	FAM177A1	0.0163271	0.0163271	0.698679	-1.43127	Baseline down vs Unloading	-0.0283967	7.59945	0.00301045	0.00514982	1
136594	cg23291161	LAD1	0.0323199	0.0323199	0.698718	-1.43119	Baseline down vs Unloading	-0.0501954	5.74131	0.00940643	0.0212989	1
101994	cg15972264	NEDD9	0.0498495	0.0498495	0.698864	-1.43089	Baseline down vs Unloading	-0.0275303	4.67432	0.00282955	0.00786943	1
99376	cg20763254	SLC25A37	0.0305418	0.0305418	0.698965	-1.43069	Baseline down vs Unloading	-0.0303321	5.88696	0.00343481	0.00758499	1
106017	cg19745553		0.0436724	0.0436724	0.698987	-1.43064	Baseline down vs Unloading	-0.0210978	4.99106	0.00166177	0.00432835	1
122303	cg05819172	LOC101929464	0.0436058	0.0436058	0.699166	-1.43028	Baseline down vs Unloading	-0.0375825	4.99476	0.00527313	0.0137245	1
92088	cg21790626	ZNF154	0.0234494	0.0234494	0.699276	-1.43005	Baseline down vs Unloading	-0.0217079	6.58685	0.00175927	0.00347215	1
17413	cg07207833	EPHA2	0.0377776	0.0377776	0.699297	-1.43001	Baseline down vs Unloading	-0.0395599	5.34729	0.0058426	0.0142042	1
92943	cg03112087	RNF150	0.0144393	0.0144393	0.699305	-1.42999	Baseline down vs Unloading	-0.0202694	7.95764	0.00153384	0.00250576	1
105802	cg10188299	TMEM229B	0.0123187	0.0123187	0.69937	-1.42986	Baseline down vs Unloading	-0.0265843	8.43181	0.00263844	0.00406789	1
113252	cg14290616	FAM83F	0.0352081	0.0352081	0.69941	-1.42978	Baseline down vs Unloading	-0.0262696	5.52379	0.00257634	0.00606331	1
99702	cg24374538	RPS9	0.0340128	0.0340128	0.699521	-1.42955	Baseline down vs Unloading	-0.026232	5.61116	0.00256897	0.00595181	1
91354	cg25690137	FPGS	0.00931725	0.00931725	0.699553	-1.42948	Baseline down vs Unloading	-0.0264282	9.29662	0.00260755	0.00364629	1
206096	cg23815043	MVD	0.000105003	0.000105003	0.699673	-1.42924	Baseline down vs Unloading	-0.0219113	30.0718	0.00179239	0.000774847	1
75181	cg21082033		0.0254854	0.0254854	0.699851	-1.42887	Baseline down vs Unloading	-0.0559819	6.3628	0.0117002	0.023905	1
127653	cg03127174	TUSC3	0.0362492	0.0362492	0.699858	-1.42886	Baseline down vs Unloading	-0.0227976	5.4505	0.00194034	0.0046279	1
113307	cg11077171	ARID3B	0.029336	0.029336	0.699981	-1.42861	Baseline down vs Unloading	-0.0322343	5.99154	0.00387913	0.00841664	1
112613	cg02455803	MARCKSL1	0.0218923	0.0218923	0.70024	-1.42808	Baseline down vs Unloading	-0.0231583	6.7742	0.00200222	0.00384235	1
71022	cg11149768	SMOX	0.0355703	0.0355703	0.700515	-1.42752	Baseline down vs Unloading	-0.0533408	5.498	0.0106222	0.0251162	1
96637	cg04864609	CBX1	0.0400361	0.0400361	0.700579	-1.42739	Baseline down vs Unloading	-0.0296748	5.20349	0.00328755	0.00821336	1
112254	cg24144687	LYPLA1	0.0403899	0.0403899	0.700716	-1.42711	Baseline down vs Unloading	-0.0176056	5.18183	0.00115717	0.00290307	1
34859	cg26528668	IFT140	0.0116662	0.0116662	0.700721	-1.4271	Baseline down vs Unloading	-0.0903036	8.59722	0.0304444	0.0460355	1
34476	cg25314840	WAC	0.0054423	0.0054423	0.701138	-1.42625	Baseline down vs Unloading	-0.0213962	11.0781	0.00170911	0.00200561	1
110870	cg11265952		0.00582438	0.00582438	0.701349	-1.42582	Baseline down vs Unloading	-0.0319125	10.8446	0.00380205	0.00455772	1
96069	cg10782297	TPP2	0.0262868	0.0262868	0.701572	-1.42537	Baseline down vs Unloading	-0.054569	6.28032	0.011117	0.0230118	1
105847	cg11282556	TTC28-AS1	0.032249	0.032249	0.701747	-1.42501	Baseline down vs Unloading	-0.034585	5.74694	0.00446552	0.0101013	1
119493	cg07217075	BFSP1	0.0206518	0.0206518	0.701799	-1.42491	Baseline down vs Unloading	-0.032221	6.93503	0.00387591	0.00726556	1
73839	cg03627374	ZNF264	0.0452932	0.0452932	0.70191	-1.42468	Baseline down vs Unloading	-0.0331766	4.90302	0.00410923	0.0108953	1
88170	cg15798563		0.017317	0.017317	0.702009	-1.42448	Baseline down vs Unloading	-0.0255444	7.4305	0.00243606	0.004262	1
66943	cg12857644		0.0358587	0.0358587	0.702082	-1.42433	Baseline down vs Unloading	-0.0270475	5.47769	0.00273119	0.00648184	1
105653	cg07434426	NUDT21	0.0283173	0.0283173	0.702205	-1.42409	Baseline down vs Unloading	-0.0870069	6.08393	0.0282621	0.0603898	1
129875	cg21812670	SNORD45C	0.012333	0.012333	0.702247	-1.424	Baseline down vs Unloading	-0.0499379	8.42831	0.00931018	0.0143602	1
121534	cg04334499	AIMP1	0.0122273	0.0122273	0.702262	-1.42397	Baseline down vs Unloading	-0.0249448	8.45437	0.00232304	0.00357206	1
64832	cg23035602	ZNF761	0.0279228	0.0279228	0.702336	-1.42382	Baseline down vs Unloading	-0.0303389	6.12076	0.00343634	0.00729852	1
96394	cg01750658	ZMYND11	0.0291195	0.0291195	0.702398	-1.42369	Baseline down vs Unloading	-0.0474303	6.01086	0.00839865	0.0181642	1
108215	cg14640051	OR10C1	0.023764	0.023764	0.702526	-1.42343	Baseline down vs Unloading	-0.0233745	6.55076	0.00203977	0.00404793	1
128625	cg03814390		0.0409406	0.0409406	0.702612	-1.42326	Baseline down vs Unloading	-0.0304447	5.14858	0.00346035	0.00873728	1
110869	cg21392341	TBX15	0.0458211	0.0458211	0.702777	-1.42293	Baseline down vs Unloading	-0.0238184	4.87516	0.00211798	0.00564777	1
110415	cg02041497	PLXNA4	0.0465313	0.0465313	0.702778	-1.42292	Baseline down vs Unloading	-0.023559	4.83826	0.0020721	0.00556755	1
111757	cg13927501	TRIM31	0.0212061	0.0212061	0.702784	-1.42291	Baseline down vs Unloading	-0.025665	6.8618	0.00245911	0.00465889	1
109851	cg12749531	CCAR2	0.0291265	0.0291265	0.702926	-1.42262	Baseline down vs Unloading	-0.0132247	6.01023	0.000652934	0.00141228	1
8089	cg22897413		0.0414638	0.0414638	0.703137	-1.4222	Baseline down vs Unloading	-0.0406607	5.11746	0.0061723	0.0156797	1
120115	cg06550232		0.0220887	0.0220887	0.703164	-1.42214	Baseline down vs Unloading	-0.0309279	6.74972	0.00357107	0.0068779	1
116935	cg12114049	SFI1	0.00898365	0.00898365	0.703195	-1.42208	Baseline down vs Unloading	-0.0404124	9.41252	0.00609713	0.00842099	1
102456	cg23596671		0.0373161	0.0373161	0.703701	-1.42106	Baseline down vs Unloading	-0.0393459	5.37792	0.00577958	0.0139709	1
451068	cg05723552		0.0228689	0.0228689	0.703871	-1.42071	Baseline down vs Unloading	-0.0723395	6.65493	0.0195365	0.0381634	1
116243	cg01135259		0.0298102	0.0298102	0.70395	-1.42056	Baseline down vs Unloading	-0.0183857	5.94983	0.001262	0.00275738	1
95711	cg06285766	PTPN12	0.0396202	0.0396202	0.703952	-1.42055	Baseline down vs Unloading	-0.0135191	5.22924	0.000682327	0.00169628	1
111513	cg04966888	KIF7	0.038101	0.038101	0.704006	-1.42044	Baseline down vs Unloading	-0.0120662	5.32608	0.000543545	0.0013267	1
5431	cg08036514	PLEKHG4	0.0496396	0.0496396	0.704125	-1.4202	Baseline down vs Unloading	-0.0416084	4.6843	0.00646338	0.0179374	1
137546	cg25830048	HES7	0.0380527	0.0380527	0.704205	-1.42004	Baseline down vs Unloading	-0.0389652	5.32923	0.00566827	0.013827	1
94118	cg17250863	GGT7	0.0190755	0.0190755	0.704466	-1.41951	Baseline down vs Unloading	-0.0355399	7.15655	0.00471551	0.00856582	1
3344	cg07346310	RBM24	0.0230583	0.0230583	0.70447	-1.41951	Baseline down vs Unloading	-0.0191527	6.6325	0.00136948	0.00268424	1
140601	cg08953850	ZNF48	0.0338926	0.0338926	0.704593	-1.41926	Baseline down vs Unloading	-0.0416094	5.62015	0.00646367	0.0149512	1
93030	cg02031980	PIN4	0.0381479	0.0381479	0.704632	-1.41918	Baseline down vs Unloading	-0.0453657	5.32302	0.00768338	0.0187645	1
112111	cg13613450		0.018734	0.018734	0.704648	-1.41915	Baseline down vs Unloading	-0.0196122	7.20737	0.00143598	0.0025901	1
98626	cg03940157	SEZ6	0.00410827	0.00410827	0.704715	-1.41901	Baseline down vs Unloading	-0.0420804	12.0739	0.00661085	0.00711792	1
125206	cg20691120	EFCAB5	0.0390969	0.0390969	0.704722	-1.419	Baseline down vs Unloading	-0.0296577	5.26209	0.00328377	0.00811254	1
102316	cg25075147	WIPF1	0.0460337	0.0460337	0.704948	-1.41855	Baseline down vs Unloading	-0.0155671	4.86404	0.000904717	0.00241801	1
53816	cg05966809	SNX24	0.0447462	0.0447462	0.705008	-1.41842	Baseline down vs Unloading	-0.0182756	4.93231	0.00124693	0.0032865	1
70423	cg10126874	CRY1	0.0036436	0.0036436	0.705126	-1.41819	Baseline down vs Unloading	-0.0312211	12.5129	0.0036391	0.00378076	1
68622	cg09259182		0.04551	0.04551	0.705152	-1.41813	Baseline down vs Unloading	-0.0450957	4.89153	0.00759221	0.0201775	1
411738	cg04694619	ANO7	0.0191646	0.0191646	0.705244	-1.41795	Baseline down vs Unloading	-0.0195252	7.14345	0.00142328	0.00259015	1
20872	cg14299539	SPTLC1	0.0395667	0.0395667	0.705503	-1.41743	Baseline down vs Unloading	-0.040789	5.23257	0.0062113	0.0154316	1
93752	cg02952686	LRRC28	0.0235403	0.0235403	0.705717	-1.417	Baseline down vs Unloading	-0.0219816	6.57637	0.00180391	0.00356592	1
103216	cg24438145	SPATA20	0.024681	0.024681	0.705858	-1.41672	Baseline down vs Unloading	-0.0341171	6.44872	0.0043455	0.00876012	1
1678	cg18973586	DGKQ	0.00478718	0.00478718	0.706057	-1.41632	Baseline down vs Unloading	-0.0186715	11.5267	0.00130154	0.00146789	1
53338	cg13918058		0.0106062	0.0106062	0.706088	-1.41625	Baseline down vs Unloading	-0.0325348	8.89035	0.00395178	0.00577852	1
137418	cg26014827		0.00531114	0.00531114	0.706173	-1.41608	Baseline down vs Unloading	-0.0463014	11.1627	0.00800358	0.00932088	1
61878	cg09621572	LTA	0.0434507	0.0434507	0.706538	-1.41535	Baseline down vs Unloading	-0.0195784	5.0034	0.00143104	0.00371818	1
103517	cg02600772		0.0468255	0.0468255	0.706559	-1.41531	Baseline down vs Unloading	-0.0214405	4.82317	0.0017162	0.00462571	1
133563	cg21151883	TADA2B	0.0197961	0.0197961	0.706771	-1.41489	Baseline down vs Unloading	-0.0301505	7.05272	0.0033938	0.00625565	1
716475	cg08781530		0.00954069	0.00954069	0.707164	-1.4141	Baseline down vs Unloading	-0.0135861	9.22166	0.000689104	0.000971447	1
118983	cg25135198	TBP	0.0209077	0.0209077	0.707341	-1.41374	Baseline down vs Unloading	-0.0401793	6.90093	0.00602699	0.0113537	1
115579	cg05252940	SH3PXD2B	0.0230553	0.0230553	0.707385	-1.41366	Baseline down vs Unloading	-0.0291866	6.63285	0.00318027	0.00623314	1
94110	cg07969588	LOC440600	0.0323414	0.0323414	0.707393	-1.41364	Baseline down vs Unloading	-0.0120313	5.73961	0.00054041	0.00122401	1
97655	cg21194937	AP3D1	0.038104	0.038104	0.707486	-1.41345	Baseline down vs Unloading	-0.0242368	5.32589	0.00219305	0.00535303	1
3316	cg00061811	LOC102724511	0.00539467	0.00539467	0.707636	-1.41316	Baseline down vs Unloading	-0.0262293	11.1086	0.00256845	0.00300577	1
2875	cg02011446	LYL1	0.0316836	0.0316836	0.707818	-1.41279	Baseline down vs Unloading	-0.0202117	5.79232	0.00152512	0.00342291	1
134224	cg07405491	B3GAT1	0.0260485	0.0260485	0.707933	-1.41256	Baseline down vs Unloading	-0.0192106	6.30453	0.00137778	0.002841	1
80151	cg06521025	RASAL1	0.0442144	0.0442144	0.708097	-1.41224	Baseline down vs Unloading	-0.0219839	4.96119	0.00180429	0.00472786	1
129746	cg24210478		0.0499111	0.0499111	0.708121	-1.41219	Baseline down vs Unloading	-0.0151801	4.6714	0.000860294	0.0023941	1
69499	cg02552250	RCBTB2	0.0227834	0.0227834	0.708128	-1.41217	Baseline down vs Unloading	-0.0267068	6.66514	0.00266282	0.00519368	1
121510	cg25123442	PTGER3	0.0440032	0.0440032	0.708199	-1.41203	Baseline down vs Unloading	-0.0380553	4.97278	0.00540664	0.0141342	1
63218	cg09826019	C17orf107	0.0160013	0.0160013	0.708211	-1.41201	Baseline down vs Unloading	-0.0231362	7.6577	0.00199839	0.00339255	1
475195	cg14115119	SPAG9	0.00656298	0.00656298	0.708267	-1.4119	Baseline down vs Unloading	-0.058164	10.4399	0.0126301	0.0157273	1
126492	cg02320885		0.0480073	0.0480073	0.708418	-1.4116	Baseline down vs Unloading	-0.0236929	4.76367	0.00209572	0.0057192	1
110144	cg24755144	SLC12A6	0.022566	0.022566	0.708601	-1.41123	Baseline down vs Unloading	-0.0250519	6.69127	0.00234303	0.00455211	1
122968	cg02850401		0.0103637	0.0103637	0.709023	-1.41039	Baseline down vs Unloading	-0.0191939	8.96225	0.00137538	0.00199504	1
21252	cg25010929	GRID1	0.0492244	0.0492244	0.709325	-1.40979	Baseline down vs Unloading	-0.0301332	4.70419	0.00338991	0.009368	1
106323	cg03530740	TCF3	0.037932	0.037932	0.709331	-1.40978	Baseline down vs Unloading	-0.0118014	5.33714	0.00051995	0.00126647	1
127452	cg00140235	EEA1	0.0035761	0.0035761	0.709614	-1.40922	Baseline down vs Unloading	-0.0544146	12.582	0.0110542	0.0114214	1
125175	cg01781805	CNOT8	0.0235138	0.0235138	0.709648	-1.40915	Baseline down vs Unloading	-0.0497879	6.57942	0.00925431	0.0182852	1
72732	cg24855295	MMAA	0.0204386	0.0204386	0.709968	-1.40851	Baseline down vs Unloading	-0.0451283	6.9638	0.00760316	0.0141936	1
121910	cg21528136	MRPL38	0.0383456	0.0383456	0.71003	-1.40839	Baseline down vs Unloading	-0.0302446	5.31018	0.00341502	0.00836041	1
125687	cg09797645	CREM	0.0140127	0.0140127	0.710177	-1.4081	Baseline down vs Unloading	-0.0460488	8.04621	0.0079165	0.0127904	1
120516	cg03777414	TVP23A	0.0495552	0.0495552	0.710395	-1.40767	Baseline down vs Unloading	-0.0171667	4.68833	0.0011002	0.00305068	1
16844	cg02540579	C9orf16	0.0367616	0.0367616	0.710628	-1.40721	Baseline down vs Unloading	-0.0397621	5.41533	0.00590249	0.0141695	1
93461	cg20190357	USP4	0.00823111	0.00823111	0.710708	-1.40705	Baseline down vs Unloading	-0.0311629	9.69348	0.00362553	0.00486223	1
122263	cg14690827	EFCAB6	0.0265013	0.0265013	0.710793	-1.40688	Baseline down vs Unloading	-0.0279673	6.25874	0.00292009	0.00606531	1
112820	cg13261971		0.038908	0.038908	0.71081	-1.40685	Baseline down vs Unloading	-0.0152027	5.27408	0.000862855	0.00212684	1
34572	cg12078775		0.0495302	0.0495302	0.710881	-1.4067	Baseline down vs Unloading	-0.0277916	4.68952	0.00288353	0.00799355	1
18430	cg18978880	ZNF383	0.000865611	0.000865611	0.710909	-1.40665	Baseline down vs Unloading	-0.0324003	18.4774	0.00391919	0.00275739	1
130183	cg25979624		0.0488823	0.0488823	0.711036	-1.4064	Baseline down vs Unloading	-0.0108697	4.72073	0.000441098	0.0012147	1
113279	cg13633952	CSRNP1	0.00800042	0.00800042	0.711214	-1.40605	Baseline down vs Unloading	-0.0487318	9.78565	0.00886589	0.0117781	1
112329	cg15445478	GCFC2	0.00955823	0.00955823	0.711428	-1.40562	Baseline down vs Unloading	-0.0498709	9.21586	0.0092852	0.0130978	1
111310	cg04017458		0.0459948	0.0459948	0.711445	-1.40559	Baseline down vs Unloading	-0.0878519	4.86607	0.0288137	0.0769775	1
78349	cg02305586		0.0024331	0.0024331	0.71152	-1.40544	Baseline down vs Unloading	-0.07443	14.0534	0.020682	0.0191318	1
12760	cg25108478		0.0320162	0.0320162	0.71166	-1.40516	Baseline down vs Unloading	-0.0356152	5.7655	0.00473552	0.0106776	1
45009	cg12646754	TTC34	0.0375956	0.0375956	0.711877	-1.40474	Baseline down vs Unloading	-0.0451182	5.35932	0.00759977	0.0184346	1
725727	cg22605943	BBX	0.0497074	0.0497074	0.711998	-1.4045	Baseline down vs Unloading	-0.00773832	4.68107	0.000223558	0.000620852	1
5505	cg02004851	PCDHA6	0.0111097	0.0111097	0.712059	-1.40438	Baseline down vs Unloading	-0.0398557	8.74705	0.00593033	0.00881375	1
658855	cg23840963	UBE3C	0.00740218	0.00740218	0.71209	-1.40432	Baseline down vs Unloading	-0.136203	10.0398	0.0692578	0.0896777	1
36471	cg12081897	TRNP1	0.0199618	0.0199618	0.712165	-1.40417	Baseline down vs Unloading	-0.0526875	7.02947	0.0103637	0.0191661	1
36920	cg01973124	GBX2	0.0369636	0.0369636	0.712416	-1.40367	Baseline down vs Unloading	-0.027884	5.40163	0.00290274	0.00698596	1
97363	cg00672507	HGSNAT	0.0376998	0.0376998	0.712425	-1.40366	Baseline down vs Unloading	-0.0371885	5.35242	0.00516314	0.0125403	1
26686	cg10308906		0.0415434	0.0415434	0.712643	-1.40323	Baseline down vs Unloading	-0.0398778	5.11277	0.0059369	0.0150955	1
104038	cg00335252	RBMS1	0.0123222	0.0123222	0.712719	-1.40308	Baseline down vs Unloading	-0.0268591	8.43097	0.00269327	0.00415284	1
116563	cg04395369	LPAR2	0.0352495	0.0352495	0.712831	-1.40286	Baseline down vs Unloading	-0.0440259	5.52082	0.00723626	0.0170394	1
126351	cg15134801	ELOVL7	0.0209859	0.0209859	0.713082	-1.40236	Baseline down vs Unloading	-0.0240638	6.89062	0.00216185	0.0040786	1
131625	cg17831900	PHIP	0.0226199	0.0226199	0.713243	-1.40205	Baseline down vs Unloading	-0.0370354	6.68477	0.00512073	0.00995838	1
486840	cg18240463	PRDM16	0.0430983	0.0430983	0.713383	-1.40177	Baseline down vs Unloading	-0.112282	5.02317	0.0470675	0.121811	1
132262	cg22105090	DHX8	0.0289803	0.0289803	0.713418	-1.4017	Baseline down vs Unloading	-0.0341445	6.02337	0.00435249	0.0093938	1
73642	cg09002836	PGBD1	0.0350702	0.0350702	0.713535	-1.40147	Baseline down vs Unloading	-0.0295768	5.53368	0.00326587	0.00767234	1
17608	cg24070636	ADGRF3	0.0202773	0.0202773	0.713716	-1.40112	Baseline down vs Unloading	-0.0178623	6.98582	0.00119117	0.00221666	1
113714	cg21540266		0.0345103	0.0345103	0.713822	-1.40091	Baseline down vs Unloading	-0.0270944	5.57436	0.00274066	0.00639152	1
100023	cg09144709	ATP1A1	0.0219915	0.0219915	0.714019	-1.40052	Baseline down vs Unloading	-0.0401045	6.7618	0.00600457	0.0115442	1
38161	cg13471424		0.00782372	0.00782372	0.714046	-1.40047	Baseline down vs Unloading	-0.0204289	9.85837	0.00155808	0.0020546	1
139416	cg00831710	LY6H	0.035533	0.035533	0.714098	-1.40037	Baseline down vs Unloading	-0.0211639	5.50064	0.00167221	0.00395203	1
114640	cg22977667	XBP1	0.0447789	0.0447789	0.714208	-1.40015	Baseline down vs Unloading	-0.0255314	4.93055	0.00243358	0.00641643	1
56358	cg10530063	SEC61G	0.0341992	0.0341992	0.71435	-1.39987	Baseline down vs Unloading	-0.0062387	5.5973	0.000145306	0.000337481	1
93044	cg12437873	LOC101927204	0.0273054	0.0273054	0.714407	-1.39976	Baseline down vs Unloading	-0.023734	6.17965	0.00210301	0.00442405	1
53036	cg04102586	SLC35A3	0.00757285	0.00757285	0.71446	-1.39966	Baseline down vs Unloading	-0.0714619	9.96496	0.0190654	0.0248722	1
112945	cg11040095	NFIL3	0.0301617	0.0301617	0.714465	-1.39965	Baseline down vs Unloading	-0.0320008	5.9194	0.00382313	0.00839623	1
44145	cg06921666	TEAD4	0.0115304	0.0115304	0.714811	-1.39897	Baseline down vs Unloading	-0.0222063	8.63299	0.00184099	0.00277225	1
69873	cg24035682	KDM2B	0.0247534	0.0247534	0.714917	-1.39876	Baseline down vs Unloading	-0.0235499	6.44085	0.00207049	0.00417901	1
92670	cg12269355	NT5C	0.0338805	0.0338805	0.715022	-1.39856	Baseline down vs Unloading	-0.0199216	5.62105	0.00148165	0.00342667	1
46691	cg17152477	QRICH1	0.0487549	0.0487549	0.715356	-1.39791	Baseline down vs Unloading	-0.0271393	4.72693	0.00274975	0.00756235	1
135201	cg23255486	ANO6	0.0390716	0.0390716	0.7154	-1.39782	Baseline down vs Unloading	-0.0223865	5.2637	0.00187099	0.00462086	1
66441	cg05744193	ORC2	0.00720602	0.00720602	0.71555	-1.39753	Baseline down vs Unloading	-0.0460917	10.1285	0.00793125	0.0101799	1
105722	cg12104984	AAAS	0.0472132	0.0472132	0.71557	-1.39749	Baseline down vs Unloading	-0.0363642	4.80346	0.0049368	0.0133609	1
113998	cg24789467	SHROOM1	0.024612	0.024612	0.715686	-1.39726	Baseline down vs Unloading	-0.0299487	6.45624	0.00334851	0.00674241	1
135058	cg10863458	CARD8	0.0447642	0.0447642	0.715801	-1.39704	Baseline down vs Unloading	-0.0153604	4.93134	0.000880849	0.0023221	1
39769	cg01099231		0.0269318	0.0269318	0.71581	-1.39702	Baseline down vs Unloading	-0.0266359	6.21605	0.00264869	0.00553937	1
45478	cg27628854	SNTB1	0.0139347	0.0139347	0.715858	-1.39692	Baseline down vs Unloading	-0.0362524	8.06273	0.00490647	0.00791098	1
103110	cg21338031	STARD3	0.0321405	0.0321405	0.715928	-1.39679	Baseline down vs Unloading	-0.0160537	5.75557	0.000962157	0.00217321	1
129795	cg04810284	LINC01088	0.00590335	0.00590335	0.716027	-1.3966	Baseline down vs Unloading	-0.038364	10.7985	0.00549471	0.00661489	1
121470	cg23023854	KLC2	0.0219111	0.0219111	0.716116	-1.39642	Baseline down vs Unloading	-0.0315426	6.77185	0.00371443	0.00713065	1
20121	cg27576485	PTRF	0.0235832	0.0235832	0.716345	-1.39597	Baseline down vs Unloading	-0.0239735	6.57143	0.00214565	0.00424465	1
127959	cg24722950	LOC101927780	0.0480045	0.0480045	0.716444	-1.39578	Baseline down vs Unloading	-0.0361101	4.76382	0.00486804	0.0132844	1
59820	cg26560656	PQLC1	0.0253966	0.0253966	0.716492	-1.39569	Baseline down vs Unloading	-0.0358576	6.37212	0.00480021	0.00979308	1
94942	cg11748880	COPS2	0.0332171	0.0332171	0.716506	-1.39566	Baseline down vs Unloading	-0.0222724	5.67136	0.00185195	0.00424509	1
122698	cg10238213	ENKD1	0.0332832	0.0332832	0.716513	-1.39565	Baseline down vs Unloading	-0.0238593	5.66629	0.00212527	0.00487594	1
127476	cg04682135	PQLC2L	0.0281852	0.0281852	0.716586	-1.39551	Baseline down vs Unloading	-0.0318296	6.09619	0.00378232	0.00806571	1
69108	cg23465427	DLG4	0.0303099	0.0303099	0.716906	-1.39488	Baseline down vs Unloading	-0.0173158	5.90669	0.00111939	0.00246365	1
7963	cg26937809	CENPL	0.0169895	0.0169895	0.716998	-1.3947	Baseline down vs Unloading	-0.0399946	7.48511	0.00597173	0.0103716	1
123946	cg12700145		0.0245979	0.0245979	0.71718	-1.39435	Baseline down vs Unloading	-0.0274373	6.45777	0.00281048	0.00565771	1
107592	cg04724176		0.0022974	0.0022974	0.717358	-1.394	Baseline down vs Unloading	-0.0386538	14.2805	0.00557805	0.00507787	1
57726	cg25741116		0.0388418	0.0388418	0.71741	-1.3939	Baseline down vs Unloading	-0.0308367	5.2783	0.00355003	0.00874343	1
47447	cg12171866	TOX	0.0204739	0.0204739	0.717424	-1.39388	Baseline down vs Unloading	-0.0177762	6.95902	0.00117971	0.00220379	1
135905	cg24504999	C15orf41	0.0186818	0.0186818	0.717507	-1.39372	Baseline down vs Unloading	-0.0280316	7.21523	0.00293354	0.00528549	1
80934	cg25601515		0.0154951	0.0154951	0.717587	-1.39356	Baseline down vs Unloading	-0.0360975	7.75101	0.00486463	0.00815896	1
53392	cg21320455	GAA	0.0428328	0.0428328	0.717644	-1.39345	Baseline down vs Unloading	-0.0584361	5.0382	0.0127485	0.0328949	1
10523	cg06938699	MUC6	0.0263644	0.0263644	0.71767	-1.3934	Baseline down vs Unloading	-0.0274411	6.27248	0.00281124	0.00582643	1
731363	cg25176746	MYF6	0.0313614	0.0313614	0.717738	-1.39327	Baseline down vs Unloading	-0.0380778	5.81861	0.00541302	0.0120938	1
119538	cg09093811	KIFC1	0.0281337	0.0281337	0.71837	-1.39204	Baseline down vs Unloading	-0.0438338	6.10099	0.00717324	0.0152847	1
91411	cg26956263	BRAF	0.0464478	0.0464478	0.718531	-1.39173	Baseline down vs Unloading	-0.0521769	4.84257	0.0101637	0.0272849	1
133564	cg10860619	JADE3	0.00772326	0.00772326	0.718571	-1.39165	Baseline down vs Unloading	-0.0406892	9.90057	0.00618093	0.00811591	1
246723	cg07221695	SIPA1L2	0.0138551	0.0138551	0.718734	-1.39134	Baseline down vs Unloading	-0.0256928	8.07973	0.00246444	0.00396519	1
118777	cg19476647	LTBR	0.00826471	0.00826471	0.718929	-1.39096	Baseline down vs Unloading	-0.0193326	9.68031	0.00139532	0.00187383	1
139855	cg22691505	CYTH3	0.036	0.036	0.718951	-1.39092	Baseline down vs Unloading	-0.0121897	5.46781	0.000554733	0.00131891	1
81707	cg14350800	VAV2	0.0181772	0.0181772	0.718959	-1.3909	Baseline down vs Unloading	-0.030245	7.29262	0.00341509	0.00608783	1
112351	cg08692937	C1orf106	0.0109209	0.0109209	0.719259	-1.39032	Baseline down vs Unloading	-0.0307622	8.79989	0.0035329	0.00521913	1
82095	cg12424965	EXOC2	0.0209428	0.0209428	0.719286	-1.39027	Baseline down vs Unloading	-0.0275117	6.89629	0.00282573	0.00532671	1
516678	cg19819089	SIK3	0.00437372	0.00437372	0.71968	-1.38951	Baseline down vs Unloading	-0.108166	11.8482	0.0436799	0.047926	1
132827	cg24627332	FILIP1	0.0363386	0.0363386	0.719682	-1.3895	Baseline down vs Unloading	-0.0377219	5.44432	0.00531232	0.0126848	1
134520	cg14727550	FAM20C	0.0355006	0.0355006	0.719801	-1.38927	Baseline down vs Unloading	-0.0195662	5.50294	0.00142925	0.00337643	1
93784	cg10654496	ENO4	0.0374785	0.0374785	0.719846	-1.38919	Baseline down vs Unloading	-0.0239268	5.36709	0.00213731	0.00517692	1
136610	cg09584801	SSTR2	0.0456943	0.0456943	0.719843	-1.38919	Baseline down vs Unloading	-0.0220188	4.88182	0.00181003	0.00482	1
14474	cg23047079		0.0341346	0.0341346	0.720005	-1.38888	Baseline down vs Unloading	-0.0393456	5.60209	0.00577947	0.0134116	1
25738	cg14742079	CDC42EP1	0.0363621	0.0363621	0.720016	-1.38886	Baseline down vs Unloading	-0.0298467	5.4427	0.00332575	0.00794362	1
112486	cg22967612	ZNF335	0.0301616	0.0301616	0.720085	-1.38873	Baseline down vs Unloading	-0.025218	5.91941	0.00237421	0.00521416	1
786824	cg26122710		0.0482167	0.0482167	0.720265	-1.38838	Baseline down vs Unloading	-0.0456769	4.75331	0.00778914	0.0213028	1
117822	cg08940424	POLM	0.0194773	0.0194773	0.720333	-1.38825	Baseline down vs Unloading	-0.0336944	7.09809	0.00423851	0.00776273	1
66290	cg25661132	ZDHHC14	0.0275379	0.0275379	0.720357	-1.3882	Baseline down vs Unloading	-0.0222271	6.15729	0.00184443	0.00389418	1
65960	cg01636873	CARKD	0.0273353	0.0273353	0.720379	-1.38816	Baseline down vs Unloading	-0.038682	6.17677	0.00558617	0.011757	1
52492	cg15642854	LOC101929574	0.011812	0.011812	0.720425	-1.38807	Baseline down vs Unloading	-0.0387154	8.55934	0.00559583	0.00849899	1
46033	cg23058319	TRIM62	0.00807248	0.00807248	0.720767	-1.38741	Baseline down vs Unloading	-0.0366797	9.75653	0.00502284	0.00669264	1
122468	cg00663163	EPN1	0.0466528	0.0466528	0.720819	-1.38731	Baseline down vs Unloading	-0.0300215	4.83201	0.00336482	0.00905268	1
23177	cg24664312	FBXO2	0.00981545	0.00981545	0.720867	-1.38722	Baseline down vs Unloading	-0.0251821	9.13224	0.00236745	0.00337013	1
133444	cg03890998		0.0405668	0.0405668	0.721122	-1.38673	Baseline down vs Unloading	-0.0141693	5.1711	0.000749538	0.00188432	1
56330	cg14425796	RNF8	0.0474141	0.0474141	0.721133	-1.38671	Baseline down vs Unloading	-0.025968	4.79332	0.00251753	0.00682781	1
104645	cg03443162	HID1-AS1	0.0234518	0.0234518	0.721148	-1.38668	Baseline down vs Unloading	-0.0372564	6.58657	0.00518203	0.0102278	1
107526	cg23268197	INSL3	0.0413872	0.0413872	0.721237	-1.38651	Baseline down vs Unloading	-0.026427	5.12198	0.00260731	0.00661755	1
102033	cg03387353	RAB2A	0.02076	0.02076	0.721242	-1.3865	Baseline down vs Unloading	-0.0229697	6.92056	0.00196973	0.00370006	1
113392	cg06226283	RELN	0.0314311	0.0314311	0.721582	-1.38584	Baseline down vs Unloading	-0.0192949	5.8129	0.00138989	0.00310836	1
110588	cg03683004	DPEP2	0.0170867	0.0170867	0.721608	-1.38579	Baseline down vs Unloading	-0.0335881	7.46878	0.0042118	0.00733096	1
137001	cg22498099	CHRNA5	0.0262149	0.0262149	0.721668	-1.38568	Baseline down vs Unloading	-0.0193398	6.2876	0.00139636	0.00288707	1
7223	cg03986829	FEZF2	0.00273458	0.00273458	0.721768	-1.38549	Baseline down vs Unloading	-0.0374517	13.5975	0.00523647	0.00500638	1
134509	cg16105258	STIM1	0.0263896	0.0263896	0.721891	-1.38525	Baseline down vs Unloading	-0.0183082	6.26996	0.00125138	0.00259458	1
83790	cg02667022	JAKMIP2	0.0233288	0.0233288	0.722009	-1.38502	Baseline down vs Unloading	-0.0140782	6.60082	0.000739934	0.00145726	1
23744	cg14163665	ALK	0.0406388	0.0406388	0.722258	-1.38455	Baseline down vs Unloading	-0.025453	5.16674	0.00241865	0.00608556	1
99382	cg09294038	NDRG3	0.0333187	0.0333187	0.722273	-1.38452	Baseline down vs Unloading	-0.0132854	5.66357	0.000658938	0.00151251	1
4682	cg15346168	NFATC4	0.0466854	0.0466854	0.722366	-1.38434	Baseline down vs Unloading	-0.0228297	4.83034	0.0019458	0.00523677	1
102523	cg02746900		0.0323283	0.0323283	0.722404	-1.38427	Baseline down vs Unloading	-0.0506299	5.74064	0.00956998	0.0216718	1
238	cg01421963	ZNF441	0.0187334	0.0187334	0.722427	-1.38422	Baseline down vs Unloading	-0.0223412	7.20746	0.00186341	0.00336101	1
125551	cg03222310	ZNF529-AS1	0.0341278	0.0341278	0.722435	-1.38421	Baseline down vs Unloading	-0.0474304	5.6026	0.00839867	0.0194879	1
456317	cg00021242	FAM189A1	0.0266562	0.0266562	0.722692	-1.38372	Baseline down vs Unloading	-0.0552439	6.24329	0.0113937	0.0237244	1
101508	cg25572393	ELFN2	0.0323544	0.0323544	0.722748	-1.38361	Baseline down vs Unloading	-0.025863	5.73858	0.00249721	0.00565709	1
99886	cg09521623	GPM6B	0.031453	0.031453	0.722768	-1.38357	Baseline down vs Unloading	-0.0120844	5.81111	0.000545192	0.00121965	1
804770	cg16993462	DPP6	0.0230883	0.0230883	0.722811	-1.38349	Baseline down vs Unloading	-0.030216	6.62897	0.00340856	0.0066845	1
109152	cg07108206	NPPC	0.0378423	0.0378423	0.722892	-1.38333	Baseline down vs Unloading	-0.0300686	5.34303	0.00337539	0.00821258	1
102203	cg06337230	FIG4	0.0484678	0.0484678	0.722916	-1.38329	Baseline down vs Unloading	-0.0442584	4.74096	0.00731289	0.0200524	1
115149	cg14190761	NPDC1	0.00588823	0.00588823	0.723008	-1.38311	Baseline down vs Unloading	-0.0509546	10.8073	0.00969313	0.0116598	1
26078	cg21694790	KDM2A	0.00966659	0.00966659	0.723046	-1.38304	Baseline down vs Unloading	-0.0274073	9.18032	0.00280432	0.00397112	1
693186	cg11413962		0.00192114	0.00192114	0.723202	-1.38274	Baseline down vs Unloading	-0.226601	15.0018	0.191699	0.166119	1
47233	cg16626466	RADIL	0.0219608	0.0219608	0.723201	-1.38274	Baseline down vs Unloading	-0.0204738	6.76563	0.00156492	0.00300696	1
125671	cg14461492	PBRM1	0.0463239	0.0463239	0.723401	-1.38236	Baseline down vs Unloading	-0.0349745	4.84896	0.00456668	0.0122432	1
129725	cg21440829	VGF	0.047364	0.047364	0.723402	-1.38236	Baseline down vs Unloading	-0.0436181	4.79584	0.0071028	0.0192534	1
91687	cg22271113	NDEL1	0.0380693	0.0380693	0.723495	-1.38218	Baseline down vs Unloading	-0.0952778	5.32815	0.0338906	0.0826887	1
109612	cg06525651	FAM196A	0.0417409	0.0417409	0.723693	-1.3818	Baseline down vs Unloading	-0.0321441	5.10117	0.00385744	0.00983045	1
10680	cg12223502		0.0344068	0.0344068	0.723868	-1.38147	Baseline down vs Unloading	-0.0372467	5.58196	0.00517931	0.0120622	1
115651	cg00939226	JAM3	0.0113277	0.0113277	0.723977	-1.38126	Baseline down vs Unloading	-0.0402485	8.68734	0.0060478	0.0090501	1
124836	cg16721321	SPON2	0.00855663	0.00855663	0.724158	-1.38091	Baseline down vs Unloading	-0.0554491	9.56842	0.0114785	0.0155951	1
118882	cg24658452	RPS12	0.0413857	0.0413857	0.724233	-1.38077	Baseline down vs Unloading	-0.0356436	5.12208	0.00474307	0.0120381	1
22487	cg07020453	TSSC1	0.0175422	0.0175422	0.72443	-1.3804	Baseline down vs Unloading	-0.0284509	7.39363	0.00302196	0.00531343	1
94137	cg21408734		0.020359	0.020359	0.724756	-1.37977	Baseline down vs Unloading	-0.0300602	6.97464	0.0033735	0.00628786	1
132161	cg16956543	PHF21B	0.0129253	0.0129253	0.724837	-1.37962	Baseline down vs Unloading	-0.036617	8.28698	0.00500568	0.00785254	1
82264	cg26753088	EFNA2	0.0125285	0.0125285	0.724891	-1.37952	Baseline down vs Unloading	-0.0327649	8.3808	0.00400787	0.00621686	1
116091	cg12054341	GDF1	0.0323919	0.0323919	0.724984	-1.37934	Baseline down vs Unloading	-0.018363	5.73561	0.00125888	0.0028533	1
136664	cg26099834	LINC01169	0.0472023	0.0472023	0.725013	-1.37929	Baseline down vs Unloading	-0.0240168	4.80401	0.00215342	0.0058273	1
118403	cg10700964	TNFRSF10B	0.0399656	0.0399656	0.725131	-1.37906	Baseline down vs Unloading	-0.0283255	5.20783	0.00299539	0.00747721	1
67005	cg23496400	VSNL1	0.0389371	0.0389371	0.72516	-1.37901	Baseline down vs Unloading	-0.0420882	5.27223	0.00661328	0.0163067	1
109721	cg03195665	FPR2	0.00841896	0.00841896	0.725201	-1.37893	Baseline down vs Unloading	-0.0389634	9.62062	0.00566774	0.00765861	1
94815	cg16278107	ARHGEF17	0.0316796	0.0316796	0.725319	-1.3787	Baseline down vs Unloading	-0.0375631	5.79264	0.00526768	0.0118219	1
91530	cg09192942	TERF2IP	0.0362681	0.0362681	0.725339	-1.37867	Baseline down vs Unloading	-0.0254239	5.44919	0.00241313	0.00575694	1
113099	cg14180502	KDM4C	0.0203795	0.0203795	0.725548	-1.37827	Baseline down vs Unloading	-0.0201677	6.97184	0.00151849	0.00283144	1
1805	cg24924221	RHOBTB2	0.049469	0.049469	0.72568	-1.37802	Baseline down vs Unloading	-0.0147237	4.69245	0.000809344	0.00224221	1
125986	cg23694993	LINC00476	0.0147771	0.0147771	0.725733	-1.37792	Baseline down vs Unloading	-0.021889	7.88966	0.00178875	0.00294736	1
101530	cg11635074	VPS25	0.0182918	0.0182918	0.725776	-1.37784	Baseline down vs Unloading	-0.0182632	7.27482	0.00124524	0.00222522	1
92542	cg20264529	MTPAP	0.0258908	0.0258908	0.725815	-1.37776	Baseline down vs Unloading	-0.0259641	6.3207	0.00251677	0.00517632	1
559264	cg24518017	ELAVL4	0.00762958	0.00762958	0.725853	-1.37769	Baseline down vs Unloading	-0.0609379	9.94049	0.0138634	0.0181304	1
137944	cg17124278	CSNK2B	0.0443073	0.0443073	0.725887	-1.37763	Baseline down vs Unloading	-0.0397638	4.95612	0.00590299	0.0154837	1
50997	cg26784201	MYOZ3	0.0434654	0.0434654	0.726097	-1.37723	Baseline down vs Unloading	-0.0382954	5.00258	0.00547506	0.0142278	1
12151	cg04311476	NDUFS2	0.010994	0.010994	0.726195	-1.37704	Baseline down vs Unloading	-0.0275909	8.7793	0.00284202	0.00420834	1
99748	cg18452149	KIAA1524	0.0163323	0.0163323	0.726215	-1.377	Baseline down vs Unloading	-0.0380543	7.59854	0.00540635	0.00924947	1
54478	cg26762198	ITFG3	0.0292822	0.0292822	0.726347	-1.37675	Baseline down vs Unloading	-0.0371851	5.99633	0.00516219	0.0111916	1
119810	cg01348799	ZNF616	0.0156259	0.0156259	0.72637	-1.37671	Baseline down vs Unloading	-0.0207074	7.72657	0.00160084	0.00269343	1
128886	cg03513645	MYO19	0.0143707	0.0143707	0.72666	-1.37616	Baseline down vs Unloading	-0.0323452	7.97169	0.00390585	0.00636955	1
105135	cg01541987	PAX9	0.0380589	0.0380589	0.726724	-1.37604	Baseline down vs Unloading	-0.0367312	5.32883	0.00503696	0.012288	1
648274	cg12909455		0.019343	0.019343	0.726729	-1.37603	Baseline down vs Unloading	-0.0272193	7.11748	0.00276598	0.00505204	1
616	cg19509514	CHD4	0.0347021	0.0347021	0.726768	-1.37595	Baseline down vs Unloading	-0.0510661	5.56034	0.00973558	0.0227617	1
110311	cg12549268		0.0227993	0.0227993	0.726959	-1.37559	Baseline down vs Unloading	-0.0347141	6.66324	0.00449891	0.00877739	1
138538	cg07710883	CAPN1	0.0439105	0.0439105	0.726973	-1.37557	Baseline down vs Unloading	-0.0191863	4.97789	0.00137429	0.00358902	1
104925	cg26642890	ZKSCAN2	0.00260151	0.00260151	0.727102	-1.37532	Baseline down vs Unloading	-0.0425475	13.7911	0.00675842	0.00637071	1
58361	cg18395189	HRNR	0.00150786	0.00150786	0.72724	-1.37506	Baseline down vs Unloading	-0.0273811	16.0119	0.00279897	0.00227248	1
115584	cg14397171	CHSY1	0.0326315	0.0326315	0.727319	-1.37491	Baseline down vs Unloading	-0.0349542	5.71676	0.00456136	0.0103726	1
96969	cg06333957	ZFP64	0.0406004	0.0406004	0.727375	-1.37481	Baseline down vs Unloading	-0.026862	5.16906	0.00269385	0.00677494	1
117597	cg14720236	SNX7	0.0188696	0.0188696	0.727454	-1.37466	Baseline down vs Unloading	-0.0183311	7.18707	0.0012545	0.00226915	1
130321	cg05238741	FIGNL2	0.0153507	0.0153507	0.727536	-1.3745	Baseline down vs Unloading	-0.0455305	7.7783	0.00773929	0.0129348	1
69050	cg26951440	LINC01475	0.0389791	0.0389791	0.727538	-1.3745	Baseline down vs Unloading	-0.0525529	5.26956	0.0103107	0.0254366	1
118453	cg16059038	TMEM235	0.0311847	0.0311847	0.72759	-1.3744	Baseline down vs Unloading	-0.0195934	5.83317	0.00143323	0.00319414	1
127815	cg08974450	ATP2C2	0.00603502	0.00603502	0.727597	-1.37439	Baseline down vs Unloading	-0.0349851	10.7233	0.00456945	0.00553958	1
136081	cg19413799	TXLNA	0.0395912	0.0395912	0.727636	-1.37431	Baseline down vs Unloading	-0.0552803	5.23105	0.0114087	0.0283525	1
131695	cg17330695	XRCC5	0.0457243	0.0457243	0.727679	-1.37423	Baseline down vs Unloading	-0.0334631	4.88024	0.00418051	0.0111361	1
124141	cg07582047	CCDC85B	0.0336288	0.0336288	0.727702	-1.37419	Baseline down vs Unloading	-0.0278805	5.64	0.002902	0.00668901	1
122430	cg01363714	LINC00605	0.0262698	0.0262698	0.727783	-1.37404	Baseline down vs Unloading	-0.0276456	6.28204	0.00285331	0.00590463	1
88720	cg15797180	SMAP2	0.0226885	0.0226885	0.727985	-1.37365	Baseline down vs Unloading	-0.0172197	6.67651	0.001107	0.00215547	1
116898	cg18313340	LINC00403	0.0206845	0.0206845	0.728023	-1.37358	Baseline down vs Unloading	-0.017413	6.93064	0.001132	0.00212332	1
39739	cg23220083	MARVELD2	0.0339468	0.0339468	0.728032	-1.37357	Baseline down vs Unloading	-0.0331512	5.61609	0.00410294	0.00949741	1
564163	cg22253436	KCNK9	0.0256061	0.0256061	0.728087	-1.37346	Baseline down vs Unloading	-0.012698	6.35019	0.000601956	0.00123232	1
116851	cg15404858	NKX2-2	0.0273955	0.0273955	0.728154	-1.37334	Baseline down vs Unloading	-0.0306801	6.17096	0.00351408	0.0074029	1
128432	cg18730841	MFGE8	0.0065426	0.0065426	0.728325	-1.37301	Baseline down vs Unloading	-0.0481713	10.4503	0.00866311	0.0107768	1
33643	cg19051195	SUPT6H	0.0225361	0.0225361	0.728411	-1.37285	Baseline down vs Unloading	-0.0305438	6.6949	0.00348291	0.00676304	1
49866	cg02962406	ISM1	0.0482922	0.0482922	0.728562	-1.37257	Baseline down vs Unloading	-0.0220162	4.74959	0.0018096	0.004953	1
64779	cg06786238	KIAA1522	0.0229425	0.0229425	0.728654	-1.37239	Baseline down vs Unloading	-0.026514	6.64619	0.00262449	0.00513353	1
133151	cg17968956	ZNF844	0.0221483	0.0221483	0.728672	-1.37236	Baseline down vs Unloading	-0.0248859	6.74234	0.00231208	0.00445794	1
80987	cg14531184	SMIM1	0.00677784	0.00677784	0.728711	-1.37229	Baseline down vs Unloading	-0.0352269	10.332	0.00463281	0.00582913	1
42697	cg23222057	FHIT	0.00263087	0.00263087	0.729022	-1.3717	Baseline down vs Unloading	-0.0391194	13.7474	0.00571322	0.00540259	1
48988	cg13909661	SSPN	0.0300607	0.0300607	0.729094	-1.37157	Baseline down vs Unloading	-0.0162904	5.9281	0.000990742	0.00217264	1
48224	cg23864376	PDSS1	0.0311611	0.0311611	0.729117	-1.37152	Baseline down vs Unloading	-0.0583316	5.83513	0.0127029	0.0283007	1
96037	cg18387516		0.0212311	0.0212311	0.729181	-1.3714	Baseline down vs Unloading	-0.0262015	6.85855	0.00256301	0.00485804	1
95159	cg13457403	NDUFV3	0.0117064	0.0117064	0.729208	-1.37135	Baseline down vs Unloading	-0.0294717	8.58672	0.00324271	0.00490935	1
117754	cg07167098	GOLT1B	0.0290078	0.0290078	0.729239	-1.37129	Baseline down vs Unloading	-0.0347656	6.02089	0.00451229	0.00974271	1
16043	cg16199665	RXRB	0.0498998	0.0498998	0.729239	-1.37129	Baseline down vs Unloading	-0.0232119	4.67193	0.00201149	0.00559712	1
125051	cg18579631		0.0318588	0.0318588	0.729341	-1.3711	Baseline down vs Unloading	-0.0214938	5.77815	0.00172474	0.0038804	1
93731	cg16914989	VARS2	0.0179392	0.0179392	0.729595	-1.37062	Baseline down vs Unloading	-0.020029	7.32999	0.00149767	0.00265618	1
47820	cg16189218		0.0225737	0.0225737	0.729674	-1.37047	Baseline down vs Unloading	-0.0288669	6.69035	0.00311099	0.00604495	1
17942	cg15067713		0.0401369	0.0401369	0.729814	-1.37021	Baseline down vs Unloading	-0.0371559	5.1973	0.00515408	0.0128919	1
131199	cg16585333	TLR5	0.0484382	0.0484382	0.729835	-1.37017	Baseline down vs Unloading	-0.0282371	4.74241	0.00297672	0.00815984	1
398276	cg24632562		0.0359695	0.0359695	0.729949	-1.36996	Baseline down vs Unloading	-0.0798574	5.46994	0.0238082	0.0565832	1
61385	cg20325293	FIP1L1	0.0218056	0.0218056	0.730021	-1.36982	Baseline down vs Unloading	-0.0357153	6.78509	0.00476218	0.00912417	1
122331	cg27409650	CARD10	0.0296983	0.0296983	0.73008	-1.36971	Baseline down vs Unloading	-0.0437133	5.95959	0.00713384	0.0155614	1
113686	cg24744689	TMEM64	0.0127932	0.0127932	0.730134	-1.36961	Baseline down vs Unloading	-0.0389089	8.31785	0.00565192	0.00883341	1
138304	cg00681566		0.0293122	0.0293122	0.730373	-1.36916	Baseline down vs Unloading	-0.0229419	5.99366	0.00196498	0.00426195	1
131167	cg06861562	SMIM15	0.0412126	0.0412126	0.730454	-1.36901	Baseline down vs Unloading	-0.0107323	5.13234	0.000430012	0.0010892	1
603608	cg02876760	DZIP1L	0.00848406	0.00848406	0.730514	-1.3689	Baseline down vs Unloading	-0.0188767	9.59582	0.00133029	0.00180222	1
112791	cg20038169	GMIP	0.0420902	0.0420902	0.73054	-1.36885	Baseline down vs Unloading	-0.0478579	5.08081	0.00855074	0.0218783	1
136644	cg02949804	TM6SF1	0.0452319	0.0452319	0.730574	-1.36879	Baseline down vs Unloading	-0.027232	4.90629	0.00276857	0.00733577	1
25834	cg19571127	PLIN3	0.00329159	0.00329159	0.73061	-1.36872	Baseline down vs Unloading	-0.0237889	12.8912	0.00211273	0.00213057	1
49611	cg12062464	KAT2B	0.0316485	0.0316485	0.73073	-1.36849	Baseline down vs Unloading	-0.0480774	5.79517	0.00862937	0.0193578	1
130585	cg25195193	SDHAP1	0.00539217	0.00539217	0.730888	-1.3682	Baseline down vs Unloading	-0.0415857	11.1102	0.00645631	0.0075545	1
137483	cg11637682	KATNBL1P6	0.0219134	0.0219134	0.730968	-1.36805	Baseline down vs Unloading	-0.0155626	6.77156	0.00090419	0.00173586	1
132624	cg14767790	COL26A1	0.0137608	0.0137608	0.731046	-1.3679	Baseline down vs Unloading	-0.0287599	8.1	0.00308796	0.00495599	1
68899	cg25834613	MAD1L1	0.0443446	0.0443446	0.73161	-1.36685	Baseline down vs Unloading	-0.0259131	4.95408	0.0025069	0.00657835	1
18063	cg25206096		0.00757349	0.00757349	0.731656	-1.36676	Baseline down vs Unloading	-0.0327544	9.96468	0.00400531	0.00522536	1
112804	cg17736443	HIST1H2AJ	0.0447363	0.0447363	0.731672	-1.36673	Baseline down vs Unloading	-0.0376216	4.93285	0.00528412	0.0139257	1
125026	cg23634417	TMEM79	0.0443246	0.0443246	0.731784	-1.36652	Baseline down vs Unloading	-0.0168561	4.95518	0.00106074	0.00278287	1
74617	cg26978843	PPP4R3CP	0.00690825	0.00690825	0.731847	-1.36641	Baseline down vs Unloading	-0.0184052	10.2685	0.00126468	0.0016011	1
121404	cg16112120	RAB6B	0.0302029	0.0302029	0.731926	-1.36626	Baseline down vs Unloading	-0.0279509	5.91586	0.00291667	0.00640933	1
110515	cg14921083	D2HGDH	0.0395438	0.0395438	0.731995	-1.36613	Baseline down vs Unloading	-0.0322444	5.23401	0.00388155	0.00964082	1
100938	cg03900851	ADHFE1	0.0388155	0.0388155	0.732087	-1.36596	Baseline down vs Unloading	-0.017964	5.27998	0.00120477	0.00296629	1
45694	cg25547580	ONECUT2	0.0311533	0.0311533	0.732305	-1.36555	Baseline down vs Unloading	-0.0351899	5.83577	0.00462311	0.0102986	1
19763	cg12769506		0.0254204	0.0254204	0.732312	-1.36554	Baseline down vs Unloading	-0.0326108	6.36962	0.00397026	0.00810306	1
31036	cg02520212		0.0110593	0.0110593	0.732466	-1.36525	Baseline down vs Unloading	-0.0331723	8.76105	0.00410818	0.00609588	1
98468	cg26821823		0.0254042	0.0254042	0.732468	-1.36525	Baseline down vs Unloading	-0.0259811	6.37133	0.00252007	0.00514194	1
71394	cg16740505		0.0300198	0.0300198	0.732493	-1.3652	Baseline down vs Unloading	-0.0324366	5.93163	0.00392797	0.00860871	1
28228	cg03062564		0.0397358	0.0397358	0.73256	-1.36508	Baseline down vs Unloading	-0.0224458	5.22205	0.0018809	0.0046824	1
39776	cg25189074	TMEM42	0.0336763	0.0336763	0.732569	-1.36506	Baseline down vs Unloading	-0.0367042	5.63641	0.00502954	0.0116003	1
135150	cg24102761	CASP7	0.044909	0.044909	0.732569	-1.36506	Baseline down vs Unloading	-0.0270081	4.92355	0.00272324	0.00719036	1
204935	cg12563925	PARD3	0.00842913	0.00842913	0.732658	-1.36489	Baseline down vs Unloading	-0.00662578	9.61673	0.000163897	0.000221558	1
140926	cg16859884		0.00619641	0.00619641	0.732761	-1.3647	Baseline down vs Unloading	-0.0322642	10.6337	0.00388632	0.00475113	1
86301	cg12635191	PRDM16	0.037827	0.037827	0.732768	-1.36469	Baseline down vs Unloading	-0.0202208	5.34403	0.00152648	0.00371336	1
137135	cg01083598		0.033772	0.033772	0.732898	-1.36445	Baseline down vs Unloading	-0.0258342	5.6292	0.00249165	0.00575418	1
117896	cg21784917	MAGI2	0.0442209	0.0442209	0.733303	-1.36369	Baseline down vs Unloading	-0.0290889	4.96084	0.00315902	0.00827828	1
126000	cg24152976		0.0272945	0.0272945	0.733436	-1.36344	Baseline down vs Unloading	-0.0183974	6.1807	0.0012636	0.00265776	1
100075	cg13425135	RXRA	0.0185769	0.0185769	0.733555	-1.36322	Baseline down vs Unloading	-0.028629	7.23111	0.00305991	0.00550107	1
75323	cg15686216	KCTD3	0.0418266	0.0418266	0.733834	-1.36271	Baseline down vs Unloading	-0.0216877	5.09616	0.001756	0.00447946	1
116968	cg11731737	CRHR1	0.00559472	0.00559472	0.734386	-1.36168	Baseline down vs Unloading	-0.03941	10.9828	0.00579842	0.00686344	1
139294	cg15389515	VDAC3	0.0422572	0.0422572	0.73455	-1.36138	Baseline down vs Unloading	-0.0216556	5.07115	0.00175081	0.00448823	1
[truncated: 16,569 more rows]

## Sheet: Supp 2D; Reloading
Column #	Column ID	Gene Symbol	p-value(Time)	p-value(Baseline vs. Chronic Reload)	MeanRatio(Baseline vs. Chronic Reload)	FoldChange(Baseline vs. Chronic Reload)	FoldChange(Baseline vs. Chronic Reload) (Description)	Estimate(Baseline vs. Chronic Reload)	F(Time)	SS(Time)	SS(Error)	F(Error)
[truncated: 27,155 more rows]
