# Supplementary material for: Human Skeletal Muscle Possesses an Epigenetic Memory of Hypertrophy
Source: Sci Rep. 2018 Jan 30;8:1898. doi: 10.1038/s41598-018-20287-3 (PMC5789890; doi:10.1038/s41598-018-20287-3)
Supplement: Supplementary file 4 — Supplementary File 3 (SM4) [file 41598_2018_20287_MOESM4_ESM.xlsx]

## Sheet: Supp 3 PI3K Loading
Column #	Column ID	Gene Symbol	GO Function	p-value(Time)	p-value(Chronic Loading vs. Baseline)	MeanRatio(Chronic Loading vs. Baseline)	Fold-Change(Chronic Loading vs. Baseline)	Fold-Change(Chronic Loading vs. Baseline) (Description)	Estimate(Chronic Loading vs. Baseline)	F(Time)	SS(Time)	SS(Error)	F(Error)
514628	cg18031596	ANGPT1	PI3K-Akt signaling pathway	0.0100796	0.0100796	0.840536	-1.18972	Chronic Loading down vs Baseline	-0.0665695	8.83778	0.017726	0.0280799	1
712716	cg07062156	ANGPT1	PI3K-Akt signaling pathway	0.0401076	0.0401076	0.905583	-1.10426	Chronic Loading down vs Baseline	-0.0705551	5.11827	0.0199121	0.0544655	1
408125	cg07694252	ANGPT1	PI3K-Akt signaling pathway	0.0143001	0.0143001	1.16433	1.16433	Chronic Loading up vs Baseline	0.021642	7.81609	0.00187351	0.00335579	1
268488	cg09869156	ANGPT2	PI3K-Akt signaling pathway	0.0223638	0.0223638	1.19991	1.19991	Chronic Loading up vs Baseline	0.00406433	6.58989	6.60751e-05	0.000140374	1
660216	cg04829161	ANGPT4	PI3K-Akt signaling pathway	0.0112576	0.0112576	0.962168	-1.03932	Chronic Loading down vs Baseline	-0.0292325	8.50881	0.00341816	0.00562409	1
425196	cg05924253	ATF6B	PI3K-Akt signaling pathway	0.0421147	0.0421147	0.891283	-1.12198	Chronic Loading down vs Baseline	-0.0711737	5.00175	0.0202628	0.056716	1
713119	cg16496219	ATF6B	PI3K-Akt signaling pathway	0.0494098	0.0494098	0.849491	-1.17718	Chronic Loading down vs Baseline	-0.0255129	4.62751	0.00260363	0.00787698	1
467661	cg18278744	ATF6B	PI3K-Akt signaling pathway	0.0200101	0.0200101	1.10313	1.10313	Chronic Loading up vs Baseline	0.0438714	6.88661	0.0076988	0.0156511	1
357149	cg05945943	BCL2	PI3K-Akt signaling pathway	0.00888693	0.00888693	1.24435	1.24435	Chronic Loading up vs Baseline	0.0360354	9.21954	0.0051942	0.00788747	1
64510	cg23707289	BCL2	PI3K-Akt signaling pathway	0.032693	0.032693	1.19088	1.19088	Chronic Loading up vs Baseline	0.0287457	5.61681	0.00330526	0.00823842	1
753475	cg13042130	BCL2	PI3K-Akt signaling pathway	0.0329747	0.0329747	1.06748	1.06748	Chronic Loading up vs Baseline	0.0495422	5.59554	0.00981771	0.0245639	1
53	cg14604802	BCL2	PI3K-Akt signaling pathway	0.0437382	0.0437382	1.46368	1.46368	Chronic Loading up vs Baseline	0.00788896	4.91218	0.000248943	0.0007095	1
822688	cg08554462	BCL2	PI3K-Akt signaling pathway	0.0468638	0.0468638	1.12112	1.12112	Chronic Loading up vs Baseline	0.00337974	4.75027	4.56905e-05	0.000134659	1
121296	cg15025647	BCL2L1	PI3K-Akt signaling pathway	0.00329582	0.00329582	0.936574	-1.06772	Chronic Loading down vs Baseline	-0.0296666	12.4983	0.00352042	0.00394342	1
2232	cg10239074	BCL2L11	PI3K-Akt signaling pathway	0.00912583	0.00912583	0.958504	-1.04329	Chronic Loading down vs Baseline	-0.037303	9.1385	0.00556605	0.00852708	1
113132	cg02286533	BRCA1	PI3K-Akt signaling pathway	0.0348176	0.0348176	0.689668	-1.44997	Chronic Loading down vs Baseline	-0.0159091	5.46138	0.0010124	0.00259525	1
101220	cg21858823	CASP9	PI3K-Akt signaling pathway	0.0485389	0.0485389	0.683546	-1.46296	Chronic Loading down vs Baseline	-0.0950917	4.66864	0.0361697	0.108463	1
677293	cg13608094	CCND1	PI3K-Akt signaling pathway	0.0142855	0.0142855	0.808606	-1.2367	Chronic Loading down vs Baseline	-0.0574889	7.81899	0.0132199	0.0236704	1
419870	cg07668809	CCND3	PI3K-Akt signaling pathway	0.00656311	0.00656311	0.952508	-1.04986	Chronic Loading down vs Baseline	-0.0291785	10.1694	0.00340554	0.00468831	1
344902	cg02640842	CCND3	PI3K-Akt signaling pathway	0.021778	0.021778	0.930723	-1.07443	Chronic Loading down vs Baseline	-0.0525475	6.66022	0.011045	0.0232169	1
101596	cg08453194	CCND3	PI3K-Akt signaling pathway	0.0240705	0.0240705	1.57047	1.57047	Chronic Loading up vs Baseline	0.0369749	6.39661	0.00546857	0.0119688	1
797994	cg11274371	CDK6	PI3K-Akt signaling pathway	0.0138143	0.0138143	0.874191	-1.14391	Chronic Loading down vs Baseline	-0.0925802	7.91456	0.0342844	0.0606454	1
126009	cg14100946	CDK6	PI3K-Akt signaling pathway	0.0182444	0.0182444	0.991044	-1.00904	Chronic Loading down vs Baseline	-0.00862382	7.1372	0.000297481	0.000583525	1
101170	cg06258179	CDK6	PI3K-Akt signaling pathway	0.0368745	0.0368745	0.965369	-1.03587	Chronic Loading down vs Baseline	-0.0310873	5.32113	0.00386568	0.0101707	1
719900	cg19697439	CDKN1A	PI3K-Akt signaling pathway	0.0361418	0.0361418	1.1422	1.1422	Chronic Loading up vs Baseline	0.00398605	5.37002	6.35542e-05	0.00016569	1
286517	cg10543469	CHAD	PI3K-Akt signaling pathway	0.0256757	0.0256757	0.92581	-1.08014	Chronic Loading down vs Baseline	-0.0624954	6.22886	0.0156227	0.0351136	1
420150	cg17890928	CHAD	PI3K-Akt signaling pathway	0.042094	0.042094	1.10802	1.10802	Chronic Loading up vs Baseline	0.00451567	5.00292	8.15652e-05	0.000228249	1
860850	cg06355503	CHUK	PI3K-Akt signaling pathway	0.0284221	0.0284221	0.879854	-1.13655	Chronic Loading down vs Baseline	-0.0376689	5.96841	0.00567578	0.0133136	1
75625	cg23348014	COL1A2	PI3K-Akt signaling pathway	0.0138043	0.0138043	0.985461	-1.01475	Chronic Loading down vs Baseline	-0.013103	7.91662	0.000686758	0.00121448	1
579704	cg17527902	COL1A2	PI3K-Akt signaling pathway	0.0169411	0.0169411	0.831795	-1.20222	Chronic Loading down vs Baseline	-0.115261	7.34097	0.0531407	0.101345	1
471764	cg25384488	COL1A2	PI3K-Akt signaling pathway	0.025289	0.025289	1.13606	1.13606	Chronic Loading up vs Baseline	0.00291333	6.26813	3.39501e-05	7.58282e-05	1
508350	cg06899218	COL2A1	PI3K-Akt signaling pathway	0.0431501	0.0431501	0.937399	-1.06678	Chronic Loading down vs Baseline	-0.0474485	4.94417	0.00900545	0.0255	1
605213	cg09027876	COL4A1	PI3K-Akt signaling pathway	0.00825793	0.00825793	1.0533	1.0533	Chronic Loading up vs Baseline	0.0432317	9.44553	0.00747592	0.0110807	1
544183	cg20123403	COL4A1	PI3K-Akt signaling pathway	0.0127964	0.0127964	1.1063	1.1063	Chronic Loading up vs Baseline	0.0462316	8.13457	0.00854945	0.014714	1
377940	cg06068379	COL4A1	PI3K-Akt signaling pathway	0.0152195	0.0152195	1.06516	1.06516	Chronic Loading up vs Baseline	0.0343338	7.63991	0.00471523	0.00864057	1
77226	cg02558625	COL4A1	PI3K-Akt signaling pathway	0.0167203	0.0167203	1.35327	1.35327	Chronic Loading up vs Baseline	0.0188762	7.37728	0.00142525	0.00270472	1
166177	cg11683648	COL4A1	PI3K-Akt signaling pathway	0.016873	0.016873	1.18416	1.18416	Chronic Loading up vs Baseline	0.00466995	7.3521	8.72338e-05	0.000166112	1
678732	cg19735406	COL4A2	PI3K-Akt signaling pathway	0.00546429	0.00546429	0.902371	-1.10819	Chronic Loading down vs Baseline	-0.0219848	10.7654	0.00193333	0.00251422	1
852962	cg07053859	COL4A2	PI3K-Akt signaling pathway	0.0343946	0.0343946	0.939246	-1.06468	Chronic Loading down vs Baseline	-0.0411271	5.49142	0.00676577	0.0172488	1
274160	cg04647402	COL4A4	PI3K-Akt signaling pathway	0.0320794	0.0320794	1.05948	1.05948	Chronic Loading up vs Baseline	0.0366691	5.66392	0.00537849	0.0132945	1
741612	cg09863138	COL4A4	PI3K-Akt signaling pathway	0.0480407	0.0480407	1.12234	1.12234	Chronic Loading up vs Baseline	0.00302273	4.69257	3.65476e-05	0.000109038	1
250173	cg19922860	COL4A5	PI3K-Akt signaling pathway	0.0446863	0.0446863	1.1767	1.1767	Chronic Loading up vs Baseline	0.00409834	4.86167	6.71856e-05	0.000193472	1
783757	cg05194808	COL6A1	PI3K-Akt signaling pathway	0.0279422	0.0279422	0.856931	-1.16695	Chronic Loading down vs Baseline	-0.0529382	6.01175	0.0112098	0.026105	1
337026	cg19684059	COL6A2	PI3K-Akt signaling pathway	0.0366002	0.0366002	0.921923	-1.08469	Chronic Loading down vs Baseline	-0.0552281	5.3393	0.0122006	0.0319907	1
11158	cg27050057	COL6A3	PI3K-Akt signaling pathway	0.0195132	0.0195132	1.24133	1.24133	Chronic Loading up vs Baseline	0.0457133	6.95445	0.00835883	0.0168272	1
130233	cg23181900	COL6A6	PI3K-Akt signaling pathway	0.042126	0.042126	1.38568	1.38568	Chronic Loading up vs Baseline	0.0112823	5.00112	0.000509163	0.00142534	1
483721	cg10092867	COL9A3	PI3K-Akt signaling pathway	0.0275186	0.0275186	0.862123	-1.15993	Chronic Loading down vs Baseline	-0.0800565	6.05073	0.0256362	0.0593162	1
34930	cg14880348	COL9A3	PI3K-Akt signaling pathway	0.0360665	0.0360665	0.979146	-1.0213	Chronic Loading down vs Baseline	-0.0195355	5.37511	0.00152654	0.00397602	1
322368	cg08021508	COL9A3	PI3K-Akt signaling pathway	0.049468	0.049468	1.15849	1.15849	Chronic Loading up vs Baseline	0.00566083	4.62479	0.00012818	0.000388022	1
661958	cg11483922	CREB3L1	PI3K-Akt signaling pathway	0.00801892	0.00801892	0.922821	-1.08363	Chronic Loading down vs Baseline	-0.065493	9.53667	0.0171573	0.0251873	1
828548	cg07694984	CREB3L2	PI3K-Akt signaling pathway	0.0265596	0.0265596	1.02646	1.02646	Chronic Loading up vs Baseline	0.0184635	6.14163	0.0013636	0.00310837	1
407771	cg11638553	CREB3L2	PI3K-Akt signaling pathway	0.0370134	0.0370134	1.20416	1.20416	Chronic Loading up vs Baseline	0.00504478	5.31199	0.000101799	0.000268296	1
304859	cg03970798	CREB3L2	PI3K-Akt signaling pathway	0.0481782	0.0481782	1.15859	1.15859	Chronic Loading up vs Baseline	0.035993	4.68593	0.00518199	0.015482	1
9684	cg20154618	CREB3L3	PI3K-Akt signaling pathway	0.0432423	0.0432423	0.973248	-1.02749	Chronic Loading down vs Baseline	-0.0247685	4.93912	0.00245391	0.00695563	1
201145	cg17818873	CREB3L4	PI3K-Akt signaling pathway	0.0441001	0.0441001	0.911477	-1.09712	Chronic Loading down vs Baseline	-0.0666702	4.89275	0.0177797	0.0508744	1
822165	cg19068298	CREB5	PI3K-Akt signaling pathway	0.0231309	0.0231309	0.951257	-1.05124	Chronic Loading down vs Baseline	-0.0410404	6.50096	0.00673724	0.0145088	1
234589	cg22629417	CREB5	PI3K-Akt signaling pathway	0.0353267	0.0353267	0.931834	-1.07315	Chronic Loading down vs Baseline	-0.0536312	5.42578	0.0115052	0.0296867	1
725794	cg24333468	CREB5	PI3K-Akt signaling pathway	0.028545	0.028545	1.1008	1.1008	Chronic Loading up vs Baseline	0.0337579	5.95745	0.00455839	0.0107122	1
860309	cg23097035	CREB5	PI3K-Akt signaling pathway	0.0387273	0.0387273	1.03507	1.03507	Chronic Loading up vs Baseline	0.0250527	5.20244	0.00251055	0.00675599	1
656012	cg13740045	CSF1	PI3K-Akt signaling pathway	0.00526445	0.00526445	0.888031	-1.12609	Chronic Loading down vs Baseline	-0.0842896	10.8886	0.028419	0.0365395	1
864391	cg12828354	CSF1R	PI3K-Akt signaling pathway	0.0359347	0.0359347	0.936933	-1.06731	Chronic Loading down vs Baseline	-0.0344587	5.38404	0.00474961	0.0123503	1
647647	cg09104570	CSF1R	PI3K-Akt signaling pathway	0.0386083	0.0386083	0.9417	-1.06191	Chronic Loading down vs Baseline	-0.047996	5.20986	0.00921447	0.0247612	1
539686	cg12405754	EFNA5	PI3K-Akt signaling pathway	0.0292738	0.0292738	0.895744	-1.11639	Chronic Loading down vs Baseline	-0.0628055	5.89357	0.0157781	0.0374804	1
863424	cg18905856	EGF	PI3K-Akt signaling pathway	0.0128834	0.0128834	0.91097	-1.09773	Chronic Loading down vs Baseline	-0.0646981	8.11498	0.0167434	0.0288857	1
385470	cg11529871	EGFR	PI3K-Akt signaling pathway	0.0496533	0.0496533	0.921062	-1.0857	Chronic Loading down vs Baseline	-0.0460961	4.61615	0.00849941	0.0257773	1
206242	cg07068898	EIF4E1B	PI3K-Akt signaling pathway	0.0204945	0.0204945	0.925978	-1.07994	Chronic Loading down vs Baseline	-0.0555549	6.82234	0.0123454	0.0253338	1
20517	cg08137080	EPHA2	PI3K-Akt signaling pathway	0.046908	0.046908	0.967234	-1.03388	Chronic Loading down vs Baseline	-0.0287986	4.74807	0.00331745	0.00978172	1
197417	cg14319873	FASLG	PI3K-Akt signaling pathway	0.00622102	0.00622102	0.929501	-1.07585	Chronic Loading down vs Baseline	-0.0573964	10.3418	0.0131774	0.0178385	1
638423	cg21908199	FGF1	PI3K-Akt signaling pathway	0.044011	0.044011	1.21786	1.21786	Chronic Loading up vs Baseline	0.0456073	4.89752	0.0083201	0.0237838	1
713030	cg11480843	FGF1	PI3K-Akt signaling pathway	0.045924	0.045924	1.13134	1.13134	Chronic Loading up vs Baseline	0.0558631	4.79758	0.0124827	0.0364263	1
688363	cg16384588	FGF10	PI3K-Akt signaling pathway	0.0438189	0.0438189	1.39642	1.39642	Chronic Loading up vs Baseline	0.00506098	4.90783	0.000102454	0.000292259	1
524007	cg04374102	FGF11	PI3K-Akt signaling pathway	0.0165866	0.0165866	0.963505	-1.03788	Chronic Loading down vs Baseline	-0.0304376	7.39956	0.00370579	0.00701138	1
530801	cg19067700	FGF12	PI3K-Akt signaling pathway	0.00454882	0.00454882	0.894827	-1.11753	Chronic Loading down vs Baseline	-0.0480339	11.3787	0.00922903	0.0113552	1
98723	cg14463292	FGF12	PI3K-Akt signaling pathway	0.0371542	0.0371542	0.745353	-1.34165	Chronic Loading down vs Baseline	-0.0122037	5.30277	0.000595718	0.00157277	1
334613	cg01257828	FGF12	PI3K-Akt signaling pathway	0.00203158	0.00203158	1.03456	1.03456	Chronic Loading up vs Baseline	0.0254841	14.2843	0.00259775	0.00254605	1
94074	cg07330723	FGF13	PI3K-Akt signaling pathway	0.0455369	0.0455369	0.988951	-1.01117	Chronic Loading down vs Baseline	-0.0104941	4.8174	0.000440508	0.00128017	1
164492	cg09225948	FGF14	PI3K-Akt signaling pathway	0.01582	0.01582	0.903985	-1.10621	Chronic Loading down vs Baseline	-0.0575452	7.53137	0.0132458	0.0246225	1
137323	cg21448145	FGF14	PI3K-Akt signaling pathway	0.0364574	0.0364574	0.676933	-1.47725	Chronic Loading down vs Baseline	-0.0752369	5.34882	0.0226424	0.0592642	1
303652	cg09852495	FGF17	PI3K-Akt signaling pathway	0.0343402	0.0343402	0.937227	-1.06698	Chronic Loading down vs Baseline	-0.0305371	5.49532	0.00373005	0.00950277	1
4962	cg13925890	FGF18	PI3K-Akt signaling pathway	0.0158002	0.0158002	0.990205	-1.00989	Chronic Loading down vs Baseline	-0.00953297	7.53487	0.00036351	0.000675413	1
190959	cg11661512	FGF18	PI3K-Akt signaling pathway	0.0280229	0.0280229	0.936515	-1.06779	Chronic Loading down vs Baseline	-0.0540586	6.00441	0.0116893	0.0272551	1
660823	cg07590875	FGF18	PI3K-Akt signaling pathway	0.0413542	0.0413542	0.817347	-1.22347	Chronic Loading down vs Baseline	-0.0796479	5.04512	0.0253751	0.070415	1
671174	cg06643056	FGF18	PI3K-Akt signaling pathway	0.0293681	0.0293681	1.21044	1.21044	Chronic Loading up vs Baseline	0.018003	5.88544	0.00129644	0.00308391	1
816664	cg12004787	FGF19	PI3K-Akt signaling pathway	0.00646426	0.00646426	0.834677	-1.19807	Chronic Loading down vs Baseline	-0.0866809	10.2182	0.0300543	0.0411776	1
730882	cg23219570	FGF23	PI3K-Akt signaling pathway	0.0281698	0.0281698	1.2211	1.2211	Chronic Loading up vs Baseline	0.00583384	5.99109	0.000136135	0.00031812	1
13286	cg03631755	FGF4	PI3K-Akt signaling pathway	0.0399989	0.0399989	0.98932	-1.0108	Chronic Loading down vs Baseline	-0.0102106	5.12477	0.000417022	0.00113923	1
213546	cg14578030	FGF4	PI3K-Akt signaling pathway	0.00272508	0.00272508	1.0444	1.0444	Chronic Loading up vs Baseline	0.0316579	13.1849	0.0040089	0.00425673	1
282574	cg09926783	FGF7	PI3K-Akt signaling pathway	0.0395559	0.0395559	0.942116	-1.06144	Chronic Loading down vs Baseline	-0.0338662	5.1515	0.00458767	0.0124677	1
50556	cg21025552	FGF8	PI3K-Akt signaling pathway	0.00935041	0.00935041	0.903619	-1.10666	Chronic Loading down vs Baseline	-0.0527267	9.06452	0.0111204	0.0171753	1
649539	cg21404820	FGFR1	PI3K-Akt signaling pathway	0.0491887	0.0491887	0.809773	-1.23491	Chronic Loading down vs Baseline	-0.0680705	4.63787	0.0185344	0.0559484	1
673545	cg00077738	FGFR3	PI3K-Akt signaling pathway	0.0197446	0.0197446	0.945207	-1.05797	Chronic Loading down vs Baseline	-0.0440024	6.92261	0.00774484	0.0156629	1
848034	cg25301756	FGFR3	PI3K-Akt signaling pathway	0.0266523	0.0266523	1.07237	1.07237	Chronic Loading up vs Baseline	0.0345851	6.13267	0.00478453	0.0109224	1
524060	cg02188358	FLT1	PI3K-Akt signaling pathway	0.0301442	0.0301442	0.850361	-1.17597	Chronic Loading down vs Baseline	-0.10515	5.81966	0.0442263	0.106392	1
572983	cg12893271	FLT1	PI3K-Akt signaling pathway	0.0171295	0.0171295	1.02724	1.02724	Chronic Loading up vs Baseline	0.0184221	7.31041	0.0013575	0.00259972	1
83402	cg27364077	FLT4	PI3K-Akt signaling pathway	0.0393687	0.0393687	0.964432	-1.03688	Chronic Loading down vs Baseline	-0.0313977	5.1629	0.00394327	0.0106928	1
71628	cg12748367	FN1	PI3K-Akt signaling pathway	0.0482173	0.0482173	0.990981	-1.0091	Chronic Loading down vs Baseline	-0.00871413	4.68405	0.000303744	0.000907851	1
763784	cg08345465	FOXO3	PI3K-Akt signaling pathway	0.00677096	0.00677096	0.898883	-1.11249	Chronic Loading down vs Baseline	-0.0687778	10.0697	0.0189215	0.0263069	1
93448	cg22140675	G6PC3	PI3K-Akt signaling pathway	0.00864589	0.00864589	1.37732	1.37732	Chronic Loading up vs Baseline	0.0499215	9.30389	0.00996864	0.0150003	1
99005	cg03836184	GHR	PI3K-Akt signaling pathway	0.00275289	0.00275289	0.963028	-1.03839	Chronic Loading down vs Baseline	-0.0294788	13.1477	0.003476	0.00370132	1
427696	cg12594749	GHR	PI3K-Akt signaling pathway	0.0470192	0.0470192	0.969023	-1.03197	Chronic Loading down vs Baseline	-0.0276332	4.74255	0.00305438	0.00901651	1
720957	cg04110544	GHR	PI3K-Akt signaling pathway	0.032777	0.032777	1.32582	1.32582	Chronic Loading up vs Baseline	0.0256854	5.61045	0.00263896	0.00658511	1
621331	cg08310216	GNB2	PI3K-Akt signaling pathway	0.0399963	0.0399963	0.886482	-1.12805	Chronic Loading down vs Baseline	-0.0566895	5.12493	0.0128548	0.0351161	1
756498	cg17168836	GNG12	PI3K-Akt signaling pathway	0.0337374	0.0337374	0.952513	-1.04985	Chronic Loading down vs Baseline	-0.0418359	5.53898	0.00700097	0.0176953	1
39301	cg13469748	GNG5	PI3K-Akt signaling pathway	0.0123835	0.0123835	2.19297	2.19297	Chronic Loading up vs Baseline	0.0390773	8.22966	0.00610813	0.0103909	1
207501	cg10884953	GNG7	PI3K-Akt signaling pathway	0.0302445	0.0302445	0.923337	-1.08303	Chronic Loading down vs Baseline	-0.0594679	5.8113	0.0141457	0.0340784	1
269019	cg24891950	GNG7	PI3K-Akt signaling pathway	0.0495092	0.0495092	0.930522	-1.07467	Chronic Loading down vs Baseline	-0.059279	4.62286	0.014056	0.0425676	1
298947	cg24987100	GNG7	PI3K-Akt signaling pathway	0.0457364	0.0457364	1.02739	1.02739	Chronic Loading up vs Baseline	0.0190323	4.80717	0.00144892	0.00421972	1
627610	cg15959899	GNG8	PI3K-Akt signaling pathway	0.040972	0.040972	1.03029	1.03029	Chronic Loading up vs Baseline	0.0206627	5.06727	0.0017078	0.00471835	1
178267	cg22094797	GNGT2	PI3K-Akt signaling pathway	0.0196545	0.0196545	0.934898	-1.06964	Chronic Loading down vs Baseline	-0.0512812	6.93495	0.010519	0.0212354	1
462725	cg14678830	GSK3B	PI3K-Akt signaling pathway	0.0325533	0.0325533	0.896196	-1.11583	Chronic Loading down vs Baseline	-0.0686596	5.62744	0.0188566	0.0469115	1
266419	cg02015261	HSP90AA1	PI3K-Akt signaling pathway	0.0461114	0.0461114	0.928932	-1.07651	Chronic Loading down vs Baseline	-0.0492342	4.78805	0.00969604	0.0283507	1
126117	cg13263472	HSP90AA1	PI3K-Akt signaling pathway	0.0361349	0.0361349	1.35391	1.35391	Chronic Loading up vs Baseline	0.014084	5.37049	0.000793441	0.00206837	1
249146	cg00566390	HSP90AB1	PI3K-Akt signaling pathway	0.0259007	0.0259007	0.957909	-1.04394	Chronic Loading down vs Baseline	-0.0221682	6.20632	0.00196571	0.00443418	1
251263	cg26216557	IFNA14	PI3K-Akt signaling pathway	0.0391836	0.0391836	0.913492	-1.0947	Chronic Loading down vs Baseline	-0.0674658	5.17423	0.0182065	0.0492617	1
16459	cg04842828	IFNAR1	PI3K-Akt signaling pathway	0.0334522	0.0334522	0.99016	-1.00994	Chronic Loading down vs Baseline	-0.00951878	5.55995	0.000362429	0.000912599	1
784677	cg22029234	IFNAR1	PI3K-Akt signaling pathway	0.00609445	0.00609445	1.2179	1.2179	Chronic Loading up vs Baseline	0.00570731	10.4084	0.000130294	0.000175254	1
97448	cg21355791	IFNAR2	PI3K-Akt signaling pathway	0.0489622	0.0489622	1.23602	1.23602	Chronic Loading up vs Baseline	0.0211988	4.64854	0.00179755	0.00541367	1
455037	cg22960501	IKBKB	PI3K-Akt signaling pathway	0.0286537	0.0286537	0.9065	-1.10314	Chronic Loading down vs Baseline	-0.0705089	5.9478	0.019886	0.046808	1
268281	cg00173178	IL2RB	PI3K-Akt signaling pathway	0.0463767	0.0463767	0.915794	-1.09195	Chronic Loading down vs Baseline	-0.0592977	4.77465	0.0140648	0.0412403	1
524481	cg14587374	IL4	PI3K-Akt signaling pathway	0.0236396	0.0236396	1.06525	1.06525	Chronic Loading up vs Baseline	0.0510245	6.44386	0.010414	0.0226255	1
209706	cg21298969	IL4R	PI3K-Akt signaling pathway	0.00971837	0.00971837	1.27045	1.27045	Chronic Loading up vs Baseline	0.0177782	8.94765	0.00126425	0.00197812	1
449169	cg18098639	INS	PI3K-Akt signaling pathway	0.0123791	0.0123791	1.09499	1.09499	Chronic Loading up vs Baseline	0.0700513	8.23069	0.0196287	0.0333875	1
239475	cg01181416	INS	PI3K-Akt signaling pathway	0.039883	0.039883	1.12672	1.12672	Chronic Loading up vs Baseline	0.0565521	5.13173	0.0127925	0.0348997	1
269012	cg23845936	INSR	PI3K-Akt signaling pathway	0.00479162	0.00479162	0.861881	-1.16025	Chronic Loading down vs Baseline	-0.10376	11.203	0.0430644	0.053816	1
93122	cg22317104	INSR	PI3K-Akt signaling pathway	0.00639209	0.00639209	1.77104	1.77104	Chronic Loading up vs Baseline	0.0349564	10.2543	0.00488779	0.00667322	1
491289	cg26155697	ITGA1	PI3K-Akt signaling pathway	0.0077217	0.0077217	1.25283	1.25283	Chronic Loading up vs Baseline	0.00886919	9.65448	0.00031465	0.000456276	1
589898	cg05933218	ITGA3	PI3K-Akt signaling pathway	0.0276493	0.0276493	1.14518	1.14518	Chronic Loading up vs Baseline	0.0126093	6.03862	0.000635975	0.00147445	1
253247	cg20909017	ITGA5	PI3K-Akt signaling pathway	0.0236169	0.0236169	0.824118	-1.21342	Chronic Loading down vs Baseline	-0.113216	6.44639	0.0512717	0.11135	1
25527	cg01213231	ITGA5	PI3K-Akt signaling pathway	0.0449108	0.0449108	0.982392	-1.01792	Chronic Loading down vs Baseline	-0.0166607	4.84989	0.00111031	0.0032051	1
344580	cg26902581	ITGA6	PI3K-Akt signaling pathway	0.00582967	0.00582967	0.917445	-1.08998	Chronic Loading down vs Baseline	-0.0660117	10.553	0.0174302	0.0231236	1
525866	cg10155853	ITGA6	PI3K-Akt signaling pathway	0.0293032	0.0293032	0.948116	-1.05472	Chronic Loading down vs Baseline	-0.0412713	5.89103	0.00681327	0.0161917	1
241548	cg24517672	ITGA6	PI3K-Akt signaling pathway	0.037485	0.037485	0.963755	-1.03761	Chronic Loading down vs Baseline	-0.0221912	5.28127	0.0019698	0.00522171	1
47179	cg11649016	ITGA7	PI3K-Akt signaling pathway	0.0191177	0.0191177	1.18649	1.18649	Chronic Loading up vs Baseline	0.029864	7.0099	0.00356744	0.0071248	1
471206	cg04665374	ITGA7	PI3K-Akt signaling pathway	0.038075	0.038075	1.17938	1.17938	Chronic Loading up vs Baseline	0.0757215	5.24346	0.022935	0.0612362	1
751064	cg07073391	ITGA8	PI3K-Akt signaling pathway	0.0219142	0.0219142	0.855125	-1.16942	Chronic Loading down vs Baseline	-0.0547155	6.64368	0.0119751	0.0252348	1
799883	cg04578744	ITGA8	PI3K-Akt signaling pathway	0.0226767	0.0226767	1.21864	1.21864	Chronic Loading up vs Baseline	0.00704878	6.5532	0.000198741	0.000424583	1
841105	cg08259931	ITGA9	PI3K-Akt signaling pathway	0.00354352	0.00354352	0.920507	-1.08636	Chronic Loading down vs Baseline	-0.0590855	12.2417	0.0139644	0.0159701	1
632198	cg03518058	ITGB5	PI3K-Akt signaling pathway	0.0290868	0.0290868	1.3076	1.3076	Chronic Loading up vs Baseline	0.0816148	5.90978	0.0266439	0.0631182	1
437616	cg01033299	ITGB7	PI3K-Akt signaling pathway	0.00952988	0.00952988	0.936448	-1.06786	Chronic Loading down vs Baseline	-0.0506562	9.00686	0.0102642	0.0159544	1
306150	cg08374799	ITGB7	PI3K-Akt signaling pathway	0.0187201	0.0187201	1.09039	1.09039	Chronic Loading up vs Baseline	0.0597213	7.067	0.0142665	0.0282625	1
403452	cg21319397	JAK1	PI3K-Akt signaling pathway	0.0426101	0.0426101	0.938794	-1.0652	Chronic Loading down vs Baseline	-0.0503676	4.974	0.0101476	0.0285618	1
774740	cg20210094	JAK1	PI3K-Akt signaling pathway	0.0402793	0.0402793	1.02852	1.02852	Chronic Loading up vs Baseline	0.0199318	5.10803	0.0015891	0.00435538	1
201315	cg00756518	JAK1	PI3K-Akt signaling pathway	0.0481318	0.0481318	1.09589	1.09589	Chronic Loading up vs Baseline	0.0649728	4.68817	0.0168859	0.0504252	1
83988	cg13629201	JAK2	PI3K-Akt signaling pathway	0.0325841	0.0325841	1.79043	1.79043	Chronic Loading up vs Baseline	0.0234825	5.6251	0.00220571	0.00548966	1
734405	cg24896366	JAK3	PI3K-Akt signaling pathway	0.0149393	0.0149393	0.925133	-1.08093	Chronic Loading down vs Baseline	-0.0532511	7.69226	0.0113427	0.0206439	1
263239	cg07098391	KDR	PI3K-Akt signaling pathway	0.0350938	0.0350938	1.20851	1.20851	Chronic Loading up vs Baseline	0.00480772	5.44199	9.24569e-05	0.000237853	1
90284	cg18836493	KIT	PI3K-Akt signaling pathway	0.0243344	0.0243344	1.87816	1.87816	Chronic Loading up vs Baseline	0.0189549	6.36815	0.00143716	0.00315951	1
646052	cg21564998	KITLG	PI3K-Akt signaling pathway	0.0253621	0.0253621	1.09538	1.09538	Chronic Loading up vs Baseline	0.0663389	6.26065	0.0176034	0.0393646	1
689981	cg22032532	KITLG	PI3K-Akt signaling pathway	0.0315408	0.0315408	1.07082	1.07082	Chronic Loading up vs Baseline	0.0458467	5.70614	0.00840769	0.0206282	1
821028	cg04065725	KRAS	PI3K-Akt signaling pathway	0.0401785	0.0401785	0.941951	-1.06163	Chronic Loading down vs Baseline	-0.0467563	5.11404	0.00874461	0.0239389	1
386238	cg14543295	KRAS	PI3K-Akt signaling pathway	0.0485857	0.0485857	1.03456	1.03456	Chronic Loading up vs Baseline	0.0240363	4.66641	0.00231098	0.00693331	1
15953	cg19909349	LAMA1	PI3K-Akt signaling pathway	0.00423341	0.00423341	1.20539	1.20539	Chronic Loading up vs Baseline	0.0238313	11.6237	0.00227171	0.00273614	1
857905	cg27295493	LAMA3	PI3K-Akt signaling pathway	0.0435733	0.0435733	1.03335	1.03335	Chronic Loading up vs Baseline	0.0223936	4.9211	0.00200589	0.00570652	1
535667	cg08191490	LAMA4	PI3K-Akt signaling pathway	0.0383682	0.0383682	1.17989	1.17989	Chronic Loading up vs Baseline	0.00904734	5.22492	0.000327418	0.000877305	1
653028	cg08176005	LAMA5	PI3K-Akt signaling pathway	0.0481412	0.0481412	0.949016	-1.05372	Chronic Loading down vs Baseline	-0.04226	4.68772	0.00714363	0.0213347	1
378421	cg10217271	LAMA5	PI3K-Akt signaling pathway	0.00700098	0.00700098	1.32691	1.32691	Chronic Loading up vs Baseline	0.0151786	9.96332	0.000921563	0.00129494	1
622551	cg02921095	LAMC3	PI3K-Akt signaling pathway	0.0186653	0.0186653	1.2211	1.2211	Chronic Loading up vs Baseline	0.0283026	7.07498	0.00320415	0.0063404	1
767252	cg06060747	LAMC3	PI3K-Akt signaling pathway	0.0442208	0.0442208	1.08152	1.08152	Chronic Loading up vs Baseline	0.0574581	4.88631	0.0132057	0.0378364	1
660914	cg11800342	LPAR1	PI3K-Akt signaling pathway	0.0483185	0.0483185	0.894524	-1.11791	Chronic Loading down vs Baseline	-0.0446008	4.67919	0.00795692	0.0238069	1
41022	cg15202245	MAP2K1	PI3K-Akt signaling pathway	0.038283	0.038283	0.920369	-1.08652	Chronic Loading down vs Baseline	-0.0504842	5.23029	0.0101946	0.0272881	1
362496	cg22228869	MAP2K1	PI3K-Akt signaling pathway	0.0423416	0.0423416	0.94017	-1.06364	Chronic Loading down vs Baseline	-0.0365072	4.98899	0.0053311	0.01496	1
436582	cg00205665	MAP2K1	PI3K-Akt signaling pathway	0.0188808	0.0188808	1.11331	1.11331	Chronic Loading up vs Baseline	0.0692469	7.04375	0.0191805	0.0381227	1
703126	cg20484306	MAP2K1	PI3K-Akt signaling pathway	0.0498019	0.0498019	1.11137	1.11137	Chronic Loading up vs Baseline	0.0458803	4.60926	0.00842	0.0255746	1
171042	cg06975815	MAP2K2	PI3K-Akt signaling pathway	0.0418596	0.0418596	1.12366	1.12366	Chronic Loading up vs Baseline	0.0456197	5.0162	0.00832462	0.0232337	1
94081	cg06832064	MCL1	PI3K-Akt signaling pathway	0.028247	0.028247	0.770392	-1.29804	Chronic Loading down vs Baseline	-0.0261149	5.98412	0.00272796	0.00638213	1
707000	cg20240601	MTOR	PI3K-Akt signaling pathway	0.0486726	0.0486726	0.888833	-1.12507	Chronic Loading down vs Baseline	-0.0273391	4.66227	0.00298972	0.0089776	1
51423	cg12477288	MYB	PI3K-Akt signaling pathway	0.023895	0.023895	0.987889	-1.01226	Chronic Loading down vs Baseline	-0.0115654	6.41573	0.000535035	0.00116752	1
41868	cg01369646	MYB	PI3K-Akt signaling pathway	0.0343501	0.0343501	0.982841	-1.01746	Chronic Loading down vs Baseline	-0.0159907	5.49461	0.00102281	0.00260607	1
822845	cg20498962	NOS3	PI3K-Akt signaling pathway	0.0250602	0.0250602	0.96462	-1.03668	Chronic Loading down vs Baseline	-0.0316727	6.2917	0.00401264	0.00892876	1
22194	cg03552025	NR4A1	PI3K-Akt signaling pathway	0.0199091	0.0199091	0.521367	-1.91803	Chronic Loading down vs Baseline	-0.0964011	6.90024	0.0371727	0.0754203	1
858741	cg14224566	NR4A1	PI3K-Akt signaling pathway	0.0373244	0.0373244	0.936014	-1.06836	Chronic Loading down vs Baseline	-0.0526279	5.29168	0.0110788	0.0293107	1
579195	cg27299201	NR4A1	PI3K-Akt signaling pathway	0.0405111	0.0405111	0.973994	-1.0267	Chronic Loading down vs Baseline	-0.0217411	5.0943	0.0018907	0.00519595	1
616697	cg02319485	PCK1	PI3K-Akt signaling pathway	0.0307091	0.0307091	1.11818	1.11818	Chronic Loading up vs Baseline	0.0372314	5.77301	0.00554472	0.0134464	1
333380	cg16751734	PDGFA	PI3K-Akt signaling pathway	0.0111095	0.0111095	0.942384	-1.06114	Chronic Loading down vs Baseline	-0.0317351	8.54793	0.00402847	0.00659791	1
805154	cg20121715	PDGFB	PI3K-Akt signaling pathway	0.0368314	0.0368314	0.824989	-1.21214	Chronic Loading down vs Baseline	-0.00590246	5.32398	0.000139356	0.000366452	1
564676	cg23997458	PDGFC	PI3K-Akt signaling pathway	0.0178588	0.0178588	1.10515	1.10515	Chronic Loading up vs Baseline	0.0731165	7.19568	0.0213841	0.0416051	1
237051	cg18933943	PDGFC	PI3K-Akt signaling pathway	0.0191558	0.0191558	1.14357	1.14357	Chronic Loading up vs Baseline	0.00516534	7.0045	0.000106723	0.000213308	1
248710	cg04813876	PDGFD	PI3K-Akt signaling pathway	0.0340354	0.0340354	1.17616	1.17616	Chronic Loading up vs Baseline	0.111419	5.51728	0.0496568	0.126003	1
459386	cg17046263	PHLPP2	PI3K-Akt signaling pathway	0.0402863	0.0402863	0.84822	-1.17894	Chronic Loading down vs Baseline	-0.0506051	5.10762	0.0102435	0.0280774	1
333821	cg18102099	PHLPP2	PI3K-Akt signaling pathway	0.0417248	0.0417248	1.0977	1.0977	Chronic Loading up vs Baseline	0.065747	5.02387	0.0172907	0.0481839	1
816963	cg13594674	PIK3AP1	PI3K-Akt signaling pathway	0.018183	0.018183	1.28074	1.28074	Chronic Loading up vs Baseline	0.00780518	7.14641	0.000243683	0.000477382	1
636365	cg19652829	PIK3R1	PI3K-Akt signaling pathway	0.022947	0.022947	0.857229	-1.16655	Chronic Loading down vs Baseline	-0.106352	6.52197	0.0452426	0.0971174	1
778205	cg20477591	PIK3R1	PI3K-Akt signaling pathway	0.0452899	0.0452899	1.1532	1.1532	Chronic Loading up vs Baseline	0.0156236	4.83016	0.000976383	0.00283	1
135320	cg13179983	PIK3R2	PI3K-Akt signaling pathway	0.048353	0.048353	0.779369	-1.28309	Chronic Loading down vs Baseline	-0.0233336	4.67753	0.00217783	0.00651832	1
32655	cg27636310	PIK3R3	PI3K-Akt signaling pathway	0.0308226	0.0308226	1.43122	1.43122	Chronic Loading up vs Baseline	0.0126455	5.76377	0.000639634	0.00155365	1
478950	cg25342409	PIK3R5	PI3K-Akt signaling pathway	0.0362705	0.0362705	0.978531	-1.02194	Chronic Loading down vs Baseline	-0.0144587	5.36135	0.000836214	0.00218359	1
87883	cg16918989	PIK3R5	PI3K-Akt signaling pathway	0.0155811	0.0155811	1.26427	1.26427	Chronic Loading up vs Baseline	0.0263347	7.57397	0.00277406	0.00512768	1
747032	cg21570435	PIK3R5	PI3K-Akt signaling pathway	0.0496302	0.0496302	1.04032	1.04032	Chronic Loading up vs Baseline	0.031125	4.61723	0.00387507	0.0117497	1
250906	cg19121242	PKN2	PI3K-Akt signaling pathway	0.0028843	0.0028843	1.23534	1.23534	Chronic Loading up vs Baseline	0.00636226	12.9778	0.000161913	0.000174666	1
720425	cg25104671	PKN2	PI3K-Akt signaling pathway	0.0132448	0.0132448	1.22435	1.22435	Chronic Loading up vs Baseline	0.104309	8.03524	0.0435217	0.0758288	1
834295	cg25211458	PPP2R1A	PI3K-Akt signaling pathway	0.0320265	0.0320265	0.945505	-1.05764	Chronic Loading down vs Baseline	-0.0462422	5.66803	0.00855335	0.0211267	1
109303	cg08317834	PPP2R2A	PI3K-Akt signaling pathway	0.0206608	0.0206608	0.990412	-1.00968	Chronic Loading down vs Baseline	-0.00925592	6.80067	0.000342688	0.000705464	1
541600	cg03851984	PPP2R2B	PI3K-Akt signaling pathway	0.0477199	0.0477199	1.06007	1.06007	Chronic Loading up vs Baseline	0.0347024	4.70813	0.00481703	0.0143238	1
399920	cg11907326	PPP2R2C	PI3K-Akt signaling pathway	0.00552007	0.00552007	0.873229	-1.14518	Chronic Loading down vs Baseline	-0.0913213	10.7319	0.0333583	0.0435165	1
168457	cg20609274	PPP2R2C	PI3K-Akt signaling pathway	0.0192731	0.0192731	1.23207	1.23207	Chronic Loading up vs Baseline	0.00504839	6.98796	0.000101945	0.000204242	1
592143	cg20793532	PPP2R2C	PI3K-Akt signaling pathway	0.022693	0.022693	1.18192	1.18192	Chronic Loading up vs Baseline	0.0100834	6.5513	0.0004067	0.00086911	1
660890	cg17450621	PPP2R2C	PI3K-Akt signaling pathway	0.0273233	0.0273233	1.19633	1.19633	Chronic Loading up vs Baseline	0.00735679	6.06893	0.00021649	0.000499405	1
435886	cg26238022	PPP2R2D	PI3K-Akt signaling pathway	0.00616547	0.00616547	1.24076	1.24076	Chronic Loading up vs Baseline	0.00778771	10.3709	0.000242594	0.000327486	1
100679	cg24400983	PPP2R3C	PI3K-Akt signaling pathway	0.00896643	0.00896643	1.45134	1.45134	Chronic Loading up vs Baseline	0.035868	9.19229	0.00514606	0.00783753	1
256443	cg12659090	PPP2R5C	PI3K-Akt signaling pathway	0.0434595	0.0434595	0.932299	-1.07262	Chronic Loading down vs Baseline	-0.0576761	4.92728	0.0133061	0.037807	1
22317	cg10816323	PPP2R5C	PI3K-Akt signaling pathway	0.023877	0.023877	1.36304	1.36304	Chronic Loading up vs Baseline	0.0200576	6.4177	0.00160922	0.00351047	1
708451	cg26458439	PPP2R5C	PI3K-Akt signaling pathway	0.0277467	0.0277467	1.07987	1.07987	Chronic Loading up vs Baseline	0.0321327	6.02965	0.00413004	0.00958936	1
266330	cg08329036	PPP2R5D	PI3K-Akt signaling pathway	0.0478927	0.0478927	1.12689	1.12689	Chronic Loading up vs Baseline	0.00797004	4.69973	0.000254086	0.000756895	1
33427	cg16107553	PPP2R5E	PI3K-Akt signaling pathway	0.0362628	0.0362628	0.988054	-1.01209	Chronic Loading down vs Baseline	-0.0114426	5.36187	0.000523736	0.00136749	1
751337	cg19866026	PPP2R5E	PI3K-Akt signaling pathway	0.0387745	0.0387745	1.17096	1.17096	Chronic Loading up vs Baseline	0.0363586	5.1995	0.00528778	0.0142377	1
526218	cg08410928	PRKAA1	PI3K-Akt signaling pathway	0.0334468	0.0334468	1.21171	1.21171	Chronic Loading up vs Baseline	0.0617301	5.56035	0.0152424	0.0383778	1
803865	cg03805787	PRKCA	PI3K-Akt signaling pathway	0.0360043	0.0360043	0.765938	-1.30559	Chronic Loading down vs Baseline	-0.133812	5.37932	0.071623	0.186403	1
470649	cg01638185	PRKCA	PI3K-Akt signaling pathway	0.0416793	0.0416793	0.949096	-1.05363	Chronic Loading down vs Baseline	-0.0426785	5.02647	0.00728582	0.0202929	1
79721	cg05845533	PRKCA	PI3K-Akt signaling pathway	0.000257268	0.000257268	1.91827	1.91827	Chronic Loading up vs Baseline	0.060538	23.5224	0.0146594	0.00872496	1
571924	cg27119430	PRKCA	PI3K-Akt signaling pathway	0.0295669	0.0295669	1.22717	1.22717	Chronic Loading up vs Baseline	0.0426473	5.8684	0.00727517	0.0173561	1
509450	cg03650282	PRKCA	PI3K-Akt signaling pathway	0.0370027	0.0370027	1.06292	1.06292	Chronic Loading up vs Baseline	0.024392	5.3127	0.00237987	0.00627142	1
551243	cg09923345	PTK2	PI3K-Akt signaling pathway	0.00629907	0.00629907	0.890432	-1.12305	Chronic Loading down vs Baseline	-0.0714505	10.3016	0.0204207	0.0277521	1
479691	cg04725603	PTK2	PI3K-Akt signaling pathway	0.0141186	0.0141186	1.21437	1.21437	Chronic Loading up vs Baseline	0.00806908	7.85242	0.00026044	0.000464336	1
359158	cg20832574	PTK2	PI3K-Akt signaling pathway	0.0460653	0.0460653	1.17597	1.17597	Chronic Loading up vs Baseline	0.0102463	4.79039	0.000419946	0.0012273	1
53705	cg23345340	RAC1	PI3K-Akt signaling pathway	0.0490461	0.0490461	0.992636	-1.00742	Chronic Loading down vs Baseline	-0.00722312	4.64458	0.000208694	0.000629059	1
350013	cg03620600	RAF1	PI3K-Akt signaling pathway	0.0106205	0.0106205	0.802031	-1.24683	Chronic Loading down vs Baseline	-0.122372	8.6815	0.0598995	0.0965954	1
349844	cg01873277	RBL2	PI3K-Akt signaling pathway	0.028954	0.028954	0.942586	-1.06091	Chronic Loading down vs Baseline	-0.0325587	5.92137	0.00424029	0.0100254	1
539246	cg13426503	RBL2	PI3K-Akt signaling pathway	0.0122121	0.0122121	1.26733	1.26733	Chronic Loading up vs Baseline	0.0395705	8.27021	0.00626329	0.0106026	1
504316	cg14010366	RHEB	PI3K-Akt signaling pathway	0.0432446	0.0432446	0.901644	-1.10908	Chronic Loading down vs Baseline	-0.0701812	4.93899	0.0197016	0.0558459	1
227425	cg13777163	RPTOR	PI3K-Akt signaling pathway	0.0194073	0.0194073	0.936556	-1.06774	Chronic Loading down vs Baseline	-0.0519784	6.96916	0.010807	0.0217097	1
315581	cg10536755	RPTOR	PI3K-Akt signaling pathway	0.0409342	0.0409342	0.912099	-1.09637	Chronic Loading down vs Baseline	-0.0295377	5.06947	0.00348991	0.00963783	1
106726	cg23542426	RPTOR	PI3K-Akt signaling pathway	0.0439593	0.0439593	0.938883	-1.06509	Chronic Loading down vs Baseline	-0.0357298	4.90029	0.00510646	0.014589	1
72342	cg17888563	RPTOR	PI3K-Akt signaling pathway	0.0197674	0.0197674	1.28047	1.28047	Chronic Loading up vs Baseline	0.0366711	6.9195	0.00537909	0.0108833	1
836165	cg07870603	RPTOR	PI3K-Akt signaling pathway	0.039851	0.039851	1.03812	1.03812	Chronic Loading up vs Baseline	0.0275641	5.13365	0.00303912	0.00828798	1
124211	cg15476425	RPTOR	PI3K-Akt signaling pathway	0.0414269	0.0414269	1.29937	1.29937	Chronic Loading up vs Baseline	0.012393	5.04093	0.000614345	0.0017062	1
665276	cg06831947	RXRA	PI3K-Akt signaling pathway	0.0343205	0.0343205	1.03226	1.03226	Chronic Loading up vs Baseline	0.0235515	5.49674	0.00221869	0.00565092	1
690229	cg15680307	SGK1	PI3K-Akt signaling pathway	0.0262516	0.0262516	0.868661	-1.1512	Chronic Loading down vs Baseline	-0.107565	6.17164	0.0462812	0.104986	1
845079	cg02490907	SGK3	PI3K-Akt signaling pathway	0.0178752	0.0178752	1.25975	1.25975	Chronic Loading up vs Baseline	0.0068491	7.19317	0.000187641	0.000365203	1
632258	cg02721786	SOS1	PI3K-Akt signaling pathway	0.048546	0.048546	0.925707	-1.08025	Chronic Loading down vs Baseline	-0.0590454	4.6683	0.0139454	0.0418216	1
272959	cg02549628	SPP1	PI3K-Akt signaling pathway	0.00946356	0.00946356	0.91898	-1.08816	Chronic Loading down vs Baseline	-0.0558321	9.02802	0.0124689	0.0193359	1
500319	cg16192413	STK11	PI3K-Akt signaling pathway	0.0112056	0.0112056	0.901871	-1.10881	Chronic Loading down vs Baseline	-0.0720386	8.52247	0.0207583	0.0340999	1
349114	cg19570574	THBS1	PI3K-Akt signaling pathway	0.035674	0.035674	1.14971	1.14971	Chronic Loading up vs Baseline	0.00348236	5.40184	4.85074e-05	0.000125717	1
430198	cg03091070	THBS2	PI3K-Akt signaling pathway	0.0494048	0.0494048	0.907543	-1.10188	Chronic Loading down vs Baseline	-0.0667189	4.62774	0.0178056	0.0538662	1
582468	cg00082178	THBS2	PI3K-Akt signaling pathway	0.0313978	0.0313978	1.26161	1.26161	Chronic Loading up vs Baseline	0.010035	5.71748	0.000402803	0.000986316	1
140731	cg26094150	THBS4	PI3K-Akt signaling pathway	0.0409918	0.0409918	0.865044	-1.15601	Chronic Loading down vs Baseline	-0.0299436	5.06611	0.00358648	0.0099111	1
625412	cg19383848	THEM4	PI3K-Akt signaling pathway	0.0455642	0.0455642	1.20896	1.20896	Chronic Loading up vs Baseline	0.0188864	4.816	0.00142679	0.00414765	1
194921	cg26369558	TNR	PI3K-Akt signaling pathway	0.00332213	0.00332213	0.900816	-1.11011	Chronic Loading down vs Baseline	-0.0792262	12.47	0.0251072	0.0281877	1
380455	cg09586034	TNR	PI3K-Akt signaling pathway	0.0369878	0.0369878	0.911305	-1.09733	Chronic Loading down vs Baseline	-0.0676705	5.31368	0.0183172	0.0482604	1
99832	cg21642103	TNXB	PI3K-Akt signaling pathway	0.00387109	0.00387109	0.634268	-1.57662	Chronic Loading down vs Baseline	-0.0280494	11.9325	0.00314708	0.00369238	1
153361	cg07303840	TNXB	PI3K-Akt signaling pathway	0.0128355	0.0128355	0.922429	-1.08409	Chronic Loading down vs Baseline	-0.0432119	8.12575	0.00746908	0.0128686	1
324986	cg08845025	TNXB	PI3K-Akt signaling pathway	0.0160337	0.0160337	0.949283	-1.05343	Chronic Loading down vs Baseline	-0.036281	7.49389	0.00526523	0.00983645	1
81916	cg14669361	TNXB	PI3K-Akt signaling pathway	0.0187199	0.0187199	0.902541	-1.10798	Chronic Loading down vs Baseline	-0.0563278	7.06704	0.0126913	0.0251418	1
858685	cg24504289	TNXB	PI3K-Akt signaling pathway	0.0230915	0.0230915	0.585744	-1.70723	Chronic Loading down vs Baseline	-0.00995184	6.50545	0.000396156	0.000852545	1
858053	cg27524003	TNXB	PI3K-Akt signaling pathway	0.0273579	0.0273579	0.976934	-1.02361	Chronic Loading down vs Baseline	-0.0163792	6.0657	0.00107311	0.00247681	1
65115	cg02553302	TNXB	PI3K-Akt signaling pathway	0.0339122	0.0339122	0.980087	-1.02032	Chronic Loading down vs Baseline	-0.0183631	5.52622	0.00134881	0.00341704	1
518008	cg24009362	TNXB	PI3K-Akt signaling pathway	0.046632	0.046632	0.923728	-1.08257	Chronic Loading down vs Baseline	-0.050441	4.76183	0.0101772	0.0299213	1
522841	cg02989255	TNXB	PI3K-Akt signaling pathway	0.0469642	0.0469642	0.901352	-1.10944	Chronic Loading down vs Baseline	-0.069018	4.74528	0.0190539	0.0562148	1
470132	cg20759600	TNXB	PI3K-Akt signaling pathway	0.0185374	0.0185374	1.07092	1.07092	Chronic Loading up vs Baseline	0.040178	7.09371	0.0064571	0.0127436	1
132097	cg17662683	TNXB	PI3K-Akt signaling pathway	0.0224495	0.0224495	1.35876	1.35876	Chronic Loading up vs Baseline	0.0197409	6.57978	0.00155881	0.00331673	1
249949	cg12493058	TNXB	PI3K-Akt signaling pathway	0.0302803	0.0302803	1.04803	1.04803	Chronic Loading up vs Baseline	0.0308372	5.80833	0.00380373	0.00916825	1
123231	cg07122553	TNXB	PI3K-Akt signaling pathway	0.0363437	0.0363437	1.30645	1.30645	Chronic Loading up vs Baseline	0.0170399	5.35644	0.00116143	0.0030356	1
598015	cg02783179	TNXB	PI3K-Akt signaling pathway	0.0438543	0.0438543	1.1326	1.1326	Chronic Loading up vs Baseline	0.0545149	4.90593	0.0118875	0.0339233	1
28118	cg22800959	TNXB	PI3K-Akt signaling pathway	0.0456138	0.0456138	1.19268	1.19268	Chronic Loading up vs Baseline	0.0522709	4.81345	0.010929	0.0317871	1
118360	cg15357591	VEGFA	PI3K-Akt signaling pathway	0.00261174	0.00261174	0.522034	-1.91559	Chronic Loading down vs Baseline	-0.0311911	13.341	0.00389154	0.00408379	1
575109	cg03391813	VWF	PI3K-Akt signaling pathway	0.0204719	0.0204719	0.920354	-1.08654	Chronic Loading down vs Baseline	-0.0620149	6.82529	0.0153834	0.0315544	1
634593	cg12919979	VWF	PI3K-Akt signaling pathway	0.0282752	0.0282752	0.892472	-1.12048	Chronic Loading down vs Baseline	-0.0710326	5.98158	0.0201825	0.0472375	1
266888	cg15104126	VWF	PI3K-Akt signaling pathway	0.0316401	0.0316401	0.961822	-1.03969	Chronic Loading down vs Baseline	-0.0276364	5.69829	0.00305509	0.00750599	1
28887	cg03761750	VWF	PI3K-Akt signaling pathway	0.0172495	0.0172495	1.26937	1.26937	Chronic Loading up vs Baseline	0.0290139	7.29114	0.00336724	0.00646556	1
125935	cg10774185	YWHAB	PI3K-Akt signaling pathway	0.00720052	0.00720052	1.51977	1.51977	Chronic Loading up vs Baseline	0.0359561	9.87427	0.00517136	0.00733209	1
451663	cg06219337	YWHAE	PI3K-Akt signaling pathway	0.00761677	0.00761677	0.780506	-1.28122	Chronic Loading down vs Baseline	-0.0538669	9.69732	0.0116066	0.0167564	1
770168	cg02493937	YWHAG	PI3K-Akt signaling pathway	0.0108582	0.0108582	1.03752	1.03752	Chronic Loading up vs Baseline	0.0250922	8.6157	0.00251846	0.00409236	1
741536	cg02453827	YWHAQ	PI3K-Akt signaling pathway	0.0311707	0.0311707	0.928227	-1.07732	Chronic Loading down vs Baseline	-0.0589275	5.73564	0.0138898	0.0339033	1
135523	cg06692871	YWHAZ	PI3K-Akt signaling pathway	0.0331748	0.0331748	0.947002	-1.05596	Chronic Loading down vs Baseline	-0.0319776	5.58055	0.00409026	0.0102613	1
861957	cg24558407	YWHAZ	PI3K-Akt signaling pathway	0.00276434	0.00276434	1.05679	1.05679	Chronic Loading up vs Baseline	0.0434705	13.1326	0.00755875	0.00805803	1

## Sheet: Supp 3 PI3K Unloading
Column #	Column ID	Gene Symbol	GO Function	p-value(Time)	p-value(Unloading vs. Baseline)	MeanRatio(Unloading vs. Baseline)	Fold-Change(Unloading vs. Baseline)	Fold-Change(Unloading vs. Baseline) (Description)	Estimate(Unloading vs. Baseline)	F(Time)	SS(Time)	SS(Error)	F(Error)
88376	cg09949949	RELN	PI3K-Akt signaling pathway	0.000230816	0.000230816	0.526155	-1.90058	Unloading down vs Baseline	-0.042792	25.2912	0.00683631	0.00351394	1
201270	cg19297231	CCND3	PI3K-Akt signaling pathway	0.000809524	0.000809524	0.904794	-1.10522	Unloading down vs Baseline	-0.0731891	18.7899	0.0199982	0.013836	1
577447	cg13036075	PRKCA	PI3K-Akt signaling pathway	0.00174338	0.00174338	0.850533	-1.17573	Unloading down vs Baseline	-0.0921102	15.402	0.0316747	0.0267349	1
680045	cg24804436	PPP2R5D	PI3K-Akt signaling pathway	0.00217012	0.00217012	0.778087	-1.2852	Unloading down vs Baseline	-0.0064655	14.5081	0.000156064	0.000139841	1
655636	cg11127249	IL2RA	PI3K-Akt signaling pathway	0.00280659	0.00280659	0.946311	-1.05674	Unloading down vs Baseline	-0.0332515	13.4972	0.0041278	0.00397575	1
129122	cg18598016	PDGFB	PI3K-Akt signaling pathway	0.00308548	0.00308548	0.688036	-1.45341	Unloading down vs Baseline	-0.0237767	13.1351	0.00211056	0.00208885	1
264750	cg07530194	RPTOR	PI3K-Akt signaling pathway	0.00316505	0.00316505	0.88583	-1.12888	Unloading down vs Baseline	-0.057269	13.0388	0.0122444	0.012208	1
514628	cg18031596	ANGPT1	PI3K-Akt signaling pathway	0.00352838	0.00352838	0.830944	-1.20345	Unloading down vs Baseline	-0.0705737	12.6319	0.0185944	0.0191363	1
52753	cg01337207	TNXB	PI3K-Akt signaling pathway	0.00368709	0.00368709	0.993608	-1.00643	Unloading down vs Baseline	-0.00627119	12.4691	0.000146824	0.000153075	1
713119	cg16496219	ATF6B	PI3K-Akt signaling pathway	0.00388542	0.00388542	0.828781	-1.20659	Unloading down vs Baseline	-0.0290235	12.2768	0.00314483	0.00333008	1
830558	cg14175779	COL6A5	PI3K-Akt signaling pathway	0.00423504	0.00423504	0.890328	-1.12318	Unloading down vs Baseline	-0.0832378	11.9641	0.0258665	0.0281062	1
661708	cg14767671	PRKCA	PI3K-Akt signaling pathway	0.00479855	0.00479855	0.892403	-1.12057	Unloading down vs Baseline	-0.0754357	11.5183	0.0212447	0.0239775	1
72857	cg09324698	FGFR1	PI3K-Akt signaling pathway	0.00507276	0.00507276	0.68683	-1.45596	Unloading down vs Baseline	-0.0486526	11.3229	0.00883708	0.010146	1
427840	cg16242020	FGF13	PI3K-Akt signaling pathway	0.00554552	0.00554552	0.786915	-1.27079	Unloading down vs Baseline	-0.00585182	11.0132	0.000127843	0.000150906	1
366681	cg26294229	LAMB3	PI3K-Akt signaling pathway	0.00730219	0.00730219	0.54769	-1.82585	Unloading down vs Baseline	-0.150088	10.0847	0.0840982	0.10841	1
847619	cg24686358	COL9A2	PI3K-Akt signaling pathway	0.00763245	0.00763245	0.921274	-1.08545	Unloading down vs Baseline	-0.0608682	9.93926	0.0138318	0.0180912	1
439672	cg00511107	EGFR	PI3K-Akt signaling pathway	0.00843596	0.00843596	0.910598	-1.09818	Unloading down vs Baseline	-0.0682671	9.61412	0.0173988	0.0235263	1
696171	cg13655303	PCK1	PI3K-Akt signaling pathway	0.0085568	0.0085568	0.898012	-1.11357	Unloading down vs Baseline	-0.00321656	9.56836	3.8626e-05	5.2479e-05	1
732240	cg12756376	CDC37	PI3K-Akt signaling pathway	0.00936311	0.00936311	0.90238	-1.10818	Unloading down vs Baseline	-0.0809956	9.28106	0.0244918	0.0343056	1
689030	cg27342941	IFNAR2	PI3K-Akt signaling pathway	0.00938629	0.00938629	0.781395	-1.27976	Unloading down vs Baseline	-0.0730543	9.27324	0.0199245	0.0279319	1
375244	cg21581567	CREB5	PI3K-Akt signaling pathway	0.0100147	0.0100147	0.799253	-1.25117	Unloading down vs Baseline	-0.0891457	9.06922	0.0296686	0.0425276	1
314998	cg23756764	CDK6	PI3K-Akt signaling pathway	0.0100757	0.0100757	0.927733	-1.0779	Unloading down vs Baseline	-0.0354877	9.05019	0.00470168	0.00675366	1
51363	cg26631144	PPP2CB	PI3K-Akt signaling pathway	0.0103344	0.0103344	0.730527	-1.36887	Unloading down vs Baseline	-0.0524957	8.97105	0.0102883	0.0149089	1
783757	cg05194808	COL6A1	PI3K-Akt signaling pathway	0.0105078	0.0105078	0.859789	-1.16308	Unloading down vs Baseline	-0.0518808	8.9193	0.0100487	0.0146461	1
401664	cg27554648	PIK3CD	PI3K-Akt signaling pathway	0.0110626	0.0110626	0.858264	-1.16514	Unloading down vs Baseline	-0.101605	8.76014	0.0385411	0.0571948	1
97063	cg27422496	PTEN	PI3K-Akt signaling pathway	0.0112469	0.0112469	0.988846	-1.01128	Unloading down vs Baseline	-0.0104293	8.70931	0.000406077	0.000606133	1
13069	cg08415986	FGF22	PI3K-Akt signaling pathway	0.0118915	0.0118915	0.970345	-1.03056	Unloading down vs Baseline	-0.0259932	8.5389	0.00252241	0.00384022	1
650321	cg09988111	PHLPP2	PI3K-Akt signaling pathway	0.0119371	0.0119371	0.903954	-1.10625	Unloading down vs Baseline	-0.0715062	8.52726	0.0190891	0.0291017	1
16459	cg04842828	IFNAR1	PI3K-Akt signaling pathway	0.0120734	0.0120734	0.989417	-1.0107	Unloading down vs Baseline	-0.0102373	8.49278	0.000391259	0.000598905	1
757702	cg23092782	ITGA1	PI3K-Akt signaling pathway	0.0129912	0.0129912	0.947217	-1.05572	Unloading down vs Baseline	-0.0296067	8.27172	0.00327248	0.0051431	1
461730	cg21043820	AKT2	PI3K-Akt signaling pathway	0.013025	0.013025	0.729639	-1.37054	Unloading down vs Baseline	-0.161179	8.26394	0.0969867	0.15257	1
209459	cg11688275	MYC	PI3K-Akt signaling pathway	0.0131082	0.0131082	0.915867	-1.09186	Unloading down vs Baseline	-0.0320488	8.24486	0.00383459	0.00604616	1
171971	cg25166357	PPP2R1B	PI3K-Akt signaling pathway	0.0131973	0.0131973	0.773451	-1.29291	Unloading down vs Baseline	-0.0980282	8.22459	0.0358756	0.0567058	1
139526	cg15600835	RPTOR	PI3K-Akt signaling pathway	0.0142229	0.0142229	0.953822	-1.04841	Unloading down vs Baseline	-0.0377376	8.00218	0.00531675	0.00863735	1
88859	cg04398695	GNG13	PI3K-Akt signaling pathway	0.0148023	0.0148023	0.447709	-2.23359	Unloading down vs Baseline	-0.0337587	7.88467	0.0042547	0.00701501	1
816664	cg12004787	FGF19	PI3K-Akt signaling pathway	0.0153282	0.0153282	0.832129	-1.20174	Unloading down vs Baseline	-0.0880171	7.78256	0.0289222	0.0483117	1
573934	cg19130981	RHEB	PI3K-Akt signaling pathway	0.0153989	0.0153989	0.823055	-1.21499	Unloading down vs Baseline	-0.111419	7.76916	0.0463465	0.0775508	1
10920	cg17341118	TNXB	PI3K-Akt signaling pathway	0.0154117	0.0154117	0.557246	-1.79454	Unloading down vs Baseline	-0.0576538	7.76672	0.0124095	0.0207711	1
811236	cg19358349	PTEN	PI3K-Akt signaling pathway	0.0158168	0.0158168	0.852494	-1.17303	Unloading down vs Baseline	-0.0961223	7.6913	0.0344941	0.0583027	1
624810	cg02515422	TLR4	PI3K-Akt signaling pathway	0.0158693	0.0158693	0.911889	-1.09662	Unloading down vs Baseline	-0.0489855	7.6817	0.00895844	0.0151607	1
845833	cg07219370	C8orf44-SGK3	PI3K-Akt signaling pathway	0.0161225	0.0161225	0.824582	-1.21274	Unloading down vs Baseline	-0.0933975	7.63587	0.0325662	0.0554436	1
42832	cg14907788	GNG7	PI3K-Akt signaling pathway	0.0161557	0.0161557	0.987361	-1.0128	Unloading down vs Baseline	-0.012092	7.62993	0.000545872	0.000930066	1
287715	cg01301798	GNG12	PI3K-Akt signaling pathway	0.0164466	0.0164466	0.940625	-1.06312	Unloading down vs Baseline	-0.0484317	7.57843	0.008757	0.0150217	1
275652	cg21288861	ITGB3	PI3K-Akt signaling pathway	0.0164816	0.0164816	0.721681	-1.38565	Unloading down vs Baseline	-0.0445301	7.57231	0.00740293	0.0127092	1
567828	cg18207048	STK11	PI3K-Akt signaling pathway	0.0166378	0.0166378	0.899434	-1.11181	Unloading down vs Baseline	-0.00323137	7.54516	3.89825e-05	6.71652e-05	1
858053	cg27524003	TNXB	PI3K-Akt signaling pathway	0.0166897	0.0166897	0.969111	-1.03187	Unloading down vs Baseline	-0.021934	7.53621	0.00179611	0.0030983	1
90370	cg20331241	TNXB	PI3K-Akt signaling pathway	0.0167776	0.0167776	0.951294	-1.0512	Unloading down vs Baseline	-0.0378139	7.52112	0.00533827	0.00922701	1
863424	cg18905856	EGF	PI3K-Akt signaling pathway	0.0172491	0.0172491	0.897557	-1.11414	Unloading down vs Baseline	-0.074446	7.44172	0.0206909	0.0361451	1
22194	cg03552025	NR4A1	PI3K-Akt signaling pathway	0.0172683	0.0172683	0.486277	-2.05644	Unloading down vs Baseline	-0.103469	7.43854	0.0399681	0.0698505	1
269012	cg23845936	INSR	PI3K-Akt signaling pathway	0.0177394	0.0177394	0.904505	-1.10558	Unloading down vs Baseline	-0.0717392	7.3618	0.0192136	0.0339288	1
763784	cg08345465	FOXO3	PI3K-Akt signaling pathway	0.0182764	0.0182764	0.920617	-1.08623	Unloading down vs Baseline	-0.0539949	7.2772	0.0108844	0.0194439	1
855195	cg18285813	MET	PI3K-Akt signaling pathway	0.0187826	0.0187826	0.751036	-1.33149	Unloading down vs Baseline	-0.0882132	7.20007	0.0290512	0.052453	1
842973	cg19864627	PIK3R5	PI3K-Akt signaling pathway	0.0189199	0.0189199	0.75005	-1.33324	Unloading down vs Baseline	-0.0183021	7.17957	0.00125054	0.00226434	1
413707	cg11208229	INS	PI3K-Akt signaling pathway	0.0192642	0.0192642	0.920884	-1.08591	Unloading down vs Baseline	-0.0401224	7.12892	0.00600995	0.0109595	1
579334	cg20614018	BCL2L11	PI3K-Akt signaling pathway	0.0194277	0.0194277	0.948554	-1.05424	Unloading down vs Baseline	-0.0392578	7.10524	0.00575373	0.0105272	1
551243	cg09923345	PTK2	PI3K-Akt signaling pathway	0.0194516	0.0194516	0.903973	-1.10623	Unloading down vs Baseline	-0.0626199	7.10179	0.0146394	0.0267977	1
300482	cg12211060	THBS2	PI3K-Akt signaling pathway	0.0196662	0.0196662	0.884338	-1.13079	Unloading down vs Baseline	-0.0576843	7.07111	0.0124226	0.0228385	1
822165	cg19068298	CREB5	PI3K-Akt signaling pathway	0.019909	0.019909	0.935704	-1.06871	Unloading down vs Baseline	-0.0541349	7.03685	0.0109409	0.0202124	1
776489	cg02954987	LAMB2	PI3K-Akt signaling pathway	0.0202169	0.0202169	0.788168	-1.26877	Unloading down vs Baseline	-0.0931626	6.9941	0.0324026	0.0602269	1
34930	cg14880348	COL9A3	PI3K-Akt signaling pathway	0.0204391	0.0204391	0.976603	-1.02396	Unloading down vs Baseline	-0.0219173	6.96373	0.00179337	0.0033479	1
588883	cg05760972	TCL1B	PI3K-Akt signaling pathway	0.0205402	0.0205402	0.940643	-1.0631	Unloading down vs Baseline	-0.0316047	6.95004	0.00372906	0.00697518	1
36687	cg01724041	CREB1	PI3K-Akt signaling pathway	0.0206922	0.0206922	0.976156	-1.02443	Unloading down vs Baseline	-0.0215863	6.92961	0.00173962	0.00326354	1
404352	cg23089438	CSF1	PI3K-Akt signaling pathway	0.0217562	0.0217562	0.757055	-1.32091	Unloading down vs Baseline	-0.102182	6.79132	0.0389806	0.074617	1
14602	cg23300659	CHRM2	PI3K-Akt signaling pathway	0.0222178	0.0222178	0.984054	-1.0162	Unloading down vs Baseline	-0.0150547	6.73377	0.000846139	0.00163353	1
25527	cg01213231	ITGA5	PI3K-Akt signaling pathway	0.0224842	0.0224842	0.984393	-1.01585	Unloading down vs Baseline	-0.0147672	6.70119	0.000814128	0.00157937	1
690398	cg25739309	RPTOR	PI3K-Akt signaling pathway	0.0225893	0.0225893	0.837929	-1.19342	Unloading down vs Baseline	-0.0112489	6.68847	0.000472412	0.0009182	1
450565	cg17547898	FGF2	PI3K-Akt signaling pathway	0.0228484	0.0228484	0.90752	-1.1019	Unloading down vs Baseline	-0.0713242	6.65737	0.018992	0.0370861	1
807554	cg09292319	GNB1	PI3K-Akt signaling pathway	0.0230446	0.0230446	0.923159	-1.08324	Unloading down vs Baseline	-0.0610347	6.63411	0.0139076	0.0272528	1
632407	cg00367830	GYS1	PI3K-Akt signaling pathway	0.0232844	0.0232844	0.821154	-1.2178	Unloading down vs Baseline	-0.0823007	6.606	0.0252874	0.0497633	1
191473	cg05149676	EIF4B	PI3K-Akt signaling pathway	0.0250366	0.0250366	0.881767	-1.13409	Unloading down vs Baseline	-0.0492557	6.41034	0.00905753	0.0183684	1
122100	cg27134816	FGF14	PI3K-Akt signaling pathway	0.0250587	0.0250587	0.975309	-1.02532	Unloading down vs Baseline	-0.0215895	6.40797	0.00174013	0.00353025	1
338888	cg17248054	ITGA11	PI3K-Akt signaling pathway	0.0251995	0.0251995	0.740681	-1.35011	Unloading down vs Baseline	-0.0068198	6.39297	0.000173636	0.000353087	1
207904	cg19134705	ITGA6	PI3K-Akt signaling pathway	0.0253612	0.0253612	0.749276	-1.33462	Unloading down vs Baseline	-0.114656	6.37586	0.049078	0.100067	1
403651	cg01574232	FGF13	PI3K-Akt signaling pathway	0.0254137	0.0254137	0.956066	-1.04595	Unloading down vs Baseline	-0.0247131	6.37033	0.00228009	0.00465301	1
707144	cg25057372	CCNE2	PI3K-Akt signaling pathway	0.0266474	0.0266474	0.89518	-1.11709	Unloading down vs Baseline	-0.071952	6.24416	0.0193278	0.0402394	1
836049	cg21390179	CREB1	PI3K-Akt signaling pathway	0.0267872	0.0267872	0.941213	-1.06246	Unloading down vs Baseline	-0.0460368	6.2303	0.00791238	0.0165098	1
864391	cg12828354	CSF1R	PI3K-Akt signaling pathway	0.0268434	0.0268434	0.93608	-1.06828	Unloading down vs Baseline	-0.0349247	6.22475	0.00455367	0.00951006	1
20517	cg08137080	EPHA2	PI3K-Akt signaling pathway	0.0273909	0.0273909	0.954141	-1.04806	Unloading down vs Baseline	-0.0403069	6.1714	0.00606534	0.0127766	1
609834	cg15599832	OSMR	PI3K-Akt signaling pathway	0.0280635	0.0280635	0.808994	-1.2361	Unloading down vs Baseline	-0.0548627	6.10755	0.011237	0.0239181	1
41868	cg01369646	MYB	PI3K-Akt signaling pathway	0.0287139	0.0287139	0.98691	-1.01326	Unloading down vs Baseline	-0.0121986	6.04751	0.000555539	0.00119421	1
2232	cg10239074	BCL2L11	PI3K-Akt signaling pathway	0.029282	0.029282	0.968097	-1.03295	Unloading down vs Baseline	-0.0286795	5.99635	0.00307073	0.00665729	1
379842	cg01382728	CDK6	PI3K-Akt signaling pathway	0.0295273	0.0295273	0.891389	-1.12184	Unloading down vs Baseline	-0.00383241	5.97462	5.48328e-05	0.000119309	1
837799	cg15379757	COL4A1	PI3K-Akt signaling pathway	0.0300336	0.0300336	0.917983	-1.08934	Unloading down vs Baseline	-0.0644827	5.93043	0.0155233	0.0340283	1
51423	cg12477288	MYB	PI3K-Akt signaling pathway	0.0303654	0.0303654	0.990745	-1.00934	Unloading down vs Baseline	-0.00883835	5.90195	0.000291634	0.000642372	1
315048	cg26959689	CSF3R	PI3K-Akt signaling pathway	0.0308	0.0308	0.724428	-1.3804	Unloading down vs Baseline	-0.115024	5.8652	0.0493935	0.109479	1
451663	cg06219337	YWHAE	PI3K-Akt signaling pathway	0.0312215	0.0312215	0.78677	-1.27102	Unloading down vs Baseline	-0.0523296	5.83013	0.0102233	0.0227959	1
71260	cg16195239	TNXB	PI3K-Akt signaling pathway	0.0319157	0.0319157	0.515866	-1.93849	Unloading down vs Baseline	-0.0902167	5.77357	0.0303858	0.0684179	1
206559	cg18641731	ITGB1	PI3K-Akt signaling pathway	0.0321196	0.0321196	0.964381	-1.03693	Unloading down vs Baseline	-0.0319366	5.75724	0.0038078	0.00859813	1
666091	cg14048487	BRCA1	PI3K-Akt signaling pathway	0.0323961	0.0323961	0.899884	-1.11125	Unloading down vs Baseline	-0.0602728	5.73528	0.0135625	0.0307418	1
171355	cg27633865	PIK3AP1	PI3K-Akt signaling pathway	0.0326587	0.0326587	0.84337	-1.18572	Unloading down vs Baseline	-0.0335031	5.71462	0.00419051	0.00953285	1
617133	cg22262325	PTK2	PI3K-Akt signaling pathway	0.0326822	0.0326822	0.868353	-1.1516	Unloading down vs Baseline	-0.0905497	5.71279	0.0306105	0.0696572	1
250763	cg18284616	NFKB1	PI3K-Akt signaling pathway	0.03269	0.03269	0.861366	-1.16095	Unloading down vs Baseline	-0.00382183	5.71218	5.45306e-05	0.000124103	1
395244	cg24236953	FGFR2	PI3K-Akt signaling pathway	0.0332774	0.0332774	0.948	-1.05485	Unloading down vs Baseline	-0.0425736	5.66674	0.0067667	0.0155234	1
753272	cg16653692	COL9A3	PI3K-Akt signaling pathway	0.0341443	0.0341443	0.846975	-1.18067	Unloading down vs Baseline	-0.10134	5.60137	0.0383407	0.0889834	1
732162	cg07745886	IKBKB	PI3K-Akt signaling pathway	0.0347194	0.0347194	0.802321	-1.24638	Unloading down vs Baseline	-0.0945417	5.55908	0.033369	0.078034	1
296218	cg03693911	PPP2R2B	PI3K-Akt signaling pathway	0.0347849	0.0347849	0.817221	-1.22366	Unloading down vs Baseline	-0.0479378	5.55432	0.00857932	0.0200801	1
222436	cg13516541	AKT1	PI3K-Akt signaling pathway	0.0358823	0.0358823	0.966582	-1.03457	Unloading down vs Baseline	-0.0214732	5.47604	0.00172143	0.00408663	1
358085	cg11828076	ITGA11	PI3K-Akt signaling pathway	0.0361482	0.0361482	0.934036	-1.07062	Unloading down vs Baseline	-0.0548965	5.4575	0.0112508	0.0268	1
241548	cg24517672	ITGA6	PI3K-Akt signaling pathway	0.0365291	0.0365291	0.95806	-1.04378	Unloading down vs Baseline	-0.025678	5.43121	0.00246161	0.00589204	1
380455	cg09586034	TNR	PI3K-Akt signaling pathway	0.0369139	0.0369139	0.906985	-1.10255	Unloading down vs Baseline	-0.0709663	5.40499	0.0188019	0.0452219	1
141436	cg20330021	EFNA4	PI3K-Akt signaling pathway	0.0370136	0.0370136	0.980292	-1.0201	Unloading down vs Baseline	-0.0182382	5.39825	0.00124182	0.00299054	1
1609	cg09611472	GNG13	PI3K-Akt signaling pathway	0.0372311	0.0372311	0.977934	-1.02256	Unloading down vs Baseline	-0.0201448	5.38362	0.00151503	0.00365839	1
415601	cg00710028	ITGA8	PI3K-Akt signaling pathway	0.0372438	0.0372438	0.933484	-1.07126	Unloading down vs Baseline	-0.0523023	5.38276	0.0102127	0.0246648	1
830948	cg19519393	GSK3B	PI3K-Akt signaling pathway	0.0386803	0.0386803	0.90435	-1.10577	Unloading down vs Baseline	-0.076144	5.28863	0.0216455	0.053207	1
447414	cg15068733	FGF11	PI3K-Akt signaling pathway	0.0388354	0.0388354	0.911557	-1.09702	Unloading down vs Baseline	-0.00251987	5.27871	2.37058e-05	5.83808e-05	1
256343	cg15372689	GNG11	PI3K-Akt signaling pathway	0.0389477	0.0389477	0.950962	-1.05157	Unloading down vs Baseline	-0.0265656	5.27155	0.00263473	0.00649742	1
91187	cg12299213	AKT2	PI3K-Akt signaling pathway	0.0404244	0.0404244	0.582396	-1.71705	Unloading down vs Baseline	-0.0194525	5.17974	0.00141269	0.00354553	1
222923	cg00409104	PIK3R6	PI3K-Akt signaling pathway	0.041251	0.041251	0.876355	-1.14109	Unloading down vs Baseline	-0.0582468	5.13006	0.012666	0.0320968	1
822560	cg02398789	COL9A3	PI3K-Akt signaling pathway	0.0413145	0.0413145	0.867188	-1.15315	Unloading down vs Baseline	-0.00390486	5.12629	5.69255e-05	0.00014436	1
68633	cg10501278	MAP2K1	PI3K-Akt signaling pathway	0.041489	0.041489	0.984728	-1.01551	Unloading down vs Baseline	-0.0142897	5.11597	0.000762326	0.00193712	1
234589	cg22629417	CREB5	PI3K-Akt signaling pathway	0.0415784	0.0415784	0.92856	-1.07694	Unloading down vs Baseline	-0.0562071	5.11071	0.0117945	0.0300014	1
542136	cg14905466	SGK1	PI3K-Akt signaling pathway	0.0420943	0.0420943	0.906769	-1.10282	Unloading down vs Baseline	-0.0669346	5.08057	0.0167263	0.0427986	1
522178	cg10362842	FGFR2	PI3K-Akt signaling pathway	0.0421553	0.0421553	0.852104	-1.17357	Unloading down vs Baseline	-0.02951	5.07704	0.00325114	0.00832469	1
422504	cg02740487	RXRA	PI3K-Akt signaling pathway	0.0423343	0.0423343	0.959913	-1.04176	Unloading down vs Baseline	-0.0248031	5.06671	0.00229672	0.00589284	1
716763	cg06444189	GNB3	PI3K-Akt signaling pathway	0.0428142	0.0428142	0.868831	-1.15097	Unloading down vs Baseline	-0.0152363	5.03925	0.000866672	0.00223579	1
201145	cg17818873	CREB3L4	PI3K-Akt signaling pathway	0.0428563	0.0428563	0.898773	-1.11263	Unloading down vs Baseline	-0.076238	5.03687	0.021699	0.0560044	1
169254	cg04394939	STK11	PI3K-Akt signaling pathway	0.0428689	0.0428689	0.851128	-1.17491	Unloading down vs Baseline	-0.0855629	5.03615	0.0273318	0.0705526	1
178267	cg22094797	GNGT2	PI3K-Akt signaling pathway	0.0428795	0.0428795	0.938412	-1.06563	Unloading down vs Baseline	-0.0485131	5.03555	0.00878648	0.0226836	1
849015	cg23964226	PDGFRB	PI3K-Akt signaling pathway	0.0429028	0.0429028	0.932747	-1.0721	Unloading down vs Baseline	-0.00273087	5.03423	2.78419e-05	7.18968e-05	1
321731	cg16735938	TNXB	PI3K-Akt signaling pathway	0.0431684	0.0431684	0.736423	-1.35792	Unloading down vs Baseline	-0.00837579	5.01922	0.000261908	0.000678352	1
109303	cg08317834	PPP2R2A	PI3K-Akt signaling pathway	0.0433712	0.0433712	0.990768	-1.00932	Unloading down vs Baseline	-0.0089123	5.00785	0.000296536	0.000769785	1
661061	cg19501020	CREB5	PI3K-Akt signaling pathway	0.0439739	0.0439739	0.710035	-1.40838	Unloading down vs Baseline	-0.0207476	4.97439	0.00160706	0.00419988	1
703710	cg11836372	FGFR2	PI3K-Akt signaling pathway	0.0444008	0.0444008	0.950098	-1.05252	Unloading down vs Baseline	-0.0437438	4.95102	0.0071438	0.0187576	1
272959	cg02549628	SPP1	PI3K-Akt signaling pathway	0.0446379	0.0446379	0.929827	-1.07547	Unloading down vs Baseline	-0.0483573	4.93816	0.00873013	0.0229826	1
260580	cg24817997	CREB5	PI3K-Akt signaling pathway	0.044661	0.044661	0.935945	-1.06844	Unloading down vs Baseline	-0.0400603	4.93691	0.00599137	0.0157766	1
623945	cg10821511	GNGT2	PI3K-Akt signaling pathway	0.0456674	0.0456674	0.794429	-1.25877	Unloading down vs Baseline	-0.0539826	4.88323	0.0108794	0.0289629	1
660914	cg11800342	LPAR1	PI3K-Akt signaling pathway	0.0464003	0.0464003	0.90712	-1.10239	Unloading down vs Baseline	-0.0392746	4.84502	0.00575863	0.0154514	1
854714	cg03601229	ITGB4	PI3K-Akt signaling pathway	0.0467125	0.0467125	0.874786	-1.14314	Unloading down vs Baseline	-0.0303917	4.82895	0.00344832	0.0092832	1
800926	cg08624507	MAP2K1	PI3K-Akt signaling pathway	0.0468796	0.0468796	0.877463	-1.13965	Unloading down vs Baseline	-0.0939064	4.82041	0.0329221	0.0887865	1
68491	cg19321142	CRTC2	PI3K-Akt signaling pathway	0.0471311	0.0471311	0.960849	-1.04075	Unloading down vs Baseline	-0.0337627	4.80762	0.0042557	0.0115076	1
836067	cg23456850	PKN2	PI3K-Akt signaling pathway	0.0471429	0.0471429	0.908237	-1.10103	Unloading down vs Baseline	-0.048075	4.80702	0.00862851	0.0233348	1
784835	cg12337026	NOS3	PI3K-Akt signaling pathway	0.0474832	0.0474832	0.895383	-1.11684	Unloading down vs Baseline	-0.0594137	4.78984	0.0131786	0.0357677	1
865028	cg13902308	LAMC3	PI3K-Akt signaling pathway	0.0475198	0.0475198	0.812072	-1.23142	Unloading down vs Baseline	-0.00671638	4.788	0.00016841	0.000457252	1
23935	cg04541699	PPP2R2C	PI3K-Akt signaling pathway	0.0477679	0.0477679	0.978384	-1.02209	Unloading down vs Baseline	-0.0191978	4.77558	0.00137594	0.00374555	1
530379	cg00516067	COL9A3	PI3K-Akt signaling pathway	0.04778	0.04778	0.901103	-1.10975	Unloading down vs Baseline	-0.0414426	4.77498	0.00641196	0.0174567	1
831903	cg23627350	LAMC1	PI3K-Akt signaling pathway	0.0480181	0.0480181	0.947772	-1.05511	Unloading down vs Baseline	-0.0431505	4.76314	0.00695134	0.0189722	1
101220	cg21858823	CASP9	PI3K-Akt signaling pathway	0.0480195	0.0480195	0.710213	-1.40803	Unloading down vs Baseline	-0.0870784	4.76307	0.0283085	0.0772635	1
725920	cg18586212	PPP2R2B	PI3K-Akt signaling pathway	0.0480345	0.0480345	0.891586	-1.1216	Unloading down vs Baseline	-0.0729482	4.76232	0.0198667	0.0542313	1
127996	cg13291704	ITGA8	PI3K-Akt signaling pathway	0.0481204	0.0481204	0.962905	-1.03852	Unloading down vs Baseline	-0.0308236	4.75807	0.00354702	0.00969116	1
17867	cg07305723	COL9A3	PI3K-Akt signaling pathway	0.0481559	0.0481559	0.979133	-1.02131	Unloading down vs Baseline	-0.0190813	4.75632	0.0013593	0.00371524	1
534666	cg08802358	FGFR4	PI3K-Akt signaling pathway	0.0486612	0.0486612	0.883394	-1.132	Unloading down vs Baseline	-0.0787835	4.7315	0.0231722	0.0636667	1
416892	cg23152216	KRAS	PI3K-Akt signaling pathway	0.0488114	0.0488114	0.843102	-1.1861	Unloading down vs Baseline	-0.0769405	4.72418	0.0221008	0.0608169	1
688888	cg08533428	LAMA5	PI3K-Akt signaling pathway	0.0491869	0.0491869	0.884439	-1.13066	Unloading down vs Baseline	-0.0836655	4.706	0.026133	0.0721906	1
316800	cg14957748	PIK3R2	PI3K-Akt signaling pathway	0.0493043	0.0493043	0.957492	-1.04439	Unloading down vs Baseline	-0.030163	4.70035	0.00339661	0.00939419	1
541408	cg20221293	BCL2	PI3K-Akt signaling pathway	0.0493522	0.0493522	0.840367	-1.18996	Unloading down vs Baseline	-0.0508811	4.69805	0.00966518	0.0267446	1
48475	cg23209990	PDGFRA	PI3K-Akt signaling pathway	0.0493739	0.0493739	0.970208	-1.03071	Unloading down vs Baseline	-0.0280675	4.697	0.00294106	0.00814002	1
51103	cg23834099	PCK2	PI3K-Akt signaling pathway	0.0499122	0.0499122	0.973156	-1.02758	Unloading down vs Baseline	-0.0246186	4.67135	0.00226268	0.00629686	1
83988	cg13629201	JAK2	PI3K-Akt signaling pathway	0.000467617	0.000467617	2.06093	2.06093	Unloading up vs Baseline	0.0315186	21.477	0.00370877	0.00224491	1
608818	cg21880016	FGFR1	PI3K-Akt signaling pathway	0.000807411	0.000807411	1.07091	1.07091	Unloading up vs Baseline	0.0576634	18.8021	0.0124136	0.0085829	1
132045	cg21364562	NR4A1	PI3K-Akt signaling pathway	0.00172653	0.00172653	1.00951	1.00951	Unloading up vs Baseline	0.00916211	15.4424	0.000313392	0.000263825	1
449108	cg21854837	BCL2L1	PI3K-Akt signaling pathway	0.0028041	0.0028041	1.15089	1.15089	Unloading up vs Baseline	0.0837443	13.5006	0.0261823	0.0252114	1
618402	cg13257531	TNN	PI3K-Akt signaling pathway	0.00329145	0.00329145	1.17075	1.17075	Unloading up vs Baseline	0.00519415	12.8913	0.000100722	0.000101571	1
49087	cg14349667	FGF5	PI3K-Akt signaling pathway	0.00375725	0.00375725	1.53588	1.53588	Unloading up vs Baseline	0.0303846	12.3997	0.0034467	0.00361355	1
349114	cg19570574	THBS1	PI3K-Akt signaling pathway	0.00422101	0.00422101	1.22146	1.22146	Unloading up vs Baseline	0.00515117	11.976	9.90625e-05	0.000107532	1
824948	cg10590095	THEM4	PI3K-Akt signaling pathway	0.00444271	0.00444271	1.13073	1.13073	Unloading up vs Baseline	0.00636328	11.7922	0.000151168	0.000166651	1
66658	cg19494960	RPTOR	PI3K-Akt signaling pathway	0.0048186	0.0048186	1.10979	1.10979	Unloading up vs Baseline	0.0228204	11.5036	0.00194421	0.00219711	1
263239	cg07098391	KDR	PI3K-Akt signaling pathway	0.00537045	0.00537045	1.24436	1.24436	Unloading up vs Baseline	0.00563438	11.1242	0.000118519	0.000138505	1
106541	cg17799599	PRKCA	PI3K-Akt signaling pathway	0.00576109	0.00576109	1.45093	1.45093	Unloading up vs Baseline	0.0326566	10.882	0.00398141	0.00475632	1
692859	cg02956093	AKT1	PI3K-Akt signaling pathway	0.00665035	0.00665035	1.25187	1.25187	Unloading up vs Baseline	0.0197898	10.3955	0.00146211	0.00182843	1
177245	cg26432171	RAF1	PI3K-Akt signaling pathway	0.00665271	0.00665271	1.09464	1.09464	Unloading up vs Baseline	0.0729269	10.3943	0.0198551	0.0248324	1
666719	cg11080306	PPP2R5C	PI3K-Akt signaling pathway	0.00665705	0.00665705	1.18698	1.18698	Unloading up vs Baseline	0.0053728	10.3921	0.00010777	0.000134814	1
441090	cg23938645	RPTOR	PI3K-Akt signaling pathway	0.00698566	0.00698566	1.04545	1.04545	Unloading up vs Baseline	0.0378934	10.2314	0.00536072	0.00681133	1
29605	cg26532951	INSR	PI3K-Akt signaling pathway	0.00919915	0.00919915	1.1018	1.1018	Unloading up vs Baseline	0.0134392	9.33709	0.000674282	0.000938801	1
101596	cg08453194	CCND3	PI3K-Akt signaling pathway	0.00942995	0.00942995	1.6329	1.6329	Unloading up vs Baseline	0.041021	9.25855	0.00628217	0.00882084	1
832964	cg02971328	RAC1	PI3K-Akt signaling pathway	0.00998769	0.00998769	1.15736	1.15736	Unloading up vs Baseline	0.0950783	9.07766	0.0337489	0.0483314	1
73685	cg11542086	IL7	PI3K-Akt signaling pathway	0.010339	0.010339	1.29868	1.29868	Unloading up vs Baseline	0.0262004	8.96968	0.00256278	0.00371431	1
136148	cg22762615	FGFR2	PI3K-Akt signaling pathway	0.0107344	0.0107344	1.34392	1.34392	Unloading up vs Baseline	0.0302803	8.85311	0.00342307	0.00502648	1
571924	cg27119430	PRKCA	PI3K-Akt signaling pathway	0.0108587	0.0108587	1.33716	1.33716	Unloading up vs Baseline	0.0632963	8.81752	0.0149573	0.0220521	1
93122	cg22317104	INSR	PI3K-Akt signaling pathway	0.0110049	0.0110049	1.70198	1.70198	Unloading up vs Baseline	0.0318258	8.77625	0.00378142	0.0056013	1
172043	cg25343661	VEGFA	PI3K-Akt signaling pathway	0.0112817	0.0112817	1.12047	1.12047	Unloading up vs Baseline	0.00507867	8.69983	9.62936e-05	0.00014389	1
763952	cg01875467	CSF1R	PI3K-Akt signaling pathway	0.0114367	0.0114367	1.11164	1.11164	Unloading up vs Baseline	0.0782661	8.65797	0.0228689	0.0343378	1
124788	cg04708753	CASP9	PI3K-Akt signaling pathway	0.0114454	0.0114454	1.45039	1.45039	Unloading up vs Baseline	0.0397815	8.65564	0.00590826	0.00887368	1
814448	cg19487737	KITLG	PI3K-Akt signaling pathway	0.0122272	0.0122272	1.02603	1.02603	Unloading up vs Baseline	0.018226	8.45438	0.00124017	0.00190696	1
265571	cg21704381	IGF1R	PI3K-Akt signaling pathway	0.0122521	0.0122521	1.06263	1.06263	Unloading up vs Baseline	0.0502918	8.44822	0.0094426	0.0145301	1
82264	cg26753088	EFNA2	PI3K-Akt signaling pathway	0.0125285	0.0125285	1.37952	1.37952	Unloading up vs Baseline	0.0327649	8.3808	0.00400787	0.00621686	1
136189	cg12698784	GSK3B	PI3K-Akt signaling pathway	0.013741	0.013741	1.14889	1.14889	Unloading up vs Baseline	0.0208906	8.10428	0.00162928	0.00261352	1
124391	cg25990678	MAP2K2	PI3K-Akt signaling pathway	0.0143579	0.0143579	1.28002	1.28002	Unloading up vs Baseline	0.0497072	7.97431	0.00922435	0.0150379	1
682344	cg27349581	HRAS	PI3K-Akt signaling pathway	0.0149181	0.0149181	1.16275	1.16275	Unloading up vs Baseline	0.0302555	7.86182	0.00341747	0.00565099	1
14302	cg05929019	LAMC2	PI3K-Akt signaling pathway	0.0151233	0.0151233	1.50121	1.50121	Unloading up vs Baseline	0.0203044	7.82186	0.00153913	0.00255806	1
564172	cg17880118	COL4A1	PI3K-Akt signaling pathway	0.015326	0.015326	1.06775	1.06775	Unloading up vs Baseline	0.0498464	7.78298	0.00927609	0.015494	1
715697	cg23609982	IL6R	PI3K-Akt signaling pathway	0.015367	0.015367	1.10199	1.10199	Unloading up vs Baseline	0.0776801	7.77519	0.0225277	0.0376659	1
343595	cg10991486	GNG2	PI3K-Akt signaling pathway	0.0159526	0.0159526	1.10941	1.10941	Unloading up vs Baseline	0.0733877	7.66654	0.0201068	0.0340948	1
254721	cg02557189	GNB2	PI3K-Akt signaling pathway	0.0164903	0.0164903	1.18709	1.18709	Unloading up vs Baseline	0.112157	7.57079	0.0469624	0.0806404	1
235293	cg01333532	PHLPP2	PI3K-Akt signaling pathway	0.0171942	0.0171942	1.04272	1.04272	Unloading up vs Baseline	0.0346548	7.45084	0.00448357	0.0078228	1
100075	cg13425135	RXRA	PI3K-Akt signaling pathway	0.0185769	0.0185769	1.36322	1.36322	Unloading up vs Baseline	0.028629	7.23111	0.00305991	0.00550107	1
8515	cg07020987	TSC2	PI3K-Akt signaling pathway	0.0188731	0.0188731	1.18461	1.18461	Unloading up vs Baseline	0.0174282	7.18654	0.00113397	0.00205128	1
502775	cg10269431	EGF	PI3K-Akt signaling pathway	0.0190287	0.0190287	1.17707	1.17707	Unloading up vs Baseline	0.0112033	7.16344	0.000468588	0.00085038	1
701590	cg21103987	INSR	PI3K-Akt signaling pathway	0.0203204	0.0203204	1.08236	1.08236	Unloading up vs Baseline	0.0570649	6.97992	0.0121573	0.0226427	1
647304	cg13661458	TNC	PI3K-Akt signaling pathway	0.0204207	0.0204207	1.16983	1.16983	Unloading up vs Baseline	0.0123846	6.96624	0.000572612	0.00106858	1
322368	cg08021508	COL9A3	PI3K-Akt signaling pathway	0.0206205	0.0206205	1.15517	1.15517	Unloading up vs Baseline	0.00554233	6.93923	0.000114678	0.000214839	1
13703	cg21016902	CDKN1B	PI3K-Akt signaling pathway	0.0207307	0.0207307	1.10833	1.10833	Unloading up vs Baseline	0.0470911	6.92447	0.00827892	0.0155428	1
620415	cg17397493	PRLR	PI3K-Akt signaling pathway	0.0208268	0.0208268	1.13167	1.13167	Unloading up vs Baseline	0.00599665	6.91167	0.00013425	0.000252508	1
622554	cg13235447	IFNA2	PI3K-Akt signaling pathway	0.0213251	0.0213251	1.14951	1.14951	Unloading up vs Baseline	0.00435318	6.84637	7.07474e-05	0.000134336	1
125999	cg01459673	CCNE2	PI3K-Akt signaling pathway	0.0221238	0.0221238	1.34611	1.34611	Unloading up vs Baseline	0.0193684	6.74538	0.0014005	0.00269911	1
213719	cg19145477	GRB2	PI3K-Akt signaling pathway	0.0222217	0.0222217	1.19197	1.19197	Unloading up vs Baseline	0.0184848	6.73329	0.00127563	0.00246286	1
427699	cg03943270	RBL2	PI3K-Akt signaling pathway	0.0225297	0.0225297	1.13133	1.13133	Unloading up vs Baseline	0.0186712	6.69567	0.00130149	0.00252691	1
639034	cg26446929	NR4A1	PI3K-Akt signaling pathway	0.0236925	0.0236925	1.07858	1.07858	Unloading up vs Baseline	0.0587777	6.55891	0.012898	0.0255643	1
467330	cg03567117	NR4A1	PI3K-Akt signaling pathway	0.0242727	0.0242727	1.19251	1.19251	Unloading up vs Baseline	0.137952	6.49359	0.0710479	0.142236	1
386238	cg14543295	KRAS	PI3K-Akt signaling pathway	0.0243077	0.0243077	1.03928	1.03928	Unloading up vs Baseline	0.027317	6.48971	0.00278588	0.0055806	1
171114	cg02626991	NGF	PI3K-Akt signaling pathway	0.0247295	0.0247295	1.06752	1.06752	Unloading up vs Baseline	0.0330533	6.44345	0.00407874	0.00822907	1
169414	cg18873403	IL4R	PI3K-Akt signaling pathway	0.0247533	0.0247533	1.16673	1.16673	Unloading up vs Baseline	0.0374358	6.44086	0.00523204	0.0105602	1
96080	cg14274357	AKT1	PI3K-Akt signaling pathway	0.0249566	0.0249566	1.27472	1.27472	Unloading up vs Baseline	0.0329071	6.41891	0.00404273	0.0081876	1
139480	cg08368441	ITGAV	PI3K-Akt signaling pathway	0.0251399	0.0251399	1.31085	1.31085	Unloading up vs Baseline	0.0422571	6.39931	0.00666647	0.0135427	1
415507	cg14581949	TLR2	PI3K-Akt signaling pathway	0.0251599	0.0251599	1.04182	1.04182	Unloading up vs Baseline	0.0284295	6.39717	0.00301741	0.00613183	1
639139	cg05480191	COL4A2	PI3K-Akt signaling pathway	0.0260063	0.0260063	1.21329	1.21329	Unloading up vs Baseline	0.0176338	6.30885	0.00116088	0.0023921	1
662402	cg26910092	FN1	PI3K-Akt signaling pathway	0.02631	0.02631	1.21946	1.21946	Unloading up vs Baseline	0.0157166	6.27797	0.000922182	0.00190959	1
420150	cg17890928	CHAD	PI3K-Akt signaling pathway	0.0273209	0.0273209	1.08463	1.08463	Unloading up vs Baseline	0.00353784	6.17816	4.67276e-05	9.83237e-05	1
569507	cg02447446	RXRA	PI3K-Akt signaling pathway	0.0273519	0.0273519	1.16312	1.16312	Unloading up vs Baseline	0.0181993	6.17516	0.00123653	0.00260315	1
596033	cg18405341	ATF4	PI3K-Akt signaling pathway	0.0274352	0.0274352	1.04628	1.04628	Unloading up vs Baseline	0.0377741	6.16714	0.00532703	0.0112291	1
15275	cg05556923	PDGFA	PI3K-Akt signaling pathway	0.0275641	0.0275641	1.10528	1.10528	Unloading up vs Baseline	0.0113264	6.15478	0.000478936	0.0010116	1
596668	cg09153897	ANGPT4	PI3K-Akt signaling pathway	0.0275967	0.0275967	1.0727	1.0727	Unloading up vs Baseline	0.0550037	6.15167	0.0112949	0.0238688	1
371545	cg02571560	TNXB	PI3K-Akt signaling pathway	0.0276645	0.0276645	1.13398	1.13398	Unloading up vs Baseline	0.0776206	6.14521	0.0224932	0.0475837	1
861957	cg24558407	YWHAZ	PI3K-Akt signaling pathway	0.0279057	0.0279057	1.04399	1.04399	Unloading up vs Baseline	0.0336692	6.12237	0.00423217	0.00898643	1
820546	cg01094323	EIF4B	PI3K-Akt signaling pathway	0.0285856	0.0285856	1.09613	1.09613	Unloading up vs Baseline	0.00256418	6.05922	2.45468e-05	5.26649e-05	1
441103	cg24536824	FLT4	PI3K-Akt signaling pathway	0.0290613	0.0290613	1.06167	1.06167	Unloading up vs Baseline	0.0463033	6.01608	0.00800426	0.0172962	1
765411	cg10760339	COL9A3	PI3K-Akt signaling pathway	0.0292604	0.0292604	1.19015	1.19015	Unloading up vs Baseline	0.0183824	5.99827	0.00126154	0.00273412	1
603542	cg18121410	TNXB	PI3K-Akt signaling pathway	0.0293527	0.0293527	1.05931	1.05931	Unloading up vs Baseline	0.043922	5.99007	0.00720212	0.0156305	1
128291	cg08826863	VEGFA	PI3K-Akt signaling pathway	0.0297083	0.0297083	1.29253	1.29253	Unloading up vs Baseline	0.0192558	5.95872	0.00138427	0.00302003	1
92950	cg00781298	JAK2	PI3K-Akt signaling pathway	0.0300607	0.0300607	1.36015	1.36015	Unloading up vs Baseline	0.0170963	5.9281	0.00109119	0.00239293	1
20403	cg01969910	GNB4	PI3K-Akt signaling pathway	0.0309233	0.0309233	1.19124	1.19124	Unloading up vs Baseline	0.0224935	5.85488	0.00188891	0.00419409	1
113392	cg06226283	RELN	PI3K-Akt signaling pathway	0.0314311	0.0314311	1.38584	1.38584	Unloading up vs Baseline	0.0192949	5.8129	0.00138989	0.00310836	1
107019	cg11162396	COL4A3	PI3K-Akt signaling pathway	0.0323783	0.0323783	1.33599	1.33599	Unloading up vs Baseline	0.0152044	5.73668	0.000863046	0.00195577	1
621253	cg11773243	CHRM2	PI3K-Akt signaling pathway	0.0325832	0.0325832	1.051	1.051	Unloading up vs Baseline	0.0349126	5.72054	0.00455051	0.0103411	1
91840	cg19625524	FGFR3	PI3K-Akt signaling pathway	0.0327256	0.0327256	1.23764	1.23764	Unloading up vs Baseline	0.0458077	5.70939	0.00783382	0.0178372	1
22259	cg03310087	IGF1R	PI3K-Akt signaling pathway	0.0328136	0.0328136	1.47354	1.47354	Unloading up vs Baseline	0.0270376	5.70254	0.00272918	0.00622167	1
747032	cg21570435	PIK3R5	PI3K-Akt signaling pathway	0.0329091	0.0329091	1.03911	1.03911	Unloading up vs Baseline	0.0301925	5.69512	0.00340325	0.00776847	1
823405	cg16411883	EFNA5	PI3K-Akt signaling pathway	0.0330535	0.0330535	1.12888	1.12888	Unloading up vs Baseline	0.0240096	5.68394	0.00215212	0.0049222	1
835372	cg02020821	PPP2R5C	PI3K-Akt signaling pathway	0.0341099	0.0341099	1.04124	1.04124	Unloading up vs Baseline	0.0279047	5.60393	0.00290705	0.00674378	1
386873	cg08733789	ITGA9	PI3K-Akt signaling pathway	0.0342321	0.0342321	1.30023	1.30023	Unloading up vs Baseline	0.0127612	5.59486	0.000607969	0.00141265	1
306288	cg09396217	ANGPT1	PI3K-Akt signaling pathway	0.0343468	0.0343468	1.09183	1.09183	Unloading up vs Baseline	0.00397197	5.58639	5.88992e-05	0.000137063	1
130758	cg21781828	THBS4	PI3K-Akt signaling pathway	0.0349847	0.0349847	1.27029	1.27029	Unloading up vs Baseline	0.0155837	5.53985	0.000906652	0.00212758	1
116563	cg04395369	LPAR2	PI3K-Akt signaling pathway	0.0352495	0.0352495	1.40286	1.40286	Unloading up vs Baseline	0.0440259	5.52082	0.00723626	0.0170394	1
850057	cg06861468	JAK2	PI3K-Akt signaling pathway	0.0354871	0.0354871	1.06662	1.06662	Unloading up vs Baseline	0.04265	5.5039	0.00679101	0.0160401	1
542936	cg09717219	RBL2	PI3K-Akt signaling pathway	0.0358375	0.0358375	1.04948	1.04948	Unloading up vs Baseline	0.0330578	5.47918	0.00407986	0.00967995	1
844408	cg03065168	EPHA2	PI3K-Akt signaling pathway	0.0361097	0.0361097	1.24741	1.24741	Unloading up vs Baseline	0.0411125	5.46017	0.00631023	0.0150239	1
18489	cg03732535	LAMB2	PI3K-Akt signaling pathway	0.0361255	0.0361255	1.52847	1.52847	Unloading up vs Baseline	0.0702982	5.45908	0.0184495	0.0439349	1
829839	cg01138795	COL1A1	PI3K-Akt signaling pathway	0.0361391	0.0361391	1.09623	1.09623	Unloading up vs Baseline	0.0199837	5.45812	0.0014909	0.00355099	1
263663	cg08421768	FGF2	PI3K-Akt signaling pathway	0.0362881	0.0362881	1.05695	1.05695	Unloading up vs Baseline	0.0453736	5.4478	0.00768604	0.0183411	1
117051	cg06107909	THBS4	PI3K-Akt signaling pathway	0.0363065	0.0363065	1.44675	1.44675	Unloading up vs Baseline	0.0396028	5.44653	0.00585528	0.0139756	1
510400	cg14698808	TNXB	PI3K-Akt signaling pathway	0.0364436	0.0364436	1.11632	1.11632	Unloading up vs Baseline	0.0840688	5.43709	0.0263856	0.0630876	1
717030	cg01493379	COL6A3	PI3K-Akt signaling pathway	0.0365405	0.0365405	1.14862	1.14862	Unloading up vs Baseline	0.00956958	5.43043	0.000341887	0.00081845	1
662381	cg02789172	PDGFC	PI3K-Akt signaling pathway	0.0371599	0.0371599	1.09387	1.09387	Unloading up vs Baseline	0.0589971	5.3884	0.0129945	0.0313504	1
17413	cg07207833	EPHA2	PI3K-Akt signaling pathway	0.0377776	0.0377776	1.43001	1.43001	Unloading up vs Baseline	0.0395599	5.34729	0.0058426	0.0142042	1
784677	cg22029234	IFNAR1	PI3K-Akt signaling pathway	0.0379242	0.0379242	1.1227	1.1227	Unloading up vs Baseline	0.0032137	5.33765	3.85573e-05	9.39074e-05	1
736433	cg03134083	TNR	PI3K-Akt signaling pathway	0.0381489	0.0381489	1.13425	1.13425	Unloading up vs Baseline	0.0351614	5.32296	0.00461561	0.0112725	1
862274	cg04796012	CREB3L2	PI3K-Akt signaling pathway	0.0382078	0.0382078	1.10434	1.10434	Unloading up vs Baseline	0.0433838	5.31912	0.0070267	0.0171733	1
177886	cg25927202	FGF13	PI3K-Akt signaling pathway	0.0383576	0.0383576	1.05706	1.05706	Unloading up vs Baseline	0.0473686	5.30941	0.00837678	0.0205104	1
389121	cg08612467	NGFR	PI3K-Akt signaling pathway	0.0394538	0.0394538	1.12469	1.12469	Unloading up vs Baseline	0.00535832	5.23963	0.00010719	0.000265948	1
539246	cg13426503	RBL2	PI3K-Akt signaling pathway	0.0401153	0.0401153	1.28339	1.28339	Unloading up vs Baseline	0.0419479	5.19863	0.00656927	0.0164275	1
215076	cg12802286	LAMA2	PI3K-Akt signaling pathway	0.0402724	0.0402724	1.12302	1.12302	Unloading up vs Baseline	0.0852893	5.18901	0.0271572	0.0680369	1
554415	cg26577252	IGF1R	PI3K-Akt signaling pathway	0.0404177	0.0404177	1.0403	1.0403	Unloading up vs Baseline	0.0241472	5.18014	0.00217686	0.00546301	1
444644	cg19371224	YWHAE	PI3K-Akt signaling pathway	0.0404636	0.0404636	1.18736	1.18736	Unloading up vs Baseline	0.00858741	5.17736	0.000275309	0.000691283	1
283533	cg09720597	BCL2L11	PI3K-Akt signaling pathway	0.0406131	0.0406131	1.05543	1.05543	Unloading up vs Baseline	0.0427005	5.16829	0.00680711	0.0171222	1
124655	cg22809871	FGF14	PI3K-Akt signaling pathway	0.040763	0.040763	1.26937	1.26937	Unloading up vs Baseline	0.0226324	5.15925	0.00191231	0.00481855	1
240562	cg07107916	PPP2R5A	PI3K-Akt signaling pathway	0.0415699	0.0415699	1.03259	1.03259	Unloading up vs Baseline	0.0243726	5.1112	0.00221768	0.00564053	1
324866	cg13944870	CSF3R	PI3K-Akt signaling pathway	0.0416313	0.0416313	1.09075	1.09075	Unloading up vs Baseline	0.00428543	5.1076	6.85623e-05	0.000174507	1
389431	cg05244019	FGF4	PI3K-Akt signaling pathway	0.0419111	0.0419111	1.10223	1.10223	Unloading up vs Baseline	0.0758711	5.09122	0.0214907	0.0548746	1
49301	cg15646795	LAMB1	PI3K-Akt signaling pathway	0.0427775	0.0427775	1.26956	1.26956	Unloading up vs Baseline	0.0326117	5.04134	0.00397048	0.0102386	1
577602	cg02288831	AKT3	PI3K-Akt signaling pathway	0.0427825	0.0427825	1.20664	1.20664	Unloading up vs Baseline	0.052188	5.04105	0.0101681	0.0262216	1
143008	cg00597982	MAP2K1	PI3K-Akt signaling pathway	0.0429898	0.0429898	1.02977	1.02977	Unloading up vs Baseline	0.0208433	5.0293	0.00162192	0.00419243	1
395670	cg11407540	EGF	PI3K-Akt signaling pathway	0.0436164	0.0436164	1.1645	1.1645	Unloading up vs Baseline	0.0301184	4.99417	0.00338657	0.00881537	1
541600	cg03851984	PPP2R2B	PI3K-Akt signaling pathway	0.0441425	0.0441425	1.06803	1.06803	Unloading up vs Baseline	0.0393038	4.96513	0.00576722	0.0151001	1
62556	cg27337194	TNXB	PI3K-Akt signaling pathway	0.044495	0.044495	1.80344	1.80344	Unloading up vs Baseline	0.0213354	4.9459	0.00169941	0.0044668	1
39301	cg13469748	GNG5	PI3K-Akt signaling pathway	0.0445076	0.0445076	2.1303	2.1303	Unloading up vs Baseline	0.0370246	4.94522	0.00511773	0.0134535	1
685316	cg07666727	PPP2CB	PI3K-Akt signaling pathway	0.0445761	0.0445761	1.1658	1.1658	Unloading up vs Baseline	0.0108115	4.9415	0.000436381	0.00114802	1
37182	cg13217451	COL6A3	PI3K-Akt signaling pathway	0.0446779	0.0446779	1.10926	1.10926	Unloading up vs Baseline	0.0171159	4.936	0.00109369	0.00288047	1
142165	cg12424230	CDK6	PI3K-Akt signaling pathway	0.0447284	0.0447284	1.27151	1.27151	Unloading up vs Baseline	0.0270527	4.93327	0.00273223	0.00719988	1
222441	cg12612786	EFNA5	PI3K-Akt signaling pathway	0.0450253	0.0450253	1.16112	1.16112	Unloading up vs Baseline	0.00802584	4.91731	0.000240479	0.00063576	1
621032	cg19485227	GNG12	PI3K-Akt signaling pathway	0.0452429	0.0452429	1.04597	1.04597	Unloading up vs Baseline	0.0348407	4.9057	0.0045318	0.0120092	1
218038	cg18754118	GNG7	PI3K-Akt signaling pathway	0.045835	0.045835	1.09221	1.09221	Unloading up vs Baseline	0.0643707	4.87443	0.0154694	0.0412565	1
782106	cg17282067	BCL2	PI3K-Akt signaling pathway	0.0459516	0.0459516	1.22113	1.22113	Unloading up vs Baseline	0.00569683	4.86832	0.000121161	0.000323539	1
151884	cg17938623	ITGA8	PI3K-Akt signaling pathway	0.0462266	0.0462266	1.09885	1.09885	Unloading up vs Baseline	0.00405473	4.85401	6.13791e-05	0.000164385	1
75404	cg26998044	PIK3R5	PI3K-Akt signaling pathway	0.0463856	0.0463856	1.35584	1.35584	Unloading up vs Baseline	0.0377932	4.84578	0.00533242	0.0143055	1
730882	cg23219570	FGF23	PI3K-Akt signaling pathway	0.0464742	0.0464742	1.20877	1.20877	Unloading up vs Baseline	0.0055083	4.8412	0.000113274	0.000304174	1
528435	cg21388826	LPAR4	PI3K-Akt signaling pathway	0.0465416	0.0465416	1.05679	1.05679	Unloading up vs Baseline	0.0467356	4.83773	0.0081544	0.0219126	1
542956	cg08000261	PDGFRB	PI3K-Akt signaling pathway	0.046774	0.046774	1.1912	1.1912	Unloading up vs Baseline	0.00613536	4.82581	0.000140532	0.000378573	1
666929	cg25554943	OSMR	PI3K-Akt signaling pathway	0.0470255	0.0470255	1.07619	1.07619	Unloading up vs Baseline	0.0589848	4.81298	0.0129891	0.0350838	1
613300	cg11306068	RAF1	PI3K-Akt signaling pathway	0.0477276	0.0477276	1.16572	1.16572	Unloading up vs Baseline	0.03547	4.7776	0.00469698	0.0127806	1
138525	cg22093543	PPP2CA	PI3K-Akt signaling pathway	0.0487786	0.0487786	1.23305	1.23305	Unloading up vs Baseline	0.0206494	4.72578	0.00159188	0.00437906	1
41541	cg03549948	CCND3	PI3K-Akt signaling pathway	0.0487913	0.0487913	1.28166	1.28166	Unloading up vs Baseline	0.0192673	4.72516	0.00138592	0.00381298	1
36987	cg23231729	THEM4	PI3K-Akt signaling pathway	0.049151	0.049151	1.13515	1.13515	Unloading up vs Baseline	0.0229505	4.70773	0.00196644	0.00543017	1
179735	cg10214615	LAMA4	PI3K-Akt signaling pathway	0.0495211	0.0495211	1.08174	1.08174	Unloading up vs Baseline	0.0481451	4.68996	0.0086537	0.023987	1
848034	cg25301756	FGFR3	PI3K-Akt signaling pathway	0.0498171	0.0498171	1.06933	1.06933	Unloading up vs Baseline	0.0331318	4.67586	0.00409814	0.0113938	1

## Sheet: Supp 3 PI3K Reloading
Column #	Column ID	Gene Symbol	GO Function	p-value(Time)	p-value(Chronic Reload vs. Baseline)	MeanRatio(Chronic Reload vs. Baseline)	Fold-Change(Chronic Reload vs. Baseline)	Fold-Change(Chronic Reload vs. Baseline) (Description)	Estimate(Chronic Reload vs. Baseline)	F(Time)	SS(Time)	SS(Error)	F(Error)
458654	cg00068503	COL9A2	PI3K-Akt signaling pathway	0.000246477	0.000246477	0.801636	-1.24745	Chronic Reload down vs Baseline	-0.125104	24.9186	0.05843	0.0304829	1
227720	cg03121820	ITGB5	PI3K-Akt signaling pathway	0.000336321	0.000336321	0.892367	-1.12062	Chronic Reload down vs Baseline	-0.0544112	23.2053	0.0110528	0.00619198	1
171355	cg27633865	PIK3AP1	PI3K-Akt signaling pathway	0.000455113	0.000455113	0.751697	-1.33032	Chronic Reload down vs Baseline	-0.0531121	21.6158	0.0105313	0.00633367	1
232497	cg07284411	GNG7	PI3K-Akt signaling pathway	0.000539382	0.000539382	0.720657	-1.38762	Chronic Reload down vs Baseline	-0.159392	20.7555	0.0948486	0.0594073	1
794436	cg04416566	NR4A1	PI3K-Akt signaling pathway	0.000647024	0.000647024	0.877141	-1.14007	Chronic Reload down vs Baseline	-0.0510274	19.8591	0.00972084	0.00636337	1
807554	cg09292319	GNB1	PI3K-Akt signaling pathway	0.000690124	0.000690124	0.924825	-1.08129	Chronic Reload down vs Baseline	-0.0597112	19.5475	0.0133109	0.00885238	1
318926	cg10529368	RPTOR	PI3K-Akt signaling pathway	0.000852296	0.000852296	0.794032	-1.2594	Chronic Reload down vs Baseline	-0.127454	18.5494	0.0606462	0.0425026	1
744890	cg03585755	COL9A3	PI3K-Akt signaling pathway	0.00161779	0.00161779	0.835934	-1.19627	Chronic Reload down vs Baseline	-0.0596816	15.7144	0.0132977	0.0110007	1
154095	cg23117137	FGF1	PI3K-Akt signaling pathway	0.00171205	0.00171205	0.910715	-1.09804	Chronic Reload down vs Baseline	-0.0712261	15.4774	0.0189398	0.0159081	1
834908	cg01193523	SGK1	PI3K-Akt signaling pathway	0.00171693	0.00171693	0.954208	-1.04799	Chronic Reload down vs Baseline	-0.0301454	15.4656	0.00339265	0.00285178	1
459968	cg07318287	IL6R	PI3K-Akt signaling pathway	0.00173571	0.00173571	0.874782	-1.14314	Chronic Reload down vs Baseline	-0.00273276	15.4203	2.78804e-05	2.35044e-05	1
419870	cg07668809	CCND3	PI3K-Akt signaling pathway	0.0023128	0.0023128	0.916229	-1.09143	Chronic Reload down vs Baseline	-0.0514677	14.254	0.00988931	0.00901932	1
207741	cg14935343	CCND3	PI3K-Akt signaling pathway	0.00236591	0.00236591	0.930689	-1.07447	Chronic Reload down vs Baseline	-0.0493479	14.1639	0.00909147	0.00834437	1
338888	cg17248054	ITGA11	PI3K-Akt signaling pathway	0.00237942	0.00237942	0.646437	-1.54694	Chronic Reload down vs Baseline	-0.00929832	14.1414	0.000322779	0.000296726	1
133836	cg11153071	RPTOR	PI3K-Akt signaling pathway	0.00247096	0.00247096	0.988088	-1.01206	Chronic Reload down vs Baseline	-0.0115611	13.9926	0.000498992	0.000463594	1
616489	cg05446580	FGF5	PI3K-Akt signaling pathway	0.0028388	0.0028388	0.857917	-1.16561	Chronic Reload down vs Baseline	-0.0699181	13.4533	0.0182505	0.0176356	1
514628	cg18031596	ANGPT1	PI3K-Akt signaling pathway	0.00342766	0.00342766	0.795206	-1.25754	Chronic Reload down vs Baseline	-0.0854927	12.7396	0.0272869	0.0278447	1
755180	cg18504826	IL4	PI3K-Akt signaling pathway	0.00348391	0.00348391	0.794149	-1.25921	Chronic Reload down vs Baseline	-0.0621536	12.679	0.0144221	0.0147873	1
783757	cg05194808	COL6A1	PI3K-Akt signaling pathway	0.00385513	0.00385513	0.812962	-1.23007	Chronic Reload down vs Baseline	-0.0692076	12.3054	0.0178815	0.0188908	1
732240	cg12756376	CDC37	PI3K-Akt signaling pathway	0.00411119	0.00411119	0.889493	-1.12424	Chronic Reload down vs Baseline	-0.091688	12.0713	0.031385	0.0337995	1
688888	cg08533428	LAMA5	PI3K-Akt signaling pathway	0.00411741	0.00411741	0.831263	-1.20299	Chronic Reload down vs Baseline	-0.122164	12.0658	0.0557163	0.0600299	1
387203	cg20326682	PRKCA	PI3K-Akt signaling pathway	0.00417008	0.00417008	0.923869	-1.0824	Chronic Reload down vs Baseline	-0.05213	12.0199	0.0101455	0.0109727	1
530379	cg00516067	COL9A3	PI3K-Akt signaling pathway	0.00448785	0.00448785	0.795982	-1.25631	Chronic Reload down vs Baseline	-0.0854939	11.7561	0.0272877	0.0301751	1
2232	cg10239074	BCL2L11	PI3K-Akt signaling pathway	0.00454388	0.00454388	0.94471	-1.05853	Chronic Reload down vs Baseline	-0.049703	11.7118	0.00922279	0.0102372	1
349844	cg01873277	RBL2	PI3K-Akt signaling pathway	0.004571	0.004571	0.900271	-1.11078	Chronic Reload down vs Baseline	-0.056555	11.6906	0.011941	0.0132784	1
540915	cg14632054	IRS1	PI3K-Akt signaling pathway	0.00480147	0.00480147	0.941417	-1.06223	Chronic Reload down vs Baseline	-0.0449956	11.5162	0.00755852	0.00853242	1
248645	cg07507218	ATF6B	PI3K-Akt signaling pathway	0.00497892	0.00497892	0.853819	-1.17121	Chronic Reload down vs Baseline	-0.0360207	11.3884	0.00484397	0.00552947	1
671932	cg20411727	COL6A2	PI3K-Akt signaling pathway	0.0052462	0.0052462	0.925119	-1.08094	Chronic Reload down vs Baseline	-0.0601596	11.2055	0.0135116	0.0156754	1
413707	cg11208229	INS	PI3K-Akt signaling pathway	0.005338	0.005338	0.903698	-1.10656	Chronic Reload down vs Baseline	-0.0488376	11.1452	0.00890442	0.0103863	1
153361	cg07303840	TNXB	PI3K-Akt signaling pathway	0.00539709	0.00539709	0.851682	-1.17415	Chronic Reload down vs Baseline	-0.0826226	11.107	0.0254856	0.0298291	1
403452	cg21319397	JAK1	PI3K-Akt signaling pathway	0.00631915	0.00631915	0.904224	-1.10592	Chronic Reload down vs Baseline	-0.078815	10.5674	0.0231908	0.0285294	1
187035	cg00332269	CREB3L1	PI3K-Akt signaling pathway	0.00634144	0.00634144	0.912918	-1.09539	Chronic Reload down vs Baseline	-0.0696631	10.5555	0.0181177	0.0223136	1
830948	cg19519393	GSK3B	PI3K-Akt signaling pathway	0.00713234	0.00713234	0.915856	-1.09187	Chronic Reload down vs Baseline	-0.0669845	10.1625	0.0167512	0.0214284	1
144259	cg11145296	IGF1R	PI3K-Akt signaling pathway	0.00736462	0.00736462	0.831936	-1.20201	Chronic Reload down vs Baseline	-0.0305196	10.0566	0.00347739	0.00449517	1
726842	cg23756894	ITGA7	PI3K-Akt signaling pathway	0.00740249	0.00740249	0.940791	-1.06294	Chronic Reload down vs Baseline	-0.0412308	10.0397	0.00634658	0.00821792	1
207501	cg10884953	GNG7	PI3K-Akt signaling pathway	0.00741258	0.00741258	0.905114	-1.10483	Chronic Reload down vs Baseline	-0.0736032	10.0352	0.0202251	0.0262003	1
537382	cg00127198	PDGFA	PI3K-Akt signaling pathway	0.00749717	0.00749717	0.885	-1.12994	Chronic Reload down vs Baseline	-0.0836244	9.99792	0.0261073	0.0339466	1
419670	cg21305619	RELN	PI3K-Akt signaling pathway	0.00766609	0.00766609	0.844893	-1.18358	Chronic Reload down vs Baseline	-0.00509453	9.92487	9.68958e-05	0.000126918	1
73056	cg00119197	NFKB1	PI3K-Akt signaling pathway	0.0079244	0.0079244	0.507659	-1.96983	Chronic Reload down vs Baseline	-0.0433525	9.8167	0.00701657	0.00929186	1
461730	cg21043820	AKT2	PI3K-Akt signaling pathway	0.00796688	0.00796688	0.743784	-1.34448	Chronic Reload down vs Baseline	-0.152746	9.79931	0.0871036	0.115554	1
379842	cg01382728	CDK6	PI3K-Akt signaling pathway	0.00804579	0.00804579	0.887306	-1.12701	Chronic Reload down vs Baseline	-0.0039765	9.76728	5.90337e-05	7.85723e-05	1
518008	cg24009362	TNXB	PI3K-Akt signaling pathway	0.00818992	0.00818992	0.901243	-1.10958	Chronic Reload down vs Baseline	-0.0653114	9.70972	0.0159248	0.0213212	1
588883	cg05760972	TCL1B	PI3K-Akt signaling pathway	0.00822012	0.00822012	0.936598	-1.06769	Chronic Reload down vs Baseline	-0.0337586	9.6978	0.00425466	0.00570341	1
857223	cg14472716	RXRA	PI3K-Akt signaling pathway	0.00843682	0.00843682	0.797027	-1.25466	Chronic Reload down vs Baseline	-0.00817002	9.6138	0.000249197	0.00033697	1
171803	cg06846976	TSC2	PI3K-Akt signaling pathway	0.00846477	0.00846477	0.958679	-1.0431	Chronic Reload down vs Baseline	-0.0320721	9.60315	0.00384018	0.00519854	1
209757	cg04771385	SOS1	PI3K-Akt signaling pathway	0.00863931	0.00863931	0.844869	-1.18362	Chronic Reload down vs Baseline	-0.0670623	9.53754	0.0167901	0.0228855	1
282574	cg09926783	FGF7	PI3K-Akt signaling pathway	0.00868043	0.00868043	0.922543	-1.08396	Chronic Reload down vs Baseline	-0.0453178	9.52231	0.00766717	0.0104673	1
522841	cg02989255	TNXB	PI3K-Akt signaling pathway	0.00901964	0.00901964	0.89065	-1.12278	Chronic Reload down vs Baseline	-0.0765052	9.39978	0.0218514	0.0302207	1
661708	cg14767671	PRKCA	PI3K-Akt signaling pathway	0.00912788	0.00912788	0.877172	-1.14003	Chronic Reload down vs Baseline	-0.086114	9.36181	0.027685	0.0384439	1
121296	cg15025647	BCL2L1	PI3K-Akt signaling pathway	0.00921272	0.00921272	0.93716	-1.06705	Chronic Reload down vs Baseline	-0.0293924	9.33241	0.00322528	0.0044928	1
186751	cg09529093	ANGPT1	PI3K-Akt signaling pathway	0.00938202	0.00938202	0.906151	-1.10357	Chronic Reload down vs Baseline	-0.0700403	9.27468	0.0183144	0.0256707	1
562400	cg09570413	AKT3	PI3K-Akt signaling pathway	0.00949113	0.00949113	0.865166	-1.15585	Chronic Reload down vs Baseline	-0.0284383	9.23811	0.00301929	0.00424879	1
134113	cg17052885	RPTOR	PI3K-Akt signaling pathway	0.0095563	0.0095563	0.704975	-1.41849	Chronic Reload down vs Baseline	-0.0261261	9.2165	0.00254826	0.00359436	1
663936	cg01254555	LAMA4	PI3K-Akt signaling pathway	0.00961138	0.00961138	0.819006	-1.22099	Chronic Reload down vs Baseline	-0.103611	9.19837	0.0400785	0.0566427	1
244692	cg15948787	CDK6	PI3K-Akt signaling pathway	0.00992808	0.00992808	0.935733	-1.06868	Chronic Reload down vs Baseline	-0.0436731	9.09643	0.00712074	0.0101765	1
713495	cg23449993	PIK3R3	PI3K-Akt signaling pathway	0.00998692	0.00998692	0.94954	-1.05314	Chronic Reload down vs Baseline	-0.0295363	9.0779	0.00325692	0.00466407	1
286517	cg10543469	CHAD	PI3K-Akt signaling pathway	0.0100605	0.0100605	0.935319	-1.06915	Chronic Reload down vs Baseline	-0.0544848	9.05492	0.0110827	0.0159113	1
32755	cg15074789	EPHA2	PI3K-Akt signaling pathway	0.0101153	0.0101153	0.678814	-1.47316	Chronic Reload down vs Baseline	-0.0163973	9.03792	0.00100379	0.00144384	1
495942	cg05977021	CDK6	PI3K-Akt signaling pathway	0.0106795	0.0106795	0.852319	-1.17327	Chronic Reload down vs Baseline	-0.00392682	8.869	5.75677e-05	8.43816e-05	1
244740	cg12727795	PDGFRB	PI3K-Akt signaling pathway	0.0110798	0.0110798	0.848896	-1.178	Chronic Reload down vs Baseline	-0.106627	8.75534	0.0424458	0.0630239	1
798418	cg18748303	IL6R	PI3K-Akt signaling pathway	0.0113771	0.0113771	0.89569	-1.11646	Chronic Reload down vs Baseline	-0.0801446	8.67397	0.0239798	0.0359394	1
176557	cg20737513	PHLPP1	PI3K-Akt signaling pathway	0.0114138	0.0114138	0.937508	-1.06666	Chronic Reload down vs Baseline	-0.0519093	8.66411	0.0100597	0.0150941	1
713119	cg16496219	ATF6B	PI3K-Akt signaling pathway	0.0115343	0.0115343	0.805521	-1.24143	Chronic Reload down vs Baseline	-0.0329663	8.63197	0.00405731	0.00611043	1
524060	cg02188358	FLT1	PI3K-Akt signaling pathway	0.0120038	0.0120038	0.818394	-1.22191	Chronic Reload down vs Baseline	-0.127613	8.51032	0.060798	0.0928725	1
356722	cg07176609	TNR	PI3K-Akt signaling pathway	0.0121328	0.0121328	0.914978	-1.09292	Chronic Reload down vs Baseline	-0.0688936	8.47788	0.0177196	0.0271713	1
171971	cg25166357	PPP2R1B	PI3K-Akt signaling pathway	0.012646	0.012646	0.758584	-1.31825	Chronic Reload down vs Baseline	-0.104461	8.35267	0.0407384	0.0634047	1
596607	cg09844336	PPP2R1A	PI3K-Akt signaling pathway	0.0128264	0.0128264	0.824019	-1.21356	Chronic Reload down vs Baseline	-0.0060394	8.31005	0.000136171	0.000213022	1
564879	cg24402518	PIK3AP1	PI3K-Akt signaling pathway	0.0128878	0.0128878	0.876587	-1.14079	Chronic Reload down vs Baseline	-0.00419129	8.29571	6.5583e-05	0.000102773	1
237195	cg00564426	FGF1	PI3K-Akt signaling pathway	0.0131237	0.0131237	0.909282	-1.09977	Chronic Reload down vs Baseline	-0.0702277	8.24134	0.0184125	0.0290442	1
360581	cg17571733	PTK2	PI3K-Akt signaling pathway	0.0132876	0.0132876	0.803931	-1.24389	Chronic Reload down vs Baseline	-0.0967348	8.20421	0.0349351	0.0553565	1
734405	cg24896366	JAK3	PI3K-Akt signaling pathway	0.0136038	0.0136038	0.918877	-1.08829	Chronic Reload down vs Baseline	-0.0577011	8.13411	0.0124298	0.0198655	1
22996	cg25095543	COL9A1	PI3K-Akt signaling pathway	0.0137011	0.0137011	0.409486	-2.44209	Chronic Reload down vs Baseline	-0.0444126	8.11291	0.00736393	0.0117998	1
89302	cg02823329	PIK3R5	PI3K-Akt signaling pathway	0.0137791	0.0137791	0.80945	-1.23541	Chronic Reload down vs Baseline	-0.0243189	8.09604	0.00220792	0.00354531	1
264750	cg07530194	RPTOR	PI3K-Akt signaling pathway	0.0138754	0.0138754	0.894646	-1.11776	Chronic Reload down vs Baseline	-0.0528471	8.07539	0.0104265	0.0167849	1
253399	cg27196715	CREB3L1	PI3K-Akt signaling pathway	0.0142823	0.0142823	0.828502	-1.207	Chronic Reload down vs Baseline	-0.0047361	7.98988	8.3741e-05	0.000136252	1
550998	cg17016847	FLT4	PI3K-Akt signaling pathway	0.014343	0.014343	0.867718	-1.15245	Chronic Reload down vs Baseline	-0.0436243	7.97736	0.00710482	0.0115781	1
795900	cg15093399	PPP2R2D	PI3K-Akt signaling pathway	0.0143731	0.0143731	0.938545	-1.06548	Chronic Reload down vs Baseline	-0.0437339	7.97119	0.00714058	0.0116454	1
481513	cg00208830	LAMC2	PI3K-Akt signaling pathway	0.0152438	0.0152438	0.920379	-1.08651	Chronic Reload down vs Baseline	-0.0480883	7.79867	0.00863327	0.0143912	1
618675	cg10089357	ATF6B	PI3K-Akt signaling pathway	0.0152631	0.0152631	0.898365	-1.11313	Chronic Reload down vs Baseline	-0.0751019	7.79499	0.0210571	0.0351177	1
303652	cg09852495	FGF17	PI3K-Akt signaling pathway	0.0153483	0.0153483	0.929051	-1.07637	Chronic Reload down vs Baseline	-0.0345142	7.77873	0.00444725	0.00743234	1
120762	cg25590335	PKN1	PI3K-Akt signaling pathway	0.0153496	0.0153496	0.796051	-1.2562	Chronic Reload down vs Baseline	-0.038525	7.7785	0.00554091	0.00926037	1
288903	cg24480515	RAC1	PI3K-Akt signaling pathway	0.0156846	0.0156846	0.93398	-1.07069	Chronic Reload down vs Baseline	-0.0562827	7.71567	0.0118262	0.0199258	1
649539	cg21404820	FGFR1	PI3K-Akt signaling pathway	0.015774	0.015774	0.717387	-1.39395	Chronic Reload down vs Baseline	-0.10113	7.69917	0.0381816	0.0644694	1
314998	cg23756764	CDK6	PI3K-Akt signaling pathway	0.0159148	0.0159148	0.885698	-1.12905	Chronic Reload down vs Baseline	-0.0561291	7.6734	0.0117618	0.0199264	1
757702	cg23092782	ITGA1	PI3K-Akt signaling pathway	0.0160958	0.0160958	0.946953	-1.05602	Chronic Reload down vs Baseline	-0.0297544	7.64067	0.00330521	0.00562355	1
451663	cg06219337	YWHAE	PI3K-Akt signaling pathway	0.0161108	0.0161108	0.775878	-1.28886	Chronic Reload down vs Baseline	-0.0550026	7.63797	0.0112944	0.0192234	1
69516	cg07862977	FGFR1	PI3K-Akt signaling pathway	0.0162606	0.0162606	0.908812	-1.10034	Chronic Reload down vs Baseline	-0.0646539	7.61123	0.0156058	0.0266548	1
723169	cg09606036	ITGB8	PI3K-Akt signaling pathway	0.0163702	0.0163702	0.880944	-1.13515	Chronic Reload down vs Baseline	-0.055773	7.59186	0.011613	0.0198856	1
638826	cg11627632	F2R	PI3K-Akt signaling pathway	0.0164112	0.0164112	0.912266	-1.09617	Chronic Reload down vs Baseline	-0.0468892	7.58463	0.0082081	0.0140686	1
661958	cg11483922	CREB3L1	PI3K-Akt signaling pathway	0.0167939	0.0167939	0.939895	-1.06395	Chronic Reload down vs Baseline	-0.0510047	7.51833	0.0097122	0.0167934	1
551243	cg09923345	PTK2	PI3K-Akt signaling pathway	0.0168022	0.0168022	0.84961	-1.17701	Chronic Reload down vs Baseline	-0.098071	7.51691	0.0359069	0.0620986	1
685717	cg24629589	MTOR	PI3K-Akt signaling pathway	0.0168069	0.0168069	0.957962	-1.04388	Chronic Reload down vs Baseline	-0.0259964	7.51611	0.00252303	0.00436388	1
241548	cg24517672	ITGA6	PI3K-Akt signaling pathway	0.0170722	0.0170722	0.950944	-1.05159	Chronic Reload down vs Baseline	-0.0300349	7.47121	0.00336782	0.00586005	1
632407	cg00367830	GYS1	PI3K-Akt signaling pathway	0.0171248	0.0171248	0.809726	-1.23499	Chronic Reload down vs Baseline	-0.08756	7.4624	0.0286225	0.0498623	1
473979	cg23672346	CCND3	PI3K-Akt signaling pathway	0.0171766	0.0171766	0.928027	-1.07756	Chronic Reload down vs Baseline	-0.0568977	7.45377	0.0120861	0.0210792	1
238856	cg11108060	BCL2L11	PI3K-Akt signaling pathway	0.0171925	0.0171925	0.857049	-1.16679	Chronic Reload down vs Baseline	-0.0177216	7.45111	0.00117248	0.00204563	1
782368	cg20942310	ITGB4	PI3K-Akt signaling pathway	0.0172097	0.0172097	0.863008	-1.15874	Chronic Reload down vs Baseline	-0.00392835	7.44826	5.76125e-05	0.000100555	1
593261	cg00727310	IRS1	PI3K-Akt signaling pathway	0.0175302	0.0175302	0.912612	-1.09576	Chronic Reload down vs Baseline	-0.0535016	7.39558	0.0106864	0.0187846	1
744181	cg13863186	IKBKB	PI3K-Akt signaling pathway	0.0182882	0.0182882	0.834189	-1.19877	Chronic Reload down vs Baseline	-0.0833895	7.27537	0.0259609	0.0463882	1
297929	cg24435834	PPP2R2C	PI3K-Akt signaling pathway	0.0183595	0.0183595	0.938617	-1.0654	Chronic Reload down vs Baseline	-0.0262649	7.26437	0.00257542	0.00460886	1
227130	cg21291133	THBS4	PI3K-Akt signaling pathway	0.0184681	0.0184681	0.953232	-1.04906	Chronic Reload down vs Baseline	-0.0328977	7.24771	0.00404044	0.00724722	1
196550	cg20378131	COL1A1	PI3K-Akt signaling pathway	0.018575	0.018575	0.919324	-1.08776	Chronic Reload down vs Baseline	-0.055733	7.23141	0.0115964	0.0208469	1
333380	cg16751734	PDGFA	PI3K-Akt signaling pathway	0.018786	0.018786	0.923494	-1.08284	Chronic Reload down vs Baseline	-0.0421396	7.19956	0.00662944	0.0119706	1
521807	cg16131123	FN1	PI3K-Akt signaling pathway	0.0192764	0.0192764	0.933635	-1.07108	Chronic Reload down vs Baseline	-0.0363262	7.12714	0.00492648	0.00898596	1
546084	cg12594731	ITGA1	PI3K-Akt signaling pathway	0.019615	0.019615	0.862874	-1.15892	Chronic Reload down vs Baseline	-0.0941449	7.07838	0.0330895	0.0607715	1
529595	cg08790581	EFNA5	PI3K-Akt signaling pathway	0.0197268	0.0197268	0.829211	-1.20597	Chronic Reload down vs Baseline	-0.00506587	7.06251	9.58088e-05	0.000176356	1
503697	cg03816593	BCL2L1	PI3K-Akt signaling pathway	0.0197832	0.0197832	0.892054	-1.12101	Chronic Reload down vs Baseline	-0.0677784	7.05453	0.0171506	0.0316049	1
549253	cg02356917	COL9A3	PI3K-Akt signaling pathway	0.0199587	0.0199587	0.94504	-1.05816	Chronic Reload down vs Baseline	-0.0386591	7.02989	0.00557956	0.010318	1
805154	cg20121715	PDGFB	PI3K-Akt signaling pathway	0.0200303	0.0200303	0.826691	-1.20964	Chronic Reload down vs Baseline	-0.00584506	7.01992	0.000127548	0.000236203	1
216535	cg24494587	COL4A1	PI3K-Akt signaling pathway	0.0202098	0.0202098	0.874381	-1.14367	Chronic Reload down vs Baseline	-0.0693939	6.99509	0.0179779	0.0334111	1
14602	cg23300659	CHRM2	PI3K-Akt signaling pathway	0.0204819	0.0204819	0.977289	-1.02324	Chronic Reload down vs Baseline	-0.0214421	6.95793	0.00171646	0.00320698	1
177533	cg00159682	ANGPT2	PI3K-Akt signaling pathway	0.0207324	0.0207324	0.951629	-1.05083	Chronic Reload down vs Baseline	-0.0275823	6.92424	0.00284026	0.00533248	1
256343	cg15372689	GNG11	PI3K-Akt signaling pathway	0.0207511	0.0207511	0.954959	-1.04717	Chronic Reload down vs Baseline	-0.0244004	6.92174	0.00222275	0.00417463	1
229209	cg11698204	COL2A1	PI3K-Akt signaling pathway	0.0208039	0.0208039	0.946717	-1.05628	Chronic Reload down vs Baseline	-0.0281465	6.9147	0.00295764	0.00556052	1
517120	cg12517477	IGF1R	PI3K-Akt signaling pathway	0.0209505	0.0209505	0.785341	-1.27333	Chronic Reload down vs Baseline	-0.0903543	6.89529	0.0304785	0.0574626	1
330803	cg26180725	GNG7	PI3K-Akt signaling pathway	0.0210306	0.0210306	0.943578	-1.0598	Chronic Reload down vs Baseline	-0.0406703	6.88475	0.00617522	0.0116602	1
26525	cg21189019	TNXB	PI3K-Akt signaling pathway	0.0212639	0.0212639	0.819705	-1.21995	Chronic Reload down vs Baseline	-0.0731738	6.85429	0.0199898	0.037913	1
171936	cg25182828	PRL	PI3K-Akt signaling pathway	0.0212733	0.0212733	0.904872	-1.10513	Chronic Reload down vs Baseline	-0.0367565	6.85307	0.00504389	0.00956806	1
707144	cg25057372	CCNE2	PI3K-Akt signaling pathway	0.021458	0.021458	0.897562	-1.11413	Chronic Reload down vs Baseline	-0.0703168	6.82926	0.0184593	0.0351386	1
98723	cg14463292	FGF12	PI3K-Akt signaling pathway	0.0216849	0.0216849	0.700244	-1.42807	Chronic Reload down vs Baseline	-0.0143655	6.80034	0.000770437	0.00147282	1
439545	cg01637609	ITGA2B	PI3K-Akt signaling pathway	0.0222859	0.0222859	0.895472	-1.11673	Chronic Reload down vs Baseline	-0.0679968	6.7254	0.0172613	0.0333656	1
835047	cg08161001	ITGB1	PI3K-Akt signaling pathway	0.0223496	0.0223496	0.930834	-1.0743	Chronic Reload down vs Baseline	-0.0371546	6.71759	0.00515374	0.00997362	1
293274	cg06967124	FLT4	PI3K-Akt signaling pathway	0.0223597	0.0223597	0.935271	-1.06921	Chronic Reload down vs Baseline	-0.0318948	6.71636	0.00379784	0.007351	1
5546	cg26068551	PRKAA2	PI3K-Akt signaling pathway	0.0224633	0.0224633	0.875021	-1.14283	Chronic Reload down vs Baseline	-0.0385658	6.70373	0.00555267	0.0107679	1
365289	cg07172626	RPTOR	PI3K-Akt signaling pathway	0.0224867	0.0224867	0.77262	-1.2943	Chronic Reload down vs Baseline	-0.0956928	6.70089	0.0341865	0.0663233	1
630661	cg00002145	COL6A3	PI3K-Akt signaling pathway	0.0226331	0.0226331	0.960399	-1.04123	Chronic Reload down vs Baseline	-0.0274318	6.68318	0.00280935	0.0054647	1
634593	cg12919979	VWF	PI3K-Akt signaling pathway	0.0230033	0.0230033	0.84982	-1.17672	Chronic Reload down vs Baseline	-0.0992084	6.63899	0.0367446	0.0719507	1
375244	cg21581567	CREB5	PI3K-Akt signaling pathway	0.0231219	0.0231219	0.78691	-1.27079	Chronic Reload down vs Baseline	-0.0946269	6.62501	0.0334292	0.0655969	1
206993	cg00347643	YWHAG	PI3K-Akt signaling pathway	0.0232043	0.0232043	0.852639	-1.17283	Chronic Reload down vs Baseline	-0.093107	6.61535	0.032364	0.0635993	1
716763	cg06444189	GNB3	PI3K-Akt signaling pathway	0.0237947	0.0237947	0.814704	-1.22744	Chronic Reload down vs Baseline	-0.0215236	6.54727	0.00172953	0.00343408	1
539376	cg06148685	LPAR1	PI3K-Akt signaling pathway	0.0240399	0.0240399	0.881518	-1.13441	Chronic Reload down vs Baseline	-0.0670055	6.51957	0.0167617	0.0334227	1
816664	cg12004787	FGF19	PI3K-Akt signaling pathway	0.0244396	0.0244396	0.85627	-1.16786	Chronic Reload down vs Baseline	-0.0753593	6.47515	0.0212017	0.0425661	1
603933	cg06850491	INSR	PI3K-Akt signaling pathway	0.024801	0.024801	0.956196	-1.04581	Chronic Reload down vs Baseline	-0.0309461	6.4357	0.00357527	0.007222	1
863265	cg09740133	CDKN1B	PI3K-Akt signaling pathway	0.0248489	0.0248489	0.955692	-1.04636	Chronic Reload down vs Baseline	-0.0319137	6.43051	0.00380234	0.00768686	1
521736	cg26764611	GHR	PI3K-Akt signaling pathway	0.0250435	0.0250435	0.918818	-1.08835	Chronic Reload down vs Baseline	-0.0637453	6.4096	0.0151702	0.0307684	1
749639	cg13231392	YWHAZ	PI3K-Akt signaling pathway	0.0252282	0.0252282	0.787848	-1.26928	Chronic Reload down vs Baseline	-0.103367	6.38992	0.03989	0.0811544	1
709504	cg01913210	ITGB5	PI3K-Akt signaling pathway	0.0253079	0.0253079	0.805802	-1.241	Chronic Reload down vs Baseline	-0.12489	6.38148	0.0582309	0.118625	1
309680	cg19018155	OSM	PI3K-Akt signaling pathway	0.0253215	0.0253215	0.79226	-1.26221	Chronic Reload down vs Baseline	-0.093746	6.38005	0.0328097	0.0668532	1
584925	cg12186110	LAMA3	PI3K-Akt signaling pathway	0.0253732	0.0253732	0.799427	-1.2509	Chronic Reload down vs Baseline	-0.0213564	6.37459	0.00170276	0.00347252	1
499713	cg08661751	FGF1	PI3K-Akt signaling pathway	0.0255952	0.0255952	0.951809	-1.05063	Chronic Reload down vs Baseline	-0.0409272	6.35132	0.00625346	0.0127997	1
325744	cg03125217	PRKAA1	PI3K-Akt signaling pathway	0.0256335	0.0256335	0.902088	-1.10854	Chronic Reload down vs Baseline	-0.0763051	6.34733	0.0217372	0.0445202	1
858053	cg27524003	TNXB	PI3K-Akt signaling pathway	0.0257008	0.0257008	0.97355	-1.02717	Chronic Reload down vs Baseline	-0.0187823	6.34033	0.00131703	0.00270039	1
647657	cg07547695	BCL2L11	PI3K-Akt signaling pathway	0.025759	0.025759	0.852582	-1.17291	Chronic Reload down vs Baseline	-0.00465758	6.3343	8.09875e-05	0.000166212	1
712716	cg07062156	ANGPT1	PI3K-Akt signaling pathway	0.0257958	0.0257958	0.886187	-1.12843	Chronic Reload down vs Baseline	-0.085049	6.33049	0.0270044	0.055455	1
797535	cg13502128	TNXB	PI3K-Akt signaling pathway	0.0258722	0.0258722	0.724776	-1.37974	Chronic Reload down vs Baseline	-0.0155602	6.32261	0.000903919	0.00185856	1
249146	cg00566390	HSP90AB1	PI3K-Akt signaling pathway	0.0259726	0.0259726	0.935381	-1.06908	Chronic Reload down vs Baseline	-0.0340331	6.3123	0.00432415	0.00890545	1
548223	cg09046419	PIK3R6	PI3K-Akt signaling pathway	0.0259973	0.0259973	0.897152	-1.11464	Chronic Reload down vs Baseline	-0.0804745	6.30976	0.0241776	0.0498131	1
325736	cg05619021	LAMA1	PI3K-Akt signaling pathway	0.0265051	0.0265051	0.89119	-1.12209	Chronic Reload down vs Baseline	-0.0886101	6.25836	0.0293132	0.06089	1
686598	cg07537734	PDGFC	PI3K-Akt signaling pathway	0.0274889	0.0274889	0.873322	-1.14505	Chronic Reload down vs Baseline	-0.0525602	6.16199	0.0103136	0.0217587	1
324986	cg08845025	TNXB	PI3K-Akt signaling pathway	0.0277504	0.0277504	0.949065	-1.05367	Chronic Reload down vs Baseline	-0.0364372	6.13705	0.00495663	0.0104995	1
158098	cg04857551	IFNAR2	PI3K-Akt signaling pathway	0.0278937	0.0278937	0.83906	-1.19181	Chronic Reload down vs Baseline	-0.0821354	6.1235	0.0251859	0.0534689	1
288447	cg20261167	SPP1	PI3K-Akt signaling pathway	0.0280541	0.0280541	0.916533	-1.09107	Chronic Reload down vs Baseline	-0.0527267	6.10844	0.010379	0.0220887	1
9851	cg19989801	CDK6	PI3K-Akt signaling pathway	0.0280731	0.0280731	0.907887	-1.10146	Chronic Reload down vs Baseline	-0.0602272	6.10666	0.013542	0.0288285	1
524549	cg03730027	FLT4	PI3K-Akt signaling pathway	0.0283291	0.0283291	0.851565	-1.17431	Chronic Reload down vs Baseline	-0.00365762	6.08283	4.99454e-05	0.000106741	1
51423	cg12477288	MYB	PI3K-Akt signaling pathway	0.0284724	0.0284724	0.990002	-1.0101	Chronic Reload down vs Baseline	-0.00954786	6.06961	0.000340336	0.000728939	1
242739	cg19402236	FLT1	PI3K-Akt signaling pathway	0.0285614	0.0285614	0.939367	-1.06455	Chronic Reload down vs Baseline	-0.034785	6.06144	0.00451731	0.0096883	1
797994	cg11274371	CDK6	PI3K-Akt signaling pathway	0.028818	0.028818	0.889123	-1.1247	Chronic Reload down vs Baseline	-0.0815923	6.03804	0.0248539	0.053511	1
502266	cg06269299	G6PC2	PI3K-Akt signaling pathway	0.0288276	0.0288276	0.849905	-1.1766	Chronic Reload down vs Baseline	-0.0643909	6.03717	0.0154791	0.0333315	1
126035	cg06754803	IL6R	PI3K-Akt signaling pathway	0.0289074	0.0289074	0.934644	-1.06993	Chronic Reload down vs Baseline	-0.0546656	6.02995	0.0111564	0.0240522	1
574067	cg21948967	GNG7	PI3K-Akt signaling pathway	0.0290097	0.0290097	0.851198	-1.17481	Chronic Reload down vs Baseline	-0.101878	6.02072	0.0387484	0.083666	1
764705	cg09515372	PPP2R2B	PI3K-Akt signaling pathway	0.0290433	0.0290433	0.74819	-1.33656	Chronic Reload down vs Baseline	-0.0133989	6.0177	0.000670248	0.00144793	1
38635	cg25392362	GNB2	PI3K-Akt signaling pathway	0.0290498	0.0290498	0.950383	-1.05221	Chronic Reload down vs Baseline	-0.0418784	6.01712	0.00654753	0.014146	1
735468	cg07471565	DDIT4	PI3K-Akt signaling pathway	0.0290594	0.0290594	0.8337	-1.19947	Chronic Reload down vs Baseline	-0.0854816	6.01625	0.0272798	0.0589466	1
258154	cg16657928	PPP2R5D	PI3K-Akt signaling pathway	0.0290912	0.0290912	0.796111	-1.25611	Chronic Reload down vs Baseline	-0.00730264	6.0134	0.000199093	0.000430408	1
765242	cg14659011	RPTOR	PI3K-Akt signaling pathway	0.0292462	0.0292462	0.835731	-1.19656	Chronic Reload down vs Baseline	-0.0771453	5.99954	0.0222186	0.048144	1
444621	cg00876552	TNN	PI3K-Akt signaling pathway	0.0292709	0.0292709	0.916725	-1.09084	Chronic Reload down vs Baseline	-0.0572431	5.99733	0.0122333	0.0265172	1
731202	cg20046003	TNN	PI3K-Akt signaling pathway	0.0298728	0.0298728	0.752735	-1.32849	Chronic Reload down vs Baseline	-0.00702946	5.94437	0.000184476	0.000403439	1
275652	cg21288861	ITGB3	PI3K-Akt signaling pathway	0.0299053	0.0299053	0.740971	-1.34958	Chronic Reload down vs Baseline	-0.0414438	5.94155	0.00641232	0.01403	1
199698	cg20344767	GNG2	PI3K-Akt signaling pathway	0.0301345	0.0301345	0.932105	-1.07284	Chronic Reload down vs Baseline	-0.0368721	5.92174	0.00507565	0.0111426	1
633566	cg19445684	FGF1	PI3K-Akt signaling pathway	0.0305854	0.0305854	0.89018	-1.12337	Chronic Reload down vs Baseline	-0.0485739	5.88327	0.00880853	0.0194638	1
732162	cg07745886	IKBKB	PI3K-Akt signaling pathway	0.0308576	0.0308576	0.779644	-1.28264	Chronic Reload down vs Baseline	-0.105387	5.86038	0.041464	0.091979	1
55138	cg17447240	PDGFA	PI3K-Akt signaling pathway	0.0309355	0.0309355	0.616335	-1.62249	Chronic Reload down vs Baseline	-0.0207342	5.85387	0.00160499	0.00356429	1
350449	cg15116802	BCL2L1	PI3K-Akt signaling pathway	0.0310089	0.0310089	0.889463	-1.12427	Chronic Reload down vs Baseline	-0.0814656	5.84775	0.0247768	0.0550807	1
233060	cg12081643	COL4A1	PI3K-Akt signaling pathway	0.0310343	0.0310343	0.894224	-1.11829	Chronic Reload down vs Baseline	-0.0252709	5.84564	0.00238418	0.00530213	1
296888	cg11223622	ITGB4	PI3K-Akt signaling pathway	0.031052	0.031052	0.774403	-1.29132	Chronic Reload down vs Baseline	-0.00508888	5.84417	9.66808e-05	0.000215061	1
703710	cg11836372	FGFR2	PI3K-Akt signaling pathway	0.0311411	0.0311411	0.951867	-1.05057	Chronic Reload down vs Baseline	-0.0421927	5.83678	0.00664617	0.0148027	1
863971	cg01575818	ATF2	PI3K-Akt signaling pathway	0.0312663	0.0312663	0.827342	-1.20869	Chronic Reload down vs Baseline	-0.0452588	5.82644	0.00764721	0.0170625	1
629070	cg06308431	EGFR	PI3K-Akt signaling pathway	0.0312813	0.0312813	0.858753	-1.16448	Chronic Reload down vs Baseline	-0.0290078	5.8252	0.00314143	0.00701067	1
299235	cg10361167	FGF3	PI3K-Akt signaling pathway	0.0314122	0.0314122	0.942453	-1.06106	Chronic Reload down vs Baseline	-0.0376006	5.81445	0.00527822	0.0118011	1
151556	cg18405262	COL1A1	PI3K-Akt signaling pathway	0.0316334	0.0316334	0.814766	-1.22735	Chronic Reload down vs Baseline	-0.0444796	5.7964	0.00738616	0.0165655	1
321099	cg04555779	LAMA4	PI3K-Akt signaling pathway	0.0316679	0.0316679	0.878582	-1.1382	Chronic Reload down vs Baseline	-0.0034716	5.79359	4.49941e-05	0.00010096	1
577447	cg13036075	PRKCA	PI3K-Akt signaling pathway	0.031685	0.031685	0.893048	-1.11976	Chronic Reload down vs Baseline	-0.06591	5.79221	0.0162181	0.0363998	1
83224	cg10890302	TNXB	PI3K-Akt signaling pathway	0.0318537	0.0318537	0.745538	-1.34131	Chronic Reload down vs Baseline	-0.0140397	5.77857	0.000735884	0.00165551	1
395244	cg24236953	FGFR2	PI3K-Akt signaling pathway	0.0318813	0.0318813	0.952786	-1.04955	Chronic Reload down vs Baseline	-0.0386551	5.77634	0.00557842	0.0125546	1
741536	cg02453827	YWHAQ	PI3K-Akt signaling pathway	0.0319821	0.0319821	0.934505	-1.07008	Chronic Reload down vs Baseline	-0.0537727	5.76824	0.010795	0.0243288	1
138282	cg11276198	KRAS	PI3K-Akt signaling pathway	0.0323499	0.0323499	0.668402	-1.49611	Chronic Reload down vs Baseline	-0.0258464	5.73893	0.002494	0.00564949	1
430053	cg06423706	LPAR3	PI3K-Akt signaling pathway	0.032501	0.032501	0.89456	-1.11787	Chronic Reload down vs Baseline	-0.0222715	5.727	0.0018518	0.0042035	1
836276	cg08613448	PPP2R1B	PI3K-Akt signaling pathway	0.0326489	0.0326489	0.876819	-1.14049	Chronic Reload down vs Baseline	-0.00353585	5.71539	4.6675e-05	0.000106165	1
850297	cg12844561	COL6A2	PI3K-Akt signaling pathway	0.0327415	0.0327415	0.831791	-1.20222	Chronic Reload down vs Baseline	-0.00487584	5.70815	8.87557e-05	0.000202136	1
479231	cg16420354	NOS3	PI3K-Akt signaling pathway	0.0331971	0.0331971	0.963195	-1.03821	Chronic Reload down vs Baseline	-0.0277407	5.67289	0.00287297	0.00658369	1
339892	cg26166177	FN1	PI3K-Akt signaling pathway	0.0332304	0.0332304	0.904279	-1.10585	Chronic Reload down vs Baseline	-0.0023021	5.67033	1.97854e-05	4.53607e-05	1
477271	cg00599273	CDK4	PI3K-Akt signaling pathway	0.033375	0.033375	0.877824	-1.13918	Chronic Reload down vs Baseline	-0.00331969	5.65928	4.11427e-05	9.45095e-05	1
13069	cg08415986	FGF22	PI3K-Akt signaling pathway	0.0334359	0.0334359	0.949778	-1.05288	Chronic Reload down vs Baseline	-0.0440214	5.65463	0.00723475	0.0166327	1
122100	cg27134816	FGF14	PI3K-Akt signaling pathway	0.0334935	0.0334935	0.970397	-1.03051	Chronic Reload down vs Baseline	-0.0258843	5.65025	0.00250133	0.00575501	1
433110	cg13685622	RPTOR	PI3K-Akt signaling pathway	0.0339858	0.0339858	0.798889	-1.25174	Chronic Reload down vs Baseline	-0.0875646	5.61318	0.0286256	0.0662962	1
156852	cg05433426	LAMB1	PI3K-Akt signaling pathway	0.0340724	0.0340724	0.960576	-1.04104	Chronic Reload down vs Baseline	-0.0279871	5.60672	0.00292423	0.00678026	1
458762	cg13922962	THBS2	PI3K-Akt signaling pathway	0.034096	0.034096	0.867818	-1.15231	Chronic Reload down vs Baseline	-0.00362717	5.60496	4.91171e-05	0.000113921	1
537751	cg09215560	TNR	PI3K-Akt signaling pathway	0.0342038	0.0342038	0.775591	-1.28934	Chronic Reload down vs Baseline	-0.0855469	5.59696	0.0273216	0.0634595	1
287715	cg01301798	GNG12	PI3K-Akt signaling pathway	0.0343891	0.0343891	0.94842	-1.05439	Chronic Reload down vs Baseline	-0.0420736	5.58327	0.00660871	0.0153876	1
231031	cg07693156	COL4A2	PI3K-Akt signaling pathway	0.0344084	0.0344084	0.936609	-1.06768	Chronic Reload down vs Baseline	-0.0341157	5.58185	0.00434516	0.0101198	1
383704	cg05711938	FGFR2	PI3K-Akt signaling pathway	0.0345635	0.0345635	0.934072	-1.07058	Chronic Reload down vs Baseline	-0.0363246	5.57046	0.00492603	0.0114961	1
855073	cg24232378	PIK3CG	PI3K-Akt signaling pathway	0.034655	0.034655	0.968212	-1.03283	Chronic Reload down vs Baseline	-0.0282369	5.56377	0.00297668	0.00695513	1
243185	cg07175966	ITGB3	PI3K-Akt signaling pathway	0.034856	0.034856	0.812529	-1.23072	Chronic Reload down vs Baseline	-0.0692544	5.54915	0.0179057	0.0419477	1
14991	cg24478001	GRB2	PI3K-Akt signaling pathway	0.034859	0.034859	0.903969	-1.10623	Chronic Reload down vs Baseline	-0.0606732	5.54894	0.0137433	0.0321976	1
836020	cg00795000	PGF	PI3K-Akt signaling pathway	0.0348738	0.0348738	0.930293	-1.07493	Chronic Reload down vs Baseline	-0.056745	5.54787	0.0120213	0.0281688	1
40291	cg10167463	YWHAG	PI3K-Akt signaling pathway	0.03511	0.03511	0.743011	-1.34588	Chronic Reload down vs Baseline	-0.0633977	5.53083	0.0150053	0.0352693	1
599088	cg09583368	CREB5	PI3K-Akt signaling pathway	0.0351838	0.0351838	0.847979	-1.17927	Chronic Reload down vs Baseline	-0.0473082	5.52553	0.00835546	0.019658	1
631620	cg02265810	PPP2R2D	PI3K-Akt signaling pathway	0.0354876	0.0354876	0.913238	-1.09501	Chronic Reload down vs Baseline	-0.0620607	5.50386	0.014379	0.033963	1
103167	cg20317417	LAMC1	PI3K-Akt signaling pathway	0.035608	0.035608	0.929286	-1.0761	Chronic Reload down vs Baseline	-0.0506479	5.49534	0.00957677	0.0226552	1
81916	cg14669361	TNXB	PI3K-Akt signaling pathway	0.035735	0.035735	0.9167	-1.09087	Chronic Reload down vs Baseline	-0.0481443	5.48638	0.0086534	0.0205043	1
300820	cg03556994	RHEB	PI3K-Akt signaling pathway	0.0358562	0.0358562	0.719017	-1.39079	Chronic Reload down vs Baseline	-0.10817	5.47787	0.0436825	0.103667	1
716280	cg24122407	IGF1R	PI3K-Akt signaling pathway	0.0360752	0.0360752	0.872119	-1.14663	Chronic Reload down vs Baseline	-0.0911646	5.46257	0.0310277	0.0738407	1
213322	cg11070478	PPP2R5C	PI3K-Akt signaling pathway	0.0361016	0.0361016	0.913719	-1.09443	Chronic Reload down vs Baseline	-0.061393	5.46073	0.0140713	0.0334987	1
160077	cg01770632	PTK2	PI3K-Akt signaling pathway	0.0366436	0.0366436	0.84248	-1.18697	Chronic Reload down vs Baseline	-0.00569175	5.42338	0.000120945	0.000289909	1
617416	cg17526501	BRCA1	PI3K-Akt signaling pathway	0.0367099	0.0367099	0.967332	-1.03377	Chronic Reload down vs Baseline	-0.0264753	5.41885	0.00261685	0.0062779	1
590641	cg14586707	IL4R	PI3K-Akt signaling pathway	0.0368396	0.0368396	0.797612	-1.25374	Chronic Reload down vs Baseline	-0.0118731	5.41003	0.000526293	0.00126465	1
616284	cg02300027	VEGFC	PI3K-Akt signaling pathway	0.0370784	0.0370784	0.93966	-1.06421	Chronic Reload down vs Baseline	-0.0501452	5.39387	0.0093876	0.0226255	1
767364	cg04223548	FGF9	PI3K-Akt signaling pathway	0.0372303	0.0372303	0.809318	-1.23561	Chronic Reload down vs Baseline	-0.0489015	5.38367	0.00892772	0.0215578	1
439672	cg00511107	EGFR	PI3K-Akt signaling pathway	0.0374233	0.0374233	0.94121	-1.06246	Chronic Reload down vs Baseline	-0.0448915	5.37077	0.00752358	0.0182109	1
206242	cg07068898	EIF4E1B	PI3K-Akt signaling pathway	0.0375027	0.0375027	0.942456	-1.06106	Chronic Reload down vs Baseline	-0.0431877	5.36548	0.00696334	0.0168714	1
551706	cg08413590	IL6R	PI3K-Akt signaling pathway	0.0378997	0.0378997	0.94403	-1.05929	Chronic Reload down vs Baseline	-0.0406605	5.33926	0.00617222	0.0150281	1
776489	cg02954987	LAMB2	PI3K-Akt signaling pathway	0.0379542	0.0379542	0.823465	-1.21438	Chronic Reload down vs Baseline	-0.077639	5.33568	0.0225039	0.054829	1
615955	cg10114550	SGK2	PI3K-Akt signaling pathway	0.0381214	0.0381214	0.90155	-1.1092	Chronic Reload down vs Baseline	-0.060202	5.32475	0.0135307	0.0330341	1
232857	cg07340423	GNB5	PI3K-Akt signaling pathway	0.038301	0.038301	0.813192	-1.22972	Chronic Reload down vs Baseline	-0.0957436	5.31307	0.0342228	0.0837363	1
222436	cg13516541	AKT1	PI3K-Akt signaling pathway	0.0384198	0.0384198	0.974282	-1.0264	Chronic Reload down vs Baseline	-0.0165255	5.30538	0.00101954	0.00249823	1
10632	cg22834653	FGF12	PI3K-Akt signaling pathway	0.0385876	0.0385876	0.975497	-1.02512	Chronic Reload down vs Baseline	-0.0217658	5.29457	0.00176867	0.00434269	1
191473	cg05149676	EIF4B	PI3K-Akt signaling pathway	0.0387143	0.0387143	0.884501	-1.13058	Chronic Reload down vs Baseline	-0.048117	5.28645	0.00864357	0.0212556	1
362743	cg11431261	TNXB	PI3K-Akt signaling pathway	0.0391177	0.0391177	0.864363	-1.15692	Chronic Reload down vs Baseline	-0.00492085	5.26078	9.04016e-05	0.000223393	1
630144	cg20321432	FGF17	PI3K-Akt signaling pathway	0.0394888	0.0394888	0.855738	-1.16858	Chronic Reload down vs Baseline	-0.055268	5.23744	0.0114037	0.0283053	1
491792	cg17630144	RAF1	PI3K-Akt signaling pathway	0.0397952	0.0397952	0.832762	-1.20082	Chronic Reload down vs Baseline	-0.121241	5.21837	0.0548779	0.136712	1
544241	cg21392385	GNB5	PI3K-Akt signaling pathway	0.0398659	0.0398659	0.750528	-1.33239	Chronic Reload down vs Baseline	-0.111777	5.21399	0.0466446	0.116299	1
831086	cg07043825	AKT1	PI3K-Akt signaling pathway	0.0398934	0.0398934	0.9334	-1.07135	Chronic Reload down vs Baseline	-0.0322552	5.21229	0.00388414	0.00968747	1
852962	cg07053859	COL4A2	PI3K-Akt signaling pathway	0.0400876	0.0400876	0.932601	-1.07227	Chronic Reload down vs Baseline	-0.0456255	5.20033	0.00777163	0.0194278	1
848458	cg13872712	JAK2	PI3K-Akt signaling pathway	0.0401311	0.0401311	0.941444	-1.0622	Chronic Reload down vs Baseline	-0.0327014	5.19766	0.00399237	0.00998542	1
129639	cg07017800	MAP2K1	PI3K-Akt signaling pathway	0.0403405	0.0403405	0.743447	-1.34509	Chronic Reload down vs Baseline	-0.0143024	5.18485	0.000763685	0.00191479	1
127182	cg21184174	NGF	PI3K-Akt signaling pathway	0.0404915	0.0404915	0.929322	-1.07605	Chronic Reload down vs Baseline	-0.052535	5.17566	0.0103037	0.0258805	1
143963	cg03055499	PRKCA	PI3K-Akt signaling pathway	0.0406636	0.0406636	0.929852	-1.07544	Chronic Reload down vs Baseline	-0.0426503	5.16524	0.0067911	0.017092	1
481699	cg16477417	GRB2	PI3K-Akt signaling pathway	0.0408468	0.0408468	0.95958	-1.04212	Chronic Reload down vs Baseline	-0.0279248	5.1542	0.00291123	0.00734274	1
420578	cg10753610	ITGB3	PI3K-Akt signaling pathway	0.0409058	0.0409058	0.933285	-1.07148	Chronic Reload down vs Baseline	-0.0518208	5.15066	0.0100255	0.0253038	1
668177	cg18990042	COL2A1	PI3K-Akt signaling pathway	0.0409515	0.0409515	0.894373	-1.1181	Chronic Reload down vs Baseline	-0.0701039	5.14792	0.0183477	0.0463333	1
821496	cg13862550	PHLPP1	PI3K-Akt signaling pathway	0.040994	0.040994	0.828103	-1.20758	Chronic Reload down vs Baseline	-0.0548038	5.14538	0.0112129	0.0283298	1
785329	cg02907384	BCL2	PI3K-Akt signaling pathway	0.0411227	0.0411227	0.945632	-1.05749	Chronic Reload down vs Baseline	-0.0467251	5.13769	0.00815073	0.020624	1
432272	cg16346020	COL6A2	PI3K-Akt signaling pathway	0.0411938	0.0411938	0.859277	-1.16377	Chronic Reload down vs Baseline	-0.0666178	5.13346	0.0165683	0.0419576	1
339505	cg25658178	CCND3	PI3K-Akt signaling pathway	0.0412889	0.0412889	0.933337	-1.07142	Chronic Reload down vs Baseline	-0.0274646	5.12781	0.00281607	0.00713929	1
347213	cg00403963	INSR	PI3K-Akt signaling pathway	0.0413734	0.0413734	0.934826	-1.06972	Chronic Reload down vs Baseline	-0.0476828	5.1228	0.00848828	0.0215405	1
458620	cg24162562	COL4A2	PI3K-Akt signaling pathway	0.0414059	0.0414059	0.835838	-1.1964	Chronic Reload down vs Baseline	-0.0474585	5.12088	0.00840863	0.0213464	1
344859	cg17280705	FGFR2	PI3K-Akt signaling pathway	0.0414424	0.0414424	0.894267	-1.11823	Chronic Reload down vs Baseline	-0.0810883	5.11873	0.0245478	0.062344	1
380316	cg06055763	HGF	PI3K-Akt signaling pathway	0.0415024	0.0415024	0.932877	-1.07195	Chronic Reload down vs Baseline	-0.0416222	5.11518	0.00646765	0.0164372	1
855195	cg18285813	MET	PI3K-Akt signaling pathway	0.0418674	0.0418674	0.751244	-1.33113	Chronic Reload down vs Baseline	-0.0881397	5.09377	0.0290028	0.0740191	1
695738	cg16044777	LAMA4	PI3K-Akt signaling pathway	0.0419228	0.0419228	0.887164	-1.12719	Chronic Reload down vs Baseline	-0.0643742	5.09054	0.0154711	0.0395094	1
529460	cg14430141	TNR	PI3K-Akt signaling pathway	0.0419739	0.0419739	0.83958	-1.19107	Chronic Reload down vs Baseline	-0.0922207	5.08757	0.0317507	0.081131	1
528682	cg24360606	PIK3R5	PI3K-Akt signaling pathway	0.0422034	0.0422034	0.955892	-1.04614	Chronic Reload down vs Baseline	-0.0263645	5.07426	0.00259498	0.00664821	1
775157	cg14389242	FN1	PI3K-Akt signaling pathway	0.042258	0.042258	0.973505	-1.02722	Chronic Reload down vs Baseline	-0.0180211	5.0711	0.00121244	0.00310814	1
139238	cg07367434	COL9A2	PI3K-Akt signaling pathway	0.0424542	0.0424542	0.769823	-1.299	Chronic Reload down vs Baseline	-0.0217353	5.05981	0.00176371	0.00453144	1
207904	cg19134705	ITGA6	PI3K-Akt signaling pathway	0.04269	0.04269	0.764265	-1.30845	Chronic Reload down vs Baseline	-0.107801	5.04632	0.0433852	0.111766	1
788607	cg23756272	BCL2	PI3K-Akt signaling pathway	0.0427018	0.0427018	0.834135	-1.19885	Chronic Reload down vs Baseline	-0.0447992	5.04565	0.00749268	0.0193047	1
567690	cg13042065	LAMA4	PI3K-Akt signaling pathway	0.0428894	0.0428894	0.901624	-1.10911	Chronic Reload down vs Baseline	-0.06171	5.03499	0.014217	0.0367074	1
117006	cg24779990	GHR	PI3K-Akt signaling pathway	0.0429294	0.0429294	0.807896	-1.23778	Chronic Reload down vs Baseline	-0.023665	5.03272	0.00209078	0.00540069	1
139526	cg15600835	RPTOR	PI3K-Akt signaling pathway	0.0430326	0.0430326	0.965748	-1.03547	Chronic Reload down vs Baseline	-0.0279913	5.02688	0.00292512	0.00756464	1
655848	cg02856727	GH2	PI3K-Akt signaling pathway	0.0430921	0.0430921	0.728808	-1.3721	Chronic Reload down vs Baseline	-0.010172	5.02352	0.00038629	0.00099965	1
538259	cg03872631	LAMC3	PI3K-Akt signaling pathway	0.0431083	0.0431083	0.915548	-1.09224	Chronic Reload down vs Baseline	-0.0637942	5.02261	0.0151935	0.0393254	1
413219	cg15168019	IL2RA	PI3K-Akt signaling pathway	0.04329	0.04329	0.873384	-1.14497	Chronic Reload down vs Baseline	-0.0664732	5.0124	0.0164964	0.0427846	1
6549	cg17854981	GNB2	PI3K-Akt signaling pathway	0.0434341	0.0434341	0.926711	-1.07909	Chronic Reload down vs Baseline	-0.0565503	5.00433	0.011939	0.0310145	1
809026	cg00480149	NRAS	PI3K-Akt signaling pathway	0.0434347	0.0434347	0.938975	-1.06499	Chronic Reload down vs Baseline	-0.0344143	5.00429	0.00442155	0.0114862	1
444377	cg20148334	LAMB3	PI3K-Akt signaling pathway	0.0436836	0.0436836	0.881702	-1.13417	Chronic Reload down vs Baseline	-0.0494286	4.99043	0.00912121	0.0237606	1
235832	cg10484566	RPTOR	PI3K-Akt signaling pathway	0.0437768	0.0437768	0.931968	-1.073	Chronic Reload down vs Baseline	-0.0349401	4.98527	0.00455769	0.011885	1
267496	cg09209250	CSF1R	PI3K-Akt signaling pathway	0.0438612	0.0438612	0.869466	-1.15013	Chronic Reload down vs Baseline	-0.078841	4.98061	0.023206	0.0605707	1
22194	cg03552025	NR4A1	PI3K-Akt signaling pathway	0.0438777	0.0438777	0.566025	-1.76671	Chronic Reload down vs Baseline	-0.0874067	4.97969	0.0285224	0.0744606	1
109989	cg06642177	SGK1	PI3K-Akt signaling pathway	0.0440824	0.0440824	0.932688	-1.07217	Chronic Reload down vs Baseline	-0.0466971	4.96843	0.00814098	0.0213011	1
143465	cg16918683	IGF1R	PI3K-Akt signaling pathway	0.0441508	0.0441508	0.963288	-1.03811	Chronic Reload down vs Baseline	-0.0305851	4.96468	0.00349234	0.0091447	1
313299	cg19821907	MLST8	PI3K-Akt signaling pathway	0.0441813	0.0441813	0.959836	-1.04184	Chronic Reload down vs Baseline	-0.0302819	4.963	0.00342345	0.00896731	1
567835	cg21462934	GNG7	PI3K-Akt signaling pathway	0.044362	0.044362	0.937658	-1.06649	Chronic Reload down vs Baseline	-0.048601	4.95314	0.00881836	0.0231447	1
659082	cg22238662	COL4A6	PI3K-Akt signaling pathway	0.0447927	0.0447927	0.94242	-1.0611	Chronic Reload down vs Baseline	-0.0469905	4.9298	0.0082436	0.0217386	1
745558	cg02892043	IRS1	PI3K-Akt signaling pathway	0.0451154	0.0451154	0.889015	-1.12484	Chronic Reload down vs Baseline	-0.00445427	4.9125	7.40712e-05	0.000196015	1
459394	cg02096520	FGF16	PI3K-Akt signaling pathway	0.045295	0.045295	0.891794	-1.12134	Chronic Reload down vs Baseline	-0.0460823	4.90293	0.00792804	0.021021	1
579472	cg20686125	AKT3	PI3K-Akt signaling pathway	0.0454403	0.0454403	0.90879	-1.10036	Chronic Reload down vs Baseline	-0.038376	4.89522	0.00549815	0.0146012	1
273537	cg05221720	COL9A1	PI3K-Akt signaling pathway	0.0455453	0.0455453	0.907233	-1.10225	Chronic Reload down vs Baseline	-0.00631949	4.88967	0.000149094	0.000396392	1
300412	cg15076007	SGK2	PI3K-Akt signaling pathway	0.0460927	0.0460927	0.895314	-1.11693	Chronic Reload down vs Baseline	-0.0200346	4.86097	0.0014985	0.00400754	1
19275	cg21818807	RPTOR	PI3K-Akt signaling pathway	0.0465998	0.0465998	0.979409	-1.02102	Chronic Reload down vs Baseline	-0.0190031	4.83474	0.00134817	0.00362506	1
469947	cg08973233	ITGA9	PI3K-Akt signaling pathway	0.0466015	0.0466015	0.898393	-1.1131	Chronic Reload down vs Baseline	-0.0517932	4.83465	0.0100148	0.0269291	1
324156	cg26232870	THBS4	PI3K-Akt signaling pathway	0.0470254	0.0470254	0.844114	-1.18467	Chronic Reload down vs Baseline	-0.0794059	4.81298	0.0235398	0.0635817	1
759058	cg07253311	ATF2	PI3K-Akt signaling pathway	0.0473428	0.0473428	0.885385	-1.12945	Chronic Reload down vs Baseline	-0.0567544	4.79691	0.0120253	0.0325894	1
537175	cg03860252	FGFR3	PI3K-Akt signaling pathway	0.0473931	0.0473931	0.94061	-1.06314	Chronic Reload down vs Baseline	-0.0472265	4.79438	0.0083266	0.0225777	1
129122	cg18598016	PDGFB	PI3K-Akt signaling pathway	0.0478051	0.0478051	0.695845	-1.4371	Chronic Reload down vs Baseline	-0.0231815	4.77373	0.00200622	0.00546342	1
462725	cg14678830	GSK3B	PI3K-Akt signaling pathway	0.0479679	0.0479679	0.855561	-1.16882	Chronic Reload down vs Baseline	-0.0955369	4.76563	0.0340752	0.0929527	1
568488	cg19542346	CDK4	PI3K-Akt signaling pathway	0.0480188	0.0480188	0.946844	-1.05614	Chronic Reload down vs Baseline	-0.0402666	4.76311	0.00605323	0.0165212	1
375954	cg26777861	PDGFC	PI3K-Akt signaling pathway	0.0483213	0.0483213	0.920196	-1.08673	Chronic Reload down vs Baseline	-0.00344137	4.74816	4.4214e-05	0.000121054	1
624822	cg22713187	THBS2	PI3K-Akt signaling pathway	0.0486042	0.0486042	0.80058	-1.24909	Chronic Reload down vs Baseline	-0.00907509	4.73428	0.000307467	0.000844283	1
591589	cg25519457	CCND2	PI3K-Akt signaling pathway	0.0486343	0.0486343	0.923864	-1.08241	Chronic Reload down vs Baseline	-0.0404773	4.73281	0.00611674	0.0168014	1
456696	cg22991477	EFNA5	PI3K-Akt signaling pathway	0.0486811	0.0486811	0.956074	-1.04594	Chronic Reload down vs Baseline	-0.0366078	4.73053	0.00500315	0.0137492	1
631317	cg05901193	FGF8	PI3K-Akt signaling pathway	0.0488076	0.0488076	0.878373	-1.13847	Chronic Reload down vs Baseline	-0.00393943	4.72437	5.79381e-05	0.000159428	1
393098	cg02498702	LAMA5	PI3K-Akt signaling pathway	0.049062	0.049062	0.94834	-1.05447	Chronic Reload down vs Baseline	-0.0439861	4.71203	0.00722318	0.019928	1
416892	cg23152216	KRAS	PI3K-Akt signaling pathway	0.0493477	0.0493477	0.837129	-1.19456	Chronic Reload down vs Baseline	-0.0798696	4.69827	0.0238155	0.0658969	1
361065	cg04977602	PRLR	PI3K-Akt signaling pathway	0.0495711	0.0495711	0.874979	-1.14288	Chronic Reload down vs Baseline	-0.0237795	4.68757	0.00211107	0.0058546	1
315048	cg26959689	CSF3R	PI3K-Akt signaling pathway	0.0496766	0.0496766	0.756965	-1.32106	Chronic Reload down vs Baseline	-0.101443	4.68254	0.0384184	0.10666	1
29050	cg20999912	PPP2R5A	PI3K-Akt signaling pathway	0.0496978	0.0496978	0.958841	-1.04293	Chronic Reload down vs Baseline	-0.0299127	4.68153	0.00334047	0.00927605	1
682148	cg26073787	FLT4	PI3K-Akt signaling pathway	0.0497737	0.0497737	0.784268	-1.27507	Chronic Reload down vs Baseline	-0.0780658	4.67792	0.0227519	0.0632279	1
466926	cg04024904	CREB5	PI3K-Akt signaling pathway	0.0498627	0.0498627	0.937588	-1.06657	Chronic Reload down vs Baseline	-0.041158	4.67369	0.00632419	0.0175909	1
491943	cg10457997	PRKCA	PI3K-Akt signaling pathway	0.0498781	0.0498781	0.855952	-1.16829	Chronic Reload down vs Baseline	-0.0677085	4.67296	0.0171153	0.047614	1
106541	cg17799599	PRKCA	PI3K-Akt signaling pathway	0.000834018	0.000834018	1.4629	1.4629	Chronic Reload up vs Baseline	0.0335234	18.6504	0.00419559	0.00292447	1
692859	cg02956093	AKT1	PI3K-Akt signaling pathway	0.00143648	0.00143648	1.30538	1.30538	Chronic Reload up vs Baseline	0.0239942	16.2188	0.00214937	0.0017228	1
763952	cg01875467	CSF1R	PI3K-Akt signaling pathway	0.00144767	0.00144767	1.12315	1.12315	Chronic Reload up vs Baseline	0.0863385	16.1856	0.0278295	0.0223522	1
112378	cg13645113	FGF13	PI3K-Akt signaling pathway	0.00174793	0.00174793	1.66486	1.66486	Chronic Reload up vs Baseline	0.0319092	15.3912	0.00380126	0.00321069	1
708451	cg26458439	PPP2R5C	PI3K-Akt signaling pathway	0.00305138	0.00305138	1.14982	1.14982	Chronic Reload up vs Baseline	0.0602744	13.1773	0.0135632	0.0133807	1
93122	cg22317104	INSR	PI3K-Akt signaling pathway	0.00389932	0.00389932	1.68088	1.68088	Chronic Reload up vs Baseline	0.0308689	12.2638	0.00355746	0.00377102	1
787572	cg21400896	GNGT2	PI3K-Akt signaling pathway	0.00420739	0.00420739	1.15215	1.15215	Chronic Reload up vs Baseline	0.00412739	11.9877	6.35986e-05	6.89691e-05	1
101596	cg08453194	CCND3	PI3K-Akt signaling pathway	0.00425023	0.00425023	1.75016	1.75016	Chronic Reload up vs Baseline	0.0486217	11.9512	0.00882587	0.00960041	1
571924	cg27119430	PRKCA	PI3K-Akt signaling pathway	0.00544487	0.00544487	1.38133	1.38133	Chronic Reload up vs Baseline	0.0715898	11.0765	0.0191337	0.0224564	1
50335	cg01708711	YWHAG	PI3K-Akt signaling pathway	0.00561035	0.00561035	1.15126	1.15126	Chronic Reload up vs Baseline	0.027546	10.9731	0.00283278	0.00335602	1
8515	cg07020987	TSC2	PI3K-Akt signaling pathway	0.0074024	0.0074024	1.21418	1.21418	Chronic Reload up vs Baseline	0.02022	10.0398	0.00152637	0.00197643	1
680914	cg05346527	CHAD	PI3K-Akt signaling pathway	0.00861398	0.00861398	1.23171	1.23171	Chronic Reload up vs Baseline	0.0172146	9.54696	0.00110635	0.0015065	1
735142	cg08868540	RXRA	PI3K-Akt signaling pathway	0.00876458	0.00876458	1.33482	1.33482	Chronic Reload up vs Baseline	0.0124458	9.4914	0.000578284	0.000792054	1
542856	cg17088474	CDKN1B	PI3K-Akt signaling pathway	0.0088153	0.0088153	1.26759	1.26759	Chronic Reload up vs Baseline	0.0245125	9.47293	0.00224323	0.00307845	1
460356	cg22448179	EGFR	PI3K-Akt signaling pathway	0.00941153	0.00941153	1.05707	1.05707	Chronic Reload up vs Baseline	0.0311262	9.26474	0.00361701	0.00507527	1
166177	cg11683648	COL4A1	PI3K-Akt signaling pathway	0.00990737	0.00990737	1.15105	1.15105	Chronic Reload up vs Baseline	0.00383051	9.10298	5.47784e-05	7.82292e-05	1
504345	cg16404569	AKT3	PI3K-Akt signaling pathway	0.0101558	0.0101558	1.10531	1.10531	Chronic Reload up vs Baseline	0.0779659	9.02544	0.0226937	0.0326874	1
481509	cg02747341	TSC2	PI3K-Akt signaling pathway	0.0102936	0.0102936	1.42524	1.42524	Chronic Reload up vs Baseline	0.0612864	8.98337	0.0140225	0.0202922	1
150405	cg05357108	CDC37	PI3K-Akt signaling pathway	0.0105494	0.0105494	1.24545	1.24545	Chronic Reload up vs Baseline	0.0434164	8.90701	0.00703727	0.0102711	1
359158	cg20832574	PTK2	PI3K-Akt signaling pathway	0.0110138	0.0110138	1.19522	1.19522	Chronic Reload up vs Baseline	0.0113675	8.77376	0.000482419	0.000714796	1
268116	cg00147807	YWHAE	PI3K-Akt signaling pathway	0.0113171	0.0113171	1.25089	1.25089	Chronic Reload up vs Baseline	0.0762435	8.6902	0.0217021	0.032465	1
114338	cg05231366	YWHAE	PI3K-Akt signaling pathway	0.0113332	0.0113332	1.03599	1.03599	Chronic Reload up vs Baseline	0.0151906	8.68583	0.000861487	0.00128938	1
22315	cg11715095	LPAR2	PI3K-Akt signaling pathway	0.0114895	0.0114895	1.2215	1.2215	Chronic Reload up vs Baseline	0.0220487	8.64387	0.00181494	0.00272958	1
319171	cg07302599	IGF1R	PI3K-Akt signaling pathway	0.0115796	0.0115796	1.13704	1.13704	Chronic Reload up vs Baseline	0.00290297	8.61999	3.14616e-05	4.7448e-05	1
682344	cg27349581	HRAS	PI3K-Akt signaling pathway	0.0121486	0.0121486	1.13849	1.13849	Chronic Reload up vs Baseline	0.0257457	8.47392	0.0024746	0.00379633	1
77222	cg20241059	PPP2R2D	PI3K-Akt signaling pathway	0.0124563	0.0124563	1.41127	1.41127	Chronic Reload up vs Baseline	0.040322	8.39825	0.0060699	0.00939585	1
280014	cg19207803	FGFR3	PI3K-Akt signaling pathway	0.0125434	0.0125434	1.05171	1.05171	Chronic Reload up vs Baseline	0.0302303	8.37722	0.00341179	0.0052945	1
309167	cg20117497	COL6A2	PI3K-Akt signaling pathway	0.012753	0.012753	1.26684	1.26684	Chronic Reload up vs Baseline	0.0371537	8.3273	0.0051535	0.00804528	1
81627	cg05796838	JAK3	PI3K-Akt signaling pathway	0.0130027	0.0130027	1.19367	1.19367	Chronic Reload up vs Baseline	0.0709004	8.26907	0.018767	0.029504	1
96080	cg14274357	AKT1	PI3K-Akt signaling pathway	0.0130163	0.0130163	1.25136	1.25136	Chronic Reload up vs Baseline	0.0301087	8.26595	0.00338439	0.00532269	1
369945	cg26428889	MET	PI3K-Akt signaling pathway	0.0138057	0.0138057	1.31158	1.31158	Chronic Reload up vs Baseline	0.0751989	8.09032	0.0211116	0.0339233	1
408125	cg07694252	ANGPT1	PI3K-Akt signaling pathway	0.0139584	0.0139584	1.13202	1.13202	Chronic Reload up vs Baseline	0.0173864	8.05771	0.00112854	0.00182075	1
106184	cg05863116	PPP2CA	PI3K-Akt signaling pathway	0.0145367	0.0145367	1.37978	1.37978	Chronic Reload up vs Baseline	0.0273542	7.93785	0.00279348	0.00457495	1
800785	cg22629515	AKT3	PI3K-Akt signaling pathway	0.0146345	0.0146345	1.13398	1.13398	Chronic Reload up vs Baseline	0.0966058	7.91814	0.034842	0.0572036	1
488194	cg17348243	LAMA1	PI3K-Akt signaling pathway	0.0146844	0.0146844	1.26127	1.26127	Chronic Reload up vs Baseline	0.0218437	7.90813	0.00178135	0.00292832	1
259973	cg04300701	THBS1	PI3K-Akt signaling pathway	0.015031	0.015031	1.20858	1.20858	Chronic Reload up vs Baseline	0.0364189	7.83976	0.00495164	0.00821089	1
460703	cg14312594	INSR	PI3K-Akt signaling pathway	0.0152195	0.0152195	1.22183	1.22183	Chronic Reload up vs Baseline	0.0301177	7.80333	0.00338642	0.00564162	1
381816	cg18967532	PKN2	PI3K-Akt signaling pathway	0.0155885	0.0155885	1.31523	1.31523	Chronic Reload up vs Baseline	0.0764449	7.73353	0.021817	0.0366741	1
543248	cg11525210	CSF1R	PI3K-Akt signaling pathway	0.0165811	0.0165811	1.39523	1.39523	Chronic Reload up vs Baseline	0.0373314	7.55498	0.00520291	0.00895275	1
842890	cg11422695	CCND3	PI3K-Akt signaling pathway	0.0169932	0.0169932	1.26376	1.26376	Chronic Reload up vs Baseline	0.016278	7.48449	0.000989237	0.00171823	1
743640	cg13630523	PRLR	PI3K-Akt signaling pathway	0.0173411	0.0173411	1.43693	1.43693	Chronic Reload up vs Baseline	0.0839193	7.42652	0.0262918	0.0460233	1
274160	cg04647402	COL4A4	PI3K-Akt signaling pathway	0.0174436	0.0174436	1.07303	1.07303	Chronic Reload up vs Baseline	0.0450213	7.40971	0.00756716	0.0132762	1
29605	cg26532951	INSR	PI3K-Akt signaling pathway	0.0175852	0.0175852	1.10303	1.10303	Chronic Reload up vs Baseline	0.0136005	7.38667	0.000690566	0.00121535	1
283273	cg27168661	COL6A3	PI3K-Akt signaling pathway	0.0189702	0.0189702	1.29797	1.29797	Chronic Reload up vs Baseline	0.0450216	7.17211	0.00756726	0.0137162	1
624292	cg17611262	SGK2	PI3K-Akt signaling pathway	0.019711	0.019711	1.14378	1.14378	Chronic Reload up vs Baseline	0.082491	7.06474	0.0254044	0.0467474	1
596920	cg21201924	RXRA	PI3K-Akt signaling pathway	0.0208973	0.0208973	1.1897	1.1897	Chronic Reload up vs Baseline	0.0446527	6.90231	0.00744377	0.0140198	1
564676	cg23997458	PDGFC	PI3K-Akt signaling pathway	0.0211218	0.0211218	1.10052	1.10052	Chronic Reload up vs Baseline	0.0698925	6.87279	0.0182372	0.034496	1
655010	cg13945540	RPTOR	PI3K-Akt signaling pathway	0.0219155	0.0219155	1.20235	1.20235	Chronic Reload up vs Baseline	0.065832	6.77129	0.0161797	0.0310629	1
539246	cg13426503	RBL2	PI3K-Akt signaling pathway	0.0219469	0.0219469	1.34081	1.34081	Chronic Reload up vs Baseline	0.0504477	6.76737	0.00950123	0.0182517	1
657736	cg04258504	PHLPP2	PI3K-Akt signaling pathway	0.0224015	0.0224015	1.16384	1.16384	Chronic Reload up vs Baseline	0.0910193	6.71125	0.0309289	0.0599107	1
505173	cg12162792	IFNA13	PI3K-Akt signaling pathway	0.0230976	0.0230976	1.19481	1.19481	Chronic Reload up vs Baseline	0.0236131	6.62787	0.00208162	0.00408292	1
141203	cg13005428	RPTOR	PI3K-Akt signaling pathway	0.0231476	0.0231476	1.17976	1.17976	Chronic Reload up vs Baseline	0.0208646	6.622	0.00162523	0.00319058	1
136189	cg12698784	GSK3B	PI3K-Akt signaling pathway	0.0233195	0.0233195	1.16072	1.16072	Chronic Reload up vs Baseline	0.0225514	6.60191	0.00189864	0.00373866	1
622551	cg02921095	LAMC3	PI3K-Akt signaling pathway	0.0233698	0.0233698	1.28066	1.28066	Chronic Reload up vs Baseline	0.0359271	6.59606	0.00481882	0.00949728	1
30472	cg03025830	FGF17	PI3K-Akt signaling pathway	0.0234518	0.0234518	1.00955	1.00955	Chronic Reload up vs Baseline	0.00923219	6.58657	0.000318204	0.000628045	1
547903	cg21634547	IL2RA	PI3K-Akt signaling pathway	0.0243366	0.0243366	1.27869	1.27869	Chronic Reload up vs Baseline	0.0410737	6.48651	0.00629833	0.0126229	1
130246	cg03085796	F2R	PI3K-Akt signaling pathway	0.0247085	0.0247085	1.22465	1.22465	Chronic Reload up vs Baseline	0.0255377	6.44572	0.00243478	0.00491056	1
534276	cg15148573	RELN	PI3K-Akt signaling pathway	0.0260137	0.0260137	1.11056	1.11056	Chronic Reload up vs Baseline	0.0705095	6.30809	0.0185606	0.0382506	1
427699	cg03943270	RBL2	PI3K-Akt signaling pathway	0.0262161	0.0262161	1.15053	1.15053	Chronic Reload up vs Baseline	0.0213998	6.28747	0.00170969	0.00353497	1
791576	cg18690816	AKT1	PI3K-Akt signaling pathway	0.0265237	0.0265237	1.3053	1.3053	Chronic Reload up vs Baseline	0.0495579	6.2565	0.00916901	0.0190517	1
378568	cg23349634	MAPK1	PI3K-Akt signaling pathway	0.0270365	0.0270365	1.24727	1.24727	Chronic Reload up vs Baseline	0.0441287	6.20579	0.00727009	0.0152295	1
38431	cg27622722	SGK3	PI3K-Akt signaling pathway	0.0271779	0.0271779	1.01257	1.01257	Chronic Reload up vs Baseline	0.0117599	6.19201	0.000516298	0.00108396	1
770168	cg02493937	YWHAG	PI3K-Akt signaling pathway	0.0272305	0.0272305	1.03577	1.03577	Chronic Reload up vs Baseline	0.0239229	6.1869	0.00213661	0.00448947	1
646414	cg20018660	AKT1	PI3K-Akt signaling pathway	0.0278934	0.0278934	1.27456	1.27456	Chronic Reload up vs Baseline	0.0482529	6.12352	0.00869246	0.0184538	1
815429	cg24583837	PPP2R2B	PI3K-Akt signaling pathway	0.0281943	0.0281943	1.3754	1.3754	Chronic Reload up vs Baseline	0.0552517	6.09535	0.011397	0.0243071	1
544183	cg20123403	COL4A1	PI3K-Akt signaling pathway	0.0283488	0.0283488	1.08694	1.08694	Chronic Reload up vs Baseline	0.0378138	6.08102	0.00533823	0.0114121	1
717030	cg01493379	COL6A3	PI3K-Akt signaling pathway	0.0293889	0.0293889	1.1701	1.1701	Chronic Reload up vs Baseline	0.0109528	5.98686	0.000447862	0.000972499	1
779992	cg10508138	RPTOR	PI3K-Akt signaling pathway	0.0304741	0.0304741	1.20158	1.20158	Chronic Reload up vs Baseline	0.0684162	5.89271	0.0174749	0.0385516	1
758649	cg18359985	GSK3B	PI3K-Akt signaling pathway	0.0307747	0.0307747	1.16342	1.16342	Chronic Reload up vs Baseline	0.0600179	5.86732	0.013448	0.0297962	1
92855	cg22678952	CCND2	PI3K-Akt signaling pathway	0.0312394	0.0312394	1.2876	1.2876	Chronic Reload up vs Baseline	0.0224052	5.82865	0.00187411	0.00417994	1
118779	cg23680829	IKBKG	PI3K-Akt signaling pathway	0.0312542	0.0312542	1.29824	1.29824	Chronic Reload up vs Baseline	0.029714	5.82743	0.00329624	0.00735335	1
222643	cg08024563	GHR	PI3K-Akt signaling pathway	0.0313782	0.0313782	1.29086	1.29086	Chronic Reload up vs Baseline	0.0930072	5.81724	0.0322946	0.07217	1
697500	cg14051721	RXRA	PI3K-Akt signaling pathway	0.0314451	0.0314451	1.19245	1.19245	Chronic Reload up vs Baseline	0.0622577	5.81175	0.0144705	0.0323683	1
415507	cg14581949	TLR2	PI3K-Akt signaling pathway	0.0316245	0.0316245	1.03817	1.03817	Chronic Reload up vs Baseline	0.0259455	5.79712	0.00251317	0.00563577	1
628405	cg10131810	GNG7	PI3K-Akt signaling pathway	0.0316928	0.0316928	1.04456	1.04456	Chronic Reload up vs Baseline	0.0313112	5.79158	0.00366012	0.00821564	1
83988	cg13629201	JAK2	PI3K-Akt signaling pathway	0.0324073	0.0324073	1.67681	1.67681	Chronic Reload up vs Baseline	0.0201071	5.7344	0.00150937	0.00342177	1
334075	cg12805888	YWHAZ	PI3K-Akt signaling pathway	0.0327579	0.0327579	1.18536	1.18536	Chronic Reload up vs Baseline	0.0278097	5.70688	0.00288729	0.00657711	1
295910	cg09786634	RPTOR	PI3K-Akt signaling pathway	0.0328747	0.0328747	1.18454	1.18454	Chronic Reload up vs Baseline	0.0929863	5.69779	0.0322801	0.0736499	1
117825	cg10427988	FGF2	PI3K-Akt signaling pathway	0.0328975	0.0328975	1.09413	1.09413	Chronic Reload up vs Baseline	0.0423209	5.69601	0.00668661	0.0152608	1
357149	cg05945943	BCL2	PI3K-Akt signaling pathway	0.0329054	0.0329054	1.21332	1.21332	Chronic Reload up vs Baseline	0.0314595	5.6954	0.00369489	0.00843374	1
502117	cg26540515	ANGPT4	PI3K-Akt signaling pathway	0.033171	0.033171	1.23935	1.23935	Chronic Reload up vs Baseline	0.116237	5.6749	0.050441	0.11555	1
148074	cg09719580	COL4A1	PI3K-Akt signaling pathway	0.0334294	0.0334294	1.25991	1.25991	Chronic Reload up vs Baseline	0.0371739	5.65513	0.00515908	0.0118597	1
817939	cg17098952	ANGPT4	PI3K-Akt signaling pathway	0.0334785	0.0334785	1.13201	1.13201	Chronic Reload up vs Baseline	0.0463766	5.6514	0.00802963	0.0184707	1
75080	cg18998860	FGFR4	PI3K-Akt signaling pathway	0.0334906	0.0334906	1.45583	1.45583	Chronic Reload up vs Baseline	0.0214402	5.65048	0.00171614	0.00394831	1
126117	cg13263472	HSP90AA1	PI3K-Akt signaling pathway	0.0337491	0.0337491	1.39278	1.39278	Chronic Reload up vs Baseline	0.0156311	5.63092	0.000912166	0.0021059	1
337308	cg04147642	TNXB	PI3K-Akt signaling pathway	0.0344464	0.0344464	1.25432	1.25432	Chronic Reload up vs Baseline	0.0875441	5.57905	0.0286122	0.0666705	1
367094	cg04721764	COL6A6	PI3K-Akt signaling pathway	0.0347648	0.0347648	1.28818	1.28818	Chronic Reload up vs Baseline	0.0430455	5.55578	0.00691754	0.0161864	1
695597	cg12763813	FGFR2	PI3K-Akt signaling pathway	0.0354466	0.0354466	1.16891	1.16891	Chronic Reload up vs Baseline	0.0540351	5.50677	0.0109006	0.0257333	1
260843	cg16797824	PIK3R1	PI3K-Akt signaling pathway	0.0354862	0.0354862	1.20484	1.20484	Chronic Reload up vs Baseline	0.0112981	5.50396	0.000476549	0.00112558	1
347696	cg19422140	CREB5	PI3K-Akt signaling pathway	0.0356101	0.0356101	1.3001	1.3001	Chronic Reload up vs Baseline	0.0226495	5.49519	0.0019152	0.0045308	1
694148	cg13524438	ITGA9	PI3K-Akt signaling pathway	0.0356963	0.0356963	1.09949	1.09949	Chronic Reload up vs Baseline	0.0353439	5.4891	0.00466365	0.0110451	1
263239	cg07098391	KDR	PI3K-Akt signaling pathway	0.0357763	0.0357763	1.12666	1.12666	Chronic Reload up vs Baseline	0.00292052	5.48347	3.18432e-05	7.54925e-05	1
644226	cg19392326	RAF1	PI3K-Akt signaling pathway	0.0359021	0.0359021	1.12779	1.12779	Chronic Reload up vs Baseline	0.0468144	5.47465	0.00818193	0.0194286	1
837356	cg16196762	PTK2	PI3K-Akt signaling pathway	0.0360787	0.0360787	1.12994	1.12994	Chronic Reload up vs Baseline	0.00610019	5.46232	0.000138926	0.000330636	1
718956	cg26119845	PIK3R2	PI3K-Akt signaling pathway	0.0364336	0.0364336	1.08656	1.08656	Chronic Reload up vs Baseline	0.0391062	5.43778	0.00570936	0.0136493	1
686236	cg01211893	ITGA1	PI3K-Akt signaling pathway	0.0364532	0.0364532	1.03255	1.03255	Chronic Reload up vs Baseline	0.0232366	5.43642	0.00201577	0.00482027	1
219107	cg20254598	INS	PI3K-Akt signaling pathway	0.0367655	0.0367655	1.05015	1.05015	Chronic Reload up vs Baseline	0.0383682	5.41506	0.0054959	0.0131941	1
526218	cg08410928	PRKAA1	PI3K-Akt signaling pathway	0.0371164	0.0371164	1.19116	1.19116	Chronic Reload up vs Baseline	0.0557393	5.39132	0.011599	0.0279685	1
821412	cg01361446	IL2RG	PI3K-Akt signaling pathway	0.0374109	0.0374109	1.34927	1.34927	Chronic Reload up vs Baseline	0.051176	5.3716	0.00977752	0.0236629	1
71130	cg27457201	RPTOR	PI3K-Akt signaling pathway	0.0374172	0.0374172	1.20773	1.20773	Chronic Reload up vs Baseline	0.0175888	5.37117	0.00115497	0.0027954	1
100330	cg01823956	PPP2R5C	PI3K-Akt signaling pathway	0.0374385	0.0374385	1.27848	1.27848	Chronic Reload up vs Baseline	0.0513516	5.36975	0.00984475	0.0238338	1
585223	cg02681903	PHLPP2	PI3K-Akt signaling pathway	0.03758	0.03758	1.18813	1.18813	Chronic Reload up vs Baseline	0.0476491	5.36035	0.00847629	0.0205568	1
237246	cg18011907	TNN	PI3K-Akt signaling pathway	0.0376599	0.0376599	1.07432	1.07432	Chronic Reload up vs Baseline	0.0540248	5.35506	0.0108964	0.0264522	1
764392	cg14845982	PPP2R2D	PI3K-Akt signaling pathway	0.0377227	0.0377227	1.0389	1.0389	Chronic Reload up vs Baseline	0.0342008	5.35091	0.00436687	0.0106093	1
93448	cg22140675	G6PC3	PI3K-Akt signaling pathway	0.0380318	0.0380318	1.2914	1.2914	Chronic Reload up vs Baseline	0.0385544	5.3306	0.00554937	0.0135335	1
691435	cg05656497	COL4A1	PI3K-Akt signaling pathway	0.0380421	0.0380421	1.21078	1.21078	Chronic Reload up vs Baseline	0.0343053	5.32993	0.00439358	0.0107162	1
660272	cg06819206	ITGB5	PI3K-Akt signaling pathway	0.0386482	0.0386482	1.21349	1.21349	Chronic Reload up vs Baseline	0.115436	5.29068	0.0497484	0.122239	1
866066	cg07137170	YWHAH	PI3K-Akt signaling pathway	0.0394936	0.0394936	1.38485	1.38485	Chronic Reload up vs Baseline	0.0628082	5.23714	0.0147275	0.0365577	1
139156	cg11505338	KDR	PI3K-Akt signaling pathway	0.0395349	0.0395349	1.35377	1.35377	Chronic Reload up vs Baseline	0.0217541	5.23456	0.00176677	0.00438777	1
9841	cg22960869	GNGT2	PI3K-Akt signaling pathway	0.0395861	0.0395861	1.01402	1.01402	Chronic Reload up vs Baseline	0.0134235	5.23136	0.000672711	0.00167169	1
191848	cg17908384	IL2RA	PI3K-Akt signaling pathway	0.040223	0.040223	1.07235	1.07235	Chronic Reload up vs Baseline	0.020786	5.19203	0.00161302	0.00403875	1
828745	cg03840472	PCK1	PI3K-Akt signaling pathway	0.0408828	0.0408828	1.24928	1.24928	Chronic Reload up vs Baseline	0.0351592	5.15204	0.00461504	0.011645	1
452077	cg18458431	LPAR2	PI3K-Akt signaling pathway	0.0412292	0.0412292	1.17797	1.17797	Chronic Reload up vs Baseline	0.0496897	5.13135	0.00921784	0.0233529	1
80308	cg14352951	IFNAR1	PI3K-Akt signaling pathway	0.0415158	0.0415158	1.77166	1.77166	Chronic Reload up vs Baseline	0.0439154	5.11439	0.00719997	0.0183012	1
701590	cg21103987	INSR	PI3K-Akt signaling pathway	0.0416616	0.0416616	1.09622	1.09622	Chronic Reload up vs Baseline	0.0666668	5.10582	0.0165927	0.0422469	1
603542	cg18121410	TNXB	PI3K-Akt signaling pathway	0.0417458	0.0417458	1.04697	1.04697	Chronic Reload up vs Baseline	0.034785	5.10088	0.00451732	0.0115127	1
358682	cg14880788	IRS1	PI3K-Akt signaling pathway	0.0421151	0.0421151	1.17571	1.17571	Chronic Reload up vs Baseline	0.0581351	5.07937	0.0126175	0.0322929	1
178006	cg03881436	MTOR	PI3K-Akt signaling pathway	0.0422784	0.0422784	1.04041	1.04041	Chronic Reload up vs Baseline	0.0251394	5.06993	0.00235942	0.00604989	1
323786	cg24640697	GNG5	PI3K-Akt signaling pathway	0.0425238	0.0425238	1.02565	1.02565	Chronic Reload up vs Baseline	0.0171197	5.05582	0.00109418	0.00281346	1
721079	cg02580745	RPTOR	PI3K-Akt signaling pathway	0.0433507	0.0433507	1.25478	1.25478	Chronic Reload up vs Baseline	0.0523372	5.00899	0.0102263	0.0265406	1
133722	cg14298577	GNB2	PI3K-Akt signaling pathway	0.043611	0.043611	1.4243	1.4243	Chronic Reload up vs Baseline	0.0159065	4.99447	0.000944595	0.00245867	1
586891	cg12615753	NFKB1	PI3K-Akt signaling pathway	0.0437028	0.0437028	1.13812	1.13812	Chronic Reload up vs Baseline	0.0143215	4.98937	0.000765728	0.00199513	1
100679	cg24400983	PPP2R3C	PI3K-Akt signaling pathway	0.0437335	0.0437335	1.31455	1.31455	Chronic Reload up vs Baseline	0.0249974	4.98767	0.00233284	0.00608039	1
615022	cg06953454	CSH2	PI3K-Akt signaling pathway	0.0439087	0.0439087	1.18781	1.18781	Chronic Reload up vs Baseline	0.00877969	4.97798	0.000287776	0.000751528	1
811613	cg08733530	YWHAH	PI3K-Akt signaling pathway	0.04426	0.04426	1.05616	1.05616	Chronic Reload up vs Baseline	0.0420584	4.9587	0.00660393	0.0173132	1
315149	cg01745510	CDKN1B	PI3K-Akt signaling pathway	0.0444961	0.0444961	1.18475	1.18475	Chronic Reload up vs Baseline	0.038316	4.94584	0.00548098	0.0144066	1
124391	cg25990678	MAP2K2	PI3K-Akt signaling pathway	0.0445038	0.0445038	1.25028	1.25028	Chronic Reload up vs Baseline	0.0444282	4.94542	0.00736911	0.0193711	1
729168	cg26394221	ITGAV	PI3K-Akt signaling pathway	0.0448579	0.0448579	1.26663	1.26663	Chronic Reload up vs Baseline	0.0490795	4.9263	0.00899283	0.0237312	1
564224	cg17163538	LPAR1	PI3K-Akt signaling pathway	0.0450275	0.0450275	1.06954	1.06954	Chronic Reload up vs Baseline	0.0522743	4.9172	0.0102017	0.0269711	1
765411	cg10760339	COL9A3	PI3K-Akt signaling pathway	0.0450434	0.0450434	1.26777	1.26777	Chronic Reload up vs Baseline	0.025887	4.91635	0.00250185	0.00661549	1
306150	cg08374799	ITGB7	PI3K-Akt signaling pathway	0.0455352	0.0455352	1.09527	1.09527	Chronic Reload up vs Baseline	0.0629414	4.8902	0.0147901	0.0393176	1
43711	cg07664760	GYS1	PI3K-Akt signaling pathway	0.0456154	0.0456154	1.01482	1.01482	Chronic Reload up vs Baseline	0.0139128	4.88597	0.000722643	0.00192272	1
20724	cg19239531	PDGFRB	PI3K-Akt signaling pathway	0.0457929	0.0457929	1.01273	1.01273	Chronic Reload up vs Baseline	0.0120356	4.87663	0.000540793	0.00144163	1
378421	cg10217271	LAMA5	PI3K-Akt signaling pathway	0.0458364	0.0458364	1.19186	1.19186	Chronic Reload up vs Baseline	0.0089082	4.87436	0.000296262	0.000790137	1
946	cg22163834	TNXB	PI3K-Akt signaling pathway	0.0462523	0.0462523	1.27856	1.27856	Chronic Reload up vs Baseline	0.0237757	4.85268	0.00211039	0.0056536	1
581298	cg11942059	COL9A1	PI3K-Akt signaling pathway	0.0464037	0.0464037	1.17364	1.17364	Chronic Reload up vs Baseline	0.0464531	4.84484	0.00805613	0.0216168	1
758803	cg11691515	CD19	PI3K-Akt signaling pathway	0.0466778	0.0466778	1.28638	1.28638	Chronic Reload up vs Baseline	0.0581935	4.83073	0.0126429	0.0340232	1
47317	cg21253966	BRCA1	PI3K-Akt signaling pathway	0.0468299	0.0468299	1.40492	1.40492	Chronic Reload up vs Baseline	0.0308043	4.82295	0.00354258	0.00954884	1
309849	cg23681489	IGF1R	PI3K-Akt signaling pathway	0.0472429	0.0472429	1.20715	1.20715	Chronic Reload up vs Baseline	0.0265115	4.80196	0.00262402	0.00710381	1
572654	cg06475223	LAMA3	PI3K-Akt signaling pathway	0.0486356	0.0486356	1.17934	1.17934	Chronic Reload up vs Baseline	0.034061	4.73275	0.00433123	0.0118971	1
450619	cg17132307	THBS1	PI3K-Akt signaling pathway	0.0493141	0.0493141	1.08021	1.08021	Chronic Reload up vs Baseline	0.0404159	4.69988	0.00609821	0.0168678	1
265571	cg21704381	IGF1R	PI3K-Akt signaling pathway	0.0493239	0.0493239	1.04497	1.04497	Chronic Reload up vs Baseline	0.0361104	4.69941	0.00486813	0.0134667	1
735053	cg25302030	EPO	PI3K-Akt signaling pathway	0.0494095	0.0494095	1.08526	1.08526	Chronic Reload up vs Baseline	0.0589157	4.6953	0.0129586	0.0358789	1
607925	cg03472485	NRAS	PI3K-Akt signaling pathway	0.0495706	0.0495706	1.05966	1.05966	Chronic Reload up vs Baseline	0.0296339	4.68759	0.0032785	0.0090922	1
565999	cg02119341	PIK3R3	PI3K-Akt signaling pathway	0.0498962	0.0498962	1.35094	1.35094	Chronic Reload up vs Baseline	0.0700823	4.6721	0.0183364	0.0510204	1
