# Supplementary material for: Human Skeletal Muscle Possesses an Epigenetic Memory of Hypertrophy
Source: Sci Rep. 2018 Jan 30;8:1898. doi: 10.1038/s41598-018-20287-3 (PMC5789890; doi:10.1038/s41598-018-20287-3)
Supplement: Supplementary file 5 — Supplementary File 4 (SM5) [file 41598_2018_20287_MOESM5_ESM.xlsx]

## Sheet: Supp 4a; Top 500 Targets
Column #	Probeset ID	Gene Symbol	p-value(Time)	F(Time)	SS(Time)	SS(Error)	F(Error)
78552	cg07587786		2.41814e-05	12.8592	0.0109012	0.00734708	1
33633	cg14280627	MTFR1L	2.45274e-05	12.8351	0.0162561	0.0109766	1
688333	cg05631664		2.45593e-05	12.8329	0.0303309	0.0204839	1
180128	cg07349094	AFF3	2.76889e-05	12.6308	0.0249683	0.0171321	1
642012	cg17018527	TM6SF1	4.54335e-05	11.8154	0.000577592	0.000423668	1
843205	cg09842420	PARL	6.15408e-05	11.3306	0.0623553	0.0476948	1
474709	cg05426509	FBXL17	6.16335e-05	11.3283	0.023479	0.0179626	1
116932	cg21792562	ODF2	6.27138e-05	11.3008	0.0105872	0.00811934	1
716788	cg09094119	STAG1	9.50015e-05	10.656	0.0751932	0.0611555	1
414024	cg24366211	CPT1A	9.53201e-05	10.6509	0.0518738	0.0422099	1
464030	cg14974622	GRIK2	9.66809e-05	10.6293	0.0539721	0.0440067	1
694438	cg17079641	HIPK4	0.000139226	10.0802	0.00123602	0.0010627	1
758065	cg23885884	NUP205	0.00014453	10.0247	0.0440334	0.0380682	1
4864	cg00558215	TTYH1	0.000147686	9.99274	0.026262	0.0227769	1
313056	cg12044671	STIM1	0.0001542	9.92902	0.0542479	0.0473509	1
16871	cg01477326	LINC00403	0.000169713	9.78825	0.0372386	0.0329716	1
125229	cg00299820		0.000179037	9.71015	0.00747535	0.00667203	1
13149	cg04904318	HOXB1	0.000183003	9.67824	0.0091179	0.00816489	1
441870	cg01492465	CAMK4	0.00018605	9.65423	0.0559002	0.050182	1
617897	cg22557725	BICC1	0.000190252	9.6218	0.00562292	0.00506474	1
668685	cg09739536	ZFP2	0.000191083	9.61548	0.0779861	0.0702908	1
570537	cg00988328	C8B	0.000200951	9.54259	0.190606	0.17311	1
553723	cg06975206		0.000215569	9.4414	0.0138208	0.0126867	1
1492	cg18879780	FKBPL	0.000219922	9.41268	0.00126361	0.00116346	1
150188	cg14348252		0.000221989	9.39926	0.0472944	0.0436082	1
621989	cg16409869	RNU6-83P	0.000238328	9.29767	0.000603143	0.000562209	1
441394	cg18594033	RBM20	0.000247289	9.2451	0.0942702	0.0883721	1
508697	cg12346317		0.000270816	9.11624	0.0864192	0.0821573	1
517961	cg01580960	CPED1	0.000274716	9.09605	0.00842632	0.00802855	1
55767	cg26547359	RSU1	0.000283602	9.05117	0.0122708	0.0117495	1
116792	cg04707327	KLHDC1	0.000319121	8.88574	0.00398598	0.00388771	1
56861	cg17067889	NUB1	0.000329977	8.8391	0.000655264	0.000642481	1
519005	cg07921985		0.000342213	8.78848	0.0644883	0.0635945	1
475871	cg26475577	MYO16	0.000350572	8.75499	0.000200144	0.000198125	1
44676	cg09257735	ITPK1	0.000357001	8.72982	0.00227523	0.00225877	1
139194	cg22646616	IGF2BP3	0.000377595	8.65235	0.00431774	0.00432488	1
707613	cg16175206	GMIP	0.000379943	8.64381	0.0121659	0.0121981	1
69005	cg24798398		0.000399879	8.57348	0.00607063	0.00613661	1
44722	cg21230538	UBR5	0.000404827	8.55661	0.102329	0.103645	1
713622	ch.8.104563527R		0.000406308	8.55161	0.000362561	0.000367439	1
125351	cg05090195	HOXC10	0.000430274	8.4732	0.00300825	0.00307694	1
152391	cg24838897		0.000435484	8.45678	0.0374809	0.0384111	1
415779	cg16953186	KSR2	0.000436759	8.45279	0.0419957	0.0430583	1
606201	cg14870456	C11orf24	0.000441883	8.43689	0.0205591	0.021119	1
736218	cg25822402	FREM2	0.000456194	8.39352	0.00313115	0.00323304	1
119363	cg26982271	APLP1	0.000463439	8.37212	0.00592624	0.00613473	1
428279	cg20934660	GAS7	0.000473295	8.34357	0.000265163	0.000275431	1
336856	cg06226150	LIME1	0.000480335	8.32357	0.0687075	0.0715397	1
46228	cg18076559	STAMBPL1	0.000495305	8.28206	0.00199352	0.00208609	1
174745	cg11548159	AOX2P	0.000512435	8.23619	0.00036811	0.00038735	1
814692	cg17637937		0.000535072	8.17803	0.000801673	0.000849573	1
333738	cg10797850	ADSSL1	0.000535982	8.17575	0.000873583	0.000926038	1
37023	cg04808813	AXIN1	0.000537235	8.17261	0.026118	0.0276969	1
4987	cg25827881	LTB	0.00054134	8.1624	0.0144881	0.0153832	1
438364	cg27459021		0.000544219	8.15528	0.00126201	0.00134114	1
669601	cg14292874		0.000558217	8.12124	0.0234266	0.025	1
836208	cg20526303	RPL35A	0.000565105	8.10483	0.000321089	0.000343347	1
31674	cg12041056	MIAT	0.000574025	8.08389	0.00954923	0.0102376	1
232455	cg11627823		0.000576725	8.07762	0.000609019	0.000653431	1
659937	cg26364598	SORCS1	0.000583438	8.06217	0.0263734	0.0283509	1
134089	cg01607625		0.000587157	8.05369	0.0328038	0.0353005	1
168295	cg25011763	PAPD7	0.000601292	8.02198	0.000586975	0.000634147	1
156742	cg19084916	VGLL4	0.00062852	7.96311	0.0246948	0.0268766	1
115195	cg27484582		0.000629613	7.9608	0.00528798	0.00575686	1
616720	cg09610891		0.000633636	7.95235	0.00357242	0.00389332	1
22447	cg20631204	ZNF562	0.000655193	7.90803	0.00907975	0.0099508	1
337814	cg02164627	IL19	0.000656096	7.9062	0.0199542	0.0218735	1
843520	cg12001304	SPHKAP	0.000664668	7.88904	0.00279201	0.00306722	1
188483	cg01507183	SETD3	0.000665514	7.88735	0.0176433	0.0193866	1
758481	cg25351617		0.000667332	7.88375	0.0307207	0.0337715	1
56782	cg00242020	GOT1L1	0.000669978	7.87852	0.00206302	0.0022694	1
192210	cg25494271	CACNA1H	0.000683353	7.85243	0.000372857	0.00041152	1
229693	cg08485209	LOC100507391	0.000684997	7.84926	0.0186563	0.0205991	1
485974	cg20015583	TRAF1	0.000698346	7.82382	0.0553105	0.061269	1
267847	cg06480138	UNC45A	0.00070202	7.81691	0.0457355	0.0507072	1
135517	cg13599131	BNIP3	0.000716443	7.79016	0.00848584	0.00944062	1
602803	cg07805345	PTH1R	0.000719385	7.78477	0.000356205	0.000396557	1
644780	cg17198937	CNTNAP2	0.00072022	7.78325	0.0662901	0.0738141	1
599207	cg11433081	C4B_2	0.000724424	7.7756	0.000590645	0.000658332	1
862967	cg22830707	HOXC13	0.000727607	7.76985	0.0242654	0.0270662	1
520465	cg17178170		0.000731426	7.76297	0.0436991	0.0487861	1
161766	cg16119742	ART3	0.000766983	7.70078	0.000236495	0.000266158	1
141485	cg24057642	NR2F6	0.000781886	7.67563	0.0103813	0.0117216	1
335738	cg03323614	HEG1	0.000797315	7.65012	0.0751383	0.0851226	1
44959	cg25114580	HSPD1	0.000799301	7.64688	0.00295251	0.00334626	1
821424	cg17824939	C12orf50	0.000807895	7.63294	0.0164556	0.0186842	1
302108	cg02364454	ABCB1	0.000811124	7.62775	0.00407112	0.00462561	1
69805	cg21734487	PBK	0.000822708	7.60928	0.010347	0.0117848	1
364683	cg19479481	WDHD1	0.000823184	7.60853	0.00494631	0.00563421	1
283082	cg01640444	OPA1	0.000828298	7.60048	0.0107991	0.012314	1
757823	cg01235659	MYO10	0.000829893	7.59797	0.0159937	0.0182433	1
821644	cg21867468	RNF14	0.000840465	7.58152	0.0231878	0.0265066	1
483154	cg27175123		0.000840582	7.58134	0.0827155	0.0945568	1
696287	cg13980930		0.000840635	7.58126	0.0163501	0.018691	1
532181	cg18077652		0.000846725	7.57188	0.0267825	0.0306548	1
832592	cg02842010	PLA2G16	0.000850387	7.56628	0.0209453	0.0239915	1
64791	cg17694795	TCF24	0.000859095	7.55306	0.0101829	0.0116843	1
255127	cg07462845	MICAL3	0.000859162	7.55296	0.0701934	0.0805436	1
282164	cg10575071		0.000862142	7.54847	0.0934037	0.10724	1
839330	cg19291056	ERICH1-AS1	0.00087034	7.5362	0.00911987	0.0104879	1
336485	cg12704204	SLC36A1	0.00087283	7.5325	0.00161279	0.00185563	1
454664	cg05186250	ZNF609	0.000885396	7.51399	0.0452395	0.0521794	1
721160	cg26415027	KLF13	0.000889804	7.50757	0.043613	0.0503465	1
483067	cg16019477	CDRT15	0.000890958	7.50589	0.000197936	0.000228546	1
617799	cg04542001	COL23A1	0.000896464	7.49792	0.012312	0.0142311	1
683977	cg22470298	UBA1	0.000901476	7.49072	0.00683753	0.00791094	1
838897	cg13266119		0.000922398	7.46109	0.00452621	0.00525757	1
589052	cg02506706		0.000923403	7.45968	0.0941789	0.109417	1
802137	cg27622586	ADCY9	0.000933448	7.44573	0.0152296	0.0177269	1
570745	cg09583780		0.000948877	7.42461	0.000211336	0.00024669	1
735687	cg14688529	RNASE8	0.000962014	7.40691	0.0765634	0.0895852	1
407365	cg19889341	TPP1	0.000963333	7.40515	0.0489875	0.0573328	1
821257	cg25307972	LOC100505716	0.000975033	7.38963	0.000560295	0.000657122	1
510271	cg03471611	EFCAB5	0.000975787	7.38864	0.381221	0.447161	1
343362	cg13232176	LOC100128531	0.000978614	7.38492	0.084015	0.0985969	1
727500	cg14707256		0.00099415	7.3647	0.0178833	0.0210448	1
753459	cg13303534		0.000996807	7.36127	0.0227686	0.0268062	1
431928	cg04456036	GCLM	0.000998237	7.35944	0.000659601	0.000776764	1
546776	cg01967744		0.00101619	7.33658	0.000840611	0.000993009	1
298538	cg19903593	CDH3	0.00102132	7.33013	0.0412847	0.0488124	1
126947	cg24474701	NARS	0.00104814	7.29697	0.00509377	0.00604991	1
353760	cg02239980	CLEC7A	0.00106677	7.27447	0.0732128	0.0872244	1
230184	cg21321039	LRPAP1	0.001075	7.26466	0.0910113	0.108576	1
30443	cg05549078	MBD1	0.00107882	7.26013	0.00398301	0.00475465	1
775064	cg21942701	PRAMEF4	0.00108349	7.25463	0.0674336	0.0805588	1
546455	cg00471293		0.00108609	7.25156	0.0918281	0.109748	1
24943	cg05873234		0.00108687	7.25065	0.00572611	0.00684439	1
349895	cg10753101	LOC100506585	0.00108911	7.24803	0.000318955	0.000381383	1
100924	cg23165464	SLC1A4	0.00108973	7.24731	0.00276705	0.00330897	1
134383	cg18313116	BRE-AS1	0.00109238	7.24421	0.00419911	0.00502364	1
17297	cg03748603		0.00110314	7.23173	0.053473	0.0640833	1
791317	cg18972205		0.00110415	7.23055	0.00967513	0.0115968	1
257322	cg01761966		0.00111137	7.22226	0.0665316	0.0798375	1
267463	cg05451733		0.00111159	7.222	0.0439902	0.0527899	1
691286	cg02161080	ESYT2	0.00111312	7.22026	0.00776546	0.00932109	1
439349	cg01637244	OXSM	0.00111786	7.21485	0.042487	0.0510364	1
141648	cg13475977	CRYL1	0.00112068	7.21164	0.00918715	0.0110408	1
83565	cg21518056	NUDT19	0.00112307	7.20894	0.00563598	0.00677563	1
238495	cg00109923	C7orf26	0.00113023	7.20086	0.0953834	0.1148	1
550441	cg00110128	C1orf111	0.00113897	7.19106	0.057843	0.0697124	1
124350	cg06230948	TAPBP	0.00114754	7.18154	0.00302387	0.0036492	1
320777	cg22155281	TRAM1L1	0.00114959	7.17929	0.115972	0.139999	1
230355	cg25275068		0.00114962	7.17924	0.0683407	0.0824998	1
408914	cg27612019	LOC101929372	0.00118131	7.14476	0.0129937	0.0157615	1
134777	cg09158336		0.00119378	7.13146	0.00223705	0.00271863	1
225693	cg10058744	LILRB1	0.00119418	7.13104	0.0305388	0.0371152	1
179214	cg00029678	RNF213	0.00119722	7.12781	0.00261459	0.00317907	1
805581	cg10706389	TBX2-AS1	0.00119834	7.12664	0.00108744	0.00132243	1
92338	cg11188799	MAPK14	0.00119961	7.12529	0.00406288	0.00494178	1
168650	cg10553969		0.00120349	7.1212	0.00172838	0.00210348	1
26785	cg04856605	IGBP1	0.00120813	7.11634	0.0429975	0.0523647	1
139527	cg16803085	MIR208A	0.00121297	7.11128	0.00629754	0.00767495	1
417273	cg18037455		0.0012147	7.10948	0.000503074	0.000613262	1
462071	cg11453530	UFD1L	0.00121547	7.10868	0.0047925	0.00584285	1
83809	cg01636576		0.0012199	7.10408	0.00361026	0.00440436	1
809530	cg23231420	ST6GALNAC5	0.00122021	7.10375	0.0592199	0.0722491	1
720688	cg15827202	MBOAT2	0.00122244	7.10144	0.0254556	0.0310663	1
535244	cg04496104		0.00122874	7.09496	0.00155458	0.00189895	1
553508	cg16328299	KIAA0922	0.00123125	7.09238	0.113921	0.139207	1
55116	cg24319167	KLRC2	0.00123554	7.08799	0.0593722	0.0725959	1
451632	cg05863499		0.00124667	7.07666	0.00583713	0.00714864	1
67496	cg20162923		0.00124791	7.07541	0.012104	0.0148262	1
343092	cg07469151		0.00125397	7.0693	0.0248898	0.0305139	1
18618	cg16703126	MAFF	0.00126038	7.06287	0.0298401	0.036616	1
392936	cg05683867	LOC149950	0.00126175	7.0615	0.109101	0.133902	1
770277	cg22837836		0.00126676	7.0565	0.0297444	0.0365316	1
564692	cg11705699	KLHDC4	0.00127795	7.04541	0.000444154	0.000546361	1
17462	cg25439496		0.00128248	7.04096	0.00296034	0.00364386	1
233185	cg21115217		0.00129349	7.03019	0.0269283	0.0331966	1
840002	cg06879534	KLB	0.00129627	7.02749	0.0258761	0.0319118	1
493528	cg14841879	PALLD	0.00129741	7.02639	0.000680511	0.000839373	1
490535	cg14166209		0.00130787	7.01628	0.0217936	0.02692	1
763458	cg09693728		0.0013284	6.99671	0.000638626	0.000791051	1
132199	cg22779802	ACSL1	0.00132905	6.99609	0.00391205	0.0048462	1
558181	cg12731126		0.00133831	6.98737	0.0478698	0.0593745	1
580133	cg04774966	LOC553103	0.00134609	6.9801	0.0809781	0.100544	1
134415	cg07001856	WFDC1	0.00134699	6.97926	0.00349539	0.00434049	1
121149	cg01983759	MED16	0.00134847	6.97788	0.0155572	0.0193223	1
736312	cg07635106	CHD6	0.00134945	6.97697	0.000483725	0.000600874	1
99235	cg08517126	OBSL1	0.0013721	6.9561	0.00294924	0.00367449	1
342936	cg25252197	RBM20	0.00138884	6.94091	0.000206964	0.000258423	1
298527	cg10343024	PJA2	0.00139059	6.93933	0.000436473	0.00054512	1
105725	cg16279003	SQLE	0.0013928	6.93734	0.00243123	0.00303728	1
707372	cg27195771	WSCD2	0.00140117	6.92984	0.0414486	0.0518369	1
119669	cg23931672	ZNF512B	0.00140288	6.92832	0.00294867	0.0036885	1
794580	cg19398748	PLEKHM1	0.00140798	6.92377	0.0350536	0.0438774	1
455483	cg24906159		0.00140891	6.92295	0.0206711	0.0258776	1
267983	cg27565271		0.00140987	6.9221	0.00258616	0.00323795	1
428436	cg06599594	ZDHHC23	0.00142096	6.91231	0.0117702	0.0147575	1
603945	cg15947658	TTLL12	0.00142883	6.9054	0.00848365	0.0106475	1
31098	cg09029959		0.00143119	6.90334	0.00400029	0.00502208	1
829838	ch.1.4424447F	PARP1	0.00143669	6.89855	0.000454429	0.0005709	1
165280	cg23047289		0.00144304	6.89304	0.0410265	0.0515829	1
574280	cg14041452	TTC6	0.00145107	6.88612	0.00557022	0.00701052	1
226245	cg15619125	MAMDC4	0.0014573	6.88076	0.0497798	0.0627001	1
672759	cg15428653	C9orf139	0.0014616	6.87709	0.000219025	0.00027602	1
377455	cg21571995		0.00147653	6.86442	0.000558422	0.000705035	1
42238	cg03149360	CDKAL1	0.00148488	6.85739	0.0132039	0.0166876	1
297976	cg03929754	C5orf66	0.00148607	6.85639	0.000870169	0.00109992	1
774490	cg07994696	LITAF	0.00148844	6.8544	0.00177829	0.00224846	1
793183	cg15003393	USP48	0.00148953	6.8535	0.000548481	0.000693587	1
140208	cg14474898	FAM60A	0.00149801	6.84642	0.00356078	0.00450748	1
617946	cg20332049		0.00150013	6.84466	0.00018501	0.000234259	1
109698	cg15140774	WBP2NL	0.00151999	6.82829	0.0032589	0.0041363	1
18430	cg18978880	ZNF383	0.00153104	6.81929	0.00727619	0.00924734	1
56073	cg10613925	VDAC2	0.00154411	6.80872	0.169642	0.215934	1
438108	cg07353197		0.0015735	6.78531	0.0667154	0.0852135	1
808668	cg15247144	PYCARD	0.00157444	6.78457	0.0126931	0.0162143	1
207280	cg08909076		0.00158049	6.77981	0.0291516	0.0372646	1
396500	cg16116845		0.00158076	6.7796	0.0098123	0.0125435	1
676259	cg05279382	TRDMT1	0.00158138	6.77911	0.000685768	0.000876711	1
811153	cg26047428		0.00158859	6.77347	0.0246057	0.031483	1
350483	cg23746577	ZBTB7C	0.00159848	6.76578	0.000110963	0.000142139	1
320214	cg06000994	ZNF536	0.00160771	6.75865	0.000240133	0.000307925	1
529853	cg19695404	LOC101929284	0.00161075	6.7563	0.0787139	0.10097	1
204688	cg08943116		0.00161295	6.75462	0.0196551	0.0252189	1
477074	cg05819296	SAMD11	0.00161464	6.75332	0.0210801	0.0270525	1
661241	cg14348996	GSDMB	0.00162882	6.74249	0.0164914	0.0211978	1
488309	cg15735018	VPS52	0.00163883	6.73491	0.0231755	0.0298229	1
817234	cg02987466		0.0016472	6.72861	0.0287891	0.0370813	1
596356	cg22683879	MIR1181	0.00164731	6.72853	0.0785838	0.10122	1
362222	cg26404725	CYP26C1	0.00167525	6.70774	0.00032855	0.000424499	1
403749	cg05462233	C10orf11	0.0016948	6.69342	0.0509638	0.0659882	1
493076	cg08811117	CMYA5	0.00169758	6.69139	0.000495883	0.000642266	1
744060	cg02145774	A4GALT	0.0017067	6.68478	0.0305741	0.0396387	1
502777	cg14515594	TACC2	0.00171556	6.6784	0.11133	0.144475	1
701178	cg12137082		0.0017238	6.67249	0.000193422	0.000251229	1
778032	cg00528222	LHFPL2	0.00172837	6.66923	0.000473537	0.000615361	1
695208	cg25564485	DIP2C	0.00173116	6.66725	0.00597026	0.00776067	1
846522	cg05295592	BANK1	0.00173245	6.66633	0.000171955	0.000223553	1
288729	cg07665161	RTN1	0.0017461	6.65666	0.0594691	0.0774261	1
364589	cg13719443	LOC285847	0.00174755	6.65564	0.00662844	0.00863125	1
280971	cg27638615	FZD7	0.00176254	6.64512	0.0256184	0.0334119	1
736508	cg15581689		0.0017723	6.63832	0.0226137	0.0295233	1
109087	cg10441628	ADRA1B	0.00177763	6.63464	0.00348174	0.00454811	1
797562	cg15909443	LOC401177	0.00180295	6.61725	0.021863	0.0286341	1
152187	cg16956456	CREBRF	0.00180478	6.616	0.0868794	0.113808	1
330490	cg05105226	CTNNA1	0.00181084	6.61189	0.000658724	0.000863436	1
372035	cg00594252	TNRC18	0.00181199	6.61111	0.0451444	0.0591808	1
577420	cg00837209	NTM	0.00181289	6.6105	0.000217631	0.000285324	1
680647	cg15053735	ZEB2	0.00181324	6.61026	0.00148233	0.00194347	1
301861	cg00587665	ADAMTS17	0.00181617	6.60828	0.0584316	0.0766322	1
31696	cg21906444	ALDH3B2	0.00182024	6.60553	0.0134519	0.0176494	1
382209	cg13808198	ERRFI1	0.0018255	6.60199	0.0235422	0.0309047	1
644308	cg09959721	AACS	0.00183829	6.59342	0.0128443	0.0168831	1
108309	cg09414045	AMPD2	0.00185044	6.58534	0.00443462	0.0058362	1
208880	cg11259443	GREB1	0.00185358	6.58326	0.0152383	0.0200608	1
9400	cg05998639		0.00185621	6.58152	0.00181727	0.00239302	1
673073	cg03065197	CARD9	0.00187195	6.57118	0.105952	0.139739	1
407702	cg23379698	KREMEN1	0.0018835	6.56364	0.000154041	0.000203396	1
548765	cg12077487	CELF5	0.00189974	6.55313	0.0341403	0.0451513	1
686163	cg02822663	INTS10	0.00190153	6.55197	0.0401378	0.0530925	1
194671	cg05926640		0.00190428	6.55021	0.000402896	0.000533077	1
3665	cg06780216	ABCA3	0.00191774	6.54159	0.004495	0.00595522	1
746761	cg13105945	C1QL1	0.00192685	6.53579	0.0212805	0.0282186	1
430116	cg23838019	SLC9A1	0.00193874	6.52828	0.00436726	0.00579779	1
737541	cg08718108		0.00194825	6.5223	0.0185361	0.0246303	1
225192	cg00298906	STX4	0.00194979	6.52133	0.000312518	0.000415328	1
626730	cg16338012		0.00195866	6.51579	0.0807066	0.107348	1
121101	cg04307927	PTGES3L-AARSD1	0.00196275	6.51324	0.00499339	0.00664432	1
97906	cg15211499	CAMTA1	0.00196449	6.51216	0.00291021	0.00387304	1
437984	cg05123933	FLJ46906	0.00197596	6.50505	0.00809451	0.0107843	1
389085	cg04843339	GRM7-AS3	0.00198553	6.49916	0.0350183	0.0466971	1
104014	cg22030419	ZNF416	0.00198609	6.49882	0.01213	0.0161762	1
494199	cg14963498	RRM2B	0.00201063	6.48384	0.0212413	0.0283923	1
686452	cg07568314		0.00202004	6.47815	0.00918062	0.0122821	1
387902	cg06340969	PRKCZ	0.00203468	6.46935	0.000310239	0.000415612	1
714998	cg11805806		0.00203558	6.46882	0.0189779	0.0254258	1
695249	cg01638529	RAB3IL1	0.00203624	6.46842	0.00772036	0.0103441	1
518810	cg00343421		0.0020507	6.45981	0.00704992	0.00945838	1
645861	cg14135176	DTX4	0.00205858	6.45514	0.0349977	0.0469878	1
366616	cg09074373	UBE4A	0.00206964	6.44862	0.0226706	0.0304684	1
242038	cg18295687		0.00207114	6.44774	0.0352685	0.0474059	1
42045	cg18910324	FAM46A	0.00207758	6.44396	0.000556482	0.000748429	1
601422	cg16935597	TMC6	0.00208652	6.43874	0.00201086	0.00270666	1
831565	cg11669579		0.00209126	6.43598	0.00334239	0.00450084	1
436787	cg27625491	CD36	0.00209346	6.4347	0.0287042	0.0386606	1
297197	cg05339199		0.00210092	6.43039	0.0315823	0.0425655	1
428724	cg15478515	SDK1	0.00210118	6.43024	0.0174085	0.0234632	1
650448	cg12395649	GNPTAB	0.00211668	6.42131	0.0795126	0.107316	1
143190	cg14645124	DCAF7	0.00211888	6.42005	0.0346388	0.0467603	1
356988	cg11084516		0.00211989	6.41947	0.025742	0.0347532	1
723440	cg15119070	FAM169B	0.00212587	6.41605	0.00937052	0.0126575	1
826859	cg22848150	PENK	0.00213051	6.4134	0.0495435	0.06695	1
597741	cg08252971		0.00213985	6.40809	0.0056634	0.0076595	1
205076	cg02843251		0.00214055	6.4077	0.0325427	0.0440153	1
583929	cg26804004	SCAPER	0.00214096	6.40747	0.000734119	0.000992962	1
61048	cg12557168	ZKSCAN1	0.00214213	6.4068	0.01544	0.0208862	1
776502	cg01274421		0.00214797	6.4035	0.00030437	0.000411943	1
84906	cg25800638	ITSN2	0.00214862	6.40313	0.0214786	0.0290714	1
760353	cg05428268	TAF6L	0.00214943	6.40267	0.000785913	0.00106381	1
99438	cg08336138	PPL	0.00215283	6.40076	0.0150985	0.0204434	1
400464	cg13592817	CNTN2	0.00216764	6.39244	0.0142939	0.0193792	1
348705	cg04619381	PRR15	0.00217183	6.3901	0.000598831	0.000812173	1
468117	cg12955870	ABCB11	0.00218363	6.38354	0.0268168	0.036408	1
692225	cg18034092	ANO10	0.00221185	6.36799	0.0267022	0.0363411	1
788024	cg07405419	SMPD3	0.00222046	6.36329	0.0656618	0.08943	1
478749	cg19838506		0.0022325	6.35674	0.0356795	0.0486448	1
436475	cg02629604		0.00224458	6.35021	0.0118426	0.0161626	1
112329	cg15445478	GCFC2	0.00225804	6.34299	0.0160484	0.0219276	1
486372	cg10703670	MSL2	0.00226802	6.33766	0.0339977	0.0464914	1
592413	cg21876565		0.00227205	6.33551	0.0324582	0.0444011	1
395684	cg08388223		0.00227256	6.33524	0.0310326	0.0424528	1
667241	cg09324896	ARFRP1	0.00227348	6.33475	0.0389116	0.0532355	1
443260	cg19024980	PCCA	0.00227667	6.33306	0.00040833	0.000558791	1
723517	cg26678425	BIN3	0.00230412	6.31859	0.0557676	0.0764917	1
368399	cg15151193	PRKCD	0.00230656	6.31731	0.012982	0.0178099	1
189184	cg03740217	LINC01192	0.00230749	6.31682	0.000320376	0.000439555	1
639292	cg01958256		0.00230894	6.31607	0.00578503	0.00793799	1
152420	cg13825374	RPRML	0.0023105	6.31525	0.068611	0.0941575	1
613655	cg02805188	ANKFN1	0.00231133	6.31482	0.0851091	0.116807	1
25280	cg12432162	LYAR	0.00231555	6.31262	0.0111351	0.0152875	1
322919	cg23690904	NSG1	0.00232333	6.30857	0.0771058	0.105927	1
107621	cg19868314	SNRK	0.00232439	6.30802	0.00309123	0.00424708	1
181161	cg04810703	FAM227A	0.00233211	6.30402	0.0386667	0.0531584	1
605417	cg01558960		0.00233549	6.30228	0.0328572	0.0451841	1
394888	cg25658074	MIPOL1	0.00233587	6.30208	0.00952627	0.0131006	1
462877	cg18263591		0.00233792	6.30102	0.0090397	0.0124336	1
614847	cg05913474	FAM83H	0.00234247	6.29868	0.000199167	0.000274044	1
14735	cg09790117		0.00235842	6.2905	0.0117954	0.0162509	1
93792	cg12527909	PRPF38B	0.00235981	6.28979	0.00156754	0.00215991	1
526789	cg16562703	RNU6-71P	0.00236082	6.28928	0.0384063	0.0529242	1
90643	cg11672447	TSHZ1	0.00236146	6.28895	0.00103396	0.00142488	1
101825	cg18838581	OAZ1	0.00236832	6.28545	0.0101947	0.0140569	1
663954	cg25813343	MYLK4	0.0023706	6.2843	0.000715559	0.000986827	1
771955	cg22060497	NYX	0.00237212	6.28352	0.0122252	0.0168618	1
77228	cg09770389		0.00237483	6.28215	0.0496948	0.0685575	1
14465	cg22587602	EGR4	0.00238368	6.27767	0.0177553	0.0245122	1
15719	cg02446151		0.00241006	6.26443	0.00329458	0.00455797	1
243993	cg06414929		0.00241745	6.26074	0.0336508	0.0465823	1
610260	cg27567501	TBC1D2	0.00241893	6.26001	0.000662541	0.000917255	1
803943	cg09518293	TTN	0.00242942	6.2548	0.0096114	0.0133176	1
485485	cg09112695	CDKAL1	0.00243267	6.25319	0.00850599	0.0117889	1
734017	cg07640827	PARP4	0.00243907	6.25004	0.0050439	0.00699417	1
312811	cg24507151		0.00244242	6.24839	0.00270149	0.00374704	1
203454	cg18088931		0.00244821	6.24554	0.000619561	0.000859738	1
108862	cg24677732	IL15RA	0.0024705	6.23466	0.0217563	0.030243	1
155914	cg17395207	BCL9	0.00247948	6.2303	0.000554611	0.000771492	1
643876	cg06391932		0.00248529	6.22749	0.000436986	0.000608145	1
431667	cg18061398		0.00248717	6.22658	0.0300595	0.0418393	1
399383	cg08822746	MORC2-AS1	0.00249284	6.22385	0.0113905	0.0158612	1
757385	cg05941208	SLC7A1	0.00249552	6.22256	0.049807	0.0693703	1
505253	cg26749361	SEPHS2	0.00249691	6.22189	0.00023509	0.000327464	1
615851	cg06759780	DNHD1	0.00250304	6.21895	0.000305293	0.000425454	1
786354	cg02681772		0.00250696	6.21707	0.000127811	0.000178169	1
55982	cg22156811	MAN2B1	0.0025135	6.21395	0.00430449	0.00600352	1
177156	cg06035754	ARFGAP2	0.0025152	6.21314	0.0493248	0.0688029	1
57807	cg21166797	MIR7641-2	0.00252879	6.20668	0.024223	0.0338237	1
31768	cg11895696	ATXN7L1	0.0025317	6.2053	0.0199	0.0277935	1
438977	cg09195492	UBAC1	0.00254411	6.19944	0.0203443	0.0284408	1
80141	cg21341008		0.00254429	6.19935	0.005757	0.00804826	1
695481	cg05799016		0.0025549	6.19436	0.0452771	0.0633481	1
341682	cg18638269		0.00255575	6.19397	0.0305392	0.0427307	1
690836	cg03159578	KIAA0226L	0.00256085	6.19158	0.012257	0.0171567	1
664401	cg13490635	RBPMS-AS1	0.0025647	6.18978	0.122736	0.171849	1
157734	cg04875041	VPS13D	0.00256972	6.18744	0.000949221	0.00132956	1
846498	cg02396380	DPP10-AS1	0.00257427	6.18532	0.0116596	0.016337	1
264633	cg18646186	USF1	0.00257616	6.18444	0.0124399	0.0174329	1
2126	cg05172425	TENM4	0.00258269	6.18141	0.0113892	0.0159683	1
245580	cg03769162		0.00258371	6.18094	0.0435207	0.0610229	1
607383	cg03869874	CARKD	0.00258584	6.17995	0.00719235	0.0100864	1
161357	cg02819347	PRLHR	0.00259099	6.17757	0.000372634	0.000522778	1
340285	cg03973590	DYRK4	0.00259119	6.17748	0.0239612	0.0336163	1
44394	cg24720580	ACOT4	0.00260413	6.17152	0.00353488	0.00496403	1
295579	cg04016247	PCSK6	0.00260801	6.16974	0.0046385	0.00651573	1
304762	cg21476940	ITLN1	0.00261252	6.16767	0.0234251	0.0329164	1
160128	cg11071479	WWC2	0.00261386	6.16706	0.052305	0.073505	1
716004	cg00694032		0.00262758	6.1608	0.0814335	0.114556	1
537559	cg26120960	MAP4	0.00264116	6.15464	0.0608386	0.0856701	1
759103	cg13499708		0.0026447	6.15303	0.0947514	0.133459	1
142720	cg17797074	MAGI2	0.00264981	6.15073	0.0100481	0.0141582	1
757265	cg02648613		0.00265016	6.15057	0.000449014	0.000632698	1
538704	cg14534464	NFE2L3	0.00265633	6.14779	0.04537	0.0639589	1
260820	cg16840775	PARPBP	0.00265883	6.14667	0.0761279	0.107339	1
419870	cg07668809	CCND3	0.00266405	6.14433	0.0103189	0.014555	1
648211	cg06562883		0.00266584	6.14353	0.0795882	0.112275	1
559754	cg25455659	KCNG3	0.00266587	6.14351	0.000310093	0.000437449	1
763344	cg16727923	SLITRK1	0.0026717	6.14091	0.101006	0.142549	1
684449	cg08269653	BRINP2	0.00267518	6.13935	0.0146284	0.0206503	1
748745	cg17672639	SLC25A37	0.00267852	6.13786	0.0615927	0.0869689	1
595030	cg06959520		0.00268218	6.13623	0.0153274	0.0216481	1
856975	cg25447359		0.00270315	6.12694	0.0113846	0.0161037	1
593438	cg18491513		0.0027047	6.12625	0.00179387	0.00253775	1
859144	cg14014879	ABCA4	0.00270708	6.1252	0.0050074	0.00708507	1
334489	cg19555478	SLC47A2	0.00272017	6.11945	0.000335575	0.000475258	1
503937	cg10968187	MED28	0.00272382	6.11785	0.0380615	0.0539187	1
104004	cg05807485		0.00272649	6.11668	0.0126254	0.0178888	1
128045	cg19539421	ARL4A	0.00273093	6.11474	0.0108801	0.0154208	1
235738	cg18369972	GAS7	0.00273449	6.11319	0.0865838	0.12275	1
332320	cg02550896		0.00273611	6.11248	0.0178966	0.0253749	1
363872	cg02392359	RAB27A	0.0027487	6.10701	0.000311009	0.000441364	1
22033	cg13758646	GABBR2	0.00275375	6.10482	0.00386447	0.00548617	1
95486	cg04723113	PIANP	0.00276025	6.10201	0.00373261	0.00530142	1
546479	cg13830081	TFAP2A	0.00278099	6.0931	0.000242781	0.000345325	1
575860	cg06878664	PRKAR2B	0.00278735	6.09038	0.000446028	0.000634702	1
404814	cg22109234		0.00278951	6.08946	0.020896	0.0297396	1
819900	cg26734132	LINC01330	0.00279405	6.08752	0.00706765	0.0100621	1
633807	cg14849166		0.00281476	6.07874	0.000478281	0.000681902	1
802796	cg12259507	KLHL22	0.00281629	6.07809	0.0160497	0.022885	1
680040	cg12636668	2010-03-01	0.00282001	6.07652	0.0256002	0.0365124	1
306090	cg09697458	CALB2	0.0028229	6.0753	0.00552415	0.00788042	1
252695	cg10002979	CDKAL1	0.00282301	6.07525	0.00171997	0.00245362	1
6192	cg22268510	PRRT1	0.00282973	6.07243	0.0207773	0.0296537	1
418028	cg26700540	GAS2	0.00283512	6.07016	0.0803135	0.114668	1
283168	cg14851122	EWSAT1	0.00284934	6.06422	0.0239595	0.0342417	1
288399	cg25078755		0.00285266	6.06283	0.0339931	0.0485923	1
380135	cg24078554	ZNF697	0.00285419	6.0622	0.0427083	0.0610568	1
544765	cg24786434		0.00285636	6.06129	0.0513051	0.0733579	1
50307	cg25231225	RASD2	0.00287807	6.0523	0.0038379	0.00549572	1
564573	cg20648108	CTTNBP2NL	0.00287836	6.05218	0.0423126	0.0605913	1
826673	cg00603288		0.00287925	6.05181	0.031662	0.0453424	1
451014	cg05256971	MYT1L	0.00288122	6.051	0.0365511	0.052351	1
658407	cg16870169	ATP6V0A1	0.00288644	6.04885	0.029345	0.0420449	1
594833	cg22204199	ARHGEF10L	0.00288861	6.04796	0.031319	0.0448798	1
478851	cg23753201	ZBTB46	0.00289034	6.04725	0.000492273	0.000705506	1
568180	cg09813647	RNF213	0.00289212	6.04651	0.0387663	0.0555651	1
837536	cg27651452	PLCB3	0.00289455	6.04552	0.0260057	0.037281	1
825878	cg10817792	VAPB	0.00289665	6.04466	0.0281071	0.0402992	1
419689	cg13611375		0.00290805	6.04	0.0651539	0.093488	1
850110	cg08515328	UBE2V2	0.00293443	6.02928	0.0727022	0.104504	1
40109	cg12333398	CXXC5	0.00293587	6.0287	0.00864504	0.0124278	1
321666	cg12938158	JADE2	0.00293705	6.02822	0.0464942	0.0668438	1
639759	cg21550935		0.00294298	6.02583	0.0305789	0.0439802	1
359437	cg03353445	GPRC5A	0.00294369	6.02554	0.0552035	0.0794004	1
215111	cg01335454	NCOA6	0.00294926	6.0233	0.00281582	0.00405156	1
501154	cg05886768	CERKL	0.00295518	6.02093	0.0124725	0.0179532	1
123217	cg10711694	ZNF321P	0.0029582	6.01972	0.0120926	0.0174098	1
228837	cg09195491	KLF8	0.00296032	6.01887	0.0429203	0.0618016	1
101497	cg09544050	ADGRB1	0.00296077	6.01869	0.00366255	0.00527393	1
688948	cg21199586	DCTN5	0.0029698	6.01508	0.000245037	0.000353055	1
109247	cg17216258	DPH6-AS1	0.00297234	6.01406	0.00810658	0.0116821	1
671074	cg22264616	WT1	0.00298364	6.00957	0.061754	0.0890582	1
369382	cg10583647	C22orf23	0.00299737	6.00413	0.0274468	0.0396181	1
72329	cg24828811	LRRC58	0.00300056	6.00287	0.00385814	0.0055702	1
490267	cg03764823		0.00300531	6.001	0.000689016	0.00099508	1
438201	cg05877591	TSPAN5	0.00302353	5.99384	0.0252564	0.036519	1
765573	cg16524108	FAM161B	0.00302438	5.99351	0.0105493	0.0152543	1
761416	cg00077516	MRPS27	0.00303259	5.9903	0.000312206	0.000451695	1
684947	cg06271976		0.00304039	5.98726	0.000660481	0.000956058	1
378848	cg01316909	RNF19A	0.00304679	5.98477	0.000205038	0.000296919	1
160069	cg06184782		0.00305572	5.98131	0.0312153	0.0452297	1
295431	cg09832245		0.00306588	5.97739	0.000326641	0.0004736	1
772923	cg21898752	ATMIN	0.00306952	5.97599	0.0508134	0.0736921	1
29223	cg17617527	NR3C1	0.00307084	5.97548	0.0103239	0.0149735	1
431507	cg07742823	CORO2B	0.00307091	5.97545	0.0130287	0.0188965	1
181812	cg17834794		0.00308209	5.97115	0.00592684	0.00860234	1
777255	cg14779974		0.00308616	5.9696	0.00352975	0.0051245	1
94339	cg17582546	PAGE4	0.00310576	5.96212	0.01465	0.0212956	1
119446	cg03677056		0.00311032	5.96039	0.00266215	0.00387089	1
52831	cg01462946	ARHGAP27	0.00311206	5.95972	0.00493039	0.00716981	1
372851	cg04593774		0.00312755	5.95386	0.00215095	0.003131	1
521801	cg03267470	PALD1	0.00312935	5.95318	0.000256868	0.000373949	1
524624	cg00292152	TMEM212	0.00313423	5.95134	0.0316234	0.0460517	1
217950	cg19331536	COL27A1	0.00313461	5.9512	0.0041811	0.0060889	1
803580	cg10856812	TESC	0.00314197	5.94843	0.0147555	0.0214983	1
47007	cg16554516	RASSF5	0.00314764	5.9463	0.00508655	0.00741359	1
91400	cg01840115		0.00316021	5.9416	0.0107372	0.0156618	1
291212	cg02269207	CCDC64	0.00318139	5.93372	0.000464037	0.000677763	1
64110	cg26504749	ZNF746	0.00318419	5.93269	0.00296168	0.00432652	1
755810	cg20667822	PTPRJ	0.00318493	5.93241	0.0167358	0.0244494	1
476036	cg24502022	ZNF680	0.003189	5.9309	0.0361618	0.0528422	1
713140	cg12816748	PRKAR1B	0.00319119	5.93009	0.0234075	0.0342094	1
327549	cg09943716		0.00319863	5.92735	0.0179514	0.0262476	1
861957	cg24558407	YWHAZ	0.0031991	5.92718	0.0110587	0.0161699	1
128625	cg03814390		0.00320104	5.92646	0.00702216	0.010269	1
30999	cg18582965	GPC1	0.00320991	5.9232	0.00656411	0.00960442	1
63153	cg10395806	CTTN	0.00321118	5.92273	0.000920586	0.00134708	1
455695	cg19126889	MGMT	0.00321205	5.92242	0.069397	0.101553	1
733469	cg26782824	PCF11	0.00321551	5.92115	0.000269192	0.000394011	1
270755	cg10043033	ATP1B2	0.00321578	5.92105	0.0167005	0.0244446	1
105808	cg04351597		0.00323134	5.91536	0.0140353	0.0205633	1
34058	cg21350697	LRRC27	0.00324131	5.91173	0.00661542	0.00969827	1
859689	cg09905811	NRXN1	0.00324718	5.9096	0.000131509	0.000192863	1
813239	cg01447660		0.00325153	5.90803	0.0237321	0.0348134	1
215145	cg07697733		0.00325601	5.90641	0.0306131	0.0449196	1
36324	cg11416012	CCND2-AS1	0.00325609	5.90638	0.00520701	0.00764046	1
647174	cg21917448		0.00325721	5.90597	0.0210489	0.0308881	1
139634	cg17020497		0.0032725	5.90046	0.0172788	0.0253793	1
277802	cg26131883	PHB	0.00328981	5.89425	0.0875656	0.128753	1
628629	cg21043345		0.00329238	5.89334	0.0109658	0.0161262	1
469506	cg09013981		0.00329486	5.89245	0.000266775	0.000392375	1
348143	cg13140258	LOC100507391	0.00329887	5.89102	0.0105371	0.0155018	1
541103	cg18116813	MAP3K7	0.00330889	5.88745	0.0539135	0.0793637	1
759110	cg14248531	DLG3	0.00330922	5.88733	0.000626845	0.00092277	1
560444	cg26979950	ASTN2	0.00331184	5.8864	0.000629381	0.00092665	1
754680	cg08839577	KANSL1L	0.00331714	5.88452	0.048919	0.0720474	1
700640	cg08945025	BRIP1	0.00331904	5.88385	0.0137981	0.020324	1
722690	cg15936886	TMTC2	0.00332197	5.88281	0.0141929	0.0209093	1
20175	cg07162257	ALPL	0.00332548	5.88157	0.00293701	0.00432777	1
505813	cg01027794	ZNF496	0.0033305	5.8798	0.0157197	0.0231704	1
772907	cg07305472		0.00334005	5.87643	0.0015902	0.00234526	1
613212	cg03813377		0.00334477	5.87477	0.0155501	0.02294	1
813967	cg09112218		0.00335611	5.8708	0.0287114	0.0423846	1
620680	cg00690672	STAG1	0.00335963	5.86957	0.0161414	0.0238334	1
21770	cg07955871	N4BP3	0.00336489	5.86773	0.0457889	0.0676305	1
40478	cg01015899	PXN	0.00336845	5.86649	0.00368655	0.00544621	1
540610	cg02357464		0.00336859	5.86644	0.0140065	0.0206922	1
251156	cg02957990	POLR1A	0.00337349	5.86473	0.0351876	0.0519988	1
256874	cg02235941	USP10	0.00337598	5.86387	0.0290506	0.0429362	1
250137	cg26900105	ADARB2	0.00338729	5.85994	0.0378222	0.0559378	1

## Sheet: Supp 4b; Frequency of CpG Site
		Baseline Vs. Chronic	Baseline Vs. Unloading	Baseline Vs. Rechronic	Chronic Vs. Rechronic	Chronic Vs. Unloading	Unloading Vs. Rechronic
ERICH1-AS1	14	853 & 1895	1198	1637 & 1684 & 2125 & 2399 & 2661 & 3897 & 3984	80 & 986 & 2073	745
CACNA1H	8	1005		129 & 589 & 3040	709 & 2819		192 & 1138
RBM20	7	474 & 1300		1336	1475	232	338 & 993
ITPK1	7	217	767 & 1946		759 & 1011		958 & 1199
GAS7	7	48 & 141 & 420		449	731	832	1331
FBXL17	6	431	1141 & 706 & 1108	12	702
CPT1A	6	2149		767	365 & 628 & 725	104
KSR2	6	881	101	198 & 750 & 3659	1872
STAG1	6	174	117	2080	1092 & 2768	693
AFF3	5		191	84 & 3584	114		1721
PARL	5		784		250 & 723		56 & 461
HIPK4	5		2215	3038	269 & 2446	208
STIM1	5	9		3995	98	1333	484
AXIN1	5	26	475	2732 & 2961		1830
VGLL4	5	327		2659	215	535 & 1835
WDHD1	5	35 & 479 & 1180			389 & 2423
MICAL3	5	1099	398	3725	1963	183
MTFR1L	4	1369			23	178 & 556
ODF2	4		170			83 & 369	34
GRIK2	4	4	21 & 231			1331
CAMK4	4	70		1379		130	1042
CPED1	4	62		2379	331		669
NUB1	4	92		3231	380		988
HOXC10	4				2979	118 & 1248	755
APLP1	4	1121	5	344 & 2676
AOX2P	4		2050	2936	437	400
PAPD7	4	1347		37	1387		307
IL19	4	386	2359		223	515
LOC100507391	4	839	2086	252			599
UNC45A	4	373 & 537	40			664
CNTNAP2	4		93			625	224 858
MYO10	4	2205			559	1123	869
TM6SF1	3			2494	8		400
NUP205	3				1648	55	408
TTYH1	3	4863			417	45
HOXB1	3	359			521	3
C8B	3			1795		234	49
RNU6-83P	3	1627			756	304
KLHDC1	3		37	1018		394
MYO16	3		403		2061	212
GMIP	3	1954		106			110
C11orf24	3		536	1430			991
FREM2	3			790	28	1458
STAMBPL1	3			504 & 2734	53
ADSSL1	3	1105			310	874
RPL35A	3	3502			284	163
SORCS1	3	1110	306				315
SPHKAP	3	2665			385	42
SETD3	3	697	274			649
GOT1L1	3	1561			190		138
TRAF1	3	16	128	806
C4B_2	3	55		71		564
ART3	3	415			322	724
NR2F6	3			173	107		1045
C12orf50	3		329			38	1603
PBK	3	1177	100	21
OPA1	3	126		450	2285
RNF14	2	18 & 2024
BICC1	2	329		2
ZFP2	2	23	77
FKBPL	2	32				300
RSU1	2	36		3274
IGF2BP3	2			481	944
UBR5	2					253	17
LIME1	2	746	1428
LTB	2	308				384
MIAT	2			68			628
ZNF562	2	1294				41
BNIP3	2		2340	360
PTH1R	2			71	95
HOXC13	2				595	34
HEG1	2		230	330
HSPD1	2				514	414
ABCB1	2			1091	1103
TCF24	2				153		159
PLA2G16	1	13
	0
LINC00403	0
	0
		Baseline Vs. Chronic	Baseline Vs. Unloading	Baseline Vs. Rechronic	Chronic Vs. Rechronic	Chronic Vs. Unloading	Unloading Vs. Rechronic

## Sheet: Supp 4c; Base v. Loading
Column #	Probeset ID	Gene Symbol	p-value(Time)	p-value(Baseline vs. Chronic Loading)	MeanRatio(Baseline vs. Chronic Loading)	#NAME?	FoldChange(Baseline vs. Chronic Loading) (Description)	Estimate(Baseline vs. Chronic Loading)	F(Time)	SS(Time)	SS(Error)	F(Error)
508697	cg12346317		1.50458e-05	1.50458e-05	1.18632	1.18632	Baseline up vs Chronic Loading	0.127466	41.6956	0.0649899	0.0218215	1		1064	Baseline down vs Chronic Loading				Hypermethylation
601422	cg16935597	TMC6	1.67988e-05	1.67988e-05	0.971095	-1.02977	Baseline down vs Chronic Loading	-0.0210345	40.8429	0.0017698	0.000606648	1		1381	Baseline up vs Chronic Loading				Hypomethylation
553723	cg06975206		1.82177e-05	1.82177e-05	0.929512	-1.07583	Baseline down vs Chronic Loading	-0.050176	40.2241	0.0100705	0.00350504	1
464030	cg14974622	GRIK2	3.53111e-05	3.53111e-05	1.17025	1.17025	Baseline up vs Chronic Loading	0.10675	35.4346	0.0455822	0.0180093	1
366198	cg21375294	CELF4	6.27681e-05	6.27681e-05	0.840738	-1.18943	Baseline down vs Chronic Loading	-0.029479	31.6263	0.00347604	0.00153874	1
91925	cg24231939	MSRA	7.16314e-05	7.16314e-05	0.551093	-1.81458	Baseline down vs Chronic Loading	-0.0436531	30.7955	0.00762236	0.00346522	1
320777	cg22155281	TRAM1L1	8.20413e-05	8.20413e-05	1.2374	1.2374	Baseline up vs Chronic Loading	0.134722	29.9584	0.0726	0.0339271	1
386228	cg12776916		8.44811e-05	8.44811e-05	1.20707	1.20707	Baseline up vs Chronic Loading	0.114273	29.7797	0.0522334	0.0245559	1
313056	cg12044671	STIM1	8.62696e-05	8.62696e-05	1.14692	1.14692	Baseline up vs Chronic Loading	0.103668	29.6525	0.042988	0.0202962	1
6457	cg20387387	MAFA	9.77178e-05	9.77178e-05	0.631344	-1.58392	Baseline down vs Chronic Loading	-0.0333282	28.9035	0.00444308	0.0021521	1
555124	cg08471205		9.902e-05	9.902e-05	0.968483	-1.03254	Baseline down vs Chronic Loading	-0.0223441	28.8247	0.00199704	0.000969951	1
759110	cg14248531	DLG3	0.000105206	0.000105206	0.748538	-1.33594	Baseline down vs Chronic Loading	-0.0120405	28.466	0.000579897	0.000285202	1
832592	cg02842010	PLA2G16	0.000112479	0.000112479	1.2561	1.2561	Baseline up vs Chronic Loading	0.0711431	28.0739	0.0202453	0.010096	1
42045	cg18910324	FAM46A	0.000116029	0.000116029	1.01093	1.01093	Baseline up vs Chronic Loading	0.0104904	27.8929	0.000440194	0.000220942	1
206096	cg23815043	MVD	0.000117418	0.000117418	0.667921	-1.49718	Baseline down vs Chronic Loading	-0.0253796	27.8239	0.00257649	0.0012964	1
485974	cg20015583	TRAF1	0.000122304	0.000122304	1.14075	1.14075	Baseline up vs Chronic Loading	0.0989449	27.588	0.0391604	0.0198726	1
125133	cg26953288	ADGRB1	0.000127165	0.000127165	1.02246	1.02246	Baseline up vs Chronic Loading	0.0211446	27.3639	0.00178838	0.000914975	1
821644	cg21867468	RNF14	0.000138046	0.000138046	1.11445	1.11445	Baseline up vs Chronic Loading	0.0759144	26.8959	0.023052	0.0119992	1
395684	cg08388223		0.000145548	0.000145548	1.09868	1.09868	Baseline up vs Chronic Loading	0.0772789	26.5971	0.0238881	0.0125741	1
243259	cg13871684		0.000171956	0.000171956	1.11841	1.11841	Baseline up vs Chronic Loading	0.00433625	25.6707	7.52123e-05	4.10184e-05	1
574280	cg14041452	TTC6	0.000174446	0.000174446	0.710855	-1.40676	Baseline down vs Chronic Loading	-0.0372506	25.5919	0.00555042	0.00303635	1
695168	cg11097755		0.000179002	0.000179002	0.957132	-1.04479	Baseline down vs Chronic Loading	-0.030358	25.4509	0.00368644	0.00202783	1
668685	cg09739536	ZFP2	0.000182606	0.000182606	1.23782	1.23782	Baseline up vs Chronic Loading	0.131153	25.3423	0.0688044	0.0380101	1
837536	cg27651452	PLCB3	0.000197104	0.000197104	1.13008	1.13008	Baseline up vs Chronic Loading	0.0786546	24.9288	0.0247462	0.0138974	1
221606	cg24172278	INTS1	0.000197497	0.000197497	1.11947	1.11947	Baseline up vs Chronic Loading	0.0604041	24.918	0.0145946	0.00819988	1
37023	cg04808813	AXIN1	0.000211516	0.000211516	1.95707	1.95707	Baseline up vs Chronic Loading	0.0758022	24.5509	0.0229839	0.0131064	1
115195	cg27484582		0.000230012	0.000230012	1.06979	1.06979	Baseline up vs Chronic Loading	0.0354144	24.107	0.00501673	0.00291343	1
694548	cg11890437	STARD4	0.000235224	0.000235224	0.950861	-1.05168	Baseline down vs Chronic Loading	-0.0366018	23.9893	0.00535876	0.00312734	1
436787	cg27625491	CD36	0.000241482	0.000241482	0.905473	-1.10439	Baseline down vs Chronic Loading	-0.0791759	23.8518	0.0250753	0.0147181	1
143275	cg16693881	SETD1A	0.000250155	0.000250155	0.909465	-1.09955	Baseline down vs Chronic Loading	-0.0422844	23.6679	0.00715189	0.00423048	1
79721	cg05845533	PRKCA	0.000257268	0.000257268	0.521304	-1.91827	Baseline down vs Chronic Loading	-0.060538	23.5224	0.0146594	0.00872496	1
1492	cg18879780	FKBPL	0.000267767	0.000267767	1.01824	1.01824	Baseline up vs Chronic Loading	0.0174608	23.3158	0.00121951	0.000732257	1
115160	cg16628372		0.000270559	0.000270559	1.45726	1.45726	Baseline up vs Chronic Loading	0.0207421	23.2625	0.00172094	0.00103571	1
83809	cg01636576		0.000273303	0.000273303	1.03113	1.03113	Baseline up vs Chronic Loading	0.0285687	23.2107	0.00326467	0.00196916	1
364683	cg19479481	WDHD1	0.000297258	0.000297258	0.955537	-1.04653	Baseline down vs Chronic Loading	-0.035164	22.782	0.00494604	0.00303944	1
55767	cg26547359	RSU1	0.000299375	0.000299375	0.421194	-2.3742	Baseline down vs Chronic Loading	-0.0541644	22.746	0.0117351	0.00722287	1
616720	cg09610891		0.000300145	0.000300145	0.95961	-1.04209	Baseline down vs Chronic Loading	-0.0277179	22.733	0.00307314	0.00189257	1
831565	cg11669579		0.000308319	0.000308319	0.960752	-1.04085	Baseline down vs Chronic Loading	-0.0288116	22.5972	0.00332044	0.00205716	1
782412	cg19173923	FRY-AS1	0.000310798	0.000310798	0.812383	-1.23095	Baseline down vs Chronic Loading	-0.0987748	22.5569	0.0390258	0.0242215	1
696606	cg02787506	UBTD1	0.000339392	0.000339392	0.875483	-1.14223	Baseline down vs Chronic Loading	-0.100124	22.1163	0.0400992	0.0253835	1
683977	cg22470298	UBA1	0.000342552	0.000342552	0.839428	-1.19129	Baseline down vs Chronic Loading	-0.0393048	22.0702	0.00617947	0.00391988	1
754357	cg09520897	HERPUD1	0.000346799	0.000346799	1.0363	1.0363	Baseline up vs Chronic Loading	0.022891	22.0091	0.00209599	0.00133326	1
770468	cg02829152	IL5RA	0.000354033	0.000354033	0.94279	-1.06068	Baseline down vs Chronic Loading	-0.0340567	21.9068	0.00463944	0.00296493	1
574637	cg06508655	NAPB	0.000357265	0.000357265	1.23081	1.23081	Baseline up vs Chronic Loading	0.110601	21.8619	0.04893	0.0313339	1
157147	cg14573175		0.000362533	0.000362533	1.27237	1.27237	Baseline up vs Chronic Loading	0.136795	21.7898	0.0748516	0.0480924	1
436772	cg13734661	GSTM2	0.000373456	0.000373456	1.18868	1.18868	Baseline up vs Chronic Loading	0.105597	21.6438	0.0446029	0.0288508	1
770640	cg11889938		0.000375203	0.000375203	1.06215	1.06215	Baseline up vs Chronic Loading	0.0425787	21.6209	0.00725179	0.00469568	1
235738	cg18369972	GAS7	0.000383873	0.000383873	1.19301	1.19301	Baseline up vs Chronic Loading	0.125846	21.5091	0.0633492	0.0412331	1
362195	cg22156456	EIF1	0.000396813	0.000396813	1.10845	1.10845	Baseline up vs Chronic Loading	0.0392618	21.3476	0.00616594	0.0040437	1
618494	cg20353334	RBM24	0.000408863	0.000408863	1.16434	1.16434	Baseline up vs Chronic Loading	0.0942089	21.2024	0.0355013	0.0234416	1
667793	cg23233468	LASP1	0.000411587	0.000411587	0.927833	-1.07778	Baseline down vs Chronic Loading	-0.0581849	21.1703	0.0135419	0.00895534	1
558181	cg12731126		0.00043936	0.00043936	1.16783	1.16783	Baseline up vs Chronic Loading	0.10605	20.856	0.0449862	0.0301979	1
132628	cg08992911	MLPH	0.000441361	0.000441361	0.702553	-1.42338	Baseline down vs Chronic Loading	-0.0173735	20.8342	0.00120735	0.000811307	1
248977	cg20784955		0.000450339	0.000450339	0.760835	-1.31435	Baseline down vs Chronic Loading	-0.0294702	20.7379	0.00347396	0.00234524	1
599207	cg11433081	C4B_2	0.000451595	0.000451595	0.747754	-1.33734	Baseline down vs Chronic Loading	-0.0110066	20.7247	0.000484577	0.000327343	1
688333	cg05631664		0.000452689	0.000452689	1.09763	1.09763	Baseline up vs Chronic Loading	0.0466185	20.7131	0.00869312	0.00587568	1
179214	cg00029678	RNF213	0.000452735	0.000452735	0.806559	-1.23984	Baseline down vs Chronic Loading	-0.0228901	20.7126	0.00209582	0.0014166	1
370978	cg05768558	LIN28A	0.000455424	0.000455424	1.13392	1.13392	Baseline up vs Chronic Loading	0.0516432	20.6844	0.0106681	0.00722058	1
383693	cg20099461	BIN2	0.000468432	0.000468432	1.23256	1.23256	Baseline up vs Chronic Loading	0.107233	20.5505	0.0459954	0.0313344	1
849027	cg24569427	MMP17	0.000470174	0.000470174	1.0832	1.0832	Baseline up vs Chronic Loading	0.0604912	20.5329	0.0146367	0.00997982	1
672620	cg03599590	SLC35A5	0.000475476	0.000475476	1.07532	1.07532	Baseline up vs Chronic Loading	0.0582986	20.4797	0.0135949	0.00929355	1
517961	cg01580960	CPED1	0.000475698	0.000475698	1.07084	1.07084	Baseline up vs Chronic Loading	0.0426859	20.4775	0.00728835	0.00498288	1
572515	cg02919104	PUS10	0.000489277	0.000489277	1.22342	1.22342	Baseline up vs Chronic Loading	0.1008	20.3445	0.0406424	0.027968	1
714998	cg11805806		0.000492465	0.000492465	1.15653	1.15653	Baseline up vs Chronic Loading	0.0632981	20.3139	0.0160266	0.0110453	1
172911	cg15900052	HS2ST1	0.000493	0.000493	1.23639	1.23639	Baseline up vs Chronic Loading	0.134694	20.3088	0.07257	0.0500267	1
733499	cg08548559	PIK3IP1	0.000502174	0.000502174	1.11043	1.11043	Baseline up vs Chronic Loading	0.0542929	20.222	0.0117909	0.008163	1
140208	cg14474898	FAM60A	0.0005067	0.0005067	0.618139	-1.61776	Baseline down vs Chronic Loading	-0.0214374	20.1799	0.00183825	0.0012753	1
519005	cg07921985		0.000507109	0.000507109	1.18429	1.18429	Baseline up vs Chronic Loading	0.118611	20.1761	0.0562738	0.0390479	1
112708	cg16011604	DAZL	0.000523626	0.000523626	0.599847	-1.66709	Baseline down vs Chronic Loading	-0.0314391	20.0261	0.00395366	0.00276396	1
441870	cg01492465	CAMK4	0.000532488	0.000532488	1.15242	1.15242	Baseline up vs Chronic Loading	0.0867555	19.9478	0.030106	0.0211294	1
419329	cg13127901	NEK6	0.000532994	0.000532994	1.10262	1.10262	Baseline up vs Chronic Loading	0.0715243	19.9434	0.0204629	0.0143647	1
520972	cg14998651	NOTO	0.000535895	0.000535895	1.11863	1.11863	Baseline up vs Chronic Loading	0.0835217	19.9181	0.0279035	0.0196128	1
198842	cg07967362	FAM129B	0.000539154	0.000539154	0.949515	-1.05317	Baseline down vs Chronic Loading	-0.0339295	19.8899	0.00460485	0.00324124	1
460274	cg23582216		0.000546972	0.000546972	1.15491	1.15491	Baseline up vs Chronic Loading	0.103666	19.823	0.0429868	0.0303594	1
9400	cg05998639		0.000573722	0.000573722	0.574965	-1.73924	Baseline down vs Chronic Loading	-0.0168941	19.6022	0.00114164	0.000815362	1
139446	cg12451138	LOC100294145	0.000589578	0.000589578	0.67157	-1.48905	Baseline down vs Chronic Loading	-0.0472666	19.4769	0.00893652	0.00642358	1
698941	cg20742080	HP09025	0.000593719	0.000593719	0.925405	-1.08061	Baseline down vs Chronic Loading	-0.0513515	19.4448	0.0105479	0.00759436	1
551723	cg10043058		0.000597653	0.000597653	1.05488	1.05488	Baseline up vs Chronic Loading	0.0331201	19.4145	0.00438776	0.00316406	1
153643	cg09337948	ESCO1	0.000599987	0.000599987	0.725761	-1.37786	Baseline down vs Chronic Loading	-0.0122229	19.3967	0.000597593	0.000431327	1
152391	cg24838897		0.000607619	0.000607619	1.12829	1.12829	Baseline up vs Chronic Loading	0.0814007	19.3389	0.0265043	0.0191873	1
586116	cg22136937		0.000613644	0.000613644	1.10987	1.10987	Baseline up vs Chronic Loading	0.0773307	19.2938	0.0239202	0.017357	1
24276	cg03191532	AGAP1	0.000621557	0.000621557	0.513772	-1.94639	Baseline down vs Chronic Loading	-0.03072	19.2354	0.00377488	0.00274745	1
820118	cg24727459	DYSF	0.00062394	0.00062394	1.08891	1.08891	Baseline up vs Chronic Loading	0.0686876	19.218	0.018872	0.0137479	1
225050	cg05145839	PHF21A	0.000629207	0.000629207	1.13926	1.13926	Baseline up vs Chronic Loading	0.0457951	19.1797	0.00838878	0.00612328	1
759103	cg13499708		0.000629496	0.000629496	1.33954	1.33954	Baseline up vs Chronic Loading	0.131068	19.1776	0.0687155	0.0501635	1
405353	cg21456301	MIR520G	0.000632338	0.000632338	1.33699	1.33699	Baseline up vs Chronic Loading	0.140944	19.1572	0.0794608	0.0580697	1
635536	cg09062663	CCT5	0.000653386	0.000653386	0.776284	-1.28819	Baseline down vs Chronic Loading	-0.143963	19.0088	0.0829017	0.0610573	1
480467	cg02596875	RAPGEF4	0.000655675	0.000655675	1.17119	1.17119	Baseline up vs Chronic Loading	0.0908824	18.993	0.0330384	0.0243531	1
690249	cg23041822		0.000671086	0.000671086	1.1349	1.1349	Baseline up vs Chronic Loading	0.0968094	18.8882	0.0374882	0.0277865	1
605528	cg02206851	SRRM2	0.000671274	0.000671274	0.80398	-1.24381	Baseline down vs Chronic Loading	-0.0234834	18.8869	0.00220588	0.00163512	1
56861	cg17067889	NUB1	0.000700491	0.000700491	1.01211	1.01211	Baseline up vs Chronic Loading	0.0116338	18.6956	0.000541378	0.000405404	1
349895	cg10753101	LOC100506585	0.000700796	0.000700796	0.748573	-1.33588	Baseline down vs Chronic Loading	-0.00835107	18.6937	0.000278961	0.000208919	1
613900	cg06871213	CIITA	0.000707339	0.000707339	0.898865	-1.11251	Baseline down vs Chronic Loading	-0.0794149	18.6521	0.0252269	0.0189349	1
220170	cg20873579	CYP3A7-CYP3A51P	0.000724248	0.000724248	0.858738	-1.1645	Baseline down vs Chronic Loading	-0.0868845	18.5467	0.0301957	0.0227932	1
370419	cg25481636	SNTG2	0.000727969	0.000727969	0.931748	-1.07325	Baseline down vs Chronic Loading	-0.0526949	18.5239	0.011107	0.00839445	1
483067	cg16019477	CDRT15	0.000737217	0.000737217	0.831199	-1.20308	Baseline down vs Chronic Loading	-0.00608401	18.4678	0.000148061	0.000112241	1
67496	cg20162923		0.000738053	0.000738053	0.655538	-1.52547	Baseline down vs Chronic Loading	-0.0545802	18.4628	0.011916	0.00903569	1
402134	cg25219674	EHHADH	0.000752114	0.000752114	1.0998	1.0998	Baseline up vs Chronic Loading	0.0642151	18.3791	0.0164943	0.0125643	1
380135	cg24078554	ZNF697	0.000759707	0.000759707	1.12244	1.12244	Baseline up vs Chronic Loading	0.0889136	18.3346	0.0316225	0.0241464	1
123217	cg10711694	ZNF321P	0.000763555	0.000763555	0.63445	-1.57617	Baseline down vs Chronic Loading	-0.0367443	18.3123	0.00540057	0.00412881	1
272486	cg23419785	SNED1	0.000781833	0.000781833	1.10652	1.10652	Baseline up vs Chronic Loading	0.0826092	18.2079	0.0272971	0.0209887	1
293041	cg22614631	MFI2	0.000788871	0.000788871	1.20874	1.20874	Baseline up vs Chronic Loading	0.0421327	18.1685	0.00710065	0.00547151	1
406373	cg14794281	LYPD5	0.000797286	0.000797286	1.09024	1.09024	Baseline up vs Chronic Loading	0.0663491	18.1218	0.0176088	0.0136037	1
590860	cg13499822	SERPINH1	0.000803748	0.000803748	1.2063	1.2063	Baseline up vs Chronic Loading	0.108609	18.0864	0.0471839	0.0365233	1
797269	cg07664856	CNTN6	0.000811495	0.000811495	0.825936	-1.21075	Baseline down vs Chronic Loading	-0.00659602	18.0444	0.00017403	0.000135024	1
752194	cg15207313		0.000813357	0.000813357	0.73006	-1.36975	Baseline down vs Chronic Loading	-0.00723577	18.0343	0.000209426	0.000162577	1
298607	cg09826652	PSMB1	0.000824257	0.000824257	1.19625	1.19625	Baseline up vs Chronic Loading	0.122569	17.9761	0.0600923	0.0468006	1
378092	cg10119080		0.000827337	0.000827337	0.787911	-1.26918	Baseline down vs Chronic Loading	-0.0114585	17.9598	0.000525193	0.000409397	1
348848	cg21690653		0.000829563	0.000829563	0.766007	-1.30547	Baseline down vs Chronic Loading	-0.0066987	17.9481	0.00017949	0.000140007	1
55048	cg16080656	ARL8B	0.000830802	0.000830802	1.0218	1.0218	Baseline up vs Chronic Loading	0.0207385	17.9416	0.00172033	0.0013424	1
688948	cg21199586	DCTN5	0.000831846	0.000831846	0.767423	-1.30306	Baseline down vs Chronic Loading	-0.00755291	17.9361	0.000228186	0.00017811	1
809530	cg23231420	ST6GALNAC5	0.000836819	0.000836819	1.20847	1.20847	Baseline up vs Chronic Loading	0.113072	17.9101	0.0511411	0.0399761	1
815469	cg02023056		0.00084298	0.00084298	0.952109	-1.0503	Baseline down vs Chronic Loading	-0.0409506	17.8781	0.00670782	0.00525276	1
349133	cg10500653	RHBDL2	0.000850501	0.000850501	1.1721	1.1721	Baseline up vs Chronic Loading	0.0962917	17.8394	0.0370884	0.0291061	1
157824	cg26891951	PRDM16	0.00086034	0.00086034	0.969783	-1.03116	Baseline down vs Chronic Loading	-0.0226846	17.7895	0.00205837	0.0016199	1
831406	cg22138654		0.000861931	0.000861931	0.810758	-1.23341	Baseline down vs Chronic Loading	-0.00621527	17.7814	0.000154518	0.000121658	1
300452	cg07601992	LINC00968	0.000864045	0.000864045	1.10972	1.10972	Baseline up vs Chronic Loading	0.0583995	17.7708	0.013642	0.0107473	1
524408	cg27317340	LINC01102	0.00086887	0.00086887	1.0618	1.0618	Baseline up vs Chronic Loading	0.0479578	17.7466	0.00919981	0.00725756	1
707758	cg04043764		0.000887105	0.000887105	1.29132	1.29132	Baseline up vs Chronic Loading	0.042203	17.6567	0.00712438	0.00564892	1
217066	cg22945143	CLSTN2	0.000891277	0.000891277	1.06728	1.06728	Baseline up vs Chronic Loading	0.0480155	17.6364	0.00922197	0.0073205	1
84961	cg10797804		0.000902238	0.000902238	0.569399	-1.75624	Baseline down vs Chronic Loading	-0.045466	17.5837	0.00826864	0.00658343	1
448623	cg03528353	STRADA	0.00090323	0.00090323	0.750618	-1.33224	Baseline down vs Chronic Loading	-0.00913681	17.5789	0.000333925	0.000265941	1
831008	cg23720987		0.000908223	0.000908223	0.858966	-1.16419	Baseline down vs Chronic Loading	-0.0461276	17.5552	0.00851103	0.00678742	1
851965	cg01246254	PLEKHA1	0.000916301	0.000916301	0.743055	-1.34579	Baseline down vs Chronic Loading	-0.010662	17.5171	0.000454717	0.000363419	1
428854	cg26680428		0.000925992	0.000925992	1.14698	1.14698	Baseline up vs Chronic Loading	0.0698072	17.4718	0.0194922	0.0156189	1
283082	cg01640444	OPA1	0.00093254	0.00093254	1.1613	1.1613	Baseline up vs Chronic Loading	0.0357882	17.4416	0.00512318	0.00411227	1
134415	cg07001856	WFDC1	0.000935585	0.000935585	1.81253	1.81253	Baseline up vs Chronic Loading	0.0271107	17.4276	0.00293996	0.00236174	1
490535	cg14166209		0.000938736	0.000938736	0.852404	-1.17315	Baseline down vs Chronic Loading	-0.0678012	17.4132	0.018388	0.0147838	1
559976	cg01633093	GALNT15	0.000946385	0.000946385	1.06149	1.06149	Baseline up vs Chronic Loading	0.048971	17.3784	0.00959262	0.0077278	1
323096	cg05821379		0.000948302	0.000948302	1.22664	1.22664	Baseline up vs Chronic Loading	0.139792	17.3697	0.0781676	0.0630031	1
139972	cg13232194	RAD17	0.000950016	0.000950016	0.669732	-1.49314	Baseline down vs Chronic Loading	-0.0538805	17.362	0.0116124	0.00936379	1
387308	cg04234156	TAF3	0.000950818	0.000950818	0.938574	-1.06545	Baseline down vs Chronic Loading	-0.049155	17.3584	0.00966485	0.00779496	1
847583	cg11749617		0.000951701	0.000951701	0.749526	-1.33418	Baseline down vs Chronic Loading	-0.00697773	17.3544	0.000194755	0.000157111	1
458861	cg10969346	LOC101929584	0.00095397	0.00095397	0.894368	-1.11811	Baseline down vs Chronic Loading	-0.086064	17.3442	0.0296281	0.0239153	1
98864	cg14704921	RASL11B	0.000958455	0.000958455	1.76173	1.76173	Baseline up vs Chronic Loading	0.0545533	17.3242	0.0119043	0.00962006	1
14735	cg09790117		0.000959694	0.000959694	0.490621	-2.03823	Baseline down vs Chronic Loading	-0.0480905	17.3186	0.0092508	0.00747813	1
569797	cg17792125		0.00096289	0.00096289	1.19074	1.19074	Baseline up vs Chronic Loading	0.0675888	17.3044	0.018273	0.0147836	1
42238	cg03149360	CDKAL1	0.000982846	0.000982846	1.07745	1.07745	Baseline up vs Chronic Loading	0.055431	17.217	0.0122904	0.00999394	1
341682	cg18638269		0.000992727	0.000992727	1.11393	1.11393	Baseline up vs Chronic Loading	0.0848682	17.1744	0.0288104	0.0234853	1
78793	cg26298979		0.000997587	0.000997587	0.646863	-1.54592	Baseline down vs Chronic Loading	-0.016122	17.1536	0.00103968	0.00084854	1
428279	cg20934660	GAS7	0.00100059	0.00100059	0.776729	-1.28745	Baseline down vs Chronic Loading	-0.00653744	17.1409	0.000170953	0.000139627	1
15719	cg02446151		0.0010016	0.0010016	1.63414	1.63414	Baseline up vs Chronic Loading	0.0205934	17.1366	0.00169635	0.00138586	1
115798	cg26146306	TAF10	0.00100286	0.00100286	0.635282	-1.5741	Baseline down vs Chronic Loading	-0.0435821	17.1312	0.0075976	0.00620893	1
431907	cg00228281	GRB10	0.00100577	0.00100577	0.899739	-1.11143	Baseline down vs Chronic Loading	-0.0608505	17.1189	0.0148111	0.0121127	1
853329	cg06300046		0.00100999	0.00100999	1.11356	1.11356	Baseline up vs Chronic Loading	0.082376	17.1012	0.0271432	0.022221	1
600709	ch.1.448124R	MFN2	0.00102343	0.00102343	0.860807	-1.1617	Baseline down vs Chronic Loading	-0.0944279	17.0451	0.0356665	0.0292947	1
407040	cg13517118	PROSER2	0.00103412	0.00103412	1.25032	1.25032	Baseline up vs Chronic Loading	0.0639993	17.0012	0.0163836	0.0134915	1
824611	cg13130930	HECW2	0.00105125	0.00105125	1.10531	1.10531	Baseline up vs Chronic Loading	0.0765634	16.9318	0.0234478	0.0193877	1
794222	cg03607973		0.00105254	0.00105254	1.11376	1.11376	Baseline up vs Chronic Loading	0.0796164	16.9267	0.0253551	0.0209711	1
176692	cg05112874	ARHGAP22	0.00106337	0.00106337	1.13824	1.13824	Baseline up vs Chronic Loading	0.0647066	16.8835	0.0167478	0.0138874	1
752724	cg19050990	MIR2682	0.00106809	0.00106809	1.09306	1.09306	Baseline up vs Chronic Loading	0.0671504	16.8649	0.0180367	0.0149728	1
518314	cg07650890	AFG3L1P	0.00107085	0.00107085	0.760252	-1.31535	Baseline down vs Chronic Loading	-0.00648322	16.8541	0.000168129	0.000139658	1
245235	cg01515426	ANAPC11	0.00107583	0.00107583	0.760933	-1.31418	Baseline down vs Chronic Loading	-0.00625576	16.8345	0.000156538	0.000130181	1
704772	cg14849468	ALDH6A1	0.00108557	0.00108557	1.2893	1.2893	Baseline up vs Chronic Loading	0.0901021	16.7967	0.0324736	0.0270667	1
68297	cg03996098		0.0011057	0.0011057	1.02893	1.02893	Baseline up vs Chronic Loading	0.0256852	16.7197	0.00263893	0.00220967	1
32035	cg03901886	SLC25A33	0.0011092	0.0011092	0.425927	-2.34782	Baseline down vs Chronic Loading	-0.0644976	16.7064	0.0166398	0.0139441	1
230465	cg25751974	FMNL2	0.00111168	0.00111168	0.855264	-1.16923	Baseline down vs Chronic Loading	-0.00684878	16.6971	0.000187623	0.000157316	1
856554	cg02509021		0.00111629	0.00111629	1.14863	1.14863	Baseline up vs Chronic Loading	0.105737	16.6798	0.044721	0.037536	1
49860	cg02658657	NDEL1	0.00112046	0.00112046	1.01726	1.01726	Baseline up vs Chronic Loading	0.0162763	16.6642	0.00105968	0.000890257	1
108027	cg26591144	SLC43A2	0.00115603	0.00115603	1.58369	1.58369	Baseline up vs Chronic Loading	0.0206311	16.534	0.00170257	0.00144164	1
727078	cg00269395	ZFPM1	0.00116221	0.00116221	1.09578	1.09578	Baseline up vs Chronic Loading	0.070756	16.5118	0.0200257	0.0169793	1
509651	cg02427830		0.00117428	0.00117428	1.35158	1.35158	Baseline up vs Chronic Loading	0.157278	16.4689	0.0989453	0.084112	1
131715	cg25467549		0.00117538	0.00117538	1.4429	1.4429	Baseline up vs Chronic Loading	0.0349634	16.465	0.00488977	0.00415771	1
429607	cg01522829		0.00117578	0.00117578	1.11734	1.11734	Baseline up vs Chronic Loading	0.0535235	16.4636	0.0114591	0.00974434	1
550854	cg26935005	COG2	0.001189	0.001189	1.1873	1.1873	Baseline up vs Chronic Loading	0.108524	16.4173	0.0471103	0.0401737	1
47610	cg04818943	URAHP	0.00119746	0.00119746	0.512166	-1.95249	Baseline down vs Chronic Loading	-0.0277357	16.3879	0.00307708	0.00262872	1
570745	cg09583780		0.00119888	0.00119888	0.805401	-1.24162	Baseline down vs Chronic Loading	-0.00627932	16.383	0.000157719	0.000134778	1
716808	cg08234193	ALG12	0.00120045	0.00120045	1.05894	1.05894	Baseline up vs Chronic Loading	0.0478812	16.3776	0.00917044	0.00783912	1
540293	cg20494466	VPS13A	0.00120108	0.00120108	1.12257	1.12257	Baseline up vs Chronic Loading	0.085741	16.3754	0.029406	0.0251404	1
238499	cg07657743	WNT7A	0.00120433	0.00120433	1.10497	1.10497	Baseline up vs Chronic Loading	0.0400583	16.3643	0.00641867	0.00549131	1
179639	cg00364843		0.00120482	0.00120482	1.11106	1.11106	Baseline up vs Chronic Loading	0.0777041	16.3626	0.0241517	0.0206644	1
457190	cg17601595	PRPF18	0.00122439	0.00122439	1.1193	1.1193	Baseline up vs Chronic Loading	0.0820823	16.2961	0.02695	0.0231528	1
829838	ch.1.4424447F	PARP1	0.00122451	0.00122451	0.723324	-1.38251	Baseline down vs Chronic Loading	-0.00853147	16.2957	0.000291144	0.000250129	1
716788	cg09094119	STAG1	0.00122456	0.00122456	1.14565	1.14565	Baseline up vs Chronic Loading	0.104912	16.2955	0.0440258	0.037824	1
72329	cg24828811	LRRC58	0.00122688	0.00122688	0.554326	-1.80399	Baseline down vs Chronic Loading	-0.0292761	16.2877	0.00342835	0.00294682	1
272757	cg22256677	NKX6-1	0.00122855	0.00122855	0.8609	-1.16158	Baseline down vs Chronic Loading	-0.0493613	16.2821	0.00974617	0.00838015	1
97973	cg04825924	UPK1B	0.00122897	0.00122897	1.1536	1.1536	Baseline up vs Chronic Loading	0.0380953	16.2807	0.00580501	0.00499181	1
597333	cg08232654	GZMH	0.00124345	0.00124345	1.15924	1.15924	Baseline up vs Chronic Loading	0.0501197	16.2325	0.010048	0.00866605	1
353760	cg02239980	CLEC7A	0.00125097	0.00125097	1.18083	1.18083	Baseline up vs Chronic Loading	0.105872	16.2077	0.0448358	0.0387286	1
483154	cg27175123		0.00126426	0.00126426	1.22439	1.22439	Baseline up vs Chronic Loading	0.139432	16.1643	0.0777656	0.0673533	1
587570	cg25507584		0.00126749	0.00126749	1.15246	1.15246	Baseline up vs Chronic Loading	0.092535	16.1538	0.0342509	0.0296842	1
854115	cg03105244	NCK2	0.00126865	0.00126865	1.04708	1.04708	Baseline up vs Chronic Loading	0.0383715	16.15	0.00588949	0.00510542	1
707372	cg27195771	WSCD2	0.00126912	0.00126912	1.10447	1.10447	Baseline up vs Chronic Loading	0.0773081	16.1485	0.0239062	0.0207255	1
812213	cg18825212	ADAMTS16	0.00127263	0.00127263	1.18978	1.18978	Baseline up vs Chronic Loading	0.0688883	16.1372	0.0189824	0.0164684	1
763458	cg09693728		0.00127373	0.00127373	0.774853	-1.29057	Baseline down vs Chronic Loading	-0.0106716	16.1337	0.00045553	0.000395286	1
546151	cg18998310	MUTYH	0.00127709	0.00127709	0.852512	-1.173	Baseline down vs Chronic Loading	-0.0779294	16.1229	0.024292	0.0210935	1
755810	cg20667822	PTPRJ	0.00128077	0.00128077	1.07644	1.07644	Baseline up vs Chronic Loading	0.0614783	16.1111	0.0151183	0.0131373	1
438201	cg05877591	TSPAN5	0.00128134	0.00128134	1.12223	1.12223	Baseline up vs Chronic Loading	0.0627524	16.1093	0.0157515	0.0136891	1
111317	cg06267203	OPHN1	0.0012828	0.0012828	1.26354	1.26354	Baseline up vs Chronic Loading	0.0204688	16.1046	0.00167589	0.00145688	1
850842	cg06993070		0.00130027	0.00130027	0.931277	-1.07379	Baseline down vs Chronic Loading	-0.0274879	16.0493	0.00302233	0.00263642	1
410367	cg14733103	CUX2	0.00130864	0.00130864	1.14724	1.14724	Baseline up vs Chronic Loading	0.0973639	16.023	0.0379189	0.0331313	1
329385	cg08512078	RCN1	0.0013103	0.0013103	0.763924	-1.30903	Baseline down vs Chronic Loading	-0.00740483	16.0179	0.000219326	0.000191696	1
228778	cg03608855	FAM47A	0.00131271	0.00131271	1.09162	1.09162	Baseline up vs Chronic Loading	0.0652462	16.0104	0.0170283	0.0148901	1
709933	cg22125717	PHYKPL	0.0013146	0.0013146	0.915169	-1.09269	Baseline down vs Chronic Loading	-0.0658234	16.0045	0.0173309	0.0151602	1
152009	cg19927707	TF	0.00131579	0.00131579	1.20284	1.20284	Baseline up vs Chronic Loading	0.105467	16.0008	0.0444932	0.0389297	1
361762	cg15991632	PHKB	0.00131648	0.00131648	1.12316	1.12316	Baseline up vs Chronic Loading	0.0538252	15.9987	0.0115886	0.0101409	1
602381	cg03472880		0.0013183	0.0013183	1.09787	1.09787	Baseline up vs Chronic Loading	0.0473531	15.993	0.00896927	0.00785154	1
791737	cg15991644	TMEM170A	0.00132751	0.00132751	1.10866	1.10866	Baseline up vs Chronic Loading	0.0725502	15.9647	0.0210541	0.0184632	1
349021	cg07865063		0.0013294	0.0013294	1.04012	1.04012	Baseline up vs Chronic Loading	0.0249474	15.9589	0.0024895	0.00218393	1
724151	cg19726840	RPS15	0.00132992	0.00132992	1.05696	1.05696	Baseline up vs Chronic Loading	0.0404494	15.9573	0.00654463	0.00574189	1
517404	cg14126203	MCM3AP	0.00134	0.00134	1.11901	1.11901	Baseline up vs Chronic Loading	0.0357468	15.9265	0.00511132	0.00449304	1
155225	cg23271248	LRP1B	0.00134427	0.00134427	1.15078	1.15078	Baseline up vs Chronic Loading	0.0870887	15.9136	0.0303378	0.0266897	1
208481	cg17279685	XIST	0.00135036	0.00135036	0.950967	-1.05156	Baseline down vs Chronic Loading	-0.0379514	15.8952	0.00576123	0.00507431	1
543790	cg03433549	PA2G4	0.00135119	0.00135119	1.19286	1.19286	Baseline up vs Chronic Loading	0.121133	15.8927	0.0586929	0.051703	1
61344	cg22164916	BRE-AS1	0.00135413	0.00135413	0.601902	-1.6614	Baseline down vs Chronic Loading	-0.0242582	15.8839	0.00235384	0.00207467	1
509230	cg14492813		0.00135714	0.00135714	1.1854	1.1854	Baseline up vs Chronic Loading	0.10639	15.8748	0.0452751	0.039928	1
762780	cg06280020	FNDC3A	0.00136368	0.00136368	1.05535	1.05535	Baseline up vs Chronic Loading	0.0440407	15.8553	0.00775833	0.00685047	1
684583	cg15810023	RFTN2	0.00136676	0.00136676	1.07956	1.07956	Baseline up vs Chronic Loading	0.0365587	15.8462	0.00534615	0.00472329	1
11934	cg12817999	SETD5	0.00137593	0.00137593	0.667411	-1.49833	Baseline down vs Chronic Loading	-0.0307012	15.8191	0.00377025	0.0033367	1
2420	cg25456186	MORC1	0.00137688	0.00137688	1.01448	1.01448	Baseline up vs Chronic Loading	0.0135537	15.8163	0.000734815	0.000650432	1
350484	cg19048403		0.0013769	0.0013769	0.923387	-1.08297	Baseline down vs Chronic Loading	-0.0624823	15.8162	0.0156162	0.0138229	1
273846	cg20497029		0.00138721	0.00138721	1.05056	1.05056	Baseline up vs Chronic Loading	0.04102	15.786	0.00673057	0.00596909	1
66726	cg14621784		0.00138955	0.00138955	0.564296	-1.77212	Baseline down vs Chronic Loading	-0.0460108	15.7792	0.00846796	0.00751316	1
745077	cg00693994	GUCY1A3	0.00139018	0.00139018	1.09255	1.09255	Baseline up vs Chronic Loading	0.0646059	15.7773	0.0166957	0.0148149	1
473442	cg08520356	FARP1	0.00139378	0.00139378	0.917347	-1.0901	Baseline down vs Chronic Loading	-0.0517317	15.7669	0.0107047	0.0095051	1
77228	cg09770389		0.00139632	0.00139632	0.681357	-1.46766	Baseline down vs Chronic Loading	-0.104187	15.7595	0.0434198	0.0385721	1
44676	cg09257735	ITPK1	0.00140898	0.00140898	1.02041	1.02041	Baseline up vs Chronic Loading	0.0191148	15.723	0.0014615	0.00130134	1
586295	cg11591924		0.00141596	0.00141596	1.08218	1.08218	Baseline up vs Chronic Loading	0.056747	15.7031	0.0128809	0.0114839	1
535817	cg24308841	PHF6	0.001419	0.001419	1.2918	1.2918	Baseline up vs Chronic Loading	0.132441	15.6944	0.0701621	0.0625872	1
152714	cg12342742		0.00142656	0.00142656	1.23865	1.23865	Baseline up vs Chronic Loading	0.10042	15.673	0.0403364	0.0360307	1
61048	cg12557168	ZKSCAN1	0.00142722	0.00142722	0.570669	-1.75233	Baseline down vs Chronic Loading	-0.05605	15.6711	0.0125664	0.0112264	1
368305	cg14565798	CEBPA	0.0014385	0.0014385	1.0545	1.0545	Baseline up vs Chronic Loading	0.0446237	15.6394	0.00796512	0.00713016	1
283662	cg22169020	GRPR	0.001444	0.001444	0.939295	-1.06463	Baseline down vs Chronic Loading	-0.0480307	15.6241	0.0092278	0.00826861	1
239735	cg25820223		0.00145014	0.00145014	0.885014	-1.12993	Baseline down vs Chronic Loading	-0.0666339	15.607	0.0177603	0.0159316	1
802603	cg12753957		0.00145264	0.00145264	1.10655	1.10655	Baseline up vs Chronic Loading	0.0732494	15.6001	0.0214619	0.0192606	1
135879	cg23308914	COMMD9	0.00145563	0.00145563	1.73944	1.73944	Baseline up vs Chronic Loading	0.0406372	15.5918	0.00660554	0.00593116	1
64517	cg06669665	TECPR1	0.00145585	0.00145585	1.04908	1.04908	Baseline up vs Chronic Loading	0.0406354	15.5912	0.00660496	0.00593088	1
748745	cg17672639	SLC25A37	0.00146201	0.00146201	1.24097	1.24097	Baseline up vs Chronic Loading	0.11059	15.5742	0.0489204	0.0439756	1
563164	cg06311892		0.00146711	0.00146711	1.19342	1.19342	Baseline up vs Chronic Loading	0.0861347	15.5602	0.0296767	0.026701	1
862636	cg23220915	PARD3	0.00147457	0.00147457	1.34193	1.34193	Baseline up vs Chronic Loading	0.0348998	15.5399	0.00487198	0.00438921	1
87548	cg07810072	RCE1	0.00147554	0.00147554	1.02626	1.02626	Baseline up vs Chronic Loading	0.0240276	15.5372	0.0023093	0.00208082	1
17297	cg03748603		0.00147713	0.00147713	0.694875	-1.43911	Baseline down vs Chronic Loading	-0.111475	15.5329	0.0497065	0.044801	1
572735	cg01122415	TEKT5	0.00147829	0.00147829	0.957854	-1.044	Baseline down vs Chronic Loading	-0.0334672	15.5298	0.0044802	0.00403887	1
665023	cg02111587	TACR1	0.00149885	0.00149885	1.21208	1.21208	Baseline up vs Chronic Loading	0.111608	15.4745	0.0498253	0.0450778	1
237472	cg03606473		0.00149896	0.00149896	1.19469	1.19469	Baseline up vs Chronic Loading	0.0485126	15.4742	0.00941389	0.00851707	1
774640	cg05033548	EWSR1	0.00151002	0.00151002	0.956518	-1.04546	Baseline down vs Chronic Loading	-0.0323622	15.4447	0.00418925	0.00379737	1
120650	cg04865480	PDK1	0.00151659	0.00151659	0.615589	-1.62446	Baseline down vs Chronic Loading	-0.0212001	15.4274	0.00179777	0.00163143	1
531322	cg13438899		0.00156331	0.00156331	1.0532	1.0532	Baseline up vs Chronic Loading	0.0422736	15.3064	0.00714824	0.00653812	1
305806	cg06687607		0.00156337	0.00156337	1.09999	1.09999	Baseline up vs Chronic Loading	0.0773514	15.3063	0.023933	0.0218904	1
3665	cg06780216	ABCA3	0.00156948	0.00156948	0.53272	-1.87716	Baseline down vs Chronic Loading	-0.0276123	15.2908	0.00304975	0.0027923	1
126091	cg20500144	ARL6IP5	0.0015755	0.0015755	1.18099	1.18099	Baseline up vs Chronic Loading	0.0547448	15.2756	0.011988	0.0109869	1
502351	cg12919829	LZTS3	0.00157963	0.00157963	1.10924	1.10924	Baseline up vs Chronic Loading	0.0312646	15.2652	0.00390989	0.00358584	1
701432	cg11967074	NXPE3	0.00158328	0.00158328	1.15689	1.15689	Baseline up vs Chronic Loading	0.0878996	15.256	0.0309054	0.0283609	1
663954	cg25813343	MYLK4	0.00159204	0.00159204	0.779314	-1.28318	Baseline down vs Chronic Loading	-0.0121141	15.2341	0.00058701	0.000539456	1
760414	cg06065608	PACRG	0.00159453	0.00159453	1.08914	1.08914	Baseline up vs Chronic Loading	0.0681103	15.2279	0.018556	0.0170597	1
336856	cg06226150	LIME1	0.00160705	0.00160705	1.59003	1.59003	Baseline up vs Chronic Loading	0.110865	15.1969	0.0491644	0.0452921	1
99382	cg09294038	NDRG3	0.00160923	0.00160923	0.689105	-1.45116	Baseline down vs Chronic Loading	-0.0155878	15.1916	0.000971924	0.00089569	1
56073	cg10613925	VDAC2	0.00161156	0.00161156	0.762304	-1.31181	Baseline down vs Chronic Loading	-0.117889	15.1858	0.0555909	0.0512499	1
234636	cg27175509		0.00161386	0.00161386	0.860108	-1.16264	Baseline down vs Chronic Loading	-0.00961189	15.1802	0.000369554	0.000340823	1
7979	cg09597022	DAXX	0.00161448	0.00161448	1.03886	1.03886	Baseline up vs Chronic Loading	0.0337348	15.1787	0.00455215	0.00419867	1
245580	cg03769162		0.00161655	0.00161655	1.15865	1.15865	Baseline up vs Chronic Loading	0.0953526	15.1736	0.0363685	0.0335556	1
198487	cg15163909		0.00162653	0.00162653	1.10202	1.10202	Baseline up vs Chronic Loading	0.0649947	15.1492	0.0168972	0.0156154	1
275018	cg21406859		0.00163227	0.00163227	1.10651	1.10651	Baseline up vs Chronic Loading	0.0487852	15.1353	0.00951997	0.00880587	1
126297	cg16436866	RNF103-CHMP3	0.00163239	0.00163239	1.52928	1.52928	Baseline up vs Chronic Loading	0.0440236	15.135	0.0077523	0.00717093	1
447140	cg16456533	PLXNA2	0.00163311	0.00163311	1.17531	1.17531	Baseline up vs Chronic Loading	0.0487852	15.1333	0.00951996	0.00880705	1
95486	cg04723113	PIANP	0.0016347	0.0016347	0.658207	-1.51928	Baseline down vs Chronic Loading	-0.0258778	15.1294	0.00267863	0.00247867	1
101658	cg03732161	ADAMTSL1	0.00164009	0.00164009	0.645318	-1.54962	Baseline down vs Chronic Loading	-0.0168575	15.1164	0.0011367	0.00105274	1
735687	cg14688529	RNASE8	0.00164446	0.00164446	1.27931	1.27931	Baseline up vs Chronic Loading	0.110835	15.1059	0.0491377	0.0455402	1
762133	cg18735542		0.00164447	0.00164447	0.933798	-1.0709	Baseline down vs Chronic Loading	-0.0503087	15.1059	0.0101238	0.00938267	1
66698	cg16509829	MAP4	0.00164676	0.00164676	0.747386	-1.338	Baseline down vs Chronic Loading	-0.0279887	15.1004	0.00313347	0.00290512	1
614847	cg05913474	FAM83H	0.00164929	0.00164929	0.776644	-1.28759	Baseline down vs Chronic Loading	-0.00655157	15.0943	0.000171692	0.000159245	1
321936	cg03193551	PRKAG2	0.00165406	0.00165406	1.1313	1.1313	Baseline up vs Chronic Loading	0.0370336	15.083	0.00548596	0.00509206	1
430768	cg27103043	XKR6	0.00165518	0.00165518	0.846878	-1.18081	Baseline down vs Chronic Loading	-0.104397	15.0803	0.0435948	0.0404719	1
671556	cg04464446	GAL	0.00165753	0.00165753	0.874441	-1.14359	Baseline down vs Chronic Loading	-0.0795955	15.0747	0.0253418	0.0235351	1
100474	cg08067991	UVSSA	0.00165861	0.00165861	1.06713	1.06713	Baseline up vs Chronic Loading	0.040721	15.0721	0.0066328	0.00616099	1
793183	cg15003393	USP48	0.00166352	0.00166352	0.817871	-1.22269	Baseline down vs Chronic Loading	-0.00877305	15.0605	0.000307866	0.000286187	1
20316	cg02703032	BRD2	0.00166681	0.00166681	1.02075	1.02075	Baseline up vs Chronic Loading	0.0196678	15.0527	0.00154729	0.00143908	1
433952	cg16562217	IQSEC1	0.00167026	0.00167026	1.19642	1.19642	Baseline up vs Chronic Loading	0.109355	15.0445	0.0478337	0.0445126	1
99190	cg26200347	FAM171A1	0.00167219	0.00167219	1.06406	1.06406	Baseline up vs Chronic Loading	0.0297625	15.04	0.00354322	0.00329821	1
451014	cg05256971	MYT1L	0.0016729	0.0016729	1.09656	1.09656	Baseline up vs Chronic Loading	0.0768994	15.0383	0.0236541	0.0220209	1
449648	cg20787447	KIAA0586	0.00167321	0.00167321	1.06297	1.06297	Baseline up vs Chronic Loading	0.0358866	15.0376	0.00515138	0.00479594	1
123698	cg07712598		0.00167682	0.00167682	1.43768	1.43768	Baseline up vs Chronic Loading	0.0304894	15.0291	0.00371842	0.0034638	1
595666	cg13520604	DPYSL2	0.00167752	0.00167752	1.19608	1.19608	Baseline up vs Chronic Loading	0.106155	15.0275	0.0450758	0.0419938	1
654681	cg05754596		0.00168215	0.00168215	0.766099	-1.30531	Baseline down vs Chronic Loading	-0.0213099	15.0166	0.00181645	0.00169347	1
477268	cg06020164		0.00168397	0.00168397	1.10985	1.10985	Baseline up vs Chronic Loading	0.0388266	15.0124	0.00603001	0.00562337	1
219397	cg05044414	ABCC5	0.00168527	0.00168527	1.08787	1.08787	Baseline up vs Chronic Loading	0.0318361	15.0093	0.00405416	0.00378153	1
701199	cg10897802	LINC01197	0.0016888	0.0016888	1.44065	1.44065	Baseline up vs Chronic Loading	0.0992989	15.0011	0.0394411	0.036809	1
101598	cg03155239		0.00168964	0.00168964	0.806508	-1.23991	Baseline down vs Chronic Loading	-0.0653991	14.9992	0.0171081	0.0159685	1
632055	cg23104955	RPL7	0.00169715	0.00169715	1.28838	1.28838	Baseline up vs Chronic Loading	0.101334	14.9817	0.0410741	0.0383826	1
739228	cg10433166		0.00170024	0.00170024	1.11337	1.11337	Baseline up vs Chronic Loading	0.0789098	14.9746	0.024907	0.0232861	1
332449	cg00344929	NODAL	0.00170666	0.00170666	0.956304	-1.04569	Baseline down vs Chronic Loading	-0.0369954	14.9598	0.00547464	0.00512341	1
530566	cg14449251	KBTBD3	0.00170699	0.00170699	1.17535	1.17535	Baseline up vs Chronic Loading	0.0804344	14.959	0.0258787	0.0242197	1
419921	cg22808943		0.00172498	0.00172498	1.11711	1.11711	Baseline up vs Chronic Loading	0.0805107	14.9179	0.0259279	0.0243326	1
99033	cg03998871	ELOVL5	0.00173338	0.00173338	0.711438	-1.4056	Baseline down vs Chronic Loading	-0.028383	14.8988	0.00322238	0.00302798	1
535417	cg06266799		0.00173639	0.00173639	1.06498	1.06498	Baseline up vs Chronic Loading	0.0520376	14.8921	0.0108317	0.0101828	1
648085	cg21138332	LOC400867	0.00173801	0.00173801	1.07882	1.07882	Baseline up vs Chronic Loading	0.0595569	14.8884	0.0141881	0.0133415	1
860688	cg15154249		0.00173819	0.00173819	1.08651	1.08651	Baseline up vs Chronic Loading	0.0383518	14.888	0.00588344	0.00553253	1
535342	cg06649004	ZFHX3	0.00173844	0.00173844	0.962857	-1.03858	Baseline down vs Chronic Loading	-0.0262558	14.8874	0.00275748	0.00259311	1
550441	cg00110128	C1orf111	0.00174012	0.00174012	1.14831	1.14831	Baseline up vs Chronic Loading	0.104409	14.8836	0.0436047	0.0410159	1
252670	cg23676114	CHMP5	0.00174725	0.00174725	1.11062	1.11062	Baseline up vs Chronic Loading	0.0805747	14.8676	0.0259691	0.0244536	1
64272	cg25002570		0.00174902	0.00174902	0.651842	-1.53411	Baseline down vs Chronic Loading	-0.0268649	14.8637	0.00288689	0.00271914	1
688139	cg06666340	CACNA1C-IT3	0.00177498	0.00177498	0.953503	-1.04876	Baseline down vs Chronic Loading	-0.0329031	14.8061	0.00433044	0.00409468	1
85706	cg09283686	UBA2	0.00177625	0.00177625	0.646019	-1.54794	Baseline down vs Chronic Loading	-0.0409368	14.8033	0.00670328	0.00633952	1
48600	cg10767168	SNRPB2	0.00177825	0.00177825	0.631869	-1.58261	Baseline down vs Chronic Loading	-0.0339238	14.7989	0.00460329	0.00435477	1
252695	cg10002979	CDKAL1	0.00177867	0.00177867	0.537038	-1.86207	Baseline down vs Chronic Loading	-0.0193553	14.798	0.00149851	0.0014177	1
851635	cg09065350		0.00178449	0.00178449	0.798531	-1.2523	Baseline down vs Chronic Loading	-0.0112542	14.7853	0.000506628	0.000479721	1
746761	cg13105945	C1QL1	0.00178792	0.00178792	0.940963	-1.06274	Baseline down vs Chronic Loading	-0.0441817	14.7778	0.00780811	0.00739716	1
467018	cg16276154		0.00178825	0.00178825	0.855231	-1.16928	Baseline down vs Chronic Loading	-0.00670227	14.777	0.000179682	0.000170233	1
376408	cg22720846	ZWINT	0.00178855	0.00178855	0.734444	-1.36157	Baseline down vs Chronic Loading	-0.00977097	14.7764	0.000381887	0.000361822	1
722282	cg02298907	TCF4	0.00180002	0.00180002	0.844508	-1.18412	Baseline down vs Chronic Loading	-0.00627075	14.7515	0.000157289	0.000149276	1
397147	cg23153216	NTRK3-AS1	0.00180022	0.00180022	1.07348	1.07348	Baseline up vs Chronic Loading	0.049807	14.751	0.00992294	0.00941771	1
120552	cg02186707	SDK1	0.00180221	0.00180221	0.630998	-1.58479	Baseline down vs Chronic Loading	-0.0300916	14.7468	0.00362203	0.00343861	1
785473	cg09137165		0.00180402	0.00180402	0.946276	-1.05677	Baseline down vs Chronic Loading	-0.0460047	14.7429	0.00846574	0.00803918	1
74410	cg17218435	SPECC1	0.00180715	0.00180715	1.89825	1.89825	Baseline up vs Chronic Loading	0.0305432	14.7361	0.00373154	0.00354515	1
494600	cg08432546		0.00181279	0.00181279	1.12068	1.12068	Baseline up vs Chronic Loading	0.0743835	14.724	0.0221316	0.0210434	1
562194	cg15496336	CNN3	0.00181783	0.00181783	1.25807	1.25807	Baseline up vs Chronic Loading	0.156985	14.7132	0.0985775	0.0937993	1
4987	cg25827881	LTB	0.00182201	0.00182201	0.492201	-2.03169	Baseline down vs Chronic Loading	-0.0517236	14.7042	0.0107013	0.0101888	1
184376	cg19514928	TMEM56-RWDD3	0.00182239	0.00182239	1.05044	1.05044	Baseline up vs Chronic Loading	0.0375914	14.7034	0.00565246	0.00538204	1
251156	cg02957990	POLR1A	0.00182787	0.00182787	1.11805	1.11805	Baseline up vs Chronic Loading	0.075184	14.6918	0.0226105	0.0215459	1
269493	cg21954569	ZFPM2	0.00182862	0.00182862	1.28068	1.28068	Baseline up vs Chronic Loading	0.122198	14.6902	0.0597295	0.0569233	1
74615	cg16476345	TBCD	0.00183415	0.00183415	2.40914	2.40914	Baseline up vs Chronic Loading	0.0321705	14.6784	0.00413976	0.00394842	1
438977	cg09195492	UBAC1	0.00183542	0.00183542	0.861208	-1.16116	Baseline down vs Chronic Loading	-0.0668528	14.6757	0.0178772	0.017054	1
836423	cg00235740		0.00184008	0.00184008	1.07937	1.07937	Baseline up vs Chronic Loading	0.0618809	14.6659	0.015317	0.0146216	1
638265	cg11465931	MRC2	0.00184261	0.00184261	1.18533	1.18533	Baseline up vs Chronic Loading	0.0505061	14.6606	0.0102035	0.00974375	1
407511	cg02882689	JAM3	0.00184715	0.00184715	1.19029	1.19029	Baseline up vs Chronic Loading	0.116485	14.651	0.0542752	0.0518634	1
241427	cg09390792	TSPAN18	0.00184742	0.00184742	1.19505	1.19505	Baseline up vs Chronic Loading	0.0569576	14.6505	0.0129767	0.0124005	1
538541	cg00206155	GFOD1	0.00184744	0.00184744	0.96174	-1.03978	Baseline down vs Chronic Loading	-0.0241709	14.6504	0.00233693	0.00223318	1
848054	cg04692698	IDNK	0.0018478	0.0018478	1.09341	1.09341	Baseline up vs Chronic Loading	0.0662281	14.6497	0.0175446	0.0167666	1
53036	cg04102586	SLC35A3	0.00185987	0.00185987	0.72071	-1.38752	Baseline down vs Chronic Loading	-0.0692913	14.6244	0.0192051	0.0183852	1
628143	cg14058861	DDR1	0.00186051	0.00186051	1.07117	1.07117	Baseline up vs Chronic Loading	0.0385715	14.6231	0.00595104	0.00569747	1
121149	cg01983759	MED16	0.00186149	0.00186149	0.650485	-1.53731	Baseline down vs Chronic Loading	-0.0467291	14.621	0.00873443	0.00836343	1
124563	cg17075019		0.00186391	0.00186391	1.31535	1.31535	Baseline up vs Chronic Loading	0.0346039	14.616	0.00478971	0.00458785	1
539676	cg17527697	MAN1C1	0.00186473	0.00186473	0.784188	-1.2752	Baseline down vs Chronic Loading	-0.0143144	14.6143	0.000819607	0.000785156	1
148797	cg04357253		0.00186634	0.00186634	1.10364	1.10364	Baseline up vs Chronic Loading	0.0718422	14.6109	0.0206452	0.019782	1
766631	cg17823067	FSTL5	0.00187728	0.00187728	1.10692	1.10692	Baseline up vs Chronic Loading	0.0854731	14.5883	0.0292226	0.0280441	1
362833	cg25859972	ADAMTS9-AS2	0.00187791	0.00187791	0.93152	-1.07351	Baseline down vs Chronic Loading	-0.0284482	14.587	0.0032372	0.00310693	1
156742	cg19084916	VGLL4	0.00188826	0.00188826	1.07984	1.07984	Baseline up vs Chronic Loading	0.0636129	14.5657	0.0161864	0.0155577	1
645758	cg15214379	LOC100129461	0.00189603	0.00189603	0.907828	-1.10153	Baseline down vs Chronic Loading	-0.0651941	14.5499	0.0170011	0.0163586	1
617897	cg22557725	BICC1	0.0018962	0.0018962	1.03936	1.03936	Baseline up vs Chronic Loading	0.0246528	14.5495	0.00243104	0.00233923	1
840002	cg06879534	KLB	0.00189795	0.00189795	1.09637	1.09637	Baseline up vs Chronic Loading	0.0706961	14.5459	0.0199918	0.0192414	1
311195	cg17535831	ITSN1	0.00190094	0.00190094	1.09834	1.09834	Baseline up vs Chronic Loading	0.0504462	14.5399	0.0101793	0.00980131	1
836869	cg19093890		0.00190315	0.00190315	1.10422	1.10422	Baseline up vs Chronic Loading	0.0810915	14.5354	0.0263033	0.0253345	1
705175	cg26575389	FAM131B	0.0019249	0.0019249	0.937802	-1.06632	Baseline down vs Chronic Loading	-0.0444231	14.4915	0.00789366	0.00762594	1
115968	cg07576016	LPCAT1	0.00192574	0.00192574	1.48222	1.48222	Baseline up vs Chronic Loading	0.0314666	14.4898	0.00396059	0.0038267	1
411600	cg22616430	VARS	0.00193477	0.00193477	0.841225	-1.18874	Baseline down vs Chronic Loading	-0.0677859	14.4718	0.0183797	0.0177805	1
23916	cg02487667	MKS1	0.001935	0.001935	0.838629	-1.19242	Baseline down vs Chronic Loading	-0.0531922	14.4713	0.0113176	0.010949	1
586088	cg11999537	TBC1D5	0.00193722	0.00193722	1.11781	1.11781	Baseline up vs Chronic Loading	0.0874419	14.4669	0.0305843	0.0295972	1
264312	cg04933490		0.00194497	0.00194497	1.23772	1.23772	Baseline up vs Chronic Loading	0.0473442	14.4515	0.00896589	0.00868575	1
479175	cg10850080	CPXM1	0.00194605	0.00194605	0.717127	-1.39445	Baseline down vs Chronic Loading	-0.00761183	14.4494	0.00023176	0.000224552	1
99428	cg05970528	GDF1	0.00196175	0.00196175	0.535351	-1.86793	Baseline down vs Chronic Loading	-0.0319901	14.4185	0.00409346	0.00397465	1
126027	cg16709232	KIF19	0.00196401	0.00196401	1.02236	1.02236	Baseline up vs Chronic Loading	0.0202591	14.4141	0.00164173	0.00159457	1
667686	cg09584225		0.00196596	0.00196596	0.757813	-1.31959	Baseline down vs Chronic Loading	-0.00840967	14.4102	0.00028289	0.000274836	1
138018	cg18482690		0.00197289	0.00197289	0.730611	-1.36872	Baseline down vs Chronic Loading	-0.0252408	14.3967	0.0025484	0.00247817	1
248095	cg06828388	FRY	0.0019729	0.0019729	1.18966	1.18966	Baseline up vs Chronic Loading	0.0669574	14.3967	0.0179332	0.017439	1
161920	cg11455040	SLC45A3	0.00197451	0.00197451	1.14678	1.14678	Baseline up vs Chronic Loading	0.103298	14.3936	0.0426822	0.0415152	1
725439	cg03768400	RNFT1	0.00197491	0.00197491	1.07271	1.07271	Baseline up vs Chronic Loading	0.0437505	14.3928	0.00765642	0.00744748	1
455483	cg24906159		0.00197702	0.00197702	1.15209	1.15209	Baseline up vs Chronic Loading	0.0570368	14.3887	0.0130128	0.0126613	1
578039	cg26093213	ITPR1	0.00198877	0.00198877	1.2159	1.2159	Baseline up vs Chronic Loading	0.119761	14.3659	0.0573705	0.0559092	1
348588	cg03975346	IPO7	0.00199186	0.00199186	1.15239	1.15239	Baseline up vs Chronic Loading	0.0920328	14.36	0.0338801	0.0330309	1
127654	cg23456221	WNT5A	0.00199468	0.00199468	1.56976	1.56976	Baseline up vs Chronic Loading	0.0289927	14.3545	0.00336231	0.00327927	1
343092	cg07469151		0.00200126	0.00200126	1.26107	1.26107	Baseline up vs Chronic Loading	0.0713527	14.3419	0.0203648	0.0198793	1
686066	cg02652361	MALAT1	0.00200151	0.00200151	1.12226	1.12226	Baseline up vs Chronic Loading	0.0776562	14.3414	0.0241219	0.0235477	1
277029	cg11653519		0.00200229	0.00200229	0.875263	-1.14251	Baseline down vs Chronic Loading	-0.0458671	14.3399	0.00841515	0.00821566	1
150188	cg14348252		0.00200565	0.00200565	0.822573	-1.2157	Baseline down vs Chronic Loading	-0.0875133	14.3335	0.0306343	0.0299215	1
90643	cg11672447	TSHZ1	0.00200641	0.00200641	1.01501	1.01501	Baseline up vs Chronic Loading	0.0142913	14.332	0.000816963	0.000798035	1
790309	cg12571300		0.00201165	0.00201165	1.19756	1.19756	Baseline up vs Chronic Loading	0.103453	14.3221	0.0428103	0.0418476	1
93792	cg12527909	PRPF38B	0.00201337	0.00201337	1.01944	1.01944	Baseline up vs Chronic Loading	0.0183985	14.3188	0.00135402	0.00132387	1
311462	cg03989068	LOC388942	0.00201397	0.00201397	0.80566	-1.24122	Baseline down vs Chronic Loading	-0.00851311	14.3176	0.000289892	0.00028346	1
13149	cg04904318	HOXB1	0.00202682	0.00202682	0.626677	-1.59572	Baseline down vs Chronic Loading	-0.0321616	14.2933	0.00413747	0.00405257	1
137715	cg19828394	IL13RA1	0.00202769	0.00202769	1.52491	1.52491	Baseline up vs Chronic Loading	0.0313587	14.2917	0.00393348	0.00385321	1
334613	cg01257828	FGF12	0.00203158	0.00203158	0.966593	-1.03456	Baseline down vs Chronic Loading	-0.0254841	14.2843	0.00259775	0.00254605	1
575566	cg25878830	CCSER2	0.00203161	0.00203161	0.971904	-1.02891	Baseline down vs Chronic Loading	-0.0200726	14.2843	0.00161164	0.00157957	1
785069	cg15249341	IFNG-AS1	0.00203311	0.00203311	0.858401	-1.16496	Baseline down vs Chronic Loading	-0.0757991	14.2814	0.022982	0.0225291	1
825537	cg17498239		0.00203346	0.00203346	1.13018	1.13018	Baseline up vs Chronic Loading	0.0941578	14.2808	0.0354627	0.0347655	1
58711	cg07034004		0.00203645	0.00203645	2.91901	2.91901	Baseline up vs Chronic Loading	0.0407912	14.2752	0.00665568	0.00652739	1
43473	cg16155858	FOSL2	0.00205025	0.00205025	0.656574	-1.52306	Baseline down vs Chronic Loading	-0.0344841	14.2493	0.0047566	0.00467337	1
466839	cg14806773		0.00205656	0.00205656	0.963855	-1.0375	Baseline down vs Chronic Loading	-0.0285225	14.2376	0.00325413	0.00319982	1
30812	cg02792521	DAZAP1	0.00206585	0.00206585	0.756435	-1.32199	Baseline down vs Chronic Loading	-0.0374628	14.2204	0.00561385	0.00552684	1
490205	cg18446411	AHNAK2	0.00206589	0.00206589	0.944375	-1.0589	Baseline down vs Chronic Loading	-0.0425103	14.2203	0.0072285	0.00711651	1
654884	cg04410355	ADCK4	0.00207091	0.00207091	1.19683	1.19683	Baseline up vs Chronic Loading	0.0997271	14.2111	0.039782	0.0391911	1
92737	cg13162692	KANSL1	0.00207771	0.00207771	1.43444	1.43444	Baseline up vs Chronic Loading	0.0274803	14.1986	0.00302066	0.00297842	1
232503	cg00117018	ZNF251	0.00208231	0.00208231	1.12098	1.12098	Baseline up vs Chronic Loading	0.0550991	14.1901	0.0121437	0.011981	1
84164	cg11852674	UNC45A	0.00208773	0.00208773	0.551881	-1.81198	Baseline down vs Chronic Loading	-0.0345098	14.1802	0.00476369	0.00470315	1
418028	cg26700540	GAS2	0.00208773	0.00208773	1.21195	1.21195	Baseline up vs Chronic Loading	0.140124	14.1802	0.0785388	0.0775406	1
428399	cg06255020	PRKCE	0.0020933	0.0020933	0.846725	-1.18102	Baseline down vs Chronic Loading	-0.00467298	14.1701	8.73471e-05	8.62987e-05	1
304332	cg11973382	ACSL5	0.00210281	0.00210281	1.15184	1.15184	Baseline up vs Chronic Loading	0.0870245	14.1528	0.030293	0.029966	1
612700	cg19363048		0.00211411	0.00211411	1.10784	1.10784	Baseline up vs Chronic Loading	0.077219	14.1324	0.0238511	0.0236276	1
723517	cg26678425	BIN3	0.00211512	0.00211512	0.694025	-1.44087	Baseline down vs Chronic Loading	-0.109737	14.1306	0.0481685	0.0477233	1
609398	cg05705892	MIR548W	0.0021178	0.0021178	0.942962	-1.06049	Baseline down vs Chronic Loading	-0.0411517	14.1258	0.00677387	0.00671355	1
303564	cg00468044		0.00212223	0.00212223	1.08514	1.08514	Baseline up vs Chronic Loading	0.0649289	14.1178	0.016863	0.0167223	1
851222	cg22145344	PLCXD2	0.00212393	0.00212393	1.06514	1.06514	Baseline up vs Chronic Loading	0.0408252	14.1148	0.00666679	0.00661257	1
47481	cg05134500	MFI2	0.00213845	0.00213845	0.392997	-2.54455	Baseline down vs Chronic Loading	-0.0572447	14.0889	0.0131078	0.0130251	1
407644	cg22958881		0.00213946	0.00213946	1.08994	1.08994	Baseline up vs Chronic Loading	0.0703155	14.0871	0.0197771	0.0196548	1
832856	cg18252616		0.00214165	0.00214165	1.09753	1.09753	Baseline up vs Chronic Loading	0.0725001	14.0832	0.0210251	0.0209008	1
816383	cg04065086	SEMA6C	0.00214278	0.00214278	1.06978	1.06978	Baseline up vs Chronic Loading	0.0545904	14.0812	0.0119204	0.0118517	1
337814	cg02164627	IL19	0.00214824	0.00214824	1.05869	1.05869	Baseline up vs Chronic Loading	0.0462844	14.0716	0.00856898	0.0085254	1
802834	cg14602765	DEFB134	0.00215183	0.00215183	0.785284	-1.27342	Baseline down vs Chronic Loading	-0.00741715	14.0652	0.000220056	0.000219036	1
548100	cg14582642	KCNQ1DN	0.00215716	0.00215716	1.07119	1.07119	Baseline up vs Chronic Loading	0.0492293	14.0559	0.0096941	0.00965557	1
218975	cg24119944	TTC7B	0.00215967	0.00215967	1.20698	1.20698	Baseline up vs Chronic Loading	0.110839	14.0515	0.0491409	0.0489609	1
245843	cg20501116	SLC45A4	0.00216007	0.00216007	1.14008	1.14008	Baseline up vs Chronic Loading	0.0714583	14.0507	0.0204252	0.0203514	1
526941	cg19429317	MATN2	0.00216032	0.00216032	0.854711	-1.16999	Baseline down vs Chronic Loading	-0.0058608	14.0503	0.000137396	0.000136904	1
20487	cg10927271	PPARA	0.00216168	0.00216168	0.562559	-1.77759	Baseline down vs Chronic Loading	-0.0520701	14.0479	0.0108452	0.0108082	1
795474	cg21810173	MIR132	0.00216592	0.00216592	0.786839	-1.27091	Baseline down vs Chronic Loading	-0.00782008	14.0405	0.000244615	0.000243909	1
134311	cg16113681	TBX1	0.00217677	0.00217677	1.02196	1.02196	Baseline up vs Chronic Loading	0.0194938	14.0216	0.00152004	0.0015177	1
131860	cg18269826	LRRK1	0.00218531	0.00218531	1.00977	1.00977	Baseline up vs Chronic Loading	0.00939479	14.0067	0.000353048	0.000352878	1
132199	cg22779802	ACSL1	0.00218836	0.00218836	1.6926	1.6926	Baseline up vs Chronic Loading	0.0278058	14.0015	0.00309265	0.00309233	1
815103	cg20360747		0.00219457	0.00219457	1.08928	1.08928	Baseline up vs Chronic Loading	0.0526621	13.9908	0.0110932	0.0111005	1
70352	cg07749923	MIR330	0.00219932	0.00219932	0.623153	-1.60474	Baseline down vs Chronic Loading	-0.0518695	13.9826	0.0107618	0.0107752	1
138164	cg01947585	SLTM	0.00220166	0.00220166	0.691467	-1.4462	Baseline down vs Chronic Loading	-0.0211533	13.9786	0.00178984	0.00179259	1
758481	cg25351617		0.0022027	0.0022027	1.09282	1.09282	Baseline up vs Chronic Loading	0.0697345	13.9768	0.0194516	0.0194839	1
623938	cg24351198	WDR13	0.00221443	0.00221443	0.835713	-1.19658	Baseline down vs Chronic Loading	-0.00674645	13.9567	0.000182058	0.000182623	1
351643	cg01335405	PIEZO2	0.00222022	0.00222022	0.777158	-1.28674	Baseline down vs Chronic Loading	-0.0151867	13.9468	0.000922543	0.000926061	1
411074	cg22347370	C8orf44	0.00222302	0.00222302	1.14615	1.14615	Baseline up vs Chronic Loading	0.103573	13.9421	0.0429096	0.0430879	1
503359	cg05976247	C10orf11	0.00223065	0.00223065	0.849448	-1.17724	Baseline down vs Chronic Loading	-0.0501909	13.9291	0.0100765	0.0101278	1
375133	cg16638163		0.00223183	0.00223183	1.27828	1.27828	Baseline up vs Chronic Loading	0.148223	13.9271	0.0878802	0.0883399	1
856759	cg00155799	METAP1D	0.00223301	0.00223301	1.12384	1.12384	Baseline up vs Chronic Loading	0.0903191	13.9252	0.0326301	0.0328055	1
473209	cg00462316	LEF1-AS1	0.00224133	0.00224133	1.12052	1.12052	Baseline up vs Chronic Loading	0.0802703	13.9111	0.0257733	0.0259379	1
677158	cg03928991		0.00224201	0.00224201	1.13162	1.13162	Baseline up vs Chronic Loading	0.0732911	13.91	0.0214864	0.0216254	1
366382	cg19261904		0.00224982	0.00224982	1.10377	1.10377	Baseline up vs Chronic Loading	0.0720761	13.8969	0.0207799	0.0209341	1
355419	cg05657236		0.00225447	0.00225447	0.942179	-1.06137	Baseline down vs Chronic Loading	-0.0372155	13.8891	0.00553998	0.00558421	1
102064	cg23847712	DRD5	0.00226106	0.00226106	0.583566	-1.7136	Baseline down vs Chronic Loading	-0.0302711	13.8781	0.00366536	0.00369755	1
6865	cg19651003	BSG	0.00227109	0.00227109	1.42534	1.42534	Baseline up vs Chronic Loading	0.0222321	13.8614	0.00197706	0.00199682	1
577182	cg18542735		0.00228466	0.00228466	0.853578	-1.17154	Baseline down vs Chronic Loading	-0.00649505	13.839	0.000168743	0.000170705	1
620244	cg27328297	ARID1A	0.00228633	0.00228633	1.27881	1.27881	Baseline up vs Chronic Loading	0.14141	13.8363	0.0799873	0.0809337	1
161766	cg16119742	ART3	0.00228753	0.00228753	0.816689	-1.22446	Baseline down vs Chronic Loading	-0.00662556	13.8343	0.000175592	0.000177695	1
103592	cg17577701	ADGRA1	0.00228995	0.00228995	0.623106	-1.60486	Baseline down vs Chronic Loading	-0.0321299	13.8303	0.00412932	0.00417998	1
721160	cg26415027	KLF13	0.00229246	0.00229246	1.14191	1.14191	Baseline up vs Chronic Loading	0.100818	13.8262	0.0406573	0.0411683	1
800798	cg09035349	OLIG1	0.00229552	0.00229552	0.933061	-1.07174	Baseline down vs Chronic Loading	-0.0549726	13.8212	0.012088	0.0122443	1
136473	cg24930223	GFRA2	0.00229718	0.00229718	0.628892	-1.5901	Baseline down vs Chronic Loading	-0.0220123	13.8185	0.00193816	0.00196362	1
785777	cg10296867	GAS7	0.00231271	0.00231271	0.803186	-1.24504	Baseline down vs Chronic Loading	-0.0145956	13.7932	0.000852131	0.000864908	1
437184	cg16555188	LOC285692	0.00232315	0.00232315	1.16321	1.16321	Baseline up vs Chronic Loading	0.0932153	13.7763	0.0347564	0.0353208	1
617476	cg22902270	RSRP1	0.00232329	0.00232329	1.18137	1.18137	Baseline up vs Chronic Loading	0.099587	13.7761	0.0396702	0.0403151	1
85057	cg11436430	FOXP4	0.00232378	0.00232378	0.53829	-1.85774	Baseline down vs Chronic Loading	-0.0189889	13.7753	0.00144232	0.00146585	1
824001	cg01624035		0.00232574	0.00232574	1.10244	1.10244	Baseline up vs Chronic Loading	0.073388	13.7721	0.0215432	0.0218997	1
752554	cg17601949	PTER	0.00233646	0.00233646	1.16651	1.16651	Baseline up vs Chronic Loading	0.087718	13.7549	0.0307778	0.0313262	1
249134	cg03267860	SCUBE1	0.00234185	0.00234185	1.20648	1.20648	Baseline up vs Chronic Loading	0.0956432	13.7462	0.0365905	0.0372659	1
463806	cg16762000	RNF220	0.00235473	0.00235473	0.817049	-1.22392	Baseline down vs Chronic Loading	-0.049807	13.7257	0.00992294	0.0101212	1
323770	cg18820295	UGT1A6	0.00235665	0.00235665	0.79513	-1.25766	Baseline down vs Chronic Loading	-0.017999	13.7227	0.00129586	0.00132205	1
846519	cg10781468		0.00236464	0.00236464	1.05925	1.05925	Baseline up vs Chronic Loading	0.0461616	13.71	0.00852358	0.00870388	1
177035	cg10306866	FBXL17	0.00236916	0.00236916	1.15704	1.15704	Baseline up vs Chronic Loading	0.0440332	13.7029	0.00775569	0.00792387	1
362617	cg16088676		0.00237768	0.00237768	1.13065	1.13065	Baseline up vs Chronic Loading	0.0830841	13.6894	0.0276119	0.0282383	1
388994	cg01304359	GTF2E2	0.00238516	0.00238516	1.03477	1.03477	Baseline up vs Chronic Loading	0.0210542	13.6777	0.00177312	0.0018149	1
173536	cg15385254		0.00239001	0.00239001	0.873564	-1.14474	Baseline down vs Chronic Loading	-0.0859879	13.6701	0.0295757	0.0302894	1
652172	cg03500653	GAS2L1	0.00239867	0.00239867	1.19043	1.19043	Baseline up vs Chronic Loading	0.0694185	13.6566	0.0192757	0.0197604	1
366035	cg00325390	TNRC18	0.00240176	0.00240176	1.15575	1.15575	Baseline up vs Chronic Loading	0.106247	13.6518	0.0451538	0.0463054	1
271869	cg04947838	ARFGEF1	0.00241813	0.00241813	0.971937	-1.02887	Baseline down vs Chronic Loading	-0.0185416	13.6265	0.00137516	0.00141286	1
646104	cg08033580		0.00242508	0.00242508	1.07379	1.07379	Baseline up vs Chronic Loading	0.0535115	13.6158	0.0114539	0.0117772	1
387902	cg06340969	PRKCZ	0.0024257	0.0024257	0.802224	-1.24653	Baseline down vs Chronic Loading	-0.00773811	13.6148	0.000239513	0.00024629	1
546479	cg13830081	TFAP2A	0.00242777	0.00242777	0.774532	-1.2911	Baseline down vs Chronic Loading	-0.00763626	13.6116	0.00023325	0.000239905	1
834341	cg04640041	GRIA2	0.00243367	0.00243367	0.879102	-1.13752	Baseline down vs Chronic Loading	-0.0930411	13.6026	0.0346266	0.0356382	1
193875	cg09678326	RAB27A	0.00243757	0.00243757	1.07537	1.07537	Baseline up vs Chronic Loading	0.0382955	13.5966	0.00586617	0.0060402	1
855739	cg03821587		0.00243806	0.00243806	1.10703	1.10703	Baseline up vs Chronic Loading	0.0470205	13.5959	0.00884372	0.00910659	1
679792	cg08797106	HIST1H4A	0.00244622	0.00244622	0.869755	-1.14975	Baseline down vs Chronic Loading	-0.00446768	13.5834	7.98407e-05	8.22891e-05	1
23938	cg09174638	MSANTD3	0.00244776	0.00244776	1.97165	1.97165	Baseline up vs Chronic Loading	0.0398383	13.5811	0.00634837	0.00654418	1
457454	cg25344330	SLC6A20	0.00247723	0.00247723	1.07109	1.07109	Baseline up vs Chronic Loading	0.0567148	13.5366	0.0128663	0.0133067	1
712152	cg26516510	IGF2	0.00247972	0.00247972	1.06783	1.06783	Baseline up vs Chronic Loading	0.0392246	13.5329	0.00615426	0.00636669	1
241095	cg21881652		0.00249086	0.00249086	1.12106	1.12106	Baseline up vs Chronic Loading	0.0855531	13.5162	0.0292773	0.0303252	1
294232	cg05791025	MYLK	0.00249476	0.00249476	0.885492	-1.12932	Baseline down vs Chronic Loading	-0.0798424	13.5104	0.0254992	0.0264232	1
153805	cg03725488		0.00249941	0.00249941	0.874411	-1.14363	Baseline down vs Chronic Loading	-0.0423123	13.5035	0.00716131	0.0074246	1
399584	cg27227033	NR2F1-AS1	0.00250065	0.00250065	1.30652	1.30652	Baseline up vs Chronic Loading	0.0357702	13.5017	0.00511802	0.00530691	1
802291	cg26615736	PLK3	0.00250201	0.00250201	0.965142	-1.03612	Baseline down vs Chronic Loading	-0.0250763	13.4997	0.00251528	0.00260851	1
33766	cg24145610	KCNC4	0.00250239	0.00250239	0.923471	-1.08287	Baseline down vs Chronic Loading	-0.0398459	13.4991	0.00635078	0.00658644	1
769026	cg21757338	PLK2	0.00250322	0.00250322	1.04007	1.04007	Baseline up vs Chronic Loading	0.0339988	13.4979	0.00462366	0.00479566	1
283168	cg14851122	EWSAT1	0.00250716	0.00250716	1.10914	1.10914	Baseline up vs Chronic Loading	0.0701474	13.492	0.0196826	0.0204237	1
162892	cg19981951	LINC00305	0.00250929	0.00250929	1.36928	1.36928	Baseline up vs Chronic Loading	0.125901	13.4889	0.0634044	0.0658069	1
150094	cg11400112	TFIP11	0.00251185	0.00251185	0.850005	-1.17646	Baseline down vs Chronic Loading	-0.0145532	13.4851	0.000847179	0.000879526	1
348903	cg13588572	EIF1AD	0.00251315	0.00251315	1.13461	1.13461	Baseline up vs Chronic Loading	0.00993067	13.4832	0.000394473	0.000409593	1
163489	cg12825042		0.00251414	0.00251414	0.887497	-1.12676	Baseline down vs Chronic Loading	-0.0841892	13.4817	0.0283513	0.0294412	1
89654	cg14096353	PAX2	0.00252376	0.00252376	1.45764	1.45764	Baseline up vs Chronic Loading	0.0240868	13.4676	0.0023207	0.00241245	1
717253	cg22234419	PLOD2	0.00252573	0.00252573	1.16715	1.16715	Baseline up vs Chronic Loading	0.108857	13.4647	0.0473992	0.0492836	1
346346	cg04847761	SLC7A5	0.00252891	0.00252891	1.15004	1.15004	Baseline up vs Chronic Loading	0.0946378	13.46	0.0358252	0.0372624	1
644308	cg09959721	AACS	0.00253079	0.00253079	1.09927	1.09927	Baseline up vs Chronic Loading	0.0422884	13.4573	0.00715322	0.00744171	1
207315	cg00175482	LOC541472	0.00253142	0.00253142	0.845624	-1.18256	Baseline down vs Chronic Loading	-0.0809844	13.4563	0.0262339	0.0272938	1
585713	cg09439560		0.00254	0.00254	1.10301	1.10301	Baseline up vs Chronic Loading	0.0596911	13.4438	0.0142521	0.0148417	1
650889	cg09349940	EEF2K	0.00254053	0.00254053	1.24234	1.24234	Baseline up vs Chronic Loading	0.106701	13.4431	0.0455406	0.0474273	1
526789	cg16562703	RNU6-71P	0.00254648	0.00254648	1.23256	1.23256	Baseline up vs Chronic Loading	0.0874279	13.4344	0.0305746	0.0318618	1
777255	cg14779974		0.0025473	0.0025473	1.04354	1.04354	Baseline up vs Chronic Loading	0.0259236	13.4332	0.00268813	0.00280155	1
43563	cg12270308	SSBP3	0.00255051	0.00255051	1.03478	1.03478	Baseline up vs Chronic Loading	0.0318518	13.4285	0.00405814	0.00423083	1
31203	cg21569714	SAP30L-AS1	0.00255134	0.00255134	0.597133	-1.67467	Baseline down vs Chronic Loading	-0.0307333	13.4273	0.00377815	0.00393928	1
519697	cg24676461	SLC7A11	0.00255513	0.00255513	0.785262	-1.27346	Baseline down vs Chronic Loading	-0.0305644	13.4219	0.00373674	0.0038977	1
516622	cg13349462		0.00255913	0.00255913	0.924789	-1.08133	Baseline down vs Chronic Loading	-0.0612432	13.4161	0.0150029	0.0156559	1
704908	cg08351985		0.00256585	0.00256585	0.802779	-1.24567	Baseline down vs Chronic Loading	-0.00703273	13.4064	0.000197837	0.000206597	1
441394	cg18594033	RBM20	0.00257773	0.00257773	1.17217	1.17217	Baseline up vs Chronic Loading	0.104631	13.3893	0.0437908	0.0457881	1
117852	cg08120584		0.00257852	0.00257852	0.472308	-2.11726	Baseline down vs Chronic Loading	-0.0443199	13.3882	0.00785701	0.00821605	1
692008	cg09001953	UFSP2	0.00257878	0.00257878	1.08775	1.08775	Baseline up vs Chronic Loading	0.0417057	13.3878	0.00695746	0.00727561	1
151490	cg00069001	MED12	0.00257924	0.00257924	1.12105	1.12105	Baseline up vs Chronic Loading	0.0793881	13.3872	0.0252099	0.026364	1
10660	cg19045284	EPT1	0.00258168	0.00258168	0.393635	-2.54042	Baseline down vs Chronic Loading	-0.0544664	13.3837	0.0118664	0.0124128	1
483040	cg23785462		0.00259054	0.00259054	1.21597	1.21597	Baseline up vs Chronic Loading	0.0150873	13.371	0.000910502	0.000953333	1
64877	cg21350895	WDHD1	0.00259546	0.00259546	1.01566	1.01566	Baseline up vs Chronic Loading	0.0147804	13.364	0.000873845	0.00091543	1
262130	cg11265171	TFDP2	0.0025974	0.0025974	1.16996	1.16996	Baseline up vs Chronic Loading	0.0575911	13.3613	0.0132669	0.0139012	1
224288	cg17323974	C6orf15	0.00260501	0.00260501	0.931473	-1.07357	Baseline down vs Chronic Loading	-0.0425157	13.3505	0.00723034	0.00758212	1
488309	cg15735018	VPS52	0.00260517	0.00260517	1.09085	1.09085	Baseline up vs Chronic Loading	0.0651782	13.3502	0.0169928	0.0178198	1
1396	cg09824849	RTEL1	0.00260628	0.00260628	0.622324	-1.60688	Baseline down vs Chronic Loading	-0.0277834	13.3487	0.00308766	0.00323832	1
265260	cg06791405	CPSF6	0.0026112	0.0026112	0.830913	-1.2035	Baseline down vs Chronic Loading	-0.0455373	13.3417	0.00829458	0.00870384	1
282563	cg14845129		0.0026116	0.0026116	1.17043	1.17043	Baseline up vs Chronic Loading	0.107882	13.3412	0.046554	0.048853	1
118360	cg15357591	VEGFA	0.00261174	0.00261174	1.91559	1.91559	Baseline up vs Chronic Loading	0.0311911	13.341	0.00389154	0.00408379	1
629377	cg14706043	VAV2	0.00262135	0.00262135	1.12559	1.12559	Baseline up vs Chronic Loading	0.0903559	13.3274	0.0326567	0.0343048	1
855080	cg02620048		0.00263382	0.00263382	1.32942	1.32942	Baseline up vs Chronic Loading	0.145921	13.3099	0.085172	0.0895877	1
155914	cg17395207	BCL9	0.00263794	0.00263794	0.82785	-1.20795	Baseline down vs Chronic Loading	-0.0100503	13.3042	0.000404038	0.000425169	1
50387	cg00415042	FSTL4	0.00264549	0.00264549	0.63327	-1.57911	Baseline down vs Chronic Loading	-0.0411666	13.2937	0.00677875	0.00713892	1
546776	cg01967744		0.00265692	0.00265692	0.6939	-1.44113	Baseline down vs Chronic Loading	-0.0131294	13.2778	0.000689524	0.000727026	1
669852	cg01216565	WDR45B	0.0026591	0.0026591	0.964287	-1.03704	Baseline down vs Chronic Loading	-0.0241127	13.2748	0.00232569	0.00245274	1
544265	cg25698741		0.0026609	0.0026609	1.1811	1.1811	Baseline up vs Chronic Loading	0.120578	13.2723	0.0581562	0.0613447	1
813912	cg21527346		0.00266252	0.00266252	1.23219	1.23219	Baseline up vs Chronic Loading	0.113444	13.2701	0.0514779	0.0543094	1
195744	cg11637118	CDIP1	0.00266517	0.00266517	0.821532	-1.21724	Baseline down vs Chronic Loading	-0.00569199	13.2664	0.000129595	0.000136761	1
774490	cg07994696	LITAF	0.00266755	0.00266755	1.20391	1.20391	Baseline up vs Chronic Loading	0.0167051	13.2632	0.00111624	0.00117825	1
437094	cg12721952	PEX10	0.00266835	0.00266835	1.22269	1.22269	Baseline up vs Chronic Loading	0.00593088	13.2621	0.000140701	0.00014853	1
275161	cg15024055	ATG10	0.00267088	0.00267088	0.862226	-1.15979	Baseline down vs Chronic Loading	-0.00410309	13.2586	6.73413e-05	7.11071e-05	1
455239	cg02905871	MYCNOS	0.00267177	0.00267177	0.805139	-1.24202	Baseline down vs Chronic Loading	-0.0141177	13.2573	0.000797241	0.000841901	1
155903	cg10933625		0.00267654	0.00267654	1.09231	1.09231	Baseline up vs Chronic Loading	0.0620991	13.2508	0.0154252	0.0162974	1
385196	cg21093671	DPF3	0.00268314	0.00268314	0.956727	-1.04523	Baseline down vs Chronic Loading	-0.0302925	13.2418	0.00367055	0.00388073	1
766671	cg17248209	EPHA6	0.00268767	0.00268767	1.09875	1.09875	Baseline up vs Chronic Loading	0.0764453	13.2356	0.0233756	0.0247256	1
5431	cg08036514	PLEKHG4	0.00269189	0.00269189	0.593912	-1.68375	Baseline down vs Chronic Loading	-0.0677048	13.2298	0.0183358	0.0194032	1
411100	cg03538395	ENPP6	0.00270141	0.00270141	0.839309	-1.19146	Baseline down vs Chronic Loading	-0.0924229	13.2169	0.034168	0.0361926	1
327197	cg21653489	SUGCT	0.00271803	0.00271803	1.07144	1.07144	Baseline up vs Chronic Loading	0.0563563	13.1944	0.0127041	0.0134798	1
119121	cg16626884	DYSF	0.00272402	0.00272402	0.717434	-1.39386	Baseline down vs Chronic Loading	-0.0161528	13.1863	0.00104365	0.00110805	1
46098	cg07861180		0.00272497	0.00272497	1.06827	1.06827	Baseline up vs Chronic Loading	0.0532812	13.185	0.0113556	0.0120574	1
213546	cg14578030	FGF4	0.00272508	0.00272508	0.957485	-1.0444	Baseline down vs Chronic Loading	-0.0316579	13.1849	0.0040089	0.00425673	1
692729	cg12430007		0.00272825	0.00272825	1.1349	1.1349	Baseline up vs Chronic Loading	0.0847635	13.1806	0.0287394	0.030526	1
52544	cg07300660	GLI2	0.00273111	0.00273111	0.73174	-1.36661	Baseline down vs Chronic Loading	-0.0684816	13.1768	0.0187589	0.0199309	1
860787	cg13433501	DPF3	0.00273271	0.00273271	1.07865	1.07865	Baseline up vs Chronic Loading	0.0606748	13.1747	0.0147257	0.0156482	1
718945	cg04612509	SGPP2	0.00273689	0.00273689	0.859648	-1.16327	Baseline down vs Chronic Loading	-0.0870385	13.169	0.0303028	0.0322149	1
272749	cg19118289	CSNK2A1	0.00274063	0.00274063	1.18733	1.18733	Baseline up vs Chronic Loading	0.0473721	13.1641	0.00897648	0.00954651	1
108862	cg24677732	IL15RA	0.00274739	0.00274739	1.14067	1.14067	Baseline up vs Chronic Loading	0.0690652	13.155	0.01908	0.0203055	1
99005	cg03836184	GHR	0.00275289	0.00275289	1.03839	1.03839	Baseline up vs Chronic Loading	0.0294788	13.1477	0.003476	0.00370132	1
570473	cg01250864	IFNGR1	0.00275394	0.00275394	0.825163	-1.21188	Baseline down vs Chronic Loading	-0.00759679	13.1463	0.000230845	0.000245835	1
105341	cg15781397		0.00275672	0.00275672	0.676407	-1.4784	Baseline down vs Chronic Loading	-0.0235628	13.1427	0.00222083	0.0023657	1
647296	cg08753407	AREL1	0.00275704	0.00275704	0.77703	-1.28695	Baseline down vs Chronic Loading	-0.0114543	13.1422	0.000524802	0.000559056	1
443221	cg08048194	OR6C74	0.00276292	0.00276292	1.24652	1.24652	Baseline up vs Chronic Loading	0.128972	13.1344	0.066535	0.0709197	1
861957	cg24558407	YWHAZ	0.00276434	0.00276434	0.946262	-1.05679	Baseline down vs Chronic Loading	-0.0434705	13.1326	0.00755875	0.00805803	1
303249	cg00597585		0.00276878	0.00276878	1.22325	1.22325	Baseline up vs Chronic Loading	0.0890029	13.1267	0.0316861	0.0337941	1
102821	cg24841511	PTPRF	0.00277162	0.00277162	1.31946	1.31946	Baseline up vs Chronic Loading	0.0604658	13.1229	0.0146244	0.0156018	1
207280	cg08909076		0.0027756	0.0027756	1.06951	1.06951	Baseline up vs Chronic Loading	0.0523939	13.1177	0.0109805	0.011719	1
706139	cg23210971	AFF1	0.00277731	0.00277731	0.777033	-1.28695	Baseline down vs Chronic Loading	-0.00525444	13.1155	0.000110437	0.000117885	1
268998	cg24997276	LINC00403	0.00277788	0.00277788	1.07988	1.07988	Baseline up vs Chronic Loading	0.0609692	13.1147	0.014869	0.0158727	1
14582	cg04006913	RAB23	0.00278157	0.00278157	0.525356	-1.90347	Baseline down vs Chronic Loading	-0.0245774	13.1099	0.0024162	0.00258026	1
608262	cg08594681	CLU	0.00278205	0.00278205	1.07621	1.07621	Baseline up vs Chronic Loading	0.0509954	13.1092	0.0104021	0.0111089	1
41890	cg05313829	CLK1	0.00278989	0.00278989	0.556737	-1.79618	Baseline down vs Chronic Loading	-0.052748	13.099	0.0111294	0.011895	1
638139	cg05739305		0.00279048	0.00279048	0.801	-1.24844	Baseline down vs Chronic Loading	-0.0082721	13.0982	0.000273711	0.000292556	1
90430	cg12205721	FAM127A	0.00279126	0.00279126	0.434297	-2.30257	Baseline down vs Chronic Loading	-0.0393365	13.0972	0.00618944	0.0066161	1
349087	cg06618356		0.00279625	0.00279625	1.18214	1.18214	Baseline up vs Chronic Loading	0.0906289	13.0906	0.0328544	0.0351367	1
67925	cg20641794	RPS16	0.00279633	0.00279633	0.676665	-1.47784	Baseline down vs Chronic Loading	-0.0313915	13.0905	0.00394171	0.00421555	1
295431	cg09832245		0.00279708	0.00279708	0.794482	-1.25868	Baseline down vs Chronic Loading	-0.00711626	13.0896	0.000202565	0.000216654	1
348705	cg04619381	PRR15	0.00279724	0.00279724	0.75931	-1.31699	Baseline down vs Chronic Loading	-0.011886	13.0894	0.000565108	0.000604423	1
161357	cg02819347	PRLHR	0.00279809	0.00279809	0.760697	-1.31458	Baseline down vs Chronic Loading	-0.0086288	13.0883	0.000297825	0.000318572	1
339489	cg11315621	VMP1	0.0028039	0.0028039	1.13345	1.13345	Baseline up vs Chronic Loading	0.0908628	13.0807	0.0330242	0.0353452	1
267847	cg06480138	UNC45A	0.00280913	0.00280913	1.15596	1.15596	Baseline up vs Chronic Loading	0.0759707	13.0739	0.0230862	0.0247215	1
619426	cg16405050		0.00280927	0.00280927	1.16317	1.16317	Baseline up vs Chronic Loading	0.0901964	13.0737	0.0325415	0.0348472	1
389899	cg04515637	LOC101929586	0.00281023	0.00281023	1.08481	1.08481	Baseline up vs Chronic Loading	0.0352043	13.0725	0.00495736	0.0053091	1
507970	cg20768919		0.0028105	0.0028105	1.07344	1.07344	Baseline up vs Chronic Loading	0.0553067	13.0721	0.0122353	0.0131038	1
376641	cg12114735	TNNI3	0.0028216	0.0028216	0.840259	-1.19011	Baseline down vs Chronic Loading	-0.00597953	13.0577	0.000143019	0.00015334	1
243552	cg24821593	CRAMP1L	0.00282653	0.00282653	1.14885	1.14885	Baseline up vs Chronic Loading	0.107314	13.0514	0.0460653	0.0494134	1
122793	cg26293201	TAPBP	0.00283134	0.00283134	0.631487	-1.58356	Baseline down vs Chronic Loading	-0.013559	13.0452	0.000735387	0.000789212	1
824903	cg15667931		0.00283273	0.00283273	1.04773	1.04773	Baseline up vs Chronic Loading	0.0327066	13.0434	0.00427889	0.0045927	1
119725	cg14036143	HFE2	0.00283499	0.00283499	1.15588	1.15588	Baseline up vs Chronic Loading	0.0417682	13.0405	0.00697833	0.00749178	1
844522	cg25674134	GPR176	0.00283722	0.00283722	0.872237	-1.14648	Baseline down vs Chronic Loading	-0.00440437	13.0376	7.75939e-05	8.33214e-05	1
229962	cg26277641		0.00284011	0.00284011	1.15593	1.15593	Baseline up vs Chronic Loading	0.0911525	13.0339	0.0332351	0.0356985	1
196428	cg04385473	DNAH12	0.00284876	0.00284876	1.15154	1.15154	Baseline up vs Chronic Loading	0.101856	13.0229	0.0414982	0.0446119	1
461635	cg27640988	RNF103	0.00285705	0.00285705	1.0932	1.0932	Baseline up vs Chronic Loading	0.0665285	13.0123	0.0177042	0.019048	1
827896	cg15433996	SLFNL1-AS1	0.00285839	0.00285839	0.760699	-1.31458	Baseline down vs Chronic Loading	-0.136182	13.0106	0.074182	0.0798232	1
859034	cg26512142	KCNQ1	0.00285942	0.00285942	1.1474	1.1474	Baseline up vs Chronic Loading	0.09386	13.0093	0.0352388	0.0379224	1
250906	cg19121242	PKN2	0.0028843	0.0028843	0.809495	-1.23534	Baseline down vs Chronic Loading	-0.00636226	12.9778	0.000161913	0.000174666	1
132775	cg13953403	BAG4	0.00289109	0.00289109	0.474591	-2.10708	Baseline down vs Chronic Loading	-0.0375923	12.9693	0.00565271	0.00610196	1
332078	cg25405284	DNAJC18	0.00289145	0.00289145	0.868304	-1.15167	Baseline down vs Chronic Loading	-0.00461976	12.9688	8.53689e-05	9.21568e-05	1
625353	cg11975999	STARD4-AS1	0.00289807	0.00289807	1.06924	1.06924	Baseline up vs Chronic Loading	0.0544279	12.9605	0.0118496	0.0128	1
141720	cg27246129	DLL1	0.00290373	0.00290373	0.572281	-1.74739	Baseline down vs Chronic Loading	-0.0468873	12.9534	0.00879367	0.00950414	1
45103	cg15174445	ARHGAP27	0.00290479	0.00290479	0.616743	-1.62142	Baseline down vs Chronic Loading	-0.0263058	12.9521	0.00276797	0.00299192	1
19571	cg00469341	ETV1	0.00290498	0.00290498	1.01572	1.01572	Baseline up vs Chronic Loading	0.0147153	12.9519	0.000866162	0.000936256	1
498281	cg15257224	SBNO2	0.00290836	0.00290836	1.17309	1.17309	Baseline up vs Chronic Loading	0.0960495	12.9477	0.036902	0.0399013	1
470592	cg02193806	ACSM3	0.00291049	0.00291049	1.15425	1.15425	Baseline up vs Chronic Loading	0.0589397	12.945	0.0138955	0.015028	1
57259	cg12054521	KIF26B	0.00292049	0.00292049	0.42544	-2.35051	Baseline down vs Chronic Loading	-0.10496	12.9326	0.0440663	0.0477034	1
303830	cg24827032	DPP4	0.00292337	0.00292337	1.15674	1.15674	Baseline up vs Chronic Loading	0.105472	12.929	0.0444977	0.0481838	1
771955	cg22060497	NYX	0.00293106	0.00293106	1.09228	1.09228	Baseline up vs Chronic Loading	0.0545764	12.9195	0.0119143	0.0129108	1
521175	cg09378940	XKR9	0.00293419	0.00293419	1.07676	1.07676	Baseline up vs Chronic Loading	0.0528029	12.9156	0.0111526	0.012089	1
757564	cg00080393	PPCS	0.00293606	0.00293606	1.41983	1.41983	Baseline up vs Chronic Loading	0.115657	12.9133	0.0535065	0.0580092	1
490368	cg10309178	AGAP1	0.00293945	0.00293945	1.13587	1.13587	Baseline up vs Chronic Loading	0.0875287	12.9091	0.0306451	0.0332348	1
807741	cg11706410	USP45	0.00295243	0.00295243	0.955124	-1.04698	Baseline down vs Chronic Loading	-0.031403	12.8932	0.0039446	0.00428323	1
317753	cg23020414	GAB1	0.00295763	0.00295763	0.899362	-1.1119	Baseline down vs Chronic Loading	-0.051821	12.8868	0.0107416	0.0116695	1
484676	cg12579191		0.00296331	0.00296331	1.09928	1.09928	Baseline up vs Chronic Loading	0.0540955	12.8799	0.0117053	0.0127233	1
569037	cg11081826	RPP21	0.00296364	0.00296364	0.87168	-1.14721	Baseline down vs Chronic Loading	-0.00946735	12.8795	0.000358523	0.000389715	1
732196	cg05749138		0.00296517	0.00296517	1.09069	1.09069	Baseline up vs Chronic Loading	0.0704505	12.8776	0.0198531	0.0215835	1
659255	ch.3.2293220R		0.00296658	0.00296658	1.29327	1.29327	Baseline up vs Chronic Loading	0.0840318	12.8759	0.0282453	0.0307113	1
455639	cg02870485		0.00296786	0.00296786	0.826182	-1.21039	Baseline down vs Chronic Loading	-0.00562907	12.8743	0.000126746	0.000137828	1
10572	cg19808841	MKLN1	0.00297359	0.00297359	0.665035	-1.50368	Baseline down vs Chronic Loading	-0.0737233	12.8673	0.0217405	0.0236542	1
20706	cg12457721	FAM86HP	0.00298106	0.00298106	1.20381	1.20381	Baseline up vs Chronic Loading	0.023758	12.8583	0.00225776	0.00245824	1
437535	cg23456279		0.00298117	0.00298117	1.04022	1.04022	Baseline up vs Chronic Loading	0.0327606	12.8581	0.00429304	0.00467428	1
128625	cg03814390		0.00300108	0.00300108	0.777718	-1.28581	Baseline down vs Chronic Loading	-0.0205581	12.8341	0.00169055	0.00184413	1
558248	cg25211348	CHI3L2	0.00300316	0.00300316	1.12344	1.12344	Baseline up vs Chronic Loading	0.0794413	12.8316	0.0252437	0.0275423	1
481252	cg23805664	UNC80	0.00300646	0.00300646	1.02993	1.02993	Baseline up vs Chronic Loading	0.0192199	12.8276	0.00147762	0.00161266	1
245169	cg00605342	SLC25A37	0.00301403	0.00301403	1.07509	1.07509	Baseline up vs Chronic Loading	0.0507498	12.8186	0.0103022	0.0112517	1
733366	cg02916332	HOXA5	0.00301474	0.00301474	0.831031	-1.20332	Baseline down vs Chronic Loading	-0.0112798	12.8177	0.000508937	0.000555881	1
312811	cg24507151		0.00302358	0.00302358	0.966656	-1.03449	Baseline down vs Chronic Loading	-0.0233445	12.8072	0.00217986	0.00238289	1
12754	cg27140058	BANK1	0.00303261	0.00303261	1.91053	1.91053	Baseline up vs Chronic Loading	0.0840404	12.7964	0.0282512	0.0309084	1
575617	cg05199226	FAM65C	0.00303602	0.00303602	1.10607	1.10607	Baseline up vs Chronic Loading	0.0680498	12.7924	0.0185231	0.0202717	1
655654	cg22179055	APBB2	0.00303749	0.00303749	0.82017	-1.21926	Baseline down vs Chronic Loading	-0.0115195	12.7906	0.000530792	0.00058098	1
792159	cg21653097		0.00305493	0.00305493	0.822664	-1.21556	Baseline down vs Chronic Loading	-0.0453831	12.77	0.00823852	0.00903206	1
848355	cg25406865	CPNE7	0.00306273	0.00306273	0.740901	-1.34971	Baseline down vs Chronic Loading	-0.00908013	12.7608	0.000329795	0.000361821	1
443821	cg11097124	TAF4	0.00307307	0.00307307	0.739555	-1.35216	Baseline down vs Chronic Loading	-0.00894321	12.7487	0.000319924	0.000351326	1
144299	cg10922823	CARD9	0.00307352	0.00307352	1.07949	1.07949	Baseline up vs Chronic Loading	0.0431067	12.7482	0.00743275	0.00816263	1
161214	cg18779695	BRPF3	0.00307895	0.00307895	1.12728	1.12728	Baseline up vs Chronic Loading	0.0854125	12.7418	0.0291812	0.0320627	1
177904	cg17226851		0.00309441	0.00309441	1.08644	1.08644	Baseline up vs Chronic Loading	0.0607165	12.7238	0.0147459	0.016225	1
26198	cg20545941	MPPED1	0.003097	0.003097	1.03585	1.03585	Baseline up vs Chronic Loading	0.0313338	12.7208	0.00392722	0.00432214	1
413896	cg00185563		0.003103	0.003103	0.963169	-1.03824	Baseline down vs Chronic Loading	-0.0261655	12.7138	0.00273854	0.00301558	1
92338	cg11188799	MAPK14	0.00311246	0.00311246	1.52709	1.52709	Baseline up vs Chronic Loading	0.0258512	12.7029	0.00267314	0.0029461	1
276712	cg26754581	EIF4E3	0.00312021	0.00312021	1.0826	1.0826	Baseline up vs Chronic Loading	0.06109	12.694	0.014928	0.0164638	1
4864	cg00558215	TTYH1	0.00312601	0.00312601	0.531071	-1.88299	Baseline down vs Chronic Loading	-0.0598162	12.6873	0.0143119	0.0157927	1
66598	cg04131431	LGR6	0.00312657	0.00312657	0.579334	-1.72612	Baseline down vs Chronic Loading	-0.0376114	12.6867	0.00565848	0.00624424	1
463425	cg02317738	C5orf49	0.00312796	0.00312796	1.15415	1.15415	Baseline up vs Chronic Loading	0.0958866	12.6851	0.036777	0.0405892	1
130908	cg09425708	TEAD4	0.00313259	0.00313259	1.73868	1.73868	Baseline up vs Chronic Loading	0.0337487	12.6798	0.0045559	0.00503026	1
223418	cg02973084	TCF25	0.00313417	0.00313417	0.936332	-1.068	Baseline down vs Chronic Loading	-0.0569733	12.678	0.0129838	0.0143377	1
864531	cg13087871	GAB2	0.00313927	0.00313927	0.817177	-1.22372	Baseline down vs Chronic Loading	-0.00562053	12.6721	0.000126362	0.000139602	1
365772	cg21902474		0.00314058	0.00314058	1.12678	1.12678	Baseline up vs Chronic Loading	0.0866886	12.6706	0.0300596	0.0332134	1
848466	cg17446739	AIFM2	0.00314106	0.00314106	1.11403	1.11403	Baseline up vs Chronic Loading	0.0474447	12.6701	0.00900398	0.00994908	1
139144	cg19654586	ATPIF1	0.00314924	0.00314924	0.6779	-1.47514	Baseline down vs Chronic Loading	-0.0275107	12.6608	0.00302735	0.00334758	1
773125	cg04529865	GALNT9	0.00315246	0.00315246	1.17691	1.17691	Baseline up vs Chronic Loading	0.0479912	12.6571	0.00921263	0.0101901	1
496543	cg03915645		0.00315405	0.00315405	0.880422	-1.13582	Baseline down vs Chronic Loading	-0.0517285	12.6553	0.0107034	0.0118407	1
785745	cg06491878	AGBL5	0.00315794	0.00315794	1.21504	1.21504	Baseline up vs Chronic Loading	0.122756	12.6509	0.0602763	0.0667043	1
537559	cg26120960	MAP4	0.00316211	0.00316211	1.11768	1.11768	Baseline up vs Chronic Loading	0.0789432	12.6462	0.0249281	0.0275968	1
754279	cg17292758	PPFIA3	0.00317563	0.00317563	1.20205	1.20205	Baseline up vs Chronic Loading	0.100397	12.6309	0.0403183	0.0446886	1
91686	cg07734975	LOC440028	0.00317629	0.00317629	1.02976	1.02976	Baseline up vs Chronic Loading	0.0273406	12.6301	0.00299003	0.00331433	1
574160	cg07241416	FYB	0.00317747	0.00317747	1.06316	1.06316	Baseline up vs Chronic Loading	0.0429772	12.6288	0.00738816	0.00819034	1
256729	cg09690632	TSPAN10	0.00318179	0.00318179	1.25757	1.25757	Baseline up vs Chronic Loading	0.0480382	12.6239	0.00923068	0.0102369	1
356987	cg06861892	RET	0.0031854	0.0031854	1.06007	1.06007	Baseline up vs Chronic Loading	0.0463252	12.6199	0.00858409	0.00952284	1
436259	cg02720321	LOC105376360	0.00318858	0.00318858	1.1469	1.1469	Baseline up vs Chronic Loading	0.0989942	12.6163	0.0391994	0.0434986	1
185728	cg26192555	LRRTM4	0.00318916	0.00318916	0.961834	-1.03968	Baseline down vs Chronic Loading	-0.0284709	12.6157	0.00324237	0.00359816	1
777565	cg08729690		0.00319311	0.00319311	1.13405	1.13405	Baseline up vs Chronic Loading	0.0559789	12.6112	0.0125345	0.0139149	1
599466	cg19277069		0.00319313	0.00319313	1.10543	1.10543	Baseline up vs Chronic Loading	0.0448551	12.6112	0.00804793	0.00893419	1
334501	cg14208150		0.00319471	0.00319471	1.16576	1.16576	Baseline up vs Chronic Loading	0.0800349	12.6095	0.0256223	0.0284479	1
288191	cg10948070	MIR409	0.00319498	0.00319498	1.09354	1.09354	Baseline up vs Chronic Loading	0.0502503	12.6091	0.0101004	0.0112145	1
106257	cg14952802	PLEKHB2	0.003206	0.003206	1.55486	1.55486	Baseline up vs Chronic Loading	0.0351392	12.5968	0.00493906	0.00548922	1
805070	cg01073918	PRKCZ	0.00320917	0.00320917	1.04905	1.04905	Baseline up vs Chronic Loading	0.0347393	12.5933	0.00482729	0.0053665	1
523304	cg05174618		0.00320922	0.00320922	1.07655	1.07655	Baseline up vs Chronic Loading	0.0406967	12.5932	0.0066249	0.00736495	1
751527	cg20169101	PANX3	0.00321043	0.00321043	1.12318	1.12318	Baseline up vs Chronic Loading	0.0674661	12.5919	0.0182067	0.0202427	1
845050	cg03405983	LYNX1	0.00321293	0.00321293	0.954685	-1.04747	Baseline down vs Chronic Loading	-0.0332417	12.5891	0.00442005	0.00491541	1
225105	cg15209262		0.00321606	0.00321606	1.10863	1.10863	Baseline up vs Chronic Loading	0.0763641	12.5856	0.0233259	0.0259472	1
492215	cg18225991	GSKIP	0.00322144	0.00322144	1.09064	1.09064	Baseline up vs Chronic Loading	0.0725658	12.5797	0.0210632	0.0234413	1
490381	cg15089111	NPAS3	0.00322513	0.00322513	1.07599	1.07599	Baseline up vs Chronic Loading	0.0577921	12.5756	0.0133597	0.014873	1
91216	cg09437479	WWOX	0.00322727	0.00322727	1.1044	1.1044	Baseline up vs Chronic Loading	0.0687561	12.5732	0.0189096	0.0210554	1
227164	cg26196882	SV2A	0.00322741	0.00322741	0.772049	-1.29525	Baseline down vs Chronic Loading	-0.03333	12.5731	0.00444355	0.00494785	1
398774	cg19199932	TJP1	0.0032315	0.0032315	1.08475	1.08475	Baseline up vs Chronic Loading	0.0644134	12.5685	0.0165964	0.0184866	1
329307	cg02630129	NRIP1	0.00323646	0.00323646	1.06138	1.06138	Baseline up vs Chronic Loading	0.0451326	12.5631	0.00814781	0.00907973	1
732633	cg18064103	SNORD91B	0.00323657	0.00323657	1.04201	1.04201	Baseline up vs Chronic Loading	0.0332783	12.5629	0.00442979	0.00493651	1
352754	cg14654912	DNAH3	0.00324004	0.00324004	1.08129	1.08129	Baseline up vs Chronic Loading	0.061726	12.5591	0.0152404	0.0169889	1
164119	cg25921502	C10orf128	0.00324388	0.00324388	1.17372	1.17372	Baseline up vs Chronic Loading	0.0475564	12.5549	0.00904645	0.0100877	1
148139	cg25896754	WRAP53	0.003246	0.003246	0.796721	-1.25514	Baseline down vs Chronic Loading	-0.00686428	12.5526	0.000188473	0.000210206	1
696788	cg11722766	REEP1	0.0032498	0.0032498	1.06932	1.06932	Baseline up vs Chronic Loading	0.0322407	12.5484	0.00415785	0.00463884	1
440116	cg12756238		0.00325503	0.00325503	1.25599	1.25599	Baseline up vs Chronic Loading	0.118005	12.5426	0.0557005	0.0621725	1
458418	cg14419310	RASEF	0.00325846	0.00325846	1.08332	1.08332	Baseline up vs Chronic Loading	0.0363472	12.5389	0.00528449	0.00590026	1
790990	cg14224214	TADA2A	0.00326119	0.00326119	1.17941	1.17941	Baseline up vs Chronic Loading	0.0954575	12.5359	0.0364485	0.0407054	1
567424	cg01757312	SOX1	0.00327426	0.00327426	1.08346	1.08346	Baseline up vs Chronic Loading	0.0637611	12.5217	0.0162619	0.0181819	1
793278	cg12354032	EPHA5	0.00328309	0.00328309	0.787961	-1.2691	Baseline down vs Chronic Loading	-0.00768126	12.5121	0.000236007	0.000264073	1
188973	cg19045956	C2orf47	0.00329063	0.00329063	0.797913	-1.25327	Baseline down vs Chronic Loading	-0.00704074	12.5039	0.000198288	0.000222013	1
170063	cg25304359	MCF2L2	0.00329447	0.00329447	1.08344	1.08344	Baseline up vs Chronic Loading	0.0588474	12.4997	0.013852	0.0155146	1
121296	cg15025647	BCL2L1	0.00329582	0.00329582	1.06772	1.06772	Baseline up vs Chronic Loading	0.0296666	12.4983	0.00352042	0.00394342	1
526909	cg24364144	SERBP1	0.0032966	0.0032966	0.87626	-1.14121	Baseline down vs Chronic Loading	-0.0792046	12.4974	0.0250935	0.0281104	1
16429	cg02793854	CENPT	0.00329679	0.00329679	0.988918	-1.01121	Baseline down vs Chronic Loading	-0.0108579	12.4972	0.000471576	0.000528281	1
484006	cg14770102		0.00330412	0.00330412	0.825826	-1.21091	Baseline down vs Chronic Loading	-0.00703593	12.4893	0.000198017	0.000221969	1
367892	cg26739681		0.00331147	0.00331147	1.05881	1.05881	Baseline up vs Chronic Loading	0.0356939	12.4814	0.00509623	0.00571627	1
821502	cg22457631		0.00331258	0.00331258	1.0925	1.0925	Baseline up vs Chronic Loading	0.0654297	12.4802	0.0171242	0.0192094	1
369343	cg23678288		0.003316	0.003316	1.27943	1.27943	Baseline up vs Chronic Loading	0.0890497	12.4766	0.0317194	0.0355924	1
93041	cg05216888	VPS52	0.00331734	0.00331734	0.726733	-1.37602	Baseline down vs Chronic Loading	-0.0202075	12.4751	0.00163338	0.00183303	1
528770	cg01116966	TCF7	0.00331744	0.00331744	1.05144	1.05144	Baseline up vs Chronic Loading	0.0275817	12.475	0.00304301	0.00341499	1
194921	cg26369558	TNR	0.00332213	0.00332213	1.11011	1.11011	Baseline up vs Chronic Loading	0.0792262	12.47	0.0251072	0.0281877	1
784699	cg16001723	TMEM240	0.00332396	0.00332396	1.20718	1.20718	Baseline up vs Chronic Loading	0.0956965	12.468	0.0366313	0.0411322	1
202512	cg05970033		0.00332399	0.00332399	0.904445	-1.10565	Baseline down vs Chronic Loading	-0.0577348	12.468	0.0133332	0.0149715	1
408914	cg27612019	LOC101929372	0.0033314	0.0033314	1.08526	1.08526	Baseline up vs Chronic Loading	0.0482724	12.4601	0.0093209	0.0104728	1
95122	cg19912337	KLK11	0.00333243	0.00333243	1.05665	1.05665	Baseline up vs Chronic Loading	0.0367146	12.459	0.00539184	0.00605874	1
327037	cg10604836	PHACTR4	0.00333291	0.00333291	1.09725	1.09725	Baseline up vs Chronic Loading	0.0374673	12.4585	0.00561519	0.00630997	1
316032	cg01107903	TBCD	0.00333421	0.00333421	1.22394	1.22394	Baseline up vs Chronic Loading	0.119871	12.4571	0.0574765	0.0645954	1
791674	cg25112747		0.00334459	0.00334459	0.980966	-1.0194	Baseline down vs Chronic Loading	-0.0138953	12.4461	0.000772313	0.00086874	1
765281	cg05223062		0.00334634	0.00334634	1.07162	1.07162	Baseline up vs Chronic Loading	0.0323286	12.4442	0.00418055	0.00470321	1
260358	cg14245952		0.0033594	0.0033594	1.12494	1.12494	Baseline up vs Chronic Loading	0.0763761	12.4304	0.0233332	0.0262796	1
26785	cg04856605	IGBP1	0.00336442	0.00336442	0.656525	-1.52317	Baseline down vs Chronic Loading	-0.0774438	12.4251	0.0239902	0.0270311	1
621322	cg00527514	NTM	0.00336569	0.00336569	1.24626	1.24626	Baseline up vs Chronic Loading	0.113211	12.4237	0.0512672	0.0577719	1
462761	cg26465155		0.00336848	0.00336848	1.27053	1.27053	Baseline up vs Chronic Loading	0.119838	12.4208	0.0574444	0.0647481	1
405038	cg14285412	LOC644189	0.00337046	0.00337046	0.876338	-1.14111	Baseline down vs Chronic Loading	-0.045343	12.4187	0.00822395	0.00927113	1
701274	cg01893321		0.00337411	0.00337411	1.20686	1.20686	Baseline up vs Chronic Loading	0.103057	12.4149	0.0424826	0.0479069	1
857191	cg19688761	PTPRE	0.00338018	0.00338018	1.14847	1.14847	Baseline up vs Chronic Loading	0.0882084	12.4085	0.0311229	0.0351147	1
520264	cg22562335	XAGE5	0.0033807	0.0033807	0.942336	-1.06119	Baseline down vs Chronic Loading	-0.0451594	12.4079	0.00815748	0.00920416	1
549418	cg12972376		0.00339081	0.00339081	0.871723	-1.14715	Baseline down vs Chronic Loading	-0.0974355	12.3974	0.0379747	0.0428838	1
331210	cg25728199		0.00339089	0.00339089	0.763734	-1.30936	Baseline down vs Chronic Loading	-0.00931235	12.3973	0.000346879	0.000391724	1
676533	cg16106732	DNM2	0.00339243	0.00339243	1.23476	1.23476	Baseline up vs Chronic Loading	0.120717	12.3957	0.0582903	0.0658346	1
83498	cg18234561	DHDDS	0.00339675	0.00339675	1.0206	1.0206	Baseline up vs Chronic Loading	0.0191143	12.3911	0.00146143	0.00165118	1
218894	cg06326845	ELMO1	0.00340334	0.00340334	0.761665	-1.31291	Baseline down vs Chronic Loading	-0.0244649	12.3843	0.00239412	0.00270647	1
610830	cg01252998	MTUS1	0.00341476	0.00341476	1.26887	1.26887	Baseline up vs Chronic Loading	0.0883659	12.3724	0.0312342	0.035343	1
211211	cg14096277	MED31	0.00341731	0.00341731	1.12424	1.12424	Baseline up vs Chronic Loading	0.0827104	12.3698	0.027364	0.0309704	1
147386	cg04283868	SPATS2L	0.00342286	0.00342286	1.09128	1.09128	Baseline up vs Chronic Loading	0.0639708	12.364	0.0163691	0.018535	1
425992	cg27381979	HDAC11	0.00342559	0.00342559	1.06204	1.06204	Baseline up vs Chronic Loading	0.0511315	12.3612	0.0104577	0.0118442	1
120591	cg11894654	LOC102723385	0.00342655	0.00342655	0.599684	-1.66754	Baseline down vs Chronic Loading	-0.0710871	12.3602	0.0202135	0.0228952	1
5416	cg04669470	TMEM8A	0.0034293	0.0034293	1.02857	1.02857	Baseline up vs Chronic Loading	0.0255354	12.3574	0.00260822	0.00295492	1
283541	cg25137155	STARD4-AS1	0.00343029	0.00343029	1.1687	1.1687	Baseline up vs Chronic Loading	0.108609	12.3564	0.0471835	0.0534598	1
535133	cg09486407	ANKRD11	0.00343098	0.00343098	0.739636	-1.35202	Baseline down vs Chronic Loading	-0.00970346	12.3557	0.000376628	0.000426752	1
730413	cg11803424	XAF1	0.00343327	0.00343327	1.1465	1.1465	Baseline up vs Chronic Loading	0.0908514	12.3533	0.0330159	0.037417	1
620432	cg04124858	BCAR3	0.00343816	0.00343816	1.17825	1.17825	Baseline up vs Chronic Loading	0.0988377	12.3483	0.0390756	0.0443024	1
831913	cg18432706	SH3KBP1	0.00343851	0.00343851	1.17028	1.17028	Baseline up vs Chronic Loading	0.0939727	12.3479	0.0353235	0.0400496	1
753647	cg09909750	PHKA2	0.00344126	0.00344126	0.880588	-1.1356	Baseline down vs Chronic Loading	-0.0490477	12.3451	0.0096227	0.0109127	1
657023	cg12171098	DUSP10	0.00344468	0.00344468	1.06826	1.06826	Baseline up vs Chronic Loading	0.0316898	12.3415	0.00401697	0.00455676	1
626574	cg23301612	RAX2	0.00345778	0.00345778	0.800869	-1.24864	Baseline down vs Chronic Loading	-0.0067075	12.3281	0.000179962	0.000204367	1
399028	cg03539130	MRPL28	0.00346718	0.00346718	1.10479	1.10479	Baseline up vs Chronic Loading	0.0717151	12.3185	0.0205722	0.0233803	1
410820	cg25145615	C19orf47	0.00347469	0.00347469	1.06637	1.06637	Baseline up vs Chronic Loading	0.0530951	12.3109	0.0112764	0.0128235	1
751134	cg21304488		0.00347678	0.00347678	0.865522	-1.15537	Baseline down vs Chronic Loading	-0.00852802	12.3088	0.000290908	0.000330879	1
770116	cg00612628		0.00348079	0.00348079	1.11455	1.11455	Baseline up vs Chronic Loading	0.0846108	12.3047	0.028636	0.0325813	1
427306	cg15018694	PPIP5K2	0.00348561	0.00348561	1.17083	1.17083	Baseline up vs Chronic Loading	0.102392	12.2998	0.0419362	0.0477329	1
376285	cg26682251		0.00348998	0.00348998	1.1583	1.1583	Baseline up vs Chronic Loading	0.103645	12.2954	0.0429688	0.0489258	1
24304	cg20094999	C8orf59	0.00349051	0.00349051	1.50232	1.50232	Baseline up vs Chronic Loading	0.0175814	12.2949	0.00123642	0.00140789	1
377139	cg24985151		0.00349452	0.00349452	1.06675	1.06675	Baseline up vs Chronic Loading	0.0391617	12.2908	0.00613455	0.00698764	1
116778	cg19530576	SETD3	0.00349827	0.00349827	1.04149	1.04149	Baseline up vs Chronic Loading	0.0232948	12.287	0.00217059	0.0024732	1
629973	cg17081955	EED	0.00350686	0.00350686	1.1848	1.1848	Baseline up vs Chronic Loading	0.0925934	12.2784	0.0342942	0.0391028	1
119794	cg04132177	AGAP1	0.00350697	0.00350697	0.622648	-1.60604	Baseline down vs Chronic Loading	-0.0670298	12.2783	0.017972	0.0204921	1
154186	cg22968241	PMVK	0.003507	0.003507	1.11609	1.11609	Baseline up vs Chronic Loading	0.0593802	12.2782	0.014104	0.0160818	1
288308	cg23403523	SOX5	0.00350751	0.00350751	1.1258	1.1258	Baseline up vs Chronic Loading	0.07803	12.2777	0.0243547	0.0277711	1
86825	cg10504392		0.0035102	0.0035102	0.717809	-1.39313	Baseline down vs Chronic Loading	-0.0245236	12.275	0.00240562	0.00274368	1
339801	cg00636930	ATP6V1C1	0.00351056	0.00351056	0.831812	-1.2022	Baseline down vs Chronic Loading	-0.00655417	12.2747	0.000171828	0.000195981	1
295621	cg03533591		0.00351427	0.00351427	0.955271	-1.04682	Baseline down vs Chronic Loading	-0.0283484	12.2709	0.00321454	0.00366749	1
340370	cg16332435	LOC101927460	0.00351552	0.00351552	1.24548	1.24548	Baseline up vs Chronic Loading	0.117875	12.2697	0.0555785	0.0634164	1
361915	cg20329111	CYB561D2	0.00351791	0.00351791	1.09334	1.09334	Baseline up vs Chronic Loading	0.0551141	12.2673	0.0121502	0.0138664	1
749492	cg24569746	NHSL2	0.00351899	0.00351899	0.90891	-1.10022	Baseline down vs Chronic Loading	-0.0681536	12.2662	0.0185797	0.0212059	1
69950	cg20691101	IDUA	0.0035197	0.0035197	0.665691	-1.5022	Baseline down vs Chronic Loading	-0.0755614	12.2655	0.0228381	0.0260677	1
778897	cg25714649	LOC283177	0.0035198	0.0035198	1.16417	1.16417	Baseline up vs Chronic Loading	0.0850363	12.2654	0.0289247	0.0330153	1
236209	cg12377483	AIMP2	0.00352047	0.00352047	1.11017	1.11017	Baseline up vs Chronic Loading	0.0489471	12.2647	0.00958326	0.0109392	1
156663	cg06414095		0.00352138	0.00352138	0.933372	-1.07138	Baseline down vs Chronic Loading	-0.0524357	12.2638	0.010998	0.012555	1
464787	cg04926619	ANGPTL6	0.00352618	0.00352618	1.20931	1.20931	Baseline up vs Chronic Loading	0.11905	12.259	0.0566913	0.0647425	1
834122	cg01954101		0.00353373	0.00353373	1.23122	1.23122	Baseline up vs Chronic Loading	0.127476	12.2515	0.0650007	0.0742776	1
51391	cg09844079	ZBTB44	0.00353842	0.00353842	0.622816	-1.60561	Baseline down vs Chronic Loading	-0.0193438	12.2468	0.00149672	0.00171099	1
526768	cg01777678	PRDM16	0.00353957	0.00353957	1.30375	1.30375	Baseline up vs Chronic Loading	0.110034	12.2457	0.0484301	0.0553683	1
174006	cg13430960	CTDSPL	0.0035427	0.0035427	0.934082	-1.07057	Baseline down vs Chronic Loading	-0.0550713	12.2425	0.0121314	0.0138729	1
841105	cg08259931	ITGA9	0.00354352	0.00354352	1.08636	1.08636	Baseline up vs Chronic Loading	0.0590855	12.2417	0.0139644	0.0159701	1
105854	cg01985781	RBBP7	0.00354829	0.00354829	0.680404	-1.46971	Baseline down vs Chronic Loading	-0.0138476	12.237	0.000767025	0.000877532	1
110946	cg05472874	SULT4A1	0.00356191	0.00356191	1.41349	1.41349	Baseline up vs Chronic Loading	0.0296691	12.2235	0.00352102	0.00403274	1
375582	cg20682073	WWTR1	0.00358628	0.00358628	1.04028	1.04028	Baseline up vs Chronic Loading	0.0272571	12.1995	0.0029718	0.0034104	1
367350	cg23021059	KRT73	0.00359411	0.00359411	0.799598	-1.25063	Baseline down vs Chronic Loading	-0.0100807	12.1919	0.000406483	0.000466766	1
584824	cg13687039	PAQR9	0.00359655	0.00359655	1.22868	1.22868	Baseline up vs Chronic Loading	0.115087	12.1895	0.0529802	0.0608494	1
278769	cg02116058		0.0035982	0.0035982	1.1593	1.1593	Baseline up vs Chronic Loading	0.0980322	12.1879	0.0384412	0.0441568	1
65114	cg26445041	RAB6A	0.00360104	0.00360104	1.01879	1.01879	Baseline up vs Chronic Loading	0.0175927	12.1851	0.00123801	0.0014224	1
435057	cg08795752	ADAMTS13	0.00360203	0.00360203	0.965794	-1.03542	Baseline down vs Chronic Loading	-0.0258336	12.1841	0.0026695	0.00306735	1
767771	cg24481376		0.00360513	0.00360513	1.06114	1.06114	Baseline up vs Chronic Loading	0.0388444	12.1811	0.00603556	0.00693679	1
610757	cg26464482	KIAA1429	0.00360881	0.00360881	1.1113	1.1113	Baseline up vs Chronic Loading	0.0806394	12.1775	0.0260109	0.0299036	1
773284	cg26458557	IQSEC3	0.00361617	0.00361617	0.814641	-1.22754	Baseline down vs Chronic Loading	-0.00405973	12.1704	6.59256e-05	7.58364e-05	1
136027	cg05972047	ANGPTL5	0.00362228	0.00362228	1.49356	1.49356	Baseline up vs Chronic Loading	0.0213033	12.1644	0.00181532	0.00208924	1
66846	cg17245614	BCAR1	0.00362894	0.00362894	0.738058	-1.35491	Baseline down vs Chronic Loading	-0.0561469	12.158	0.0126099	0.0145203	1
569819	cg21899461	STK39	0.0036446	0.0036446	1.36442	1.36442	Baseline up vs Chronic Loading	0.151101	12.1429	0.0913261	0.105293	1
200211	cg11158430	UTS2B	0.00364809	0.00364809	1.12613	1.12613	Baseline up vs Chronic Loading	0.0916036	12.1395	0.0335649	0.0387089	1
729146	cg18733539		0.00365803	0.00365803	0.778569	-1.28441	Baseline down vs Chronic Loading	-0.00568285	12.13	0.000129179	0.000149093	1
18339	cg17268574	BSN-AS2	0.00366814	0.00366814	1.09199	1.09199	Baseline up vs Chronic Loading	0.030992	12.1203	0.00384202	0.00443785	1
559754	cg25455659	KCNG3	0.00367268	0.00367268	0.816803	-1.22428	Baseline down vs Chronic Loading	-0.00842016	12.116	0.000283596	0.000327694	1
809068	cg03862987	G3BP2	0.00367465	0.00367465	0.957239	-1.04467	Baseline down vs Chronic Loading	-0.0350678	12.1141	0.00491899	0.00568476	1
698971	cg21510348		0.00367626	0.00367626	0.952852	-1.04948	Baseline down vs Chronic Loading	-0.0332483	12.1126	0.0044218	0.00511081	1
461300	cg06197074	TTC39A	0.00367789	0.00367789	1.09048	1.09048	Baseline up vs Chronic Loading	0.0679553	12.111	0.0184717	0.0213527	1
216398	cg12580072	CWC15	0.00368984	0.00368984	0.772233	-1.29495	Baseline down vs Chronic Loading	-0.0655356	12.0997	0.0171797	0.0198778	1
154128	cg04849574	TMEM246	0.00368985	0.00368985	1.16189	1.16189	Baseline up vs Chronic Loading	0.0946605	12.0997	0.0358424	0.0414717	1
117028	cg08754124		0.00369073	0.00369073	0.710605	-1.40725	Baseline down vs Chronic Loading	-0.016431	12.0988	0.00107991	0.0012496	1
803966	cg05941610	DYTN	0.00369274	0.00369274	0.784424	-1.27482	Baseline down vs Chronic Loading	-0.00597616	12.0969	0.000142858	0.000165332	1
398221	cg09646760		0.00369306	0.00369306	1.05315	1.05315	Baseline up vs Chronic Loading	0.0326863	12.0966	0.00427358	0.00494602	1
781168	cg07498415		0.00369596	0.00369596	1.06303	1.06303	Baseline up vs Chronic Loading	0.0419085	12.0939	0.0070253	0.00813255	1
846051	cg15566919	MBP	0.00369685	0.00369685	1.20136	1.20136	Baseline up vs Chronic Loading	0.0945692	12.0931	0.0357733	0.0414144	1
67470	cg04792227		0.00370042	0.00370042	0.784479	-1.27473	Baseline down vs Chronic Loading	-0.0367175	12.0897	0.00539271	0.00624483	1
256909	cg17521050		0.00370328	0.00370328	1.15186	1.15186	Baseline up vs Chronic Loading	0.0534077	12.087	0.0114095	0.0132154	1
604358	cg25374714	SVOP	0.00370568	0.00370568	0.914076	-1.094	Baseline down vs Chronic Loading	-0.0645911	12.0847	0.0166881	0.0193329	1
56189	cg09126090	C1orf233	0.00370913	0.00370913	1.02575	1.02575	Baseline up vs Chronic Loading	0.0232734	12.0814	0.0021666	0.00251067	1
482818	cg15709605	IARS2	0.00371069	0.00371069	1.08911	1.08911	Baseline up vs Chronic Loading	0.0648316	12.08	0.0168125	0.0194848	1
692209	cg05837666	MIR3960	0.00371938	0.00371938	1.14145	1.14145	Baseline up vs Chronic Loading	0.0719237	12.0718	0.0206921	0.0239972	1
836583	cg25087553	ACAD11	0.00372163	0.00372163	1.11263	1.11263	Baseline up vs Chronic Loading	0.0847683	12.0697	0.0287427	0.0333395	1
26679	cg03212797	SLC36A1	0.00372533	0.00372533	1.01035	1.01035	Baseline up vs Chronic Loading	0.00988825	12.0662	0.00039111	0.000453791	1
349047	cg04473452	CLYBL	0.00372538	0.00372538	1.17957	1.17957	Baseline up vs Chronic Loading	0.098812	12.0662	0.0390553	0.0453146	1
317001	cg01791726		0.00372757	0.00372757	1.12318	1.12318	Baseline up vs Chronic Loading	0.0821218	12.0641	0.026976	0.0313047	1
394569	cg03359145	BAP1	0.00373094	0.00373094	0.800119	-1.24981	Baseline down vs Chronic Loading	-0.0218234	12.061	0.00190504	0.00221131	1
4418	cg00771642		0.00373339	0.00373339	0.547121	-1.82775	Baseline down vs Chronic Loading	-0.0422738	12.0587	0.00714829	0.0082991	1
42724	cg01570551	FAM221A	0.00373487	0.00373487	1.79618	1.79618	Baseline up vs Chronic Loading	0.0399293	12.0573	0.0063774	0.00740495	1
234599	cg24644712	MYLK-AS1	0.00374652	0.00374652	1.10432	1.10432	Baseline up vs Chronic Loading	0.0466544	12.0464	0.00870654	0.0101185	1
311259	cg06196172	FUCA2	0.00374707	0.00374707	1.08871	1.08871	Baseline up vs Chronic Loading	0.0630472	12.0459	0.0158998	0.0184791	1
519660	cg25755575	ESRRG	0.00374796	0.00374796	1.13526	1.13526	Baseline up vs Chronic Loading	0.0859412	12.0451	0.0295435	0.0343385	1
109453	cg16401529	PABPC5	0.00374813	0.00374813	0.682143	-1.46597	Baseline down vs Chronic Loading	-0.0346654	12.0449	0.00480675	0.00558697	1
50880	cg26469613	LINC01237	0.00375189	0.00375189	1.14972	1.14972	Baseline up vs Chronic Loading	0.0793149	12.0414	0.0251634	0.0292564	1
96143	cg15443202		0.00375933	0.00375933	0.619373	-1.61454	Baseline down vs Chronic Loading	-0.0557386	12.0345	0.0124271	0.0144568	1
713622	ch.8.104563527R		0.00376415	0.00376415	0.790718	-1.26467	Baseline down vs Chronic Loading	-0.00761951	12.03	0.000232228	0.000270257	1
845342	cg24818111	PRKG1-AS1	0.00376623	0.00376623	1.09089	1.09089	Baseline up vs Chronic Loading	0.0648385	12.0281	0.0168161	0.019573	1
96637	cg04864609	CBX1	0.00376801	0.00376801	0.617387	-1.61973	Baseline down vs Chronic Loading	-0.0430294	12.0264	0.00740612	0.00862148	1
9970	cg03979241	DMTN	0.0037696	0.0037696	1.10645	1.10645	Baseline up vs Chronic Loading	0.058895	12.025	0.0138745	0.0161533	1
608599	cg16085737	SORCS2	0.00377053	0.00377053	1.05648	1.05648	Baseline up vs Chronic Loading	0.0456282	12.0241	0.00832772	0.0096962	1
802137	cg27622586	ADCY9	0.00377184	0.00377184	1.07481	1.07481	Baseline up vs Chronic Loading	0.0577058	12.0229	0.0133198	0.0155102	1
293364	cg13115517		0.00377225	0.00377225	1.10469	1.10469	Baseline up vs Chronic Loading	0.0721373	12.0225	0.0208152	0.0242389	1
639666	cg07931221	ATRNL1	0.00377682	0.00377682	0.970951	-1.02992	Baseline down vs Chronic Loading	-0.0207326	12.0183	0.00171936	0.00200287	1
123868	cg19237294	CELF4	0.00378248	0.00378248	1.01907	1.01907	Baseline up vs Chronic Loading	0.0168965	12.0131	0.00114196	0.00133084	1
795235	cg20433858	OR2L13	0.00378616	0.00378616	0.964239	-1.03709	Baseline down vs Chronic Loading	-0.027041	12.0097	0.00292486	0.00340959	1
574136	cg04128967		0.00379559	0.00379559	0.957502	-1.04438	Baseline down vs Chronic Loading	-0.0302827	12.001	0.00366816	0.00427916	1
559262	cg04464523	PARP11	0.00380467	0.00380467	1.11257	1.11257	Baseline up vs Chronic Loading	0.0718534	11.9927	0.0206516	0.0241083	1
623128	cg16003075	ATF6	0.00380718	0.00380718	0.92817	-1.07739	Baseline down vs Chronic Loading	-0.0354777	11.9904	0.00503466	0.00587848	1
109459	cg11919138	ATP5E	0.00380754	0.00380754	1.21856	1.21856	Baseline up vs Chronic Loading	0.0604679	11.9901	0.0146255	0.0170772	1
399465	cg16909149	UBE3D	0.00381184	0.00381184	0.967357	-1.03374	Baseline down vs Chronic Loading	-0.0255887	11.9861	0.00261912	0.00305918	1
572958	cg07731144	ODF3L2	0.00381787	0.00381787	1.1135	1.1135	Baseline up vs Chronic Loading	0.0553426	11.9806	0.0122512	0.0143162	1
415343	cg17362066		0.00382117	0.00382117	0.875338	-1.14242	Baseline down vs Chronic Loading	-0.0489683	11.9776	0.00959157	0.0112111	1
465776	cg00813765	CT45A7	0.00382355	0.00382355	1.15076	1.15076	Baseline up vs Chronic Loading	0.0953139	11.9754	0.0363389	0.0424823	1
791970	cg19102271	C9orf40	0.00382495	0.00382495	0.88881	-1.1251	Baseline down vs Chronic Loading	-0.0364841	11.9742	0.00532435	0.00622514	1
434644	cg00876332	BCORP1	0.00382807	0.00382807	1.15842	1.15842	Baseline up vs Chronic Loading	0.0881967	11.9713	0.0311147	0.0363874	1
33662	cg15075293		0.00383338	0.00383338	0.804999	-1.24224	Baseline down vs Chronic Loading	-0.0207065	11.9665	0.00171503	0.00200647	1
392766	cg19532942	FLJ22447	0.0038376	0.0038376	0.926645	-1.07916	Baseline down vs Chronic Loading	-0.0603814	11.9627	0.0145836	0.0170673	1
351766	cg25774020	FAM174A	0.0038691	0.0038691	0.951741	-1.05071	Baseline down vs Chronic Loading	-0.0268242	11.9343	0.00287816	0.00337635	1
508053	cg02902546	HEATR3	0.00387045	0.00387045	1.11495	1.11495	Baseline up vs Chronic Loading	0.0454031	11.933	0.00824576	0.00967403	1
99832	cg21642103	TNXB	0.00387109	0.00387109	1.57662	1.57662	Baseline up vs Chronic Loading	0.0280494	11.9325	0.00314708	0.00369238	1
479676	cg02689825	PCNA	0.00387627	0.00387627	1.37705	1.37705	Baseline up vs Chronic Loading	0.0930876	11.9278	0.0346612	0.0406828	1
755956	cg02058715		0.00387703	0.00387703	1.07342	1.07342	Baseline up vs Chronic Loading	0.0530949	11.9271	0.0112763	0.013236	1
430435	cg11892177	TACC2	0.00387941	0.00387941	0.881492	-1.13444	Baseline down vs Chronic Loading	-0.0224294	11.925	0.00201232	0.00236247	1
315137	cg09037026	PACS1	0.00387943	0.00387943	0.780627	-1.28102	Baseline down vs Chronic Loading	-0.0057596	11.925	0.000132692	0.000155781	1
511774	cg19386228		0.00388016	0.00388016	1.13238	1.13238	Baseline up vs Chronic Loading	0.0891785	11.9243	0.0318113	0.0373486	1
410549	cg19748582	TLDC1	0.00388114	0.00388114	0.965047	-1.03622	Baseline down vs Chronic Loading	-0.0266343	11.9235	0.00283755	0.00333173	1
307942	cg19584027		0.00388534	0.00388534	0.938433	-1.06561	Baseline down vs Chronic Loading	-0.0359572	11.9197	0.00517167	0.00607425	1
198838	cg12598049		0.00391315	0.00391315	0.857591	-1.16606	Baseline down vs Chronic Loading	-0.0296551	11.895	0.00351771	0.00414023	1
767805	cg13518533		0.00393097	0.00393097	1.11772	1.11772	Baseline up vs Chronic Loading	0.07087	11.8792	0.0200902	0.023677	1
511746	cg25593309	LOC389602	0.00393227	0.00393227	1.05962	1.05962	Baseline up vs Chronic Loading	0.0418581	11.878	0.00700841	0.00826043	1
288399	cg25078755		0.00393791	0.00393791	1.10736	1.10736	Baseline up vs Chronic Loading	0.0749663	11.8731	0.0224798	0.0265068	1
153444	cg05285788	APBB2	0.0039416	0.0039416	0.87875	-1.13798	Baseline down vs Chronic Loading	-0.0741629	11.8698	0.0220005	0.0259487	1
776496	cg14617592	MED27	0.00394444	0.00394444	1.11634	1.11634	Baseline up vs Chronic Loading	0.0757426	11.8673	0.0229478	0.0270717	1
842534	cg27228211	TAX1BP1	0.00395093	0.00395093	1.07239	1.07239	Baseline up vs Chronic Loading	0.0501035	11.8616	0.0100414	0.0118516	1
339896	cg18121989		0.0039515	0.0039515	1.0937	1.0937	Baseline up vs Chronic Loading	0.0697971	11.8611	0.0194865	0.0230004	1
75129	cg07469949	BABAM1	0.00395158	0.00395158	0.71584	-1.39696	Baseline down vs Chronic Loading	-0.0471904	11.8611	0.00890772	0.0105141	1
636015	cg01371473	NUP133	0.003953	0.003953	1.04512	1.04512	Baseline up vs Chronic Loading	0.0389124	11.8598	0.00605671	0.00714967	1
671621	cg16720242	IPP	0.00395737	0.00395737	0.757053	-1.32091	Baseline down vs Chronic Loading	-0.00711935	11.856	0.000202741	0.000239403	1
698519	cg15914688	TGFA-IT1	0.00396021	0.00396021	1.09146	1.09146	Baseline up vs Chronic Loading	0.0407969	11.8535	0.00665755	0.00786313	1
798047	cg20666186	PIAS4	0.00396206	0.00396206	0.952091	-1.05032	Baseline down vs Chronic Loading	-0.0286153	11.8519	0.00327535	0.00386899	1
112306	cg06177106	CEP131	0.00396217	0.00396217	1.43358	1.43358	Baseline up vs Chronic Loading	0.0436674	11.8518	0.00762735	0.00900985	1
247755	cg26550210	LOXHD1	0.00396652	0.00396652	1.15763	1.15763	Baseline up vs Chronic Loading	0.110787	11.848	0.049095	0.0580123	1
249381	cg20774846	DPYS	0.00396976	0.00396976	1.08866	1.08866	Baseline up vs Chronic Loading	0.0606455	11.8452	0.0147115	0.0173878	1
213496	cg16274221	OR2T1	0.00397354	0.00397354	1.18471	1.18471	Baseline up vs Chronic Loading	0.109599	11.8419	0.0480477	0.0568041	1
581080	cg12856612	SREBF2	0.00397531	0.00397531	1.10894	1.10894	Baseline up vs Chronic Loading	0.0685029	11.8403	0.0187706	0.0221943	1
653829	cg22753057	ADCY5	0.00398292	0.00398292	0.856309	-1.1678	Baseline down vs Chronic Loading	-0.0743496	11.8337	0.0221114	0.0261591	1
524774	cg02008175	NDUFB4	0.0039905	0.0039905	1.19594	1.19594	Baseline up vs Chronic Loading	0.112561	11.8271	0.0506795	0.0599903	1
696919	cg17181119	IRAK3	0.00399454	0.00399454	0.757543	-1.32006	Baseline down vs Chronic Loading	-0.0190391	11.8237	0.00144995	0.00171684	1
532131	cg14941029	PLCZ1	0.00399562	0.00399562	1.09201	1.09201	Baseline up vs Chronic Loading	0.0619054	11.8227	0.0153291	0.0181522	1
513257	cg21539907	SLC45A4	0.00399588	0.00399588	0.817165	-1.22374	Baseline down vs Chronic Loading	-0.00584324	11.8225	0.000136574	0.000161729	1
114290	cg11439068	PAK4	0.00399834	0.00399834	1.13893	1.13893	Baseline up vs Chronic Loading	0.0439112	11.8204	0.00771276	0.00913496	1
126548	cg18677996		0.00400103	0.00400103	1.01854	1.01854	Baseline up vs Chronic Loading	0.016736	11.818	0.00112037	0.00132723	1
655109	cg25010876	PCNXL2	0.00400582	0.00400582	1.24074	1.24074	Baseline up vs Chronic Loading	0.0498863	11.8139	0.00995458	0.0117966	1
149686	cg22897878		0.00401492	0.00401492	1.04273	1.04273	Baseline up vs Chronic Loading	0.0355237	11.8061	0.00504773	0.00598576	1
334768	cg26222731	CGNL1	0.00401533	0.00401533	0.761731	-1.3128	Baseline down vs Chronic Loading	-0.00580505	11.8057	0.000134795	0.000159848	1
436475	cg02629604		0.00401592	0.00401592	0.949844	-1.0528	Baseline down vs Chronic Loading	-0.0405619	11.8052	0.00658106	0.0078046	1
401433	cg04145765	TRIM55	0.00401626	0.00401626	0.85548	-1.16894	Baseline down vs Chronic Loading	-0.0176777	11.8049	0.00125001	0.00148245	1
805430	cg20148389	LINC00598	0.0040318	0.0040318	1.10194	1.10194	Baseline up vs Chronic Loading	0.0802438	11.7916	0.0257563	0.0305802	1
479348	cg21398541	GRB14	0.00403948	0.00403948	1.17095	1.17095	Baseline up vs Chronic Loading	0.10532	11.785	0.0443692	0.0527084	1
111586	cg27659505	MYADML2	0.00404066	0.00404066	0.73098	-1.36803	Baseline down vs Chronic Loading	-0.025433	11.784	0.00258736	0.00307391	1
737954	cg03505817	BTBD7	0.00404387	0.00404387	0.813555	-1.22917	Baseline down vs Chronic Loading	-0.136187	11.7812	0.0741872	0.0881588	1
9460	cg22927957	STAMBP	0.00404682	0.00404682	1.70499	1.70499	Baseline up vs Chronic Loading	0.118887	11.7787	0.0565365	0.0671984	1
547505	cg27432242	GGCX	0.00404696	0.00404696	1.11899	1.11899	Baseline up vs Chronic Loading	0.073882	11.7786	0.0218342	0.025952	1
806027	cg11523221	BACH2	0.00404805	0.00404805	1.08499	1.08499	Baseline up vs Chronic Loading	0.06707	11.7777	0.0179935	0.0213887	1
216219	cg22161674		0.00405037	0.00405037	0.885914	-1.12878	Baseline down vs Chronic Loading	-0.0422574	11.7757	0.00714275	0.00849194	1
786510	cg02943501	FBXW4	0.00405245	0.00405245	0.767902	-1.30225	Baseline down vs Chronic Loading	-0.00569952	11.7739	0.000129938	0.000154505	1
279298	cg18879492	FTSJ2	0.00405777	0.00405777	1.11517	1.11517	Baseline up vs Chronic Loading	0.0710031	11.7694	0.0201657	0.0239877	1
516639	cg20035418		0.00405781	0.00405781	0.942173	-1.06138	Baseline down vs Chronic Loading	-0.0437991	11.7694	0.00767344	0.00912778	1
40106	cg20847090	ASAP3	0.00405983	0.00405983	1.04827	1.04827	Baseline up vs Chronic Loading	0.0379189	11.7677	0.00575138	0.00684242	1
229693	cg08485209	LOC100507391	0.00406352	0.00406352	1.06394	1.06394	Baseline up vs Chronic Loading	0.0533998	11.7645	0.0114062	0.0135736	1
5336	cg22259293	PLEC	0.00406445	0.00406445	0.81169	-1.232	Baseline down vs Chronic Loading	-0.0248192	11.7637	0.00246397	0.00293237	1
111220	cg03422579	ECEL1	0.00407348	0.00407348	0.638385	-1.56645	Baseline down vs Chronic Loading	-0.0272233	11.7561	0.00296443	0.00353027	1
725571	cg06619301		0.00407518	0.00407518	1.04431	1.04431	Baseline up vs Chronic Loading	0.0356826	11.7546	0.00509298	0.00606584	1
286283	cg01566198	CNTN4	0.00408373	0.00408373	1.18463	1.18463	Baseline up vs Chronic Loading	0.0252305	11.7474	0.00254632	0.00303458	1
762458	cg00366778		0.00408904	0.00408904	1.09036	1.09036	Baseline up vs Chronic Loading	0.065121	11.7429	0.016963	0.0202234	1
822277	cg14910175		0.00409085	0.00409085	0.956444	-1.04554	Baseline down vs Chronic Loading	-0.0290193	11.7414	0.00336849	0.00401645	1
632167	cg21811911	TBC1D16	0.0040917	0.0040917	1.21619	1.21619	Baseline up vs Chronic Loading	0.114106	11.7407	0.0520803	0.0621024	1
859146	cg08662964	SPTBN1	0.00409476	0.00409476	1.17935	1.17935	Baseline up vs Chronic Loading	0.00793962	11.7381	0.00025215	0.000300738	1
221087	cg18788940	HTATIP2	0.00409797	0.00409797	1.0965	1.0965	Baseline up vs Chronic Loading	0.0732395	11.7354	0.0214561	0.0255965	1
786313	cg02585811		0.00411228	0.00411228	1.09772	1.09772	Baseline up vs Chronic Loading	0.0752104	11.7234	0.0226264	0.0270203	1
324862	cg00817628		0.00411369	0.00411369	0.774071	-1.29187	Baseline down vs Chronic Loading	-0.113411	11.7222	0.0514483	0.0614454	1
150169	cg12162742	RANBP3	0.00411369	0.00411369	1.09353	1.09353	Baseline up vs Chronic Loading	0.0699397	11.7222	0.0195662	0.0233682	1
231974	cg05314961	AGPAT3	0.00411526	0.00411526	1.08102	1.08102	Baseline up vs Chronic Loading	0.0606722	11.7209	0.0147244	0.0175876	1
190765	cg16153388	ERICH1-AS1	0.00411735	0.00411735	1.2011	1.2011	Baseline up vs Chronic Loading	0.0341197	11.7192	0.00465661	0.0055629	1
313542	ch.3.2661134R		0.00411885	0.00411885	1.15332	1.15332	Baseline up vs Chronic Loading	0.0848433	11.7179	0.0287936	0.0344012	1
797245	cg06862707	PMS1	0.0041194	0.0041194	0.953521	-1.04874	Baseline down vs Chronic Loading	-0.0221782	11.7175	0.0019675	0.00235076	1
463092	cg05455971	DLGAP2	0.00412063	0.00412063	1.35262	1.35262	Baseline up vs Chronic Loading	0.0720096	11.7164	0.0207416	0.0247842	1
129462	cg04079722	ZNF764	0.00412128	0.00412128	0.642079	-1.55744	Baseline down vs Chronic Loading	-0.0181045	11.7159	0.00131109	0.0015667	1
446586	cg24323169	NUP133	0.00412458	0.00412458	1.06662	1.06662	Baseline up vs Chronic Loading	0.0506187	11.7131	0.010249	0.01225	1
297823	cg19885539	SNTG2	0.00413002	0.00413002	1.18382	1.18382	Baseline up vs Chronic Loading	0.10082	11.7086	0.040659	0.0486161	1
684984	ch.7.83698262R		0.0041333	0.0041333	1.21873	1.21873	Baseline up vs Chronic Loading	0.0829412	11.7059	0.0275169	0.0329098	1
768892	cg25745119	SH3RF1	0.00414142	0.00414142	0.946833	-1.05615	Baseline down vs Chronic Loading	-0.0381872	11.6991	0.00583306	0.00698026	1
375914	cg18166150	PFKP	0.00414152	0.00414152	0.713612	-1.40132	Baseline down vs Chronic Loading	-0.0150732	11.699	0.000908803	0.00108755	1
97493	cg20090731	HOXD-AS2	0.00414286	0.00414286	0.708129	-1.41217	Baseline down vs Chronic Loading	-0.0214576	11.6979	0.00184171	0.00220414	1
607530	cg06071490	NSD1	0.00414351	0.00414351	0.934425	-1.07018	Baseline down vs Chronic Loading	-0.0435303	11.6974	0.00757955	0.00907159	1
791961	cg12888878	RNF207	0.00415153	0.00415153	1.09461	1.09461	Baseline up vs Chronic Loading	0.0697149	11.6907	0.0194407	0.0232808	1
592413	cg21876565		0.00415302	0.00415302	1.27633	1.27633	Baseline up vs Chronic Loading	0.0741318	11.6895	0.0219821	0.026327	1
600125	cg10682299	PITX2	0.00415603	0.00415603	0.947048	-1.05591	Baseline down vs Chronic Loading	-0.0398869	11.687	0.00636385	0.00762334	1
769476	cg24235466	PYGM	0.00415803	0.00415803	1.12116	1.12116	Baseline up vs Chronic Loading	0.034937	11.6853	0.00488238	0.00584949	1
136203	cg23940467	GNL1	0.00415805	0.00415805	0.631128	-1.58446	Baseline down vs Chronic Loading	-0.0453627	11.6853	0.00823109	0.00986153	1
43385	cg16228688	LOC101928069	0.00415826	0.00415826	0.583822	-1.71285	Baseline down vs Chronic Loading	-0.0181356	11.6852	0.00131559	0.00157622	1
807702	cg04228945		0.00415909	0.00415909	0.868712	-1.15113	Baseline down vs Chronic Loading	-0.03698	11.6845	0.00547009	0.0065541	1
377394	cg02212626		0.00415991	0.00415991	1.0518	1.0518	Baseline up vs Chronic Loading	0.0336632	11.6838	0.00453283	0.00543142	1
412427	cg01893695		0.00416276	0.00416276	1.18795	1.18795	Baseline up vs Chronic Loading	0.0556733	11.6814	0.0123981	0.0148589	1
46390	cg20646359		0.00416651	0.00416651	1.01146	1.01146	Baseline up vs Chronic Loading	0.0109591	11.6783	0.000480405	0.000575909	1
91284	cg00759619	ZNFX1	0.004171	0.004171	0.568884	-1.75783	Baseline down vs Chronic Loading	-0.027082	11.6746	0.00293373	0.00351807	1
26111	cg05472420		0.00417307	0.00417307	1.23503	1.23503	Baseline up vs Chronic Loading	0.0514959	11.6729	0.0106073	0.0127219	1
204688	cg08943116		0.00417547	0.00417547	0.928683	-1.07679	Baseline down vs Chronic Loading	-0.0579779	11.671	0.0134458	0.016129	1
785853	cg04300687		0.00417853	0.00417853	0.811005	-1.23304	Baseline down vs Chronic Loading	-0.00499323	11.6684	9.97292e-05	0.000119657	1
762429	cg04414245		0.00417994	0.00417994	0.689541	-1.45024	Baseline down vs Chronic Loading	-0.00942921	11.6673	0.00035564	0.000426746	1
383127	cg17633074	GTF2H4	0.00418086	0.00418086	1.13232	1.13232	Baseline up vs Chronic Loading	0.080503	11.6665	0.0259229	0.0311079	1
415779	cg16953186	KSR2	0.00418172	0.00418172	0.895079	-1.11722	Baseline down vs Chronic Loading	-0.080639	11.6658	0.0260106	0.0312149	1
816040	cg08738600	EEFSEC	0.00418531	0.00418531	1.12926	1.12926	Baseline up vs Chronic Loading	0.0828147	11.6629	0.0274331	0.0329304	1
126327	cg03983639		0.00418975	0.00418975	0.655985	-1.52443	Baseline down vs Chronic Loading	-0.0273738	11.6592	0.0029973	0.00359905	1
96757	cg04058100	ABCA3	0.00419024	0.00419024	0.664432	-1.50504	Baseline down vs Chronic Loading	-0.0151385	11.6588	0.000916701	0.00110078	1
52660	cg06382244	FXR1	0.00419467	0.00419467	0.5791	-1.72682	Baseline down vs Chronic Loading	-0.0757793	11.6552	0.02297	0.0275911	1
719997	cg12187394	LINC00403	0.0041985	0.0041985	1.07687	1.07687	Baseline up vs Chronic Loading	0.0488638	11.6521	0.00955068	0.0114752	1
768667	cg22513480		0.00420065	0.00420065	1.09189	1.09189	Baseline up vs Chronic Loading	0.0724454	11.6503	0.0209934	0.0252274	1
117245	cg14699895	FAM151B	0.00420929	0.00420929	0.376989	-2.6526	Baseline down vs Chronic Loading	-0.050725	11.6433	0.0102921	0.0123753	1
483509	cg07920568		0.00421005	0.00421005	1.09954	1.09954	Baseline up vs Chronic Loading	0.0722896	11.6427	0.0209031	0.0251355	1
311710	cg14714225		0.00421878	0.00421878	0.788006	-1.26903	Baseline down vs Chronic Loading	-0.0594524	11.6355	0.0141384	0.0170114	1
244443	cg14188519		0.00422078	0.00422078	1.33409	1.33409	Baseline up vs Chronic Loading	0.114829	11.6339	0.0527431	0.0634699	1
678274	cg22671388		0.00422279	0.00422279	1.04741	1.04741	Baseline up vs Chronic Loading	0.0345516	11.6323	0.00477525	0.00574723	1
51323	cg14482811	LCN8	0.00423	0.00423	1.02141	1.02141	Baseline up vs Chronic Loading	0.0198964	11.6264	0.00158347	0.00190673	1
15953	cg19909349	LAMA1	0.00423341	0.00423341	0.829606	-1.20539	Baseline down vs Chronic Loading	-0.0238313	11.6237	0.00227171	0.00273614	1
193062	cg26734677		0.00423996	0.00423996	1.28311	1.28311	Baseline up vs Chronic Loading	0.115545	11.6184	0.0534025	0.0643494	1
61971	cg05746650	PIGS	0.00424022	0.00424022	0.661271	-1.51224	Baseline down vs Chronic Loading	-0.035667	11.6182	0.00508855	0.00613174	1
821219	cg00480745	KCNIP2-AS1	0.00424522	0.00424522	1.19684	1.19684	Baseline up vs Chronic Loading	0.104263	11.6141	0.043483	0.0524157	1
168208	cg10390536		0.00426357	0.00426357	1.06117	1.06117	Baseline up vs Chronic Loading	0.048231	11.5994	0.00930493	0.0112307	1
637353	cg02972209	SNX29	0.00426402	0.00426402	0.942044	-1.06152	Baseline down vs Chronic Loading	-0.0486269	11.599	0.00945831	0.0114162	1
857752	cg03793778	LGALS7	0.00426517	0.00426517	0.967397	-1.0337	Baseline down vs Chronic Loading	-0.023932	11.5981	0.00229096	0.00276541	1
133156	cg05693721		0.00427109	0.00427109	0.581168	-1.72067	Baseline down vs Chronic Loading	-0.0235424	11.5933	0.00221699	0.00267722	1
279276	cg20804005		0.00427119	0.00427119	0.742543	-1.34672	Baseline down vs Chronic Loading	-0.0141588	11.5932	0.000801892	0.000968365	1
461264	cg05881682	MTHFD2P1	0.00427279	0.00427279	1.02814	1.02814	Baseline up vs Chronic Loading	0.0176425	11.592	0.00124503	0.00150366	1
336654	cg16719323	CSAD	0.00427989	0.00427989	0.918575	-1.08864	Baseline down vs Chronic Loading	-0.0619142	11.5863	0.0153335	0.0185279	1
652160	cg23719850	PDZD2	0.00428053	0.00428053	1.18596	1.18596	Baseline up vs Chronic Loading	0.0944561	11.5858	0.0356878	0.0431244	1
503082	cg21879571	FBRSL1	0.00428232	0.00428232	0.831834	-1.20216	Baseline down vs Chronic Loading	-0.00565152	11.5843	0.000127759	0.0001544	1
77926	cg21110844	MAEA	0.00428434	0.00428434	1.40626	1.40626	Baseline up vs Chronic Loading	0.0261817	11.5827	0.00274193	0.00331417	1
851981	cg05844315	SIGLEC7	0.00428751	0.00428751	0.810425	-1.23392	Baseline down vs Chronic Loading	-0.00757553	11.5802	0.000229555	0.000277523	1
332320	cg02550896		0.00429619	0.00429619	1.19471	1.19471	Baseline up vs Chronic Loading	0.0514448	11.5733	0.0105863	0.0128061	1
745914	cg17712224	ZFAT	0.00430433	0.00430433	0.876123	-1.14139	Baseline down vs Chronic Loading	-0.0773904	11.5668	0.0239571	0.0289967	1
561034	cg22502059	MTM1	0.00430518	0.00430518	1.10346	1.10346	Baseline up vs Chronic Loading	0.0722324	11.5661	0.0208701	0.0252618	1
287838	cg03205495	MIR639	0.00430558	0.00430558	1.12999	1.12999	Baseline up vs Chronic Loading	0.0732319	11.5658	0.0214517	0.0259665	1
726933	cg11821927	SPATA5L1	0.00431942	0.00431942	1.02975	1.02975	Baseline up vs Chronic Loading	0.0206095	11.5548	0.00169901	0.00205854	1
753164	cg11173218	PRRC2B	0.00431989	0.00431989	0.865663	-1.15518	Baseline down vs Chronic Loading	-0.0201636	11.5545	0.00162628	0.00197049	1
155465	cg00975624	IL12A-AS1	0.00432021	0.00432021	0.827817	-1.208	Baseline down vs Chronic Loading	-0.0811781	11.5542	0.0263595	0.0319393	1
239768	cg15335639		0.00432206	0.00432206	0.949856	-1.05279	Baseline down vs Chronic Loading	-0.034572	11.5527	0.00478089	0.00579364	1
573199	cg12714415	TMEM132B	0.0043279	0.0043279	1.02524	1.02524	Baseline up vs Chronic Loading	0.0222446	11.5481	0.00197929	0.00239953	1
39476	cg11657043		0.00434429	0.00434429	1.00595	1.00595	Baseline up vs Chronic Loading	0.0057442	11.5352	0.000131983	0.000160185	1
141796	cg20264972	FBXO43	0.00435266	0.00435266	1.37784	1.37784	Baseline up vs Chronic Loading	0.0237158	11.5286	0.00224975	0.00273202	1
842454	cg01438090	MPPED2	0.00435475	0.00435475	0.804376	-1.2432	Baseline down vs Chronic Loading	-0.0123879	11.527	0.000613836	0.000745528	1
678581	cg14313372		0.0043557	0.0043557	1.07221	1.07221	Baseline up vs Chronic Loading	0.0579294	11.5263	0.0134232	0.0163041	1
120334	cg11348442	TUBA4A	0.00436801	0.00436801	0.696387	-1.43598	Baseline down vs Chronic Loading	-0.0313676	11.5166	0.00393571	0.00478438	1
298892	cg13218903	RPRM	0.00436883	0.00436883	1.1145	1.1145	Baseline up vs Chronic Loading	0.0801555	11.516	0.0256996	0.0312431	1
557304	cg13322350		0.00437339	0.00437339	1.09454	1.09454	Baseline up vs Chronic Loading	0.0557951	11.5124	0.0124524	0.015143	1
108046	cg10812693		0.00437389	0.00437389	0.754907	-1.32467	Baseline down vs Chronic Loading	-0.0207421	11.512	0.00172093	0.00209286	1
8265	cg07565540	ZBTB48	0.00437534	0.00437534	0.466294	-2.14457	Baseline down vs Chronic Loading	-0.0697203	11.5109	0.0194437	0.0236481	1
679929	cg17430608	CCR3	0.00437585	0.00437585	1.17755	1.17755	Baseline up vs Chronic Loading	0.111656	11.5105	0.0498679	0.0606533	1
489695	cg12510826	MSI2	0.00437771	0.00437771	0.850906	-1.17522	Baseline down vs Chronic Loading	-0.00614825	11.5091	0.000151204	0.000183929	1
662932	cg13958567	PTPRN2	0.00438036	0.00438036	0.955962	-1.04607	Baseline down vs Chronic Loading	-0.0364792	11.507	0.00532292	0.00647613	1
326459	cg15306209	HMSD	0.00439262	0.00439262	0.788582	-1.2681	Baseline down vs Chronic Loading	-0.0162092	11.4975	0.00105095	0.0012797	1
661893	cg09792879	CASP8	0.00439391	0.00439391	1.03176	1.03176	Baseline up vs Chronic Loading	0.0199748	11.4965	0.00159598	0.00194353	1
19629	cg20455959	MTMR1	0.00439551	0.00439551	0.543397	-1.84028	Baseline down vs Chronic Loading	-0.0331864	11.4952	0.00440536	0.00536528	1
280524	cg13617705	PPP4R3B	0.00440042	0.00440042	1.08938	1.08938	Baseline up vs Chronic Loading	0.0646387	11.4914	0.0167127	0.020361	1
549218	cg21254939	SORCS2	0.00440166	0.00440166	0.934643	-1.06993	Baseline down vs Chronic Loading	-0.0468066	11.4905	0.00876344	0.0106774	1
132668	cg04847920	TMEM98	0.00444346	0.00444346	0.687113	-1.45537	Baseline down vs Chronic Loading	-0.0128627	11.4583	0.000661796	0.000808599	1
193542	cg16493185	FFAR4	0.00444375	0.00444375	0.834316	-1.19859	Baseline down vs Chronic Loading	-0.00742611	11.4581	0.000220588	0.000269526	1
111958	cg26358286	RUNX2	0.00444842	0.00444842	1.0809	1.0809	Baseline up vs Chronic Loading	0.0421664	11.4545	0.00711201	0.00869251	1
734610	cg09932345	NADK	0.00444864	0.00444864	0.801653	-1.24742	Baseline down vs Chronic Loading	-0.00477853	11.4543	9.13373e-05	0.000111637	1
408897	cg00480231	MYT1L	0.00444927	0.00444927	1.07676	1.07676	Baseline up vs Chronic Loading	0.0372856	11.4538	0.00556087	0.00679704	1
860832	ch.8.18329843R		0.00445525	0.00445525	0.796086	-1.25615	Baseline down vs Chronic Loading	-0.0105543	11.4493	0.000445572	0.00054484	1
843471	cg11073032	SNRPN	0.00445574	0.00445574	1.18386	1.18386	Baseline up vs Chronic Loading	0.116275	11.4489	0.0540792	0.0661295	1
648211	cg06562883		0.00446514	0.00446514	1.19673	1.19673	Baseline up vs Chronic Loading	0.11175	11.4417	0.0499521	0.061121	1
540610	cg02357464		0.00447543	0.00447543	0.918196	-1.08909	Baseline down vs Chronic Loading	-0.0507405	11.4339	0.0102984	0.0126097	1
211850	cg22006210	CADPS	0.00447644	0.00447644	1.07776	1.07776	Baseline up vs Chronic Loading	0.0624317	11.4331	0.0155909	0.0190912	1
152289	cg15027564		0.00447815	0.00447815	1.08483	1.08483	Baseline up vs Chronic Loading	0.0628408	11.4318	0.0157959	0.0193444	1
397909	cg18349258	PPP4R3B	0.00448416	0.00448416	1.18184	1.18184	Baseline up vs Chronic Loading	0.103412	11.4273	0.0427764	0.0524071	1
504799	cg26206973	LRRK1	0.00448627	0.00448627	1.27947	1.27947	Baseline up vs Chronic Loading	0.118792	11.4257	0.0564466	0.0691646	1
398444	cg00530976		0.00449251	0.00449251	1.08786	1.08786	Baseline up vs Chronic Loading	0.0676796	11.4209	0.0183221	0.0224595	1
736458	cg09549065	SDK1	0.00449439	0.00449439	0.91729	-1.09017	Baseline down vs Chronic Loading	-0.0618126	11.4195	0.0152832	0.0187368	1
388762	cg15883690		0.00449853	0.00449853	1.16491	1.16491	Baseline up vs Chronic Loading	0.0798482	11.4164	0.0255029	0.0312744	1
277579	cg09605212	ZNF526	0.00450448	0.00450448	0.836619	-1.19529	Baseline down vs Chronic Loading	-0.00683592	11.4119	0.000186919	0.000229311	1
163292	cg02872351	LAIR1	0.00450671	0.00450671	1.15584	1.15584	Baseline up vs Chronic Loading	0.101167	11.4102	0.0409392	0.0502312	1
657095	cg06371135	LOC101929439	0.00450792	0.00450792	0.887097	-1.12727	Baseline down vs Chronic Loading	-0.00434342	11.4093	7.5461e-05	9.25958e-05	1
194671	cg05926640		0.00450803	0.00450803	0.808273	-1.23721	Baseline down vs Chronic Loading	-0.00847934	11.4092	0.000287597	0.000352903	1
686079	cg08763929	MCF2L	0.00451091	0.00451091	0.852196	-1.17344	Baseline down vs Chronic Loading	-0.00965491	11.4071	0.000372869	0.000457626	1
5799	cg21359049	GNPDA1	0.00451361	0.00451361	1.43302	1.43302	Baseline up vs Chronic Loading	0.077255	11.405	0.0238733	0.0293052	1
28785	cg17164781	ZSCAN2	0.00452419	0.00452419	0.651984	-1.53378	Baseline down vs Chronic Loading	-0.015885	11.3971	0.00100933	0.00123984	1
166306	cg12755814	CCDC24	0.00452439	0.00452439	0.916475	-1.09114	Baseline down vs Chronic Loading	-0.0657266	11.3969	0.0172799	0.0212267	1
593892	cg22179177	SLC25A19	0.00452686	0.00452686	1.13413	1.13413	Baseline up vs Chronic Loading	0.092183	11.3951	0.0339908	0.0417612	1
24943	cg05873234		0.00452901	0.00452901	0.55962	-1.78693	Baseline down vs Chronic Loading	-0.0282809	11.3935	0.00319923	0.00393113	1
530801	cg19067700	FGF12	0.00454882	0.00454882	1.11753	1.11753	Baseline up vs Chronic Loading	0.0480339	11.3787	0.00922903	0.0113552	1
32414	cg11192800	THAP2	0.00454943	0.00454943	1.26235	1.26235	Baseline up vs Chronic Loading	0.138798	11.3782	0.0770596	0.0948158	1
385918	cg10512259	TUBB3	0.00454956	0.00454956	1.12608	1.12608	Baseline up vs Chronic Loading	0.0588703	11.3781	0.0138628	0.0170573	1
660773	cg17430256	SPAG17	0.00455607	0.00455607	1.18818	1.18818	Baseline up vs Chronic Loading	0.121778	11.3733	0.0593192	0.0730194	1
615586	cg19075081	MTSS1L	0.00457195	0.00457195	0.932796	-1.07205	Baseline down vs Chronic Loading	-0.055208	11.3615	0.0121917	0.015023	1
138683	cg07545636	RRM2	0.00457419	0.00457419	1.01687	1.01687	Baseline up vs Chronic Loading	0.0158885	11.3598	0.00100978	0.00124446	1
794923	cg19256532	LOC100506470	0.00457884	0.00457884	0.852185	-1.17345	Baseline down vs Chronic Loading	-0.0550901	11.3564	0.0121397	0.0149657	1
781571	cg20571592		0.00457971	0.00457971	1.09767	1.09767	Baseline up vs Chronic Loading	0.0666465	11.3557	0.017767	0.0219042	1
332169	cg16242775	SPRYD4	0.00458511	0.00458511	1.13489	1.13489	Baseline up vs Chronic Loading	0.0910897	11.3517	0.0331894	0.0409322	1
474922	cg22878990	RFTN1	0.00458761	0.00458761	1.07798	1.07798	Baseline up vs Chronic Loading	0.0579282	11.3499	0.0134227	0.0165568	1
820485	cg18616655	SSX5	0.00459016	0.00459016	1.09832	1.09832	Baseline up vs Chronic Loading	0.0650201	11.348	0.0169105	0.0208624	1
590460	cg25831071		0.00459058	0.00459058	0.933342	-1.07142	Baseline down vs Chronic Loading	-0.0310163	11.3477	0.00384803	0.00474744	1
412478	cg06710212	CERCAM	0.0045933	0.0045933	1.11639	1.11639	Baseline up vs Chronic Loading	0.0808833	11.3457	0.0261685	0.0322905	1
542050	cg18050420	EPB41L3	0.0045953	0.0045953	0.949901	-1.05274	Baseline down vs Chronic Loading	-0.0268715	11.3442	0.00288831	0.00356449	1
688854	cg03039559	PNPLA7	0.00460036	0.00460036	1.16215	1.16215	Baseline up vs Chronic Loading	0.0376621	11.3405	0.00567372	0.00700429	1
510822	cg00865865	UACA	0.00460648	0.00460648	0.839749	-1.19083	Baseline down vs Chronic Loading	-0.00976269	11.336	0.000381241	0.000470834	1
544773	cg08104415	LINC00670	0.0046075	0.0046075	1.33131	1.33131	Baseline up vs Chronic Loading	0.0884915	11.3352	0.031323	0.0386866	1
510784	cg15571262		0.00461923	0.00461923	0.923627	-1.08269	Baseline down vs Chronic Loading	-0.0634137	11.3266	0.0160852	0.0198817	1
729539	cg00867317	SIRPB2	0.00462062	0.00462062	1.04733	1.04733	Baseline up vs Chronic Loading	0.0371376	11.3256	0.0055168	0.00681952	1
123161	cg21416968	ATP6V0B	0.00462736	0.00462736	0.663042	-1.5082	Baseline down vs Chronic Loading	-0.0234322	11.3207	0.00219628	0.00271608	1
92521	cg22461615	THAP9	0.00464256	0.00464256	0.713144	-1.40224	Baseline down vs Chronic Loading	-0.0217472	11.3096	0.00189176	0.00234178	1
31098	cg09029959		0.00464308	0.00464308	0.761847	-1.3126	Baseline down vs Chronic Loading	-0.0238125	11.3092	0.00226814	0.0028078	1
426970	cg00718100	MGST3	0.00465536	0.00465536	1.16473	1.16473	Baseline up vs Chronic Loading	0.0950688	11.3003	0.0361523	0.0447893	1
836282	cg15726258	TIPARP	0.00465595	0.00465595	1.12364	1.12364	Baseline up vs Chronic Loading	0.0730523	11.2999	0.0213465	0.0264473	1
844320	cg26059684		0.00465663	0.00465663	0.946483	-1.05654	Baseline down vs Chronic Loading	-0.0451523	11.2994	0.00815493	0.010104	1
822730	cg12546582	PDE7B	0.00465856	0.00465856	0.934451	-1.07015	Baseline down vs Chronic Loading	-0.05768	11.298	0.013308	0.0164907	1
94742	cg22546118	ZNF623	0.00466807	0.00466807	0.658868	-1.51775	Baseline down vs Chronic Loading	-0.0546891	11.2911	0.0119636	0.0148338	1
10685	cg16264214	ANKRD33B	0.00466889	0.00466889	1.03428	1.03428	Baseline up vs Chronic Loading	0.0303836	11.2905	0.00369266	0.00457884	1
327749	cg14292810		0.00467274	0.00467274	1.06906	1.06906	Baseline up vs Chronic Loading	0.0417437	11.2877	0.00697016	0.00864501	1
40561	cg03425785	GMEB2	0.00467603	0.00467603	1.02642	1.02642	Baseline up vs Chronic Loading	0.0239297	11.2853	0.00229053	0.00284151	1
565303	cg10731408	SNX5	0.00467624	0.00467624	0.823734	-1.21398	Baseline down vs Chronic Loading	-0.0460535	11.2852	0.00848368	0.0105246	1
803580	cg10856812	TESC	0.0046788	0.0046788	1.0959	1.0959	Baseline up vs Chronic Loading	0.0373577	11.2833	0.00558239	0.00692645	1
467539	cg17166288	SUV420H1	0.0046882	0.0046882	1.17601	1.17601	Baseline up vs Chronic Loading	0.113346	11.2766	0.0513896	0.0638009	1
716208	cg27143027		0.00468978	0.00468978	0.933501	-1.07124	Baseline down vs Chronic Loading	-0.0380424	11.2754	0.00578891	0.00718774	1
478749	cg19838506		0.00469283	0.00469283	1.12096	1.12096	Baseline up vs Chronic Loading	0.0850859	11.2732	0.0289584	0.0359629	1
332409	cg18503387	MRPS23	0.00469735	0.00469735	1.17581	1.17581	Baseline up vs Chronic Loading	0.0597805	11.27	0.0142948	0.0177576	1
631222	cg00514596	SH2D3C	0.00470132	0.00470132	1.21641	1.21641	Baseline up vs Chronic Loading	0.120202	11.2671	0.0577941	0.0718122	1
103906	cg02330362		0.0047156	0.0047156	0.664524	-1.50484	Baseline down vs Chronic Loading	-0.0567936	11.2569	0.0129021	0.0160461	1
301776	cg22798121	GRIA1	0.00473768	0.00473768	1.17411	1.17411	Baseline up vs Chronic Loading	0.0934784	11.2411	0.0349528	0.0435312	1
299354	cg06242416	METTL9	0.00473858	0.00473858	1.11512	1.11512	Baseline up vs Chronic Loading	0.0880105	11.2405	0.0309834	0.0385896	1
316387	cg10643550	UQCR11	0.00474217	0.00474217	1.07196	1.07196	Baseline up vs Chronic Loading	0.0551752	11.2379	0.0121772	0.0151701	1
586685	cg21193684	SORBS1	0.004748	0.004748	0.759566	-1.31654	Baseline down vs Chronic Loading	-0.00751671	11.2338	0.000226004	0.000281654	1
37150	cg22651968		0.00474995	0.00474995	0.662345	-1.50979	Baseline down vs Chronic Loading	-0.0677221	11.2324	0.0183451	0.0228652	1
372035	cg00594252	TNRC18	0.00475094	0.00475094	1.12073	1.12073	Baseline up vs Chronic Loading	0.0817311	11.2317	0.0267199	0.0333055	1
787246	cg06503716	CACNA1H	0.00475196	0.00475196	1.09451	1.09451	Baseline up vs Chronic Loading	0.0450394	11.231	0.0081142	0.0101148	1
267482	cg26930764		0.004753	0.004753	1.09614	1.09614	Baseline up vs Chronic Loading	0.0385009	11.2303	0.00592929	0.00739164	1
34083	cg24175823		0.00475646	0.00475646	0.785088	-1.27374	Baseline down vs Chronic Loading	-0.0350123	11.2278	0.00490345	0.00611413	1
187742	cg21760034	FBXO45	0.00476665	0.00476665	1.10525	1.10525	Baseline up vs Chronic Loading	0.0512993	11.2206	0.0105265	0.0131339	1
58864	cg01649317	JPH3	0.00476938	0.00476938	0.907689	-1.1017	Baseline down vs Chronic Loading	-0.0179431	11.2187	0.00128782	0.0016071	1
202523	cg16341979	IFI27	0.00477873	0.00477873	1.21529	1.21529	Baseline up vs Chronic Loading	0.0909099	11.2121	0.0330585	0.0412786	1
588159	cg26313719	PRR5L	0.00478249	0.00478249	1.26167	1.26167	Baseline up vs Chronic Loading	0.0961806	11.2094	0.0370028	0.0462146	1
376405	cg16528294		0.00478644	0.00478644	1.13028	1.13028	Baseline up vs Chronic Loading	0.0835622	11.2067	0.0279306	0.0348925	1
346686	cg24194667	SEC22C	0.00479104	0.00479104	0.820209	-1.2192	Baseline down vs Chronic Loading	-0.0116599	11.2034	0.00054381	0.000679555	1
269012	cg23845936	INSR	0.00479162	0.00479162	1.16025	1.16025	Baseline up vs Chronic Loading	0.10376	11.203	0.0430644	0.053816	1
612393	cg17331260		0.0047992	0.0047992	0.953356	-1.04893	Baseline down vs Chronic Loading	-0.0316238	11.1977	0.00400027	0.00500136	1
401488	cg12434681	HOXA3	0.00480202	0.00480202	1.11202	1.11202	Baseline up vs Chronic Loading	0.0587159	11.1957	0.0137902	0.0172443	1
650504	cg17729249		0.0048028	0.0048028	0.964537	-1.03677	Baseline down vs Chronic Loading	-0.0233699	11.1952	0.00218461	0.00273193	1
40460	cg09431182	GINS3	0.00480386	0.00480386	1.06487	1.06487	Baseline up vs Chronic Loading	0.0460265	11.1944	0.00847377	0.0105975	1
273118	cg24192368	MIR548N	0.00480577	0.00480577	0.828669	-1.20675	Baseline down vs Chronic Loading	-0.0102851	11.1931	0.000423129	0.000529238	1
559840	cg17161180		0.00480647	0.00480647	1.1027	1.1027	Baseline up vs Chronic Loading	0.0707769	11.1926	0.0200375	0.0250634	1
679364	cg20253468		0.00481116	0.00481116	1.18165	1.18165	Baseline up vs Chronic Loading	0.0660595	11.1893	0.0174554	0.0218401	1
733697	cg20793626	PPM1D	0.00481509	0.00481509	0.800256	-1.2496	Baseline down vs Chronic Loading	-0.00751787	11.1866	0.000226073	0.000282931	1
335930	cg24858441	SPIRE2	0.00481622	0.00481622	1.38338	1.38338	Baseline up vs Chronic Loading	0.141398	11.1858	0.0799739	0.100094	1
425908	cg01649192	AJAP1	0.00482298	0.00482298	0.926535	-1.07929	Baseline down vs Chronic Loading	-0.0636642	11.1811	0.0162125	0.0203	1
788387	cg13208494	NUDT22	0.00482449	0.00482449	0.83028	-1.20441	Baseline down vs Chronic Loading	-0.0107001	11.18	0.000457972	0.000573488	1
250079	cg10654292	MRRF	0.00482886	0.00482886	1.11938	1.11938	Baseline up vs Chronic Loading	0.0697107	11.177	0.0194383	0.0243479	1
62582	cg07324609		0.00483494	0.00483494	1.26852	1.26852	Baseline up vs Chronic Loading	0.0391303	11.1728	0.00612472	0.00767457	1
726625	cg15738293	PDZD4	0.00483589	0.00483589	1.19383	1.19383	Baseline up vs Chronic Loading	0.106113	11.1721	0.0450395	0.0564399	1
91400	cg01840115		0.00484037	0.00484037	0.715395	-1.39783	Baseline down vs Chronic Loading	-0.0369369	11.169	0.00545733	0.00684061	1
407108	cg02753619	FBXW9	0.00485331	0.00485331	1.08163	1.08163	Baseline up vs Chronic Loading	0.0364558	11.16	0.00531611	0.00666894	1
460908	cg12898975	LHFPL3	0.00485413	0.00485413	1.06483	1.06483	Baseline up vs Chronic Loading	0.0518917	11.1594	0.010771	0.0135127	1
37864	cg07442105		0.00485693	0.00485693	0.763172	-1.31032	Baseline down vs Chronic Loading	-0.0131758	11.1575	0.000694406	0.000871313	1
58277	cg19800096	APEH	0.0048625	0.0048625	0.520189	-1.92238	Baseline down vs Chronic Loading	-0.025941	11.1537	0.00269173	0.00337864	1
845398	cg25667865	ATP13A2	0.00486549	0.00486549	1.10166	1.10166	Baseline up vs Chronic Loading	0.0433638	11.1516	0.00752168	0.0094429	1
347943	cg27015385		0.00486981	0.00486981	0.829186	-1.206	Baseline down vs Chronic Loading	-0.0428594	11.1486	0.0073477	0.00922695	1
527718	cg03237134		0.00487051	0.00487051	1.08768	1.08768	Baseline up vs Chronic Loading	0.0587402	11.1481	0.0138016	0.0173323	1
761443	cg13987029	VOPP1	0.00487367	0.00487367	1.07119	1.07119	Baseline up vs Chronic Loading	0.0318048	11.146	0.00404619	0.00508225	1
273254	cg16378517		0.00487645	0.00487645	1.13893	1.13893	Baseline up vs Chronic Loading	0.042507	11.144	0.0072274	0.0090796	1
440525	cg22747516	NLRP11	0.00487647	0.00487647	1.13385	1.13385	Baseline up vs Chronic Loading	0.0415873	11.144	0.00691803	0.00869096	1
291212	cg02269207	CCDC64	0.0048799	0.0048799	0.74229	-1.34718	Baseline down vs Chronic Loading	-0.0082524	11.1417	0.000272408	0.000342293	1
13775	cg13359649	C12orf75	0.00488491	0.00488491	1.62598	1.62598	Baseline up vs Chronic Loading	0.0264373	11.1382	0.00279572	0.00351403	1
18093	cg17945419	PAX2	0.00488934	0.00488934	0.811579	-1.23217	Baseline down vs Chronic Loading	-0.0368302	11.1352	0.00542585	0.00682179	1
458549	cg20616937	ABHD12	0.00489207	0.00489207	1.08817	1.08817	Baseline up vs Chronic Loading	0.0665326	11.1333	0.0177063	0.0222655	1
108148	cg25725872	EPG5	0.00489712	0.00489712	1.0215	1.0215	Baseline up vs Chronic Loading	0.0202147	11.1299	0.00163454	0.00205604	1
350080	cg07228795		0.00490212	0.00490212	0.859734	-1.16315	Baseline down vs Chronic Loading	-0.0948891	11.1264	0.0360157	0.0453173	1
617477	cg16391425		0.00490502	0.00490502	1.06667	1.06667	Baseline up vs Chronic Loading	0.0494748	11.1245	0.00979103	0.0123219	1
638527	cg27175375		0.00490552	0.00490552	0.714623	-1.39934	Baseline down vs Chronic Loading	-0.00748358	11.1241	0.000224016	0.00028193	1
112627	cg25498489		0.00490553	0.00490553	1.2366	1.2366	Baseline up vs Chronic Loading	0.0256595	11.1241	0.00263365	0.00331452	1
331439	cg24594963	LINCR-0001	0.00490936	0.00490936	1.18104	1.18104	Baseline up vs Chronic Loading	0.0385203	11.1215	0.00593526	0.00747145	1
40771	cg18673954	INA	0.00492548	0.00492548	0.725809	-1.37777	Baseline down vs Chronic Loading	-0.0819403	11.1105	0.0268569	0.0338415	1
610217	cg18411015		0.00493031	0.00493031	0.820596	-1.21863	Baseline down vs Chronic Loading	-0.00335203	11.1072	4.49445e-05	5.66498e-05	1
32370	cg27468438	MAP6D1	0.00493048	0.00493048	0.564226	-1.77234	Baseline down vs Chronic Loading	-0.0488397	11.1071	0.00954127	0.0120263	1
255118	cg06116095	PANX1	0.00493456	0.00493456	1.12772	1.12772	Baseline up vs Chronic Loading	0.0893867	11.1043	0.0319599	0.0402941	1
263054	cg15679282	MYH10	0.0049358	0.0049358	1.14239	1.14239	Baseline up vs Chronic Loading	0.0873896	11.1035	0.0305477	0.0385165	1
144575	cg17656267	EPS8	0.00494117	0.00494117	1.10884	1.10884	Baseline up vs Chronic Loading	0.0573394	11.0999	0.0131512	0.0165874	1
706142	cg03662858	LRRC8B	0.00494478	0.00494478	1.25231	1.25231	Baseline up vs Chronic Loading	0.126192	11.0974	0.0636973	0.0803578	1
7252	cg09247193	IGF2BP1	0.00495121	0.00495121	0.580592	-1.72238	Baseline down vs Chronic Loading	-0.0523607	11.0931	0.0109666	0.0138404	1
51876	cg09084370	CLUHP3	0.00495138	0.00495138	0.716018	-1.39661	Baseline down vs Chronic Loading	-0.030489	11.0929	0.00371832	0.00469275	1
822459	cg04388053	AVPR2	0.0049536	0.0049536	0.832675	-1.20095	Baseline down vs Chronic Loading	-0.0122998	11.0914	0.000605137	0.000763824	1
485633	cg01616349	KCNQ1	0.0049555	0.0049555	1.06557	1.06557	Baseline up vs Chronic Loading	0.0468563	11.0902	0.00878206	0.0110863	1
344612	cg17165928	PLCG2	0.0049591	0.0049591	0.782911	-1.27728	Baseline down vs Chronic Loading	-0.00677896	11.0877	0.000183817	0.000232098	1
418577	cg23839849		0.00496181	0.00496181	1.30433	1.30433	Baseline up vs Chronic Loading	0.0846187	11.0859	0.0286413	0.0361701	1
277353	cg04579608	MIR182	0.00496299	0.00496299	1.12005	1.12005	Baseline up vs Chronic Loading	0.0791225	11.0851	0.0250415	0.0316263	1
856292	cg27506889	PSMB10	0.00496384	0.00496384	1.10488	1.10488	Baseline up vs Chronic Loading	0.0775706	11.0845	0.0240688	0.0303994	1
448277	cg25718547		0.00497329	0.00497329	1.28698	1.28698	Baseline up vs Chronic Loading	0.0357921	11.0782	0.0051243	0.00647582	1
668275	cg20310100	LRP5	0.0049748	0.0049748	0.859685	-1.16322	Baseline down vs Chronic Loading	-0.00508504	11.0771	0.00010343	0.000130722	1
319691	cg27317179	TRIM14	0.00498048	0.00498048	0.796216	-1.25594	Baseline down vs Chronic Loading	-0.00653831	11.0733	0.000170998	0.000216193	1
573320	cg21260512	SNTB1	0.00498175	0.00498175	1.1061	1.1061	Baseline up vs Chronic Loading	0.0729245	11.0725	0.0212719	0.0268961	1
58756	cg07769957	NOVA2	0.00498275	0.00498275	1.0286	1.0286	Baseline up vs Chronic Loading	0.0253214	11.0718	0.0025647	0.003243	1
791317	cg18972205		0.00498332	0.00498332	1.04369	1.04369	Baseline up vs Chronic Loading	0.031613	11.0714	0.00399753	0.00505495	1
737140	cg00341377	BICD2	0.00498681	0.00498681	1.1308	1.1308	Baseline up vs Chronic Loading	0.076815	11.0691	0.0236022	0.0298516	1
140250	cg22788485	MIR1237	0.00499179	0.00499179	1.06475	1.06475	Baseline up vs Chronic Loading	0.0313534	11.0657	0.00393213	0.0049748	1
838845	cg17320217	TBCD	0.00499267	0.00499267	1.11024	1.11024	Baseline up vs Chronic Loading	0.0747297	11.0652	0.0223381	0.0282629	1
479067	cg09898848	KCNG4	0.00499443	0.00499443	1.39891	1.39891	Baseline up vs Chronic Loading	0.101724	11.064	0.0413908	0.0523746	1
611343	cg02354125	LEKR1	0.00502652	0.00502652	0.799767	-1.25036	Baseline down vs Chronic Loading	-0.00822448	11.0426	0.000270569	0.000343032	1
562739	cg00974935	AIM1	0.00502659	0.00502659	0.806772	-1.23951	Baseline down vs Chronic Loading	-0.00999939	11.0425	0.000399951	0.000507069	1
827425	cg03370778	LOC101929524	0.00502689	0.00502689	1.04578	1.04578	Baseline up vs Chronic Loading	0.0337672	11.0423	0.00456088	0.00578251	1
232589	cg26519134	GNAO1	0.00503543	0.00503543	0.940239	-1.06356	Baseline down vs Chronic Loading	-0.0521757	11.0367	0.0108892	0.013813	1
232455	cg11627823		0.00504176	0.00504176	0.712697	-1.40312	Baseline down vs Chronic Loading	-0.0103145	11.0325	0.000425554	0.00054002	1
99188	cg22857356	KANK3	0.00504544	0.00504544	0.622066	-1.60755	Baseline down vs Chronic Loading	-0.0810479	11.03	0.0262751	0.0333499	1
52087	cg11563680		0.00504635	0.00504635	1.66182	1.66182	Baseline up vs Chronic Loading	0.0296121	11.0294	0.00350751	0.0044522	1
363073	cg21159067	FAM189A1	0.00505039	0.00505039	0.800817	-1.24872	Baseline down vs Chronic Loading	-0.0444044	11.0268	0.00788701	0.0100137	1
693596	cg10831479	TANC2	0.00505084	0.00505084	0.714248	-1.40007	Baseline down vs Chronic Loading	-0.0139374	11.0265	0.000777007	0.000986545	1
733179	cg02220924	KIAA0232	0.00506058	0.00506058	1.06486	1.06486	Baseline up vs Chronic Loading	0.0296996	11.02	0.00352828	0.00448237	1
246387	cg08739576	AEBP1	0.00506679	0.00506679	0.784021	-1.27548	Baseline down vs Chronic Loading	-0.00771513	11.0159	0.000238093	0.000302589	1
265045	cg07858687		0.00506729	0.00506729	0.832358	-1.20141	Baseline down vs Chronic Loading	-0.00508431	11.0156	0.000103401	0.000131414	1
18618	cg16703126	MAFF	0.00506779	0.00506779	0.398752	-2.50783	Baseline down vs Chronic Loading	-0.0741544	11.0153	0.0219955	0.0279555	1
540838	cg09234858		0.00506856	0.00506856	1.2083	1.2083	Baseline up vs Chronic Loading	0.0474995	11.0148	0.00902482	0.0114707	1
485943	cg22402730	NR3C1	0.00507057	0.00507057	1.06065	1.06065	Baseline up vs Chronic Loading	0.0383908	11.0135	0.00589541	0.00749408	1
472322	cg02522681	VPS4A	0.00507256	0.00507256	0.895087	-1.11721	Baseline down vs Chronic Loading	-0.0331696	11.0121	0.00440089	0.00559496	1
458223	cg06408133	FAM83G	0.00507599	0.00507599	1.16741	1.16741	Baseline up vs Chronic Loading	0.0997972	11.0099	0.0398379	0.0506573	1
554477	cg03741590		0.00507753	0.00507753	1.17011	1.17011	Baseline up vs Chronic Loading	0.104417	11.0089	0.0436118	0.0554612	1
308926	cg21380452	TM7SF3	0.00508149	0.00508149	1.15527	1.15527	Baseline up vs Chronic Loading	0.0736866	11.0063	0.0217188	0.0276264	1
829821	cg06297678	SARM1	0.00508726	0.00508726	1.26147	1.26147	Baseline up vs Chronic Loading	0.133117	11.0025	0.0708801	0.0901906	1
141928	cg12798040	XRCC3	0.00509369	0.00509369	1.12611	1.12611	Baseline up vs Chronic Loading	0.0327159	10.9983	0.00428132	0.00544981	1
329497	cg22411549		0.00509739	0.00509739	0.808932	-1.2362	Baseline down vs Chronic Loading	-0.047274	10.9959	0.00893932	0.0113816	1
269238	cg24892243	TMPRSS9	0.00510095	0.00510095	1.08594	1.08594	Baseline up vs Chronic Loading	0.043294	10.9935	0.0074975	0.00954788	1
659424	cg12692386	BAHCC1	0.00512245	0.00512245	1.06899	1.06899	Baseline up vs Chronic Loading	0.041182	10.9795	0.00678384	0.00865008	1
761766	cg23893402	MICAL3	0.00512408	0.00512408	1.19222	1.19222	Baseline up vs Chronic Loading	0.101502	10.9785	0.0412105	0.0525526	1
63153	cg10395806	CTTN	0.00512492	0.00512492	1.01201	1.01201	Baseline up vs Chronic Loading	0.0114846	10.9779	0.000527583	0.00067282	1
118785	cg27662875	IRF3	0.00512752	0.00512752	0.735366	-1.35987	Baseline down vs Chronic Loading	-0.0267637	10.9762	0.00286518	0.00365448	1
150035	cg01520588	MDFI	0.00513197	0.00513197	1.23853	1.23853	Baseline up vs Chronic Loading	0.0804129	10.9733	0.0258649	0.032999	1
354417	cg22640764	FRMD4B	0.0051377	0.0051377	1.15681	1.15681	Baseline up vs Chronic Loading	0.0489015	10.9696	0.00956543	0.0122079	1
267119	cg02600430	ZIC5	0.00514679	0.00514679	1.09046	1.09046	Baseline up vs Chronic Loading	0.0673576	10.9637	0.0181482	0.0231741	1
333738	cg10797850	ADSSL1	0.00515481	0.00515481	0.826754	-1.20955	Baseline down vs Chronic Loading	-0.011176	10.9586	0.00049961	0.000638272	1
375195	cg23316886	SLC25A21	0.00515818	0.00515818	0.880187	-1.13612	Baseline down vs Chronic Loading	-0.0733802	10.9564	0.0215386	0.027522	1
163330	cg16218074	RCAN2	0.00516114	0.00516114	1.12417	1.12417	Baseline up vs Chronic Loading	0.0415026	10.9545	0.00688988	0.00880538	1
627948	cg03201008		0.00516782	0.00516782	1.09304	1.09304	Baseline up vs Chronic Loading	0.0687489	10.9502	0.0189056	0.0241712	1
658249	cg16872918	ANKS6	0.00518118	0.00518118	0.858972	-1.16418	Baseline down vs Chronic Loading	-0.0451409	10.9416	0.00815079	0.0104291	1
512979	cg23777731	SORCS1	0.00518172	0.00518172	0.874885	-1.14301	Baseline down vs Chronic Loading	-0.0650737	10.9412	0.0169383	0.0216737	1
742665	cg27142825	SH3TC1	0.00518211	0.00518211	0.938296	-1.06576	Baseline down vs Chronic Loading	-0.0348018	10.941	0.00484465	0.00619918	1
237087	cg12882392	SLC22A11	0.00518236	0.00518236	0.935795	-1.06861	Baseline down vs Chronic Loading	-0.0487163	10.9408	0.00949312	0.0121475	1
574638	cg13625403	TRIM29	0.00518819	0.00518819	1.08402	1.08402	Baseline up vs Chronic Loading	0.0537248	10.9371	0.0115454	0.0147787	1
178283	cg02972988	YPEL4	0.00519121	0.00519121	1.05907	1.05907	Baseline up vs Chronic Loading	0.0343199	10.9352	0.00471143	0.00603192	1
246955	cg13986272		0.0051968	0.0051968	1.10022	1.10022	Baseline up vs Chronic Loading	0.0690689	10.9316	0.019082	0.0244382	1
812231	cg18011683		0.00520963	0.00520963	0.899557	-1.11166	Baseline down vs Chronic Loading	-0.0455098	10.9234	0.00828458	0.010618	1
174424	cg04839640		0.00521251	0.00521251	0.909669	-1.0993	Baseline down vs Chronic Loading	-0.0589944	10.9215	0.0139213	0.0178453	1
489304	cg08831999	PRAME	0.00521463	0.00521463	0.865457	-1.15546	Baseline down vs Chronic Loading	-0.005081	10.9202	0.000103266	0.00013239	1
739718	cg07183411	URB1	0.00521813	0.00521813	0.75978	-1.31617	Baseline down vs Chronic Loading	-0.0114025	10.918	0.000520072	0.000666883	1
119363	cg26982271	APLP1	0.0052205	0.0052205	1.46869	1.46869	Baseline up vs Chronic Loading	0.0277377	10.9165	0.00307752	0.00394682	1
171691	cg06762457	ZC3H12D	0.00522147	0.00522147	0.960258	-1.04139	Baseline down vs Chronic Loading	-0.0309432	10.9158	0.00382992	0.00491202	1
253344	cg02709116	KIAA1958	0.00525463	0.00525463	1.3391	1.3391	Baseline up vs Chronic Loading	0.107813	10.8948	0.0464944	0.0597459	1
132004	cg06077405	SNX8	0.005263	0.005263	0.701977	-1.42455	Baseline down vs Chronic Loading	-0.0127189	10.8896	0.000647077	0.000831906	1
689655	cg17709086		0.0052633	0.0052633	1.10255	1.10255	Baseline up vs Chronic Loading	0.0717954	10.8894	0.0206183	0.0265081	1
42447	cg27172880	ZNF780B	0.0052636	0.0052636	1.66412	1.66412	Baseline up vs Chronic Loading	0.0254513	10.8892	0.00259108	0.0033313	1
656012	cg13740045	CSF1	0.00526445	0.00526445	1.12609	1.12609	Baseline up vs Chronic Loading	0.0842896	10.8886	0.028419	0.0365395	1
842982	cg07369840	METAP1	0.00527078	0.00527078	1.2455	1.2455	Baseline up vs Chronic Loading	0.124873	10.8847	0.062373	0.0802251	1
804329	cg15617075	PPP1R1C	0.00527441	0.00527441	1.28873	1.28873	Baseline up vs Chronic Loading	0.0809318	10.8824	0.0261999	0.0337057	1
318999	cg13939549	DACH2	0.00527682	0.00527682	0.840661	-1.18954	Baseline down vs Chronic Loading	-0.00554234	10.8809	0.00012287	0.000158093	1
663393	cg00922522	RIMBP2	0.00527766	0.00527766	0.730004	-1.36986	Baseline down vs Chronic Loading	-0.0200554	10.8803	0.00160888	0.00207019	1
841089	cg08388550	ADCY2	0.00528142	0.00528142	0.952541	-1.04982	Baseline down vs Chronic Loading	-0.0368962	10.878	0.00544532	0.00700816	1
75342	cg05876463		0.00528231	0.00528231	0.591796	-1.68977	Baseline down vs Chronic Loading	-0.0327952	10.8774	0.00430209	0.0055371	1
652462	cg14840416	ZFP36L2	0.00528543	0.00528543	1.05441	1.05441	Baseline up vs Chronic Loading	0.0283304	10.8754	0.00321044	0.00413282	1
354976	cg09561964	C9orf92	0.00528753	0.00528753	1.16983	1.16983	Baseline up vs Chronic Loading	0.0998727	10.8741	0.0398982	0.0513673	1
772672	cg15639860		0.00528965	0.00528965	0.909533	-1.09947	Baseline down vs Chronic Loading	-0.0690276	10.8728	0.0190592	0.024541	1
732012	cg04709302	AIMP2	0.00529239	0.00529239	1.22224	1.22224	Baseline up vs Chronic Loading	0.0722085	10.8711	0.0208563	0.0268591	1
90053	cg07779120	IRAIN	0.00530189	0.00530189	0.682772	-1.46462	Baseline down vs Chronic Loading	-0.0736028	10.8651	0.0216695	0.0279216	1
256011	cg12947436	KLHL3	0.00530408	0.00530408	0.976671	-1.02389	Baseline down vs Chronic Loading	-0.0180806	10.8638	0.00130763	0.00168512	1
627701	cg07289441		0.0053056	0.0053056	0.894399	-1.11807	Baseline down vs Chronic Loading	-0.0355193	10.8628	0.00504649	0.0065039	1
183438	cg08766289	LOC101927286	0.00531502	0.00531502	0.748935	-1.33523	Baseline down vs Chronic Loading	-0.00777328	10.857	0.000241696	0.000311666	1
617429	cg07249227	ZBTB21	0.00531572	0.00531572	1.19304	1.19304	Baseline up vs Chronic Loading	0.0957042	10.8565	0.0366372	0.0472454	1
723241	cg25475707	ASIC2	0.00531612	0.00531612	1.20095	1.20095	Baseline up vs Chronic Loading	0.0861599	10.8563	0.0296941	0.0382929	1
632060	cg05231238	RIT2	0.00531746	0.00531746	0.81487	-1.22719	Baseline down vs Chronic Loading	-0.00608478	10.8554	0.000148098	0.000190999	1
699648	cg00478379	RNF223	0.00532197	0.00532197	1.12153	1.12153	Baseline up vs Chronic Loading	0.0563997	10.8526	0.0127237	0.0164137	1
83770	cg04826071	TTBK2	0.00532714	0.00532714	0.675177	-1.48109	Baseline down vs Chronic Loading	-0.0638052	10.8494	0.0162844	0.0210133	1
283777	cg05446414	IL18BP	0.0053314	0.0053314	1.14094	1.14094	Baseline up vs Chronic Loading	0.0363429	10.8468	0.00528323	0.0068191	1
812580	cg23113826	LIPI	0.00533233	0.00533233	0.880724	-1.13543	Baseline down vs Chronic Loading	-0.00402175	10.8462	6.46978e-05	8.35104e-05	1
360389	cg21920693	LRRN1	0.0053357	0.0053357	1.08288	1.08288	Baseline up vs Chronic Loading	0.0433555	10.8441	0.00751881	0.00970697	1
278231	cg01101853		0.00533655	0.00533655	0.88225	-1.13347	Baseline down vs Chronic Loading	-0.0646225	10.8436	0.0167043	0.0215667	1
418595	cg04600921	GRAMD2	0.00533663	0.00533663	0.796154	-1.25604	Baseline down vs Chronic Loading	-0.0156738	10.8435	0.00098267	0.00126872	1
769918	cg13887050	C8orf37	0.00533677	0.00533677	0.876831	-1.14047	Baseline down vs Chronic Loading	-0.083398	10.8434	0.0278209	0.0359197	1
479688	cg07570181	STON1-GTF2A1L	0.00533873	0.00533873	0.909634	-1.09934	Baseline down vs Chronic Loading	-0.0564435	10.8422	0.0127435	0.016455	1
551079	cg09430518		0.00534293	0.00534293	1.09367	1.09367	Baseline up vs Chronic Loading	0.0672821	10.8396	0.0181075	0.023387	1
600330	cg17695882	MTUS1	0.00534351	0.00534351	0.807338	-1.23864	Baseline down vs Chronic Loading	-0.0156035	10.8392	0.000973882	0.00125787	1
342357	cg00130778		0.00535126	0.00535126	1.07142	1.07142	Baseline up vs Chronic Loading	0.0560174	10.8345	0.0125518	0.0162191	1
28872	cg13348905	SLC44A2	0.0053517	0.0053517	1.02782	1.02782	Baseline up vs Chronic Loading	0.0252745	10.8342	0.00255521	0.00330185	1
518324	cg09970396	KIAA1551	0.00535266	0.00535266	0.730571	-1.36879	Baseline down vs Chronic Loading	-0.0529658	10.8336	0.0112215	0.0145013	1
304567	cg27401173		0.0053529	0.0053529	1.21608	1.21608	Baseline up vs Chronic Loading	0.0859683	10.8334	0.0295622	0.0382031	1
403846	cg01020309		0.00535624	0.00535624	1.34348	1.34348	Baseline up vs Chronic Loading	0.137158	10.8314	0.0752494	0.0972629	1
75923	cg14215586	HOXC-AS1	0.00536146	0.00536146	0.610983	-1.63671	Baseline down vs Chronic Loading	-0.108452	10.8282	0.0470477	0.0608291	1
791932	cg03485798	DOCK7	0.00536332	0.00536332	0.820908	-1.21816	Baseline down vs Chronic Loading	-0.0286256	10.827	0.00327769	0.00423826	1
383376	cg24004547	DPM3	0.00536423	0.00536423	1.14845	1.14845	Baseline up vs Chronic Loading	0.0517548	10.8264	0.0107142	0.0138549	1
825596	cg27022566	WDR11-AS1	0.00537636	0.00537636	1.04307	1.04307	Baseline up vs Chronic Loading	0.0355141	10.819	0.00504501	0.00652836	1
97572	cg16766613	DCLK1	0.00537816	0.00537816	1.72745	1.72745	Baseline up vs Chronic Loading	0.0212691	10.8179	0.0018095	0.00234177	1
7178	cg03804148	PITPNA	0.00538327	0.00538327	0.625628	-1.59839	Baseline down vs Chronic Loading	-0.0419005	10.8147	0.0070226	0.00909097	1
119660	cg19769445		0.00538485	0.00538485	1.01351	1.01351	Baseline up vs Chronic Loading	0.0128632	10.8138	0.000661853	0.000856865	1
40425	cg25633119	KDELR1	0.00539109	0.00539109	0.713049	-1.40243	Baseline down vs Chronic Loading	-0.039331	10.8099	0.0061877	0.00801372	1
371217	cg13775870	LINC01291	0.00539428	0.00539428	1.11259	1.11259	Baseline up vs Chronic Loading	0.023325	10.808	0.00217622	0.00281895	1
666453	cg00524694		0.00539776	0.00539776	1.07145	1.07145	Baseline up vs Chronic Loading	0.0526025	10.8059	0.0110681	0.0143397	1
95329	cg23382567	ZNF23	0.00539861	0.00539861	0.71366	-1.40123	Baseline down vs Chronic Loading	-0.0349866	10.8053	0.00489625	0.00634386	1
610168	cg21105443	COL28A1	0.0054042	0.0054042	0.824251	-1.21322	Baseline down vs Chronic Loading	-0.0165809	10.8019	0.00109971	0.0014253	1
39289	cg00822353	DGKE	0.00540583	0.00540583	0.323708	-3.0892	Baseline down vs Chronic Loading	-0.0585279	10.8009	0.013702	0.0177604	1
676487	cg07699282		0.00541357	0.00541357	1.10052	1.10052	Baseline up vs Chronic Loading	0.0400975	10.7962	0.00643125	0.00833976	1
614923	cg23878700		0.00542284	0.00542284	1.11938	1.11938	Baseline up vs Chronic Loading	0.0794628	10.7905	0.0252573	0.0327697	1
456698	cg13283834	ABCC10	0.00542326	0.00542326	1.12393	1.12393	Baseline up vs Chronic Loading	0.0794509	10.7903	0.0252498	0.0327607	1
287647	cg11660726	MYH8	0.00542996	0.00542996	1.08966	1.08966	Baseline up vs Chronic Loading	0.0468069	10.7862	0.00876356	0.0113747	1
69805	cg21734487	PBK	0.00543694	0.00543694	0.484342	-2.06466	Baseline down vs Chronic Loading	-0.038677	10.782	0.00598363	0.00776954	1
143567	cg18151134	BACE2	0.00545391	0.00545391	1.25105	1.25105	Baseline up vs Chronic Loading	0.00627472	10.7717	0.000157489	0.000204689	1
855816	cg12947009	C21orf2	0.00546016	0.00546016	1.05661	1.05661	Baseline up vs Chronic Loading	0.0462142	10.7679	0.00854301	0.0111073	1
234609	cg23108559	WDHD1	0.00546263	0.00546263	0.828248	-1.20737	Baseline down vs Chronic Loading	-0.0071643	10.7664	0.000205309	0.000266971	1
434010	cg00305639	PDCD6IPP2	0.00546315	0.00546315	1.11128	1.11128	Baseline up vs Chronic Loading	0.0770199	10.7661	0.0237282	0.0308557	1
678732	cg19735406	COL4A2	0.00546429	0.00546429	1.10819	1.10819	Baseline up vs Chronic Loading	0.0219848	10.7654	0.00193333	0.00251422	1
83964	cg00748938	PPP4R4	0.00548004	0.00548004	1.00642	1.00642	Baseline up vs Chronic Loading	0.00628447	10.7559	0.000157978	0.000205626	1
679217	cg08222798	ANKRD20A3	0.00548307	0.00548307	1.13728	1.13728	Baseline up vs Chronic Loading	0.044612	10.7541	0.00796092	0.0103638	1
175829	cg14180680	NGEF	0.00548356	0.00548356	1.10144	1.10144	Baseline up vs Chronic Loading	0.0763845	10.7538	0.0233384	0.0303834	1
288699	cg18548995	C14orf166	0.00548653	0.00548653	1.13496	1.13496	Baseline up vs Chronic Loading	0.058923	10.752	0.0138877	0.0180829	1
842570	cg08553327	TNF	0.00549433	0.00549433	0.863238	-1.15843	Baseline down vs Chronic Loading	-0.00439192	10.7473	7.71557e-05	0.000100507	1
678400	cg25407483		0.00549656	0.00549656	1.06236	1.06236	Baseline up vs Chronic Loading	0.0465376	10.746	0.008663	0.0112862	1
848778	cg03339956	TCF7L2	0.00550296	0.00550296	0.558124	-1.79172	Baseline down vs Chronic Loading	-0.010163	10.7422	0.000413149	0.000538448	1
472109	cg02810692	LRTM1	0.0055048	0.0055048	1.146	1.146	Baseline up vs Chronic Loading	0.0927151	10.7411	0.0343843	0.0448169	1
386966	cg00121092		0.00550856	0.00550856	1.12804	1.12804	Baseline up vs Chronic Loading	0.0696226	10.7388	0.0193892	0.0252774	1
160916	cg16247391	ZNF890P	0.00550924	0.00550924	1.15541	1.15541	Baseline up vs Chronic Loading	0.0486601	10.7384	0.0094712	0.0123479	1
264529	cg24845949	MUC17	0.00551777	0.00551777	0.739211	-1.35279	Baseline down vs Chronic Loading	-0.00496848	10.7333	9.87431e-05	0.000128796	1
164802	cg04875704	ARID1B	0.00551912	0.00551912	1.12515	1.12515	Baseline up vs Chronic Loading	0.0826134	10.7325	0.0272999	0.0356113	1
399920	cg11907326	PPP2R2C	0.00552007	0.00552007	1.14518	1.14518	Baseline up vs Chronic Loading	0.0913213	10.7319	0.0333583	0.0435165	1
200202	cg13980795	PKP2	0.00552399	0.00552399	0.977002	-1.02354	Baseline down vs Chronic Loading	-0.0170546	10.7296	0.00116344	0.00151805	1
826983	cg15918649	CSNK2B	0.00552755	0.00552755	1.05581	1.05581	Baseline up vs Chronic Loading	0.0420114	10.7275	0.00705983	0.00921351	1
85994	cg25828207	C10orf91	0.00552841	0.00552841	1.01861	1.01861	Baseline up vs Chronic Loading	0.0172935	10.727	0.00119626	0.00156127	1
644984	cg23489080	RGS12	0.00553204	0.00553204	0.822214	-1.21623	Baseline down vs Chronic Loading	-0.0605051	10.7248	0.0146435	0.0191154	1
845111	cg21126573	KDM6B	0.00553389	0.00553389	0.885737	-1.129	Baseline down vs Chronic Loading	-0.00372672	10.7237	5.55539e-05	7.25267e-05	1
379507	cg14532720	MOK	0.00553738	0.00553738	1.2791	1.2791	Baseline up vs Chronic Loading	0.117268	10.7216	0.0550073	0.0718269	1
490339	cg12442056	TTC28	0.00554081	0.00554081	1.20504	1.20504	Baseline up vs Chronic Loading	0.112601	10.7196	0.0507159	0.066236	1
12317	cg27400713	CHMP5	0.00554844	0.00554844	0.653662	-1.52984	Baseline down vs Chronic Loading	-0.0319348	10.7151	0.00407931	0.00532992	1
797186	cg07412545	GPR88	0.00555674	0.00555674	1.12201	1.12201	Baseline up vs Chronic Loading	0.092181	10.7101	0.0339893	0.0444299	1
627777	cg08418352		0.00556692	0.00556692	0.853603	-1.1715	Baseline down vs Chronic Loading	-0.0123633	10.7041	0.000611403	0.000799659	1
480497	cg09145574		0.00557065	0.00557065	0.764661	-1.30777	Baseline down vs Chronic Loading	-0.00945692	10.7019	0.000357733	0.000467978	1
16204	cg02275875	TCEAL5	0.00557154	0.00557154	0.742575	-1.34666	Baseline down vs Chronic Loading	-0.0366358	10.7014	0.00536874	0.0070236	1
180184	cg01044694	SPICE1	0.00557186	0.00557186	0.930262	-1.07497	Baseline down vs Chronic Loading	-0.0584519	10.7012	0.0136665	0.0178794	1
820788	cg05894905		0.00557386	0.00557386	1.0716	1.0716	Baseline up vs Chronic Loading	0.0496445	10.7	0.00985832	0.0128987	1
462365	cg20190456	RTN4RL1	0.00557439	0.00557439	0.741894	-1.3479	Baseline down vs Chronic Loading	-0.0881648	10.6997	0.0310921	0.0406824	1
670973	cg13150869	HIRIP3	0.00557789	0.00557789	1.38774	1.38774	Baseline up vs Chronic Loading	0.134955	10.6977	0.0728509	0.0953399	1
61882	cg23236025	PSRC1	0.00557805	0.00557805	1.52666	1.52666	Baseline up vs Chronic Loading	0.0206259	10.6976	0.00170172	0.00222705	1
116872	cg21864071	SPATA33	0.00558603	0.00558603	1.16609	1.16609	Baseline up vs Chronic Loading	0.0338855	10.6929	0.00459291	0.00601343	1
241352	cg01213505	SMAD4	0.00559013	0.00559013	0.808318	-1.23714	Baseline down vs Chronic Loading	-0.00767419	10.6904	0.000235573	0.000308502	1
781294	cg24453842	CCDC122	0.00559183	0.00559183	0.818616	-1.22157	Baseline down vs Chronic Loading	-0.102718	10.6894	0.0422039	0.0552745	1
109867	cg07744841	SLC6A11	0.00559952	0.00559952	1.74423	1.74423	Baseline up vs Chronic Loading	0.0176097	10.6849	0.0012404	0.00162525	1
424635	cg17784987	RYR3	0.00559971	0.00559971	0.889778	-1.12388	Baseline down vs Chronic Loading	-0.0786291	10.6848	0.0247301	0.0324031	1
784693	cg19300650		0.00560121	0.00560121	0.917628	-1.08977	Baseline down vs Chronic Loading	-0.0511544	10.6839	0.0104671	0.0137159	1
743718	cg06089322	PLEKHG3	0.00560203	0.00560203	0.927955	-1.07764	Baseline down vs Chronic Loading	-0.0565237	10.6835	0.0127797	0.016747	1
739499	cg27177391	ATF7	0.00560356	0.00560356	1.16635	1.16635	Baseline up vs Chronic Loading	0.0772698	10.6826	0.0238825	0.0312991	1
509487	cg14806685	LOC101927914	0.00561224	0.00561224	1.15022	1.15022	Baseline up vs Chronic Loading	0.0790009	10.6775	0.0249646	0.0327329	1
273530	cg10135427		0.0056136	0.0056136	0.971809	-1.02901	Baseline down vs Chronic Loading	-0.0212711	10.6767	0.00180984	0.00237319	1
19409	cg23622141	SNORD83B	0.00562012	0.00562012	0.846092	-1.18191	Baseline down vs Chronic Loading	-0.0202953	10.6729	0.0016476	0.00216122	1
352101	cg08019914	ANK3	0.0056205	0.0056205	0.855353	-1.16911	Baseline down vs Chronic Loading	-0.00586378	10.6726	0.000137535	0.000180414	1
446840	cg00163859	STK3	0.00562588	0.00562588	0.852295	-1.1733	Baseline down vs Chronic Loading	-0.00467502	10.6695	8.74233e-05	0.000114713	1
782438	cg25579319	OPN5	0.00562657	0.00562657	1.41278	1.41278	Baseline up vs Chronic Loading	0.135785	10.6691	0.0737503	0.0967753	1
728104	cg06258529	CARKD	0.0056266	0.0056266	0.825554	-1.21131	Baseline down vs Chronic Loading	-0.00678573	10.6691	0.000184184	0.000241687	1
31339	cg27645259	LTBP4	0.00562928	0.00562928	1.00674	1.00674	Baseline up vs Chronic Loading	0.00658527	10.6675	0.000173463	0.000227652	1
475841	cg08490659		0.00563441	0.00563441	0.891525	-1.12167	Baseline down vs Chronic Loading	-0.0392502	10.6645	0.00616232	0.00808967	1
344876	cg22018544	FAT1	0.00563441	0.00563441	1.12506	1.12506	Baseline up vs Chronic Loading	0.0928079	10.6645	0.0344532	0.0452289	1
381622	cg05824517	PHF20	0.00563886	0.00563886	0.939812	-1.06404	Baseline down vs Chronic Loading	-0.0350034	10.6619	0.00490094	0.00643534	1
135088	cg24131748	COCH	0.00564081	0.00564081	0.549298	-1.82051	Baseline down vs Chronic Loading	-0.0556781	10.6608	0.0124002	0.0162842	1
265237	cg04154697	ZFR2	0.0056419	0.0056419	0.737901	-1.3552	Baseline down vs Chronic Loading	-0.0115626	10.6602	0.000534771	0.000702315	1
805325	cg12951348	LY6G6D	0.00565314	0.00565314	0.94531	-1.05785	Baseline down vs Chronic Loading	-0.0323315	10.6536	0.0041813	0.00549467	1
211479	cg08243987	LOC284294	0.00565839	0.00565839	1.14893	1.14893	Baseline up vs Chronic Loading	0.0838396	10.6506	0.0281163	0.0369583	1
633128	cg07011006	GPD1	0.00565938	0.00565938	1.08351	1.08351	Baseline up vs Chronic Loading	0.0656057	10.65	0.0172164	0.0226319	1
451527	cg12995872	STX18	0.00566071	0.00566071	1.05347	1.05347	Baseline up vs Chronic Loading	0.03812	10.6492	0.00581253	0.00764142	1
192182	cg07041470	GPRIN2	0.0056672	0.0056672	1.07869	1.07869	Baseline up vs Chronic Loading	0.058662	10.6455	0.0137649	0.0181024	1
677709	cg21582325		0.00567747	0.00567747	1.06926	1.06926	Baseline up vs Chronic Loading	0.0521716	10.6395	0.0108875	0.0143263	1
617497	cg09232650	ANK1	0.00567868	0.00567868	0.806387	-1.2401	Baseline down vs Chronic Loading	-0.0066578	10.6388	0.000177305	0.000233321	1
455224	cg04938745		0.00568601	0.00568601	0.865164	-1.15585	Baseline down vs Chronic Loading	-0.0910001	10.6346	0.0331241	0.0436064	1
438683	cg11486327	SPATA3	0.00568816	0.00568816	0.96774	-1.03334	Baseline down vs Chronic Loading	-0.0221889	10.6334	0.00196938	0.0025929	1
359039	cg16679708	GALC	0.00568926	0.00568926	0.87176	-1.1471	Baseline down vs Chronic Loading	-0.0752851	10.6327	0.0226714	0.0298511	1
479471	cg25036250	MRPL48	0.00569043	0.00569043	1.07991	1.07991	Baseline up vs Chronic Loading	0.0618146	10.6321	0.0152842	0.0201257	1
815451	cg19179869	NTF3	0.00570061	0.00570061	0.758314	-1.31871	Baseline down vs Chronic Loading	-0.00720632	10.6262	0.000207724	0.000273676	1
798953	cg15073719		0.00570215	0.00570215	1.18079	1.18079	Baseline up vs Chronic Loading	0.0958328	10.6253	0.0367357	0.0484032	1
10518	cg23549869	HSD17B1	0.0057055	0.0057055	0.806395	-1.24009	Baseline down vs Chronic Loading	-0.0478912	10.6234	0.00917426	0.0120902	1
831162	cg08312035	C1orf145	0.00572217	0.00572217	0.808614	-1.23668	Baseline down vs Chronic Loading	-0.106024	10.6138	0.0449646	0.0593098	1
462809	cg06100622	PPID	0.00572778	0.00572778	0.885745	-1.12899	Baseline down vs Chronic Loading	-0.0294099	10.6106	0.00345977	0.00456493	1
74632	cg05078238	SNED1	0.00573273	0.00573273	0.703533	-1.4214	Baseline down vs Chronic Loading	-0.0449191	10.6078	0.0080709	0.0106518	1
634540	cg18497519		0.00573736	0.00573736	1.06408	1.06408	Baseline up vs Chronic Loading	0.0528063	10.6052	0.011154	0.0147245	1
784501	cg10587782	MKX	0.00573844	0.00573844	1.11258	1.11258	Baseline up vs Chronic Loading	0.0486766	10.6046	0.00947763	0.0125123	1
102018	cg13271939	PPM1A	0.00573876	0.00573876	0.548072	-1.82458	Baseline down vs Chronic Loading	-0.0247155	10.6044	0.00244342	0.00322583	1
330490	cg05105226	CTNNA1	0.00573993	0.00573993	0.740585	-1.35028	Baseline down vs Chronic Loading	-0.011741	10.6037	0.000551403	0.000728013	1
349239	cg16049494	HCK	0.00574106	0.00574106	0.836386	-1.19562	Baseline down vs Chronic Loading	-0.00461328	10.6031	8.51296e-05	0.000112403	1
737918	cg15569630		0.00574335	0.00574335	0.914945	-1.09296	Baseline down vs Chronic Loading	-0.0408759	10.6018	0.00668334	0.0088256	1
652810	cg08128713	LOC102724691	0.00576068	0.00576068	1.12675	1.12675	Baseline up vs Chronic Loading	0.0471961	10.5919	0.00890988	0.0117768	1
508393	cg24268966	HMGA2	0.005762	0.005762	1.12793	1.12793	Baseline up vs Chronic Loading	0.0847863	10.5911	0.0287549	0.0380099	1
542380	cg12086309	PARD3	0.00576325	0.00576325	0.949174	-1.05355	Baseline down vs Chronic Loading	-0.0228555	10.5904	0.00208949	0.0027622	1
803704	cg07761801		0.0057638	0.0057638	0.952314	-1.05007	Baseline down vs Chronic Loading	-0.034546	10.5901	0.00477371	0.00631078	1
248490	cg12672051	FANCM	0.00577065	0.00577065	0.945594	-1.05754	Baseline down vs Chronic Loading	-0.0412446	10.5862	0.00680447	0.00899872	1
473055	cg03159127	RPL7L1	0.00577303	0.00577303	1.08243	1.08243	Baseline up vs Chronic Loading	0.0553367	10.5849	0.0122486	0.0162005	1
268887	cg16193203	USP54	0.00577361	0.00577361	1.2874	1.2874	Baseline up vs Chronic Loading	0.115656	10.5846	0.0535051	0.0707702	1
784778	cg13818020		0.00577492	0.00577492	0.911523	-1.09706	Baseline down vs Chronic Loading	-0.0264184	10.5838	0.00279173	0.00369283	1
413336	cg16764781	TP63	0.00577547	0.00577547	0.890364	-1.12314	Baseline down vs Chronic Loading	-0.0834036	10.5835	0.0278246	0.0368068	1
255959	cg27551605	CRHR1	0.00578013	0.00578013	0.855427	-1.16901	Baseline down vs Chronic Loading	-0.0357027	10.5809	0.00509873	0.00674634	1
296784	cg27149060		0.00578346	0.00578346	0.937834	-1.06629	Baseline down vs Chronic Loading	-0.0499268	10.579	0.00997075	0.0131951	1
121555	cg08069263	MXI1	0.00578604	0.00578604	1.07546	1.07546	Baseline up vs Chronic Loading	0.0486154	10.5775	0.00945382	0.0125127	1
204750	cg24461772		0.00578737	0.00578737	1.17424	1.17424	Baseline up vs Chronic Loading	0.0901106	10.5768	0.0324797	0.0429919	1
106458	cg18750167		0.00578739	0.00578739	0.582442	-1.71691	Baseline down vs Chronic Loading	-0.0234389	10.5768	0.00219754	0.00290878	1
120051	cg07402365	MGLL	0.00578771	0.00578771	1.41769	1.41769	Baseline up vs Chronic Loading	0.0168613	10.5766	0.00113721	0.0015053	1
8391	cg09230661	MTA1	0.00578811	0.00578811	1.3985	1.3985	Baseline up vs Chronic Loading	0.112327	10.5764	0.0504698	0.0668072	1
21770	cg07955871	N4BP3	0.0057885	0.0057885	0.699471	-1.42965	Baseline down vs Chronic Loading	-0.0989287	10.5761	0.0391475	0.0518209	1
847237	cg21553980	RPH3AL	0.00578953	0.00578953	0.790582	-1.26489	Baseline down vs Chronic Loading	-0.00739754	10.5756	0.000218894	0.000289774	1
538704	cg14534464	NFE2L3	0.00579119	0.00579119	1.17559	1.17559	Baseline up vs Chronic Loading	0.081822	10.5746	0.0267794	0.0354539	1
684050	cg18417901		0.00579436	0.00579436	1.28914	1.28914	Baseline up vs Chronic Loading	0.0843903	10.5728	0.0284869	0.0377209	1
33412	cg12333618	SPATA16	0.00579468	0.00579468	0.611845	-1.6344	Baseline down vs Chronic Loading	-0.0387102	10.5726	0.0059939	0.00793696	1
633397	cg11941905	GALNT9	0.00579483	0.00579483	1.17845	1.17845	Baseline up vs Chronic Loading	0.110876	10.5726	0.0491738	0.0651151	1
333808	cg02151939	DGAT1	0.00580116	0.00580116	0.879439	-1.13709	Baseline down vs Chronic Loading	-0.0852405	10.569	0.0290638	0.0384987	1
352370	cg00478435	ACTL10	0.0058083	0.0058083	1.12855	1.12855	Baseline up vs Chronic Loading	0.0860082	10.565	0.0295896	0.0392102	1
344580	cg26902581	ITGA6	0.00582967	0.00582967	1.08998	1.08998	Baseline up vs Chronic Loading	0.0660117	10.553	0.0174302	0.0231236	1
215145	cg07697733		0.00583209	0.00583209	1.10031	1.10031	Baseline up vs Chronic Loading	0.0766133	10.5516	0.0234784	0.0311514	1
735013	cg07688196	FAM219A	0.0058353	0.0058353	0.950888	-1.05165	Baseline down vs Chronic Loading	-0.0336637	10.5498	0.00453298	0.00601543	1
288729	cg07665161	RTN1	0.00583586	0.00583586	1.16082	1.16082	Baseline up vs Chronic Loading	0.106863	10.5495	0.0456788	0.0606192	1
280971	cg27638615	FZD7	0.0058375	0.0058375	1.05898	1.05898	Baseline up vs Chronic Loading	0.0479925	10.5486	0.00921311	0.0122275	1
194784	cg11838988	PLXNC1	0.00584328	0.00584328	1.06158	1.06158	Baseline up vs Chronic Loading	0.0500141	10.5454	0.0100056	0.0132835	1
809205	cg02567323	PPP1R21	0.00585418	0.00585418	1.10115	1.10115	Baseline up vs Chronic Loading	0.0734515	10.5393	0.0215805	0.0286667	1
117614	cg19079194	ERBB4	0.00586076	0.00586076	0.702888	-1.4227	Baseline down vs Chronic Loading	-0.0219712	10.5356	0.00193094	0.00256588	1
876	cg20161572	BAG5	0.00587931	0.00587931	0.620531	-1.61152	Baseline down vs Chronic Loading	-0.0184676	10.5253	0.00136421	0.00181457	1
561100	cg14036130	BACH2	0.00588477	0.00588477	0.870022	-1.1494	Baseline down vs Chronic Loading	-0.101126	10.5223	0.0409055	0.0544252	1
206282	cg06629578		0.00588981	0.00588981	1.10362	1.10362	Baseline up vs Chronic Loading	0.0461892	10.5195	0.00853378	0.0113573	1
862135	cg14250988	CTIF	0.0058921	0.0058921	0.94583	-1.05727	Baseline down vs Chronic Loading	-0.0217035	10.5182	0.00188417	0.00250787	1
433368	cg22258711	PLEKHM2	0.00589692	0.00589692	1.13642	1.13642	Baseline up vs Chronic Loading	0.0840345	10.5156	0.0282472	0.0376072	1
851197	cg24386165	OSBPL10	0.00590369	0.00590369	1.10803	1.10803	Baseline up vs Chronic Loading	0.0715393	10.5118	0.0204715	0.0272647	1
676259	cg05279382	TRDMT1	0.00590658	0.00590658	0.806189	-1.2404	Baseline down vs Chronic Loading	-0.00956279	10.5102	0.000365788	0.000487243	1
157721	cg07089660	DEFA4	0.0059102	0.0059102	0.791984	-1.26265	Baseline down vs Chronic Loading	-0.0279512	10.5082	0.00312507	0.0041635	1
567303	cg27310933	ADAMTS8	0.00591309	0.00591309	1.09463	1.09463	Baseline up vs Chronic Loading	0.0679983	10.5066	0.0184951	0.0246446	1
119740	cg19519310	FOXF2	0.00591347	0.00591347	0.776188	-1.28835	Baseline down vs Chronic Loading	-0.0438835	10.5064	0.00770303	0.0102644	1
342936	cg25252197	RBM20	0.00591483	0.00591483	0.788438	-1.26833	Baseline down vs Chronic Loading	-0.00590764	10.5057	0.000139601	0.000186034	1
41909	cg03900646	ROR2	0.00591741	0.00591741	0.557602	-1.79339	Baseline down vs Chronic Loading	-0.0249069	10.5042	0.00248141	0.00330722	1
490299	cg06627354	TRPM8	0.00592672	0.00592672	0.839345	-1.19141	Baseline down vs Chronic Loading	-0.0317651	10.4991	0.0040361	0.00538191	1
800960	cg18271256	ACIN1	0.00592713	0.00592713	1.06676	1.06676	Baseline up vs Chronic Loading	0.0542475	10.4989	0.0117712	0.0156965	1
436647	cg05950123	STX2	0.0059305	0.0059305	1.16386	1.16386	Baseline up vs Chronic Loading	0.0874555	10.4971	0.0305938	0.0408032	1
421384	cg05416450	HOXC6	0.00593472	0.00593472	0.80245	-1.24618	Baseline down vs Chronic Loading	-0.0329063	10.4947	0.00433131	0.00577797	1
465898	cg16782494		0.00594576	0.00594576	1.0348	1.0348	Baseline up vs Chronic Loading	0.0265209	10.4887	0.00281343	0.00375529	1
349453	cg14187965	NAA60	0.00595056	0.00595056	1.07018	1.07018	Baseline up vs Chronic Loading	0.055873	10.4861	0.0124872	0.0166717	1
5908	cg24136385	C7orf50	0.00595587	0.00595587	0.617406	-1.61968	Baseline down vs Chronic Loading	-0.0337935	10.4831	0.004568	0.00610046	1
377738	cg03976336	HSD52	0.00596142	0.00596142	0.816285	-1.22506	Baseline down vs Chronic Loading	-0.0256145	10.4801	0.00262441	0.00350585	1
220202	cg27097660	CTRB2	0.00596644	0.00596644	1.22484	1.22484	Baseline up vs Chronic Loading	0.116267	10.4774	0.0540724	0.0722522	1
256352	cg07283088	MYCBPAP	0.00597567	0.00597567	1.11169	1.11169	Baseline up vs Chronic Loading	0.0849076	10.4723	0.0288372	0.0385511	1
853313	cg00395697	UHRF1BP1L	0.00597662	0.00597662	1.17672	1.17672	Baseline up vs Chronic Loading	0.0909953	10.4718	0.0331206	0.0442796	1
279407	cg16979517	MTA1	0.0059918	0.0059918	1.15099	1.15099	Baseline up vs Chronic Loading	0.091706	10.4636	0.03364	0.0450094	1
3320	cg04440769	NUDT16L1	0.00599197	0.00599197	1.14225	1.14225	Baseline up vs Chronic Loading	0.0718312	10.4635	0.0206389	0.0276145	1
102702	cg24337497	MUT	0.00599501	0.00599501	0.65642	-1.52341	Baseline down vs Chronic Loading	-0.0452436	10.4618	0.00818793	0.0109571	1
324215	cg21386243	DNAH12	0.00599711	0.00599711	0.836958	-1.1948	Baseline down vs Chronic Loading	-0.00780851	10.4607	0.000243891	0.00032641	1
184071	cg24002777		0.00600266	0.00600266	0.953553	-1.04871	Baseline down vs Chronic Loading	-0.0322222	10.4577	0.00415309	0.00555986	1
852304	cg16317901	2009-09-01	0.00601415	0.00601415	0.844432	-1.18423	Baseline down vs Chronic Loading	-0.105566	10.4515	0.044577	0.0597119	1
595089	cg11668876	TRIM26	0.00602233	0.00602233	1.11529	1.11529	Baseline up vs Chronic Loading	0.0414473	10.4471	0.00687151	0.00920845	1
700921	cg20932535	PAX7	0.00602681	0.00602681	0.909298	-1.09975	Baseline down vs Chronic Loading	-0.0600112	10.4446	0.0144054	0.019309	1
325664	cg25268427	NCAPD3	0.00603111	0.00603111	0.797199	-1.25439	Baseline down vs Chronic Loading	-0.12469	10.4423	0.0621906	0.0833788	1
481895	cg26336364		0.00603392	0.00603392	1.08375	1.08375	Baseline up vs Chronic Loading	0.062371	10.4408	0.0155606	0.0208651	1
356304	cg18303410	USP36	0.00604116	0.00604116	0.92231	-1.08423	Baseline down vs Chronic Loading	-0.0611587	10.4369	0.0149615	0.0200693	1
487784	cg05866980		0.00604828	0.00604828	0.797506	-1.25391	Baseline down vs Chronic Loading	-0.00792877	10.4331	0.000251461	0.000337432	1
51070	cg24024661	HMHA1	0.0060493	0.0060493	1.01293	1.01293	Baseline up vs Chronic Loading	0.0121779	10.4325	0.000593202	0.00079605	1
443260	cg19024980	PCCA	0.00605009	0.00605009	0.774053	-1.2919	Baseline down vs Chronic Loading	-0.00746007	10.4321	0.00022261	0.000298745	1
727584	cg10449330	NEK7	0.00605074	0.00605074	1.18649	1.18649	Baseline up vs Chronic Loading	0.0360897	10.4318	0.00520986	0.00699192	1
483813	cg06539006	CPO	0.00605153	0.00605153	0.861381	-1.16093	Baseline down vs Chronic Loading	-0.0527693	10.4313	0.0111384	0.0149489	1
493076	cg08811117	CMYA5	0.00605423	0.00605423	0.694946	-1.43896	Baseline down vs Chronic Loading	-0.0102197	10.4299	0.000417771	0.000560773	1
298093	cg11276438	MTHFR	0.00606363	0.00606363	1.1293	1.1293	Baseline up vs Chronic Loading	0.0874161	10.4249	0.0305663	0.0410489	1
454399	cg10413926		0.00606518	0.00606518	0.695473	-1.43787	Baseline down vs Chronic Loading	-0.00954827	10.424	0.000364678	0.000489781	1
145882	cg13699478	PTPRZ1	0.00606624	0.00606624	0.969285	-1.03169	Baseline down vs Chronic Loading	-0.0217658	10.4235	0.001895	0.00254522	1
467950	cg00576972	ACACB	0.00606695	0.00606695	1.13644	1.13644	Baseline up vs Chronic Loading	0.0791525	10.4231	0.0250605	0.0336606	1
101005	cg05009934	CLVS2	0.00606813	0.00606813	0.75132	-1.33099	Baseline down vs Chronic Loading	-0.0394831	10.4224	0.00623567	0.00837609	1
611833	cg27289925		0.00606852	0.00606852	0.95919	-1.04255	Baseline down vs Chronic Loading	-0.0283912	10.4222	0.00322423	0.00433105	1
705602	cg22449698	SFTPB	0.00607312	0.00607312	0.933298	-1.07147	Baseline down vs Chronic Loading	-0.0323547	10.4198	0.00418729	0.00562604	1
632635	cg01239367		0.00607375	0.00607375	0.953375	-1.04891	Baseline down vs Chronic Loading	-0.0335831	10.4194	0.00451131	0.00606158	1
663800	cg24522178	NT5C2	0.00607537	0.00607537	0.818855	-1.22122	Baseline down vs Chronic Loading	-0.126254	10.4186	0.0637608	0.0856787	1
161222	cg16794722		0.00607592	0.00607592	1.08317	1.08317	Baseline up vs Chronic Loading	0.0373168	10.4183	0.00557019	0.00748517	1
9128	cg03407547	KCTD11	0.00608179	0.00608179	1.48745	1.48745	Baseline up vs Chronic Loading	0.0352548	10.4152	0.00497161	0.00668281	1
75966	cg07161888	AKTIP	0.00608424	0.00608424	0.528536	-1.89202	Baseline down vs Chronic Loading	-0.0484529	10.4138	0.00939073	0.0126246	1
285589	cg22546259		0.00608997	0.00608997	0.914869	-1.09305	Baseline down vs Chronic Loading	-0.0251786	10.4108	0.00253585	0.00341011	1
630838	cg00113273	RHPN2	0.00609223	0.00609223	1.2866	1.2866	Baseline up vs Chronic Loading	0.132784	10.4096	0.0705262	0.0948516	1
784677	cg22029234	IFNAR1	0.00609445	0.00609445	0.821084	-1.2179	Baseline down vs Chronic Loading	-0.00570731	10.4084	0.000130294	0.000175254	1
651368	cg04132534		0.00609946	0.00609946	1.09176	1.09176	Baseline up vs Chronic Loading	0.0681145	10.4057	0.0185584	0.0249686	1
206861	cg16367685		0.00610277	0.00610277	1.14864	1.14864	Baseline up vs Chronic Loading	0.0913399	10.404	0.0333719	0.0449065	1
579526	cg04812133	C10orf11	0.00610898	0.00610898	0.967621	-1.03346	Baseline down vs Chronic Loading	-0.0207577	10.4007	0.00172353	0.00231998	1
811526	cg02833855	PAPD7	0.00611553	0.00611553	0.790106	-1.26565	Baseline down vs Chronic Loading	-0.0593206	10.3972	0.0140757	0.0189532	1
603514	cg03275611	ITCH	0.00611716	0.00611716	0.830741	-1.20374	Baseline down vs Chronic Loading	-0.00681842	10.3963	0.000185963	0.000250423	1
763325	cg01231021	PNKD	0.00611739	0.00611739	1.13156	1.13156	Baseline up vs Chronic Loading	0.0869068	10.3962	0.0302112	0.0406836	1
98187	cg13632729	B3GNTL1	0.00611968	0.00611968	1.31661	1.31661	Baseline up vs Chronic Loading	0.0172205	10.395	0.00118619	0.00159756	1
764139	cg07374490	TP53BP2	0.0061217	0.0061217	0.785856	-1.2725	Baseline down vs Chronic Loading	-0.0599897	10.3939	0.014395	0.0193892	1
255496	cg05897583		0.00612271	0.00612271	0.810939	-1.23314	Baseline down vs Chronic Loading	-0.00898323	10.3934	0.000322794	0.000434806	1
59661	cg07175090		0.00612479	0.00612479	1.39756	1.39756	Baseline up vs Chronic Loading	0.0602448	10.3923	0.0145178	0.0195576	1
122172	cg02793099	PEG3	0.00612532	0.00612532	1.0781	1.0781	Baseline up vs Chronic Loading	0.0524913	10.392	0.0110214	0.0148478	1
748087	cg09322349	GRHL3	0.00612616	0.00612616	0.908063	-1.10125	Baseline down vs Chronic Loading	-0.0636637	10.3916	0.0162123	0.0218419	1
332673	cg12076203	DPYSL5	0.00612763	0.00612763	0.864851	-1.15627	Baseline down vs Chronic Loading	-0.00596657	10.3908	0.0001424	0.000191862	1
133949	cg13004927	SLC47A1	0.00613143	0.00613143	0.649146	-1.54049	Baseline down vs Chronic Loading	-0.0310215	10.3888	0.00384934	0.00518739	1
90992	cg00810752	ALPK1	0.00613155	0.00613155	1.12093	1.12093	Baseline up vs Chronic Loading	0.0502556	10.3887	0.0101025	0.0136143	1
694767	cg23560569		0.00613332	0.00613332	1.22573	1.22573	Baseline up vs Chronic Loading	0.114979	10.3878	0.052881	0.0712696	1
395316	cg14725614	IMMP1L	0.00614283	0.00614283	0.799417	-1.25091	Baseline down vs Chronic Loading	-0.0168331	10.3828	0.00113342	0.00152829	1
792066	cg04163733	RASSF8	0.00614392	0.00614392	0.837852	-1.19353	Baseline down vs Chronic Loading	-0.00601756	10.3822	0.000144844	0.000195317	1
172721	cg26525127	ECEL1	0.00615331	0.00615331	0.780778	-1.28077	Baseline down vs Chronic Loading	-0.00979027	10.3773	0.000383398	0.000517243	1
804496	cg12077880	MYOZ1	0.00615588	0.00615588	1.07724	1.07724	Baseline up vs Chronic Loading	0.0417384	10.3759	0.00696836	0.00940228	1
218222	cg07592681	RPL23AP53	0.00615655	0.00615655	1.1413	1.1413	Baseline up vs Chronic Loading	0.0757932	10.3755	0.0229784	0.0310054	1
108395	cg11299207	EHMT2	0.00615723	0.00615723	1.51041	1.51041	Baseline up vs Chronic Loading	0.017378	10.3752	0.00120798	0.00163001	1
42	cg17305436	ID4	0.00615955	0.00615955	0.736935	-1.35697	Baseline down vs Chronic Loading	-0.038021	10.374	0.00578239	0.00780352	1
612744	cg18349175	KLF16	0.00616	0.00616	0.78187	-1.27898	Baseline down vs Chronic Loading	-0.00609609	10.3737	0.000148649	0.000200611	1
67580	cg22731637	PRDM11	0.00616168	0.00616168	0.622463	-1.60652	Baseline down vs Chronic Loading	-0.0471687	10.3729	0.00889953	0.0120115	1
33633	cg14280627	MTFR1L	0.0061631	0.0061631	0.585151	-1.70896	Baseline down vs Chronic Loading	-0.0391339	10.3721	0.00612586	0.00826853	1
692002	cg27616833		0.00616425	0.00616425	1.08373	1.08373	Baseline up vs Chronic Loading	0.0665443	10.3715	0.0177126	0.0239094	1
435886	cg26238022	PPP2R2D	0.00616547	0.00616547	0.805959	-1.24076	Baseline down vs Chronic Loading	-0.00778771	10.3709	0.000242594	0.000327486	1
174081	cg23254057	SYNE2	0.00617246	0.00617246	0.850061	-1.17639	Baseline down vs Chronic Loading	-0.0951644	10.3672	0.0362251	0.0489188	1
272615	cg03062831	ZNF787	0.00617531	0.00617531	0.93992	-1.06392	Baseline down vs Chronic Loading	-0.0470649	10.3657	0.00886041	0.0119669	1
473450	cg05352464		0.0061775	0.0061775	1.1862	1.1862	Baseline up vs Chronic Loading	0.0550284	10.3645	0.0121125	0.0163611	1
263882	cg09340615	ADCY9	0.0061815	0.0061815	1.15193	1.15193	Baseline up vs Chronic Loading	0.0853407	10.3625	0.0291322	0.0393585	1
635240	cg04832594		0.00618262	0.00618262	0.944349	-1.05893	Baseline down vs Chronic Loading	-0.0431995	10.3619	0.00746479	0.0100857	1
164700	cg07356957	CXXC5	0.00619355	0.00619355	1.08694	1.08694	Baseline up vs Chronic Loading	0.0417007	10.3562	0.00695581	0.00940323	1
736333	cg16968098		0.00619491	0.00619491	1.14884	1.14884	Baseline up vs Chronic Loading	0.0814041	10.3554	0.0265065	0.0358354	1
295337	cg08630923		0.00619494	0.00619494	0.934195	-1.07044	Baseline down vs Chronic Loading	-0.0547613	10.3554	0.0119952	0.0162169	1
306036	cg01073788	FDXACB1	0.00619496	0.00619496	1.0764	1.0764	Baseline up vs Chronic Loading	0.0520768	10.3554	0.010848	0.0146659	1
693123	cg04873846		0.00619637	0.00619637	1.15574	1.15574	Baseline up vs Chronic Loading	0.0817889	10.3547	0.0267577	0.0361776	1
218943	cg21626591		0.00619698	0.00619698	1.17767	1.17767	Baseline up vs Chronic Loading	0.108262	10.3544	0.0468826	0.0633894	1
174291	cg12459000	KIF17	0.00619699	0.00619699	1.07821	1.07821	Baseline up vs Chronic Loading	0.0553212	10.3544	0.0122417	0.0165519	1
507376	cg03129360		0.00619965	0.00619965	1.37408	1.37408	Baseline up vs Chronic Loading	0.117034	10.353	0.0547878	0.0740878	1
554101	cg23097681	ARHGAP24	0.00620038	0.00620038	1.15257	1.15257	Baseline up vs Chronic Loading	0.0883814	10.3526	0.0312451	0.0422534	1
721154	cg12827224	TEC	0.0062017	0.0062017	1.07118	1.07118	Baseline up vs Chronic Loading	0.057528	10.3519	0.0132379	0.017903	1
624923	cg04905877	NFASC	0.00620365	0.00620365	1.07301	1.07301	Baseline up vs Chronic Loading	0.0386291	10.3509	0.00596883	0.0080731	1
239263	cg02722204	LINC00908	0.00620505	0.00620505	0.938745	-1.06525	Baseline down vs Chronic Loading	-0.0443319	10.3501	0.00786127	0.0106335	1
324439	cg14521240		0.00621341	0.00621341	1.19259	1.19259	Baseline up vs Chronic Loading	0.120704	10.3458	0.0582779	0.078862	1
337656	cg02742069		0.00621401	0.00621401	0.962545	-1.03891	Baseline down vs Chronic Loading	-0.0276222	10.3455	0.00305194	0.00413003	1
408816	cg24047057		0.00621552	0.00621552	1.14896	1.14896	Baseline up vs Chronic Loading	0.0599029	10.3447	0.0143534	0.0194252	1
197417	cg14319873	FASLG	0.00622102	0.00622102	1.07585	1.07585	Baseline up vs Chronic Loading	0.0573964	10.3418	0.0131774	0.0178385	1
428015	cg09513276	BMP7	0.00622213	0.00622213	1.14407	1.14407	Baseline up vs Chronic Loading	0.0241585	10.3413	0.00233453	0.00316049	1
802269	cg01446582	LINC00994	0.00622253	0.00622253	1.16181	1.16181	Baseline up vs Chronic Loading	0.103893	10.341	0.0431748	0.0584512	1
300766	cg02425367		0.00622357	0.00622357	0.884516	-1.13056	Baseline down vs Chronic Loading	-0.0812015	10.3405	0.0263747	0.0357087	1
503420	cg00682367		0.00622648	0.00622648	0.886284	-1.12831	Baseline down vs Chronic Loading	-0.00478322	10.339	9.15168e-05	0.000123923	1
511135	cg25557301		0.00622775	0.00622775	1.09252	1.09252	Baseline up vs Chronic Loading	0.0612494	10.3383	0.015006	0.0203208	1
150409	cg04071630		0.00622798	0.00622798	1.20429	1.20429	Baseline up vs Chronic Loading	0.108284	10.3382	0.0469015	0.063514	1
743343	cg16518115	SERINC5	0.00622862	0.00622862	1.12579	1.12579	Baseline up vs Chronic Loading	0.0462155	10.3379	0.00854348	0.0115699	1
344557	cg15738622	LOC101927412	0.0062299	0.0062299	0.947847	-1.05502	Baseline down vs Chronic Loading	-0.043865	10.3372	0.00769655	0.0104237	1
196097	cg13652372	GIPR	0.00623053	0.00623053	0.724043	-1.38113	Baseline down vs Chronic Loading	-0.00925632	10.3369	0.000342718	0.000464167	1
245895	cg07001713	IGF2R	0.00623084	0.00623084	0.799147	-1.25133	Baseline down vs Chronic Loading	-0.00693496	10.3367	0.000192374	0.000260551	1
167202	cg22705153	TSSC1	0.00623379	0.00623379	1.14146	1.14146	Baseline up vs Chronic Loading	0.0433089	10.3352	0.00750264	0.010163	1
421169	cg14349862	ADAMTS3	0.00624391	0.00624391	1.04329	1.04329	Baseline up vs Chronic Loading	0.0366066	10.33	0.00536017	0.00726453	1
344047	cg21374630	GNG12-AS1	0.00625235	0.00625235	0.972447	-1.02833	Baseline down vs Chronic Loading	-0.0154083	10.3256	0.000949658	0.0012876	1
550661	cg15628409	SERPINB6	0.00625648	0.00625648	0.906519	-1.10312	Baseline down vs Chronic Loading	-0.017525	10.3235	0.0012285	0.00166601	1
68443	cg02349638	DHX34	0.00625701	0.00625701	1.04616	1.04616	Baseline up vs Chronic Loading	0.0376251	10.3232	0.00566258	0.00767942	1
330715	cg03294629	HIVEP3	0.00626016	0.00626016	0.852988	-1.17235	Baseline down vs Chronic Loading	-0.0391221	10.3216	0.00612215	0.00830398	1
143000	cg01502588		0.00626733	0.00626733	1.11289	1.11289	Baseline up vs Chronic Loading	0.0773977	10.3179	0.0239616	0.0325128	1
413277	cg01230029	ITGBL1	0.00626784	0.00626784	0.855282	-1.1692	Baseline down vs Chronic Loading	-0.0468832	10.3176	0.00879212	0.0119301	1
171794	cg26810845	SCGN	0.00627363	0.00627363	1.10667	1.10667	Baseline up vs Chronic Loading	0.0697963	10.3146	0.0194861	0.0264484	1
698247	cg18265326		0.00627372	0.00627372	1.19865	1.19865	Baseline up vs Chronic Loading	0.0478354	10.3146	0.00915291	0.0124233	1
332838	cg10661141		0.00627866	0.00627866	1.34647	1.34647	Baseline up vs Chronic Loading	0.0975445	10.312	0.0380597	0.0516713	1
243460	cg17928317	MAGEC3	0.00628037	0.00628037	0.890557	-1.12289	Baseline down vs Chronic Loading	-0.0723252	10.3112	0.0209237	0.0284093	1
636542	cg08895260	RAB30	0.00629629	0.00629629	0.94242	-1.0611	Baseline down vs Chronic Loading	-0.0445965	10.303	0.00795539	0.01081	1
4671	cg15138986	GLRX3	0.0062982	0.0062982	0.728157	-1.37333	Baseline down vs Chronic Loading	-0.0209055	10.302	0.00174816	0.00237568	1
551243	cg09923345	PTK2	0.00629907	0.00629907	1.12305	1.12305	Baseline up vs Chronic Loading	0.0714505	10.3016	0.0204207	0.0277521	1
454599	cg24640144	KDM4A-AS1	0.00630053	0.00630053	0.759739	-1.31624	Baseline down vs Chronic Loading	-0.0096703	10.3008	0.000374059	0.000508389	1
254130	cg10526182	LOC101928371	0.00630071	0.00630071	0.912831	-1.09549	Baseline down vs Chronic Loading	-0.071513	10.3007	0.0204565	0.027803	1
167779	cg23223755	LHFPL4	0.0063031	0.0063031	1.25959	1.25959	Baseline up vs Chronic Loading	0.0991963	10.2995	0.0393597	0.0535012	1
812680	cg08817693	TMEM263	0.00630458	0.00630458	1.09265	1.09265	Baseline up vs Chronic Loading	0.0661196	10.2987	0.0174872	0.0237719	1
719930	cg12082129	PCSK7	0.00630545	0.00630545	0.834628	-1.19814	Baseline down vs Chronic Loading	-0.0765097	10.2983	0.0234149	0.0318314	1
806854	cg00343728	POLG	0.00631316	0.00631316	0.85251	-1.17301	Baseline down vs Chronic Loading	-0.081959	10.2943	0.0268691	0.0365411	1
118902	cg19126169	NUMA1	0.00632319	0.00632319	0.70686	-1.41471	Baseline down vs Chronic Loading	-0.0235606	10.2892	0.0022204	0.00302118	1
709525	cg01185411	MTA3	0.00632934	0.00632934	1.1086	1.1086	Baseline up vs Chronic Loading	0.0638238	10.2861	0.0162939	0.022177	1
492321	cg13147069	NCAPH2	0.00632967	0.00632967	0.777634	-1.28595	Baseline down vs Chronic Loading	-0.00948079	10.2859	0.000359542	0.000489366	1
135570	cg10723962	HIST1H4F	0.0063305	0.0063305	0.648941	-1.54097	Baseline down vs Chronic Loading	-0.0135317	10.2855	0.000732431	0.00099694	1
735910	cg01650480	CUBN	0.00633152	0.00633152	1.18599	1.18599	Baseline up vs Chronic Loading	0.108075	10.285	0.0467205	0.0635963	1
541034	cg16073122	ERICH1	0.00633165	0.00633165	0.924589	-1.08156	Baseline down vs Chronic Loading	-0.020272	10.2849	0.00164381	0.00223758	1
304363	cg10362905		0.0063392	0.0063392	1.05849	1.05849	Baseline up vs Chronic Loading	0.0433443	10.2811	0.00751492	0.0102333	1
418314	cg00301795		0.00634237	0.00634237	1.07406	1.07406	Baseline up vs Chronic Loading	0.0576574	10.2795	0.0132975	0.0181104	1
734002	cg05390077		0.00634389	0.00634389	1.10048	1.10048	Baseline up vs Chronic Loading	0.0526308	10.2787	0.01108	0.0150914	1
855530	cg08160246	KCNQ1OT1	0.006347	0.006347	1.06021	1.06021	Baseline up vs Chronic Loading	0.0482467	10.2771	0.00931096	0.0126839	1
363369	cg25342577		0.00635188	0.00635188	1.17314	1.17314	Baseline up vs Chronic Loading	0.0917674	10.2746	0.033685	0.0458985	1
479110	cg11681117	LOC102724933	0.0063544	0.0063544	0.92426	-1.08195	Baseline down vs Chronic Loading	-0.0625524	10.2733	0.0156512	0.0213287	1
504185	cg11645318		0.00635857	0.00635857	0.818405	-1.22189	Baseline down vs Chronic Loading	-0.0549415	10.2712	0.0120743	0.0164576	1
500993	cg14485097		0.00637625	0.00637625	0.811658	-1.23205	Baseline down vs Chronic Loading	-0.0067621	10.2623	0.000182904	0.000249521	1
30305	cg26678649	ZNF281	0.00638056	0.00638056	1.25674	1.25674	Baseline up vs Chronic Loading	0.0367461	10.2601	0.00540109	0.00736983	1
68202	cg15027433	ADSS	0.00638366	0.00638366	0.651196	-1.53563	Baseline down vs Chronic Loading	-0.0458864	10.2585	0.00842224	0.011494	1
672032	cg26094554	SRCIN1	0.00638671	0.00638671	0.814212	-1.22818	Baseline down vs Chronic Loading	-0.031577	10.257	0.00398843	0.00544389	1
844910	cg24768164	ACADS	0.00638802	0.00638802	0.85116	-1.17487	Baseline down vs Chronic Loading	-0.00705289	10.2563	0.000198973	0.0002716	1
93122	cg22317104	INSR	0.00639209	0.00639209	0.564641	-1.77104	Baseline down vs Chronic Loading	-0.0349564	10.2543	0.00488779	0.00667322	1
740527	cg01941395	LOC101927078	0.00639263	0.00639263	0.937801	-1.06632	Baseline down vs Chronic Loading	-0.0426734	10.254	0.00728407	0.00994507	1
404335	cg16744670		0.00639983	0.00639983	0.967183	-1.03393	Baseline down vs Chronic Loading	-0.0239902	10.2504	0.00230212	0.00314423	1
606000	cg17349475	EPHA4	0.00640353	0.00640353	1.10775	1.10775	Baseline up vs Chronic Loading	0.0761074	10.2485	0.0231694	0.0316505	1
55116	cg24319167	KLRC2	0.0064268	0.0064268	0.639502	-1.56372	Baseline down vs Chronic Loading	-0.0919459	10.2369	0.0338162	0.0462473	1
226634	cg14464827	TFPI	0.00642903	0.00642903	0.903347	-1.10699	Baseline down vs Chronic Loading	-0.0237226	10.2357	0.00225105	0.00307888	1
337180	cg13099863	TGFBRAP1	0.0064295	0.0064295	0.804328	-1.24327	Baseline down vs Chronic Loading	-0.0093211	10.2355	0.000347531	0.000475349	1
92601	cg12998491	FAM78A	0.00643457	0.00643457	1.52006	1.52006	Baseline up vs Chronic Loading	0.0247474	10.233	0.00244974	0.00335156	1
496060	cg07449620	NAP1L3	0.00643848	0.00643848	0.836582	-1.19534	Baseline down vs Chronic Loading	-0.00512368	10.231	0.000105008	0.000143692	1
159161	cg25584081	SNORD43	0.00644096	0.00644096	1.10676	1.10676	Baseline up vs Chronic Loading	0.0672394	10.2298	0.0180846	0.0247497	1
701916	cg08194323	NAPSA	0.00644469	0.00644469	0.691289	-1.44657	Baseline down vs Chronic Loading	-0.0411151	10.2279	0.00676179	0.00925555	1
468463	cg18816701	CACNA1C-AS1	0.00644733	0.00644733	1.18434	1.18434	Baseline up vs Chronic Loading	0.0410954	10.2266	0.00675533	0.00924789	1
683359	cg12428218		0.00645031	0.00645031	1.03822	1.03822	Baseline up vs Chronic Loading	0.025809	10.2251	0.00266442	0.00364806	1
568452	cg11244951	UST	0.00645433	0.00645433	1.17176	1.17176	Baseline up vs Chronic Loading	0.0937003	10.2231	0.035119	0.0480936	1
172261	cg24290274	RSF1	0.00645495	0.00645495	1.12919	1.12919	Baseline up vs Chronic Loading	0.0784854	10.2228	0.0246398	0.0337439	1
206268	cg12834428	UBE3D	0.00646153	0.00646153	0.816776	-1.22433	Baseline down vs Chronic Loading	-0.0300364	10.2195	0.00360873	0.0049437	1
426504	cg11823286	TRIM39	0.006463	0.006463	0.843854	-1.18504	Baseline down vs Chronic Loading	-0.0589934	10.2188	0.0139209	0.0190719	1
816664	cg12004787	FGF19	0.00646426	0.00646426	1.19807	1.19807	Baseline up vs Chronic Loading	0.0866809	10.2182	0.0300543	0.0411776	1
784430	cg05036454	GATAD2A	0.00646488	0.00646488	1.08523	1.08523	Baseline up vs Chronic Loading	0.0661082	10.2179	0.0174812	0.0239518	1
416201	cg21832546		0.00646684	0.00646684	1.10424	1.10424	Baseline up vs Chronic Loading	0.0469621	10.2169	0.00882174	0.0120882	1
664626	cg00915214	KAZN	0.00646716	0.00646716	0.950807	-1.05174	Baseline down vs Chronic Loading	-0.041223	10.2167	0.00679736	0.00931443	1
491933	cg06405034		0.0064705	0.0064705	1.10338	1.10338	Baseline up vs Chronic Loading	0.0739877	10.2151	0.0218967	0.03001	1
670038	cg10406119	SMG6	0.00647396	0.00647396	1.179	1.179	Baseline up vs Chronic Loading	0.0607601	10.2134	0.0147672	0.0202421	1
585963	cg20427486	DPP4	0.00647509	0.00647509	1.19847	1.19847	Baseline up vs Chronic Loading	0.131561	10.2128	0.0692332	0.094907	1
130542	cg08260549	XPO7	0.00648222	0.00648222	0.755917	-1.3229	Baseline down vs Chronic Loading	-0.0211945	10.2093	0.00179683	0.002464	1
233291	cg19797659	OAZ2	0.00648794	0.00648794	1.05171	1.05171	Baseline up vs Chronic Loading	0.0426788	10.2064	0.00728592	0.00999399	1
368639	cg09904039	PSTPIP1	0.00648811	0.00648811	0.821849	-1.21677	Baseline down vs Chronic Loading	-0.00744095	10.2063	0.000221471	0.000303791	1
567911	cg00960456		0.00649868	0.00649868	1.08787	1.08787	Baseline up vs Chronic Loading	0.0657051	10.2011	0.0172686	0.0236995	1
507202	cg10600536	FAM180B	0.00650211	0.00650211	1.06896	1.06896	Baseline up vs Chronic Loading	0.0440072	10.1994	0.00774652	0.0106331	1
664110	cg03987653	DEF8	0.00650937	0.00650937	1.10655	1.10655	Baseline up vs Chronic Loading	0.0749137	10.1958	0.0224483	0.030824	1
433237	cg24634408	SPCS3	0.0065128	0.0065128	1.17752	1.17752	Baseline up vs Chronic Loading	0.00412804	10.1941	6.8163e-05	9.36109e-05	1
113405	cg25212891	GIGYF2	0.00652166	0.00652166	1.32501	1.32501	Baseline up vs Chronic Loading	0.025529	10.1898	0.00260693	0.00358173	1
551197	cg24008197	SH3RF2	0.00652517	0.00652517	1.16942	1.16942	Baseline up vs Chronic Loading	0.0885458	10.188	0.0313615	0.0430957	1
552945	cg00525503		0.006528	0.006528	0.753004	-1.32801	Baseline down vs Chronic Loading	-0.00752506	10.1867	0.000226506	0.000311298	1
623593	cg18892570	UBR2	0.00653377	0.00653377	1.17935	1.17935	Baseline up vs Chronic Loading	0.0908404	10.1838	0.0330079	0.045377	1
266689	cg18080046	CLIC1	0.00653579	0.00653579	1.13569	1.13569	Baseline up vs Chronic Loading	0.0831772	10.1828	0.0276738	0.0380476	1
863803	cg20732027	NFE2	0.0065363	0.0065363	1.16723	1.16723	Baseline up vs Chronic Loading	0.0834616	10.1826	0.0278634	0.0383093	1
62411	cg03373771	CBFA2T3	0.00654381	0.00654381	0.790953	-1.2643	Baseline down vs Chronic Loading	-0.0179789	10.1789	0.00129297	0.00177834	1
630886	cg24032666	NEFL	0.0065443	0.0065443	1.14131	1.14131	Baseline up vs Chronic Loading	0.0875592	10.1787	0.0306664	0.0421795	1
128783	cg13425637	PRKCH	0.0065445	0.0065445	0.612131	-1.63364	Baseline down vs Chronic Loading	-0.0183637	10.1786	0.0013489	0.00185534	1
179343	cg14114546	LHFPL2	0.00655037	0.00655037	0.954121	-1.04809	Baseline down vs Chronic Loading	-0.032385	10.1757	0.00419515	0.00577181	1
89904	cg23668004	FOXK1	0.00655185	0.00655185	0.808921	-1.23622	Baseline down vs Chronic Loading	-0.0216911	10.175	0.00188202	0.00258953	1
550500	cg05359102		0.00655322	0.00655322	1.09452	1.09452	Baseline up vs Chronic Loading	0.0646698	10.1743	0.0167287	0.0230191	1
228618	cg09786333	PLEKHA6	0.00655743	0.00655743	1.06988	1.06988	Baseline up vs Chronic Loading	0.055232	10.1722	0.0122023	0.016794	1
312659	cg00551654	EARS2	0.0065606	0.0065606	1.07507	1.07507	Baseline up vs Chronic Loading	0.0579028	10.1707	0.0134109	0.0184603	1
402231	cg11649713	AMMECR1	0.00656129	0.00656129	0.865039	-1.15602	Baseline down vs Chronic Loading	-0.00509701	10.1703	0.000103918	0.000143049	1
419870	cg07668809	CCND3	0.00656311	0.00656311	1.04986	1.04986	Baseline up vs Chronic Loading	0.0291785	10.1694	0.00340554	0.00468831	1
436808	cg14750269	PNMAL1	0.0065646	0.0065646	1.13603	1.13603	Baseline up vs Chronic Loading	0.0522172	10.1687	0.0109066	0.0150158	1
586582	cg02468108	GCLM	0.00656941	0.00656941	0.930802	-1.07434	Baseline down vs Chronic Loading	-0.052571	10.1664	0.0110548	0.0152235	1
98170	cg04332534	ZNF382	0.0065696	0.0065696	0.568809	-1.75806	Baseline down vs Chronic Loading	-0.0386163	10.1663	0.00596487	0.00821423	1
713691	cg19663942	CCDC40	0.00657592	0.00657592	1.07766	1.07766	Baseline up vs Chronic Loading	0.0377419	10.1632	0.0056978	0.00784883	1
490404	cg11552867		0.00657707	0.00657707	0.680992	-1.46845	Baseline down vs Chronic Loading	-0.0134869	10.1626	0.000727583	0.00100232	1
355871	cg11724151		0.00657998	0.00657998	1.19579	1.19579	Baseline up vs Chronic Loading	0.107642	10.1612	0.0463471	0.0638565	1
604333	cg25450376	BLVRA	0.00658235	0.00658235	0.904565	-1.1055	Baseline down vs Chronic Loading	-0.0448857	10.1601	0.00805889	0.0111047	1
384639	cg09466148		0.00659043	0.00659043	1.1509	1.1509	Baseline up vs Chronic Loading	0.106739	10.1561	0.0455729	0.0628213	1
54355	cg21318521	C6orf203	0.00659156	0.00659156	1.0276	1.0276	Baseline up vs Chronic Loading	0.0247536	10.1556	0.00245096	0.00337878	1
372141	cg08251160	MGC72080	0.00660219	0.00660219	1.07262	1.07262	Baseline up vs Chronic Loading	0.0569635	10.1504	0.0129794	0.0179019	1
597496	cg06835319	SH2D4B	0.00660467	0.00660467	0.816657	-1.2245	Baseline down vs Chronic Loading	-0.00703169	10.1492	0.000197778	0.000272819	1
856975	cg25447359		0.00660954	0.00660954	1.34267	1.34267	Baseline up vs Chronic Loading	0.0443962	10.1468	0.0078841	0.010878	1
130463	cg04395977	TCTE3	0.0066104	0.0066104	1.53653	1.53653	Baseline up vs Chronic Loading	0.0349284	10.1464	0.00487997	0.00673337	1
664	cg11801282	PDLIM2	0.00661205	0.00661205	0.801212	-1.24811	Baseline down vs Chronic Loading	-0.0230161	10.1456	0.00211896	0.00292396	1
189321	cg27273033	HAMP	0.00661688	0.00661688	1.07446	1.07446	Baseline up vs Chronic Loading	0.0370139	10.1433	0.00548011	0.00756377	1
30148	cg03217173		0.00663476	0.00663476	1.04607	1.04607	Baseline up vs Chronic Loading	0.0369242	10.1346	0.00545359	0.00753358	1
811807	cg03473434	GMCL1	0.00663547	0.00663547	0.951661	-1.05079	Baseline down vs Chronic Loading	-0.0341875	10.1343	0.00467514	0.00645846	1
382498	cg03390986	PIGU	0.00663946	0.00663946	0.965228	-1.03602	Baseline down vs Chronic Loading	-0.0204617	10.1324	0.00167472	0.00231398	1
331050	cg06938767	NDRG4	0.00664097	0.00664097	1.12778	1.12778	Baseline up vs Chronic Loading	0.0421051	10.1317	0.00709134	0.00979888	1
769158	cg13584989		0.00664174	0.00664174	0.962956	-1.03847	Baseline down vs Chronic Loading	-0.0221659	10.1313	0.00196532	0.00271579	1
834961	cg22053008	HEBP2	0.00664278	0.00664278	0.823418	-1.21445	Baseline down vs Chronic Loading	-0.00875107	10.1308	0.000306325	0.000423318	1
770700	ch.2.396050F		0.00665801	0.00665801	1.13118	1.13118	Baseline up vs Chronic Loading	0.0431743	10.1234	0.00745609	0.0103112	1
621453	cg21814875	ADCY9	0.00666262	0.00666262	1.11631	1.11631	Baseline up vs Chronic Loading	0.0599491	10.1212	0.0143756	0.0198847	1
736046	cg16112786	DSCAS	0.0066663	0.0066663	1.17308	1.17308	Baseline up vs Chronic Loading	0.0855842	10.1195	0.0292987	0.0405339	1
550489	cg21221891	ZRSR2	0.00666978	0.00666978	0.786469	-1.27151	Baseline down vs Chronic Loading	-0.0143806	10.1178	0.000827211	0.00114461	1
839293	cg07300574	EP400	0.00667044	0.00667044	0.877279	-1.13989	Baseline down vs Chronic Loading	-0.0646996	10.1175	0.0167442	0.0231696	1
772923	cg21898752	ATMIN	0.00667307	0.00667307	1.13368	1.13368	Baseline up vs Chronic Loading	0.0888338	10.1162	0.0315658	0.0436844	1
167817	cg12044284		0.00668003	0.00668003	0.951395	-1.05109	Baseline down vs Chronic Loading	-0.032023	10.1129	0.00410188	0.00567853	1
305599	cg04800347	CFAP44	0.00668604	0.00668604	1.10982	1.10982	Baseline up vs Chronic Loading	0.0829543	10.11	0.0275257	0.0381166	1
677023	cg14279345	FGGY	0.00669233	0.00669233	1.10755	1.10755	Baseline up vs Chronic Loading	0.0727604	10.107	0.0211763	0.0293329	1
464012	cg27381014		0.00669777	0.00669777	0.96182	-1.0397	Baseline down vs Chronic Loading	-0.0284782	10.1044	0.00324403	0.00449472	1
85602	cg17329835	RMDN2	0.00670229	0.00670229	0.576631	-1.73421	Baseline down vs Chronic Loading	-0.0261745	10.1022	0.00274042	0.00379776	1
337407	cg14040232	SBF1	0.00670814	0.00670814	1.27153	1.27153	Baseline up vs Chronic Loading	0.0998255	10.0995	0.0398605	0.0552551	1
584603	cg05114606		0.0067089	0.0067089	1.1506	1.1506	Baseline up vs Chronic Loading	0.0584614	10.0991	0.0136709	0.0189515	1
822522	cg18702012	OAT	0.00671074	0.00671074	0.769035	-1.30033	Baseline down vs Chronic Loading	-0.00853214	10.0982	0.000291189	0.0004037	1
92968	cg08083988	ZNF571-AS1	0.00671861	0.00671861	1.01515	1.01515	Baseline up vs Chronic Loading	0.0142273	10.0945	0.000809665	0.00112292	1
435082	cg26333393	CPXM2	0.00671941	0.00671941	1.16587	1.16587	Baseline up vs Chronic Loading	0.0998804	10.0941	0.0399044	0.0553454	1
138741	cg13932339	UBE3A	0.00672424	0.00672424	1.42137	1.42137	Baseline up vs Chronic Loading	0.0192845	10.0918	0.00148757	0.00206366	1
257215	cg09407810		0.00672646	0.00672646	1.11534	1.11534	Baseline up vs Chronic Loading	0.0740473	10.0907	0.021932	0.0304287	1
134685	cg01961069	TRADD	0.00674011	0.00674011	1.00613	1.00613	Baseline up vs Chronic Loading	0.00597847	10.0843	0.000142968	0.000198483	1
785154	cg06672859	ABHD3	0.00675143	0.00675143	1.11222	1.11222	Baseline up vs Chronic Loading	0.0798321	10.0789	0.0254926	0.0354103	1
532566	cg08615567	CPXM2	0.00675162	0.00675162	0.935894	-1.0685	Baseline down vs Chronic Loading	-0.0453565	10.0788	0.00822885	0.0114303	1
198023	cg11586960		0.00675586	0.00675586	1.10991	1.10991	Baseline up vs Chronic Loading	0.0792931	10.0768	0.0251496	0.034941	1
68240	cg12828819	FAT4	0.00676139	0.00676139	1.41552	1.41552	Baseline up vs Chronic Loading	0.0733029	10.0742	0.0214933	0.029869	1
556843	cg27282761	POLK	0.00676458	0.00676458	0.956265	-1.04574	Baseline down vs Chronic Loading	-0.0307005	10.0727	0.00377009	0.00524004	1
834187	cg24752644	PDE4D	0.00676544	0.00676544	0.969408	-1.03156	Baseline down vs Chronic Loading	-0.0224404	10.0723	0.00201428	0.00279975	1
370274	cg16124267		0.00676723	0.00676723	0.968958	-1.03204	Baseline down vs Chronic Loading	-0.0229758	10.0714	0.00211154	0.00293519	1
676416	cg06926026	SPAG9	0.00676928	0.00676928	1.19342	1.19342	Baseline up vs Chronic Loading	0.0487271	10.0705	0.00949734	0.0132032	1
763784	cg08345465	FOXO3	0.00677096	0.00677096	1.11249	1.11249	Baseline up vs Chronic Loading	0.0687778	10.0697	0.0189215	0.0263069	1
77479	cg24255728	MED12L	0.00677407	0.00677407	1.03472	1.03472	Baseline up vs Chronic Loading	0.0309425	10.0682	0.00382976	0.00532534	1
735269	cg12346369	CCND2-AS1	0.00677969	0.00677969	0.928462	-1.07705	Baseline down vs Chronic Loading	-0.0404687	10.0656	0.00655086	0.00911146	1
748855	cg02600515	ZBTB3	0.00678196	0.00678196	0.969557	-1.0314	Baseline down vs Chronic Loading	-0.0225902	10.0645	0.00204126	0.00283945	1
315263	cg23060171	FSTL4	0.00678517	0.00678517	1.19433	1.19433	Baseline up vs Chronic Loading	0.0800582	10.063	0.0256373	0.0356675	1
88616	cg17707660	PLEKHO2	0.00678614	0.00678614	1.52068	1.52068	Baseline up vs Chronic Loading	0.0353713	10.0625	0.00500451	0.00696277	1
546616	cg17067351		0.00678947	0.00678947	0.631068	-1.58462	Baseline down vs Chronic Loading	-0.012999	10.061	0.000675901	0.000940527	1
87253	cg09441223		0.00679194	0.00679194	0.755034	-1.32444	Baseline down vs Chronic Loading	-0.0355933	10.0598	0.00506754	0.00705238	1
707572	cg03247748		0.00679368	0.00679368	1.15722	1.15722	Baseline up vs Chronic Loading	0.10185	10.059	0.0414941	0.057751	1
205808	cg01047608	ZNF521	0.00679483	0.00679483	0.790982	-1.26425	Baseline down vs Chronic Loading	-0.00836887	10.0585	0.000280152	0.000389934	1
558543	cg08607662	NEBL	0.00679545	0.00679545	1.12482	1.12482	Baseline up vs Chronic Loading	0.039035	10.0582	0.00609493	0.00848356	1
28216	cg14337526	RAP2A	0.00679567	0.00679567	0.6952	-1.43843	Baseline down vs Chronic Loading	-0.040885	10.0581	0.00668633	0.00930683	1
172110	cg00915858	PRSS36	0.00679778	0.00679778	1.13585	1.13585	Baseline up vs Chronic Loading	0.0839239	10.0571	0.0281729	0.0392183	1
590642	cg21461927	MYH9	0.00679926	0.00679926	1.10735	1.10735	Baseline up vs Chronic Loading	0.0560647	10.0564	0.012573	0.0175035	1
248893	cg17896072	BARX2	0.0067994	0.0067994	0.857134	-1.16668	Baseline down vs Chronic Loading	-0.00471613	10.0563	8.89676e-05	0.000123857	1
614654	cg07546196	RCAN3	0.00680034	0.00680034	0.758024	-1.31922	Baseline down vs Chronic Loading	-0.035011	10.0559	0.00490309	0.00682619	1
533701	cg25552354	LINC01225	0.00680452	0.00680452	1.11803	1.11803	Baseline up vs Chronic Loading	0.0610727	10.0539	0.0149195	0.0207753	1
339213	cg16897306	ZNF439	0.0068061	0.0068061	1.09391	1.09391	Baseline up vs Chronic Loading	0.0691303	10.0532	0.019116	0.0266208	1
820004	cg16098608	XKR6	0.00681228	0.00681228	1.15941	1.15941	Baseline up vs Chronic Loading	0.0844444	10.0503	0.0285234	0.0397331	1
522217	cg12310411		0.00681725	0.00681725	1.15379	1.15379	Baseline up vs Chronic Loading	0.0520683	10.0479	0.0108444	0.0151098	1
449862	cg15156509	LUC7L	0.00681988	0.00681988	0.85246	-1.17308	Baseline down vs Chronic Loading	-0.00888494	10.0467	0.000315768	0.00044002	1
678814	cg06870165	NCK2	0.00682275	0.00682275	1.14325	1.14325	Baseline up vs Chronic Loading	0.104319	10.0454	0.0435294	0.0606659	1
493937	cg12918213	MED13L	0.00682454	0.00682454	1.16754	1.16754	Baseline up vs Chronic Loading	0.0949029	10.0445	0.0360262	0.0502131	1
702657	cg20600916	GOT1L1	0.00682724	0.00682724	0.967708	-1.03337	Baseline down vs Chronic Loading	-0.0214066	10.0433	0.00183297	0.0025551	1
173068	cg07855337		0.00682814	0.00682814	1.10824	1.10824	Baseline up vs Chronic Loading	0.0781531	10.0429	0.0244316	0.0340583	1
298943	cg12331004	LOC285000	0.00682934	0.00682934	0.826711	-1.20961	Baseline down vs Chronic Loading	-0.0188617	10.0423	0.00142306	0.00198389	1
514021	cg12768969	MYOM3	0.00683335	0.00683335	1.04928	1.04928	Baseline up vs Chronic Loading	0.0287672	10.0404	0.0033102	0.00461562	1
62488	cg18121224	NSD1	0.00684768	0.00684768	0.718959	-1.3909	Baseline down vs Chronic Loading	-0.0395401	10.0337	0.00625369	0.00872571	1
694701	cg17526483	EVX1	0.00685295	0.00685295	1.08939	1.08939	Baseline up vs Chronic Loading	0.0439352	10.0313	0.0077212	0.0107759	1
262082	cg08400120	PRKCI	0.00685544	0.00685544	0.928673	-1.07681	Baseline down vs Chronic Loading	-0.0566552	10.0301	0.0128392	0.0179209	1
74537	cg04972745	LINC01475	0.00685896	0.00685896	1.02794	1.02794	Baseline up vs Chronic Loading	0.0248438	10.0285	0.00246886	0.00344657	1
129912	cg06008419		0.00685898	0.00685898	0.542694	-1.84266	Baseline down vs Chronic Loading	-0.0356068	10.0285	0.00507138	0.00707975	1
537930	cg14150774	QSOX2	0.00686165	0.00686165	1.04837	1.04837	Baseline up vs Chronic Loading	0.0257218	10.0273	0.00264645	0.00369495	1
504554	cg10932086	FOXN3-AS2	0.00686761	0.00686761	1.04756	1.04756	Baseline up vs Chronic Loading	0.0285463	10.0245	0.00325957	0.00455225	1
4666	cg26414750	DEPDC1B	0.00687049	0.00687049	0.67074	-1.49089	Baseline down vs Chronic Loading	-0.0278066	10.0232	0.00309282	0.00431994	1
17893	cg24620761	ZIC4	0.00687127	0.00687127	1.02049	1.02049	Baseline up vs Chronic Loading	0.0195073	10.0228	0.00152215	0.00212616	1
179245	cg16858146	TAF3	0.0068735	0.0068735	1.14914	1.14914	Baseline up vs Chronic Loading	0.0795734	10.0218	0.0253277	0.0353818	1
206962	cg13843531	PPP1R11	0.0068737	0.0068737	1.0811	1.0811	Baseline up vs Chronic Loading	0.0568011	10.0217	0.0129055	0.0180286	1
235476	cg18537687	RALGAPA2	0.00687564	0.00687564	0.809665	-1.23508	Baseline down vs Chronic Loading	-0.00940417	10.0208	0.000353753	0.000494228	1
95645	cg03579904		0.00687849	0.00687849	0.731921	-1.36627	Baseline down vs Chronic Loading	-0.0237648	10.0195	0.00225906	0.00315654	1
138314	cg27604702	NGEF	0.00687973	0.00687973	0.485864	-2.05819	Baseline down vs Chronic Loading	-0.055661	10.0189	0.0123926	0.0173169	1
845737	cg10425772	GIGYF1	0.00688007	0.00688007	0.922469	-1.08405	Baseline down vs Chronic Loading	-0.0414879	10.0187	0.00688498	0.00962096	1
209155	cg03377265	PEX19	0.00688195	0.00688195	0.932492	-1.0724	Baseline down vs Chronic Loading	-0.0527889	10.0179	0.0111467	0.0155776	1
49501	cg06916001	MIR365A	0.00688314	0.00688314	1.34857	1.34857	Baseline up vs Chronic Loading	0.0427676	10.0173	0.00731628	0.0102251	1
30101	cg25534544	PTENP1	0.00688377	0.00688377	0.648073	-1.54304	Baseline down vs Chronic Loading	-0.0332834	10.017	0.00443114	0.00619307	1
687654	cg20891443	TPBG	0.00688905	0.00688905	1.07164	1.07164	Baseline up vs Chronic Loading	0.0548961	10.0146	0.0120543	0.0168515	1
236032	cg23581650		0.00689211	0.00689211	1.08696	1.08696	Baseline up vs Chronic Loading	0.0608831	10.0132	0.014827	0.0207305	1
583525	cg01748572	GUCY2EP	0.00689593	0.00689593	0.943776	-1.05957	Baseline down vs Chronic Loading	-0.0355433	10.0114	0.0050533	0.00706657	1
862148	cg18285810		0.00689728	0.00689728	1.14365	1.14365	Baseline up vs Chronic Loading	0.0887688	10.0108	0.0315196	0.04408	1
171327	cg25201280	DPH6	0.00690023	0.00690023	1.22267	1.22267	Baseline up vs Chronic Loading	0.0945011	10.0094	0.0357218	0.0499635	1
356783	cg24261546		0.00690071	0.00690071	1.16113	1.16113	Baseline up vs Chronic Loading	0.0519246	10.0092	0.0107847	0.0150847	1
130934	cg04205943	SCIN	0.00690324	0.00690324	0.62796	-1.59246	Baseline down vs Chronic Loading	-0.0943119	10.008	0.035579	0.0497707	1
270328	cg03733979		0.00691495	0.00691495	0.933757	-1.07094	Baseline down vs Chronic Loading	-0.0401959	10.0026	0.00646285	0.00904561	1
737632	cg02093195	ZC3H7B	0.00691765	0.00691765	1.10024	1.10024	Baseline up vs Chronic Loading	0.0442656	10.0014	0.00783778	0.0109714	1
127851	cg14111522	RANBP6	0.00692004	0.00692004	0.657687	-1.52048	Baseline down vs Chronic Loading	-0.0372117	10.0003	0.00553883	0.00775415	1
585647	cg17068417	EEFSEC	0.00692835	0.00692835	1.0604	1.0604	Baseline up vs Chronic Loading	0.04381	9.99646	0.00767725	0.010752	1
794496	cg05799193	SVIL	0.00694052	0.00694052	0.887912	-1.12624	Baseline down vs Chronic Loading	-0.0489253	9.99088	0.00957475	0.0134169	1
133400	cg15475851	INA	0.00695016	0.00695016	1.01125	1.01125	Baseline up vs Chronic Loading	0.0105247	9.98647	0.000443074	0.000621144	1
504375	cg09205384	MRPL11	0.00695342	0.00695342	1.2054	1.2054	Baseline up vs Chronic Loading	0.102603	9.98498	0.0421095	0.0590421	1
40590	cg15674680	CABLES2	0.00696105	0.00696105	0.59074	-1.69279	Baseline down vs Chronic Loading	-0.0535848	9.98149	0.0114853	0.0161093	1
666500	cg02039732		0.00696128	0.00696128	1.09615	1.09615	Baseline up vs Chronic Loading	0.0646347	9.98139	0.0167106	0.0234384	1
724138	cg13209606		0.00696659	0.00696659	1.07662	1.07662	Baseline up vs Chronic Loading	0.0413126	9.97896	0.00682693	0.00957785	1
38987	cg14144732	CDKN3	0.00696687	0.00696687	0.606196	-1.64963	Baseline down vs Chronic Loading	-0.044816	9.97883	0.00803389	0.0112713	1
557314	cg26184443	ST3GAL3	0.00696872	0.00696872	1.14834	1.14834	Baseline up vs Chronic Loading	0.0875192	9.97799	0.0306385	0.0429885	1
493442	cg17208162		0.00697212	0.00697212	0.861186	-1.16119	Baseline down vs Chronic Loading	-0.0211408	9.97644	0.00178773	0.00250873	1
857646	cg05418938	CCAR2	0.00698696	0.00698696	1.06476	1.06476	Baseline up vs Chronic Loading	0.0502835	9.96969	0.0101137	0.0142023	1
296262	cg26932981	PIGN	0.0069873	0.0069873	0.797798	-1.25345	Baseline down vs Chronic Loading	-0.0245533	9.96953	0.00241146	0.00338636	1
437214	cg16439296		0.00699311	0.00699311	0.943978	-1.05935	Baseline down vs Chronic Loading	-0.0378627	9.96689	0.00573433	0.00805474	1
308505	cg10674105	ATOX1	0.00699668	0.00699668	1.0734	1.0734	Baseline up vs Chronic Loading	0.0329071	9.96527	0.00433151	0.00608525	1
207101	cg05738246	SLC41A1	0.00700032	0.00700032	1.13708	1.13708	Baseline up vs Chronic Loading	0.0337888	9.96362	0.00456674	0.00641677	1
378421	cg10217271	LAMA5	0.00700098	0.00700098	0.753632	-1.32691	Baseline down vs Chronic Loading	-0.0151786	9.96332	0.000921563	0.00129494	1
264138	cg05178683	DGKQ	0.00700315	0.00700315	1.09969	1.09969	Baseline up vs Chronic Loading	0.0358378	9.96234	0.0051374	0.00721955	1
422658	cg20092588		0.00701817	0.00701817	1.06205	1.06205	Baseline up vs Chronic Loading	0.0386551	9.95553	0.00597685	0.00840497	1
56063	cg11383802	DHCR7	0.00703345	0.00703345	1.01511	1.01511	Baseline up vs Chronic Loading	0.0144011	9.94863	0.000829562	0.00116738	1
36736	cg13553453	KCTD10	0.00703691	0.00703691	0.578081	-1.72986	Baseline down vs Chronic Loading	-0.0247261	9.94707	0.00244551	0.00344194	1
237673	cg06777568		0.00703806	0.00703806	0.943786	-1.05956	Baseline down vs Chronic Loading	-0.0484074	9.94655	0.00937311	0.0131929	1
81474	cg19811786	SNX6	0.00704138	0.00704138	0.685186	-1.45946	Baseline down vs Chronic Loading	-0.0559527	9.94505	0.0125228	0.0176288	1
230933	cg11724341	BRF1	0.00704448	0.00704448	1.11458	1.11458	Baseline up vs Chronic Loading	0.0868455	9.94366	0.0301686	0.0424753	1
234603	cg05541542	UNKL	0.00704781	0.00704781	1.12428	1.12428	Baseline up vs Chronic Loading	0.0823854	9.94216	0.0271494	0.0382304	1
722824	cg11391793	FAM192A	0.00704954	0.00704954	1.07383	1.07383	Baseline up vs Chronic Loading	0.0369538	9.94138	0.00546232	0.00769234	1
291330	cg00894477		0.00705546	0.00705546	1.06413	1.06413	Baseline up vs Chronic Loading	0.0352001	9.93871	0.0049562	0.00698146	1
295795	cg15579095	DDX39B	0.00705834	0.00705834	0.936517	-1.06779	Baseline down vs Chronic Loading	-0.0404274	9.93742	0.00653751	0.00921015	1
343720	cg17840862	ASIC2	0.00705964	0.00705964	0.780613	-1.28104	Baseline down vs Chronic Loading	-0.014847	9.93684	0.000881735	0.00124228	1
667650	cg04747322	SNCAIP	0.00706103	0.00706103	0.961823	-1.03969	Baseline down vs Chronic Loading	-0.0260413	9.93621	0.0027126	0.00382202	1
746890	cg25069761	AMER2	0.00707787	0.00707787	0.839538	-1.19113	Baseline down vs Chronic Loading	-0.0890678	9.92866	0.0317323	0.0447444	1
167223	cg22910245	SFMBT2	0.00707798	0.00707798	0.852028	-1.17367	Baseline down vs Chronic Loading	-0.00623801	9.92861	0.000155651	0.000219478	1
135425	cg09143377	ADGRG1	0.00707828	0.00707828	0.597051	-1.6749	Baseline down vs Chronic Loading	-0.0611465	9.92848	0.0149556	0.0210887	1
612948	cg03279631		0.00707918	0.00707918	1.20399	1.20399	Baseline up vs Chronic Loading	0.0906271	9.92807	0.0328531	0.0463275	1
60121	cg08738430	ZFP36L2	0.00708109	0.00708109	0.551941	-1.81179	Baseline down vs Chronic Loading	-0.0257199	9.92722	0.00264606	0.00373165	1
696301	cg01483723		0.00708131	0.00708131	1.15218	1.15218	Baseline up vs Chronic Loading	0.0881406	9.92712	0.031075	0.0438245	1
621989	cg16409869	RNU6-83P	0.00708173	0.00708173	0.701751	-1.42501	Baseline down vs Chronic Loading	-0.00952166	9.92693	0.000362648	0.000511444	1
516431	cg13515094	SDF2L1	0.00708414	0.00708414	1.09791	1.09791	Baseline up vs Chronic Loading	0.0353541	9.92585	0.00499965	0.00705179	1
169425	cg15847691		0.00708689	0.00708689	1.11642	1.11642	Baseline up vs Chronic Loading	0.0800231	9.92462	0.0256148	0.036133	1
831686	cg14731422		0.00709487	0.00709487	1.22202	1.22202	Baseline up vs Chronic Loading	0.106224	9.92106	0.0451342	0.0636907	1
174198	cg11163963		0.00709601	0.00709601	0.938388	-1.06566	Baseline down vs Chronic Loading	-0.0231066	9.92055	0.00213566	0.00301387	1
341586	cg09297459	ANKRD13D	0.00710325	0.00710325	1.2671	1.2671	Baseline up vs Chronic Loading	0.0897339	9.91732	0.0322087	0.0454681	1
564573	cg20648108	CTTNBP2NL	0.00710337	0.00710337	1.13198	1.13198	Baseline up vs Chronic Loading	0.0625201	9.91726	0.0156351	0.0220717	1
94903	cg22065923	SEC14L6	0.0071082	0.0071082	0.636955	-1.56997	Baseline down vs Chronic Loading	-0.013738	9.91511	0.00075493	0.00106595	1
346497	cg11878490	TET2	0.00711701	0.00711701	1.10034	1.10034	Baseline up vs Chronic Loading	0.0759591	9.91118	0.0230791	0.0326003	1
636076	cg15171226	ARHGEF18	0.00712145	0.00712145	1.28659	1.28659	Baseline up vs Chronic Loading	0.0540416	9.90921	0.011682	0.0165046	1
627846	cg00188832		0.00712171	0.00712171	0.708897	-1.41064	Baseline down vs Chronic Loading	-0.0164548	9.90909	0.00108304	0.00153017	1
756103	cg05017651		0.00712521	0.00712521	0.781358	-1.27982	Baseline down vs Chronic Loading	-0.0120048	9.90754	0.000576465	0.000814583	1
156791	cg15477247		0.00714049	0.00714049	0.781759	-1.27917	Baseline down vs Chronic Loading	-0.00642554	9.90075	0.000165151	0.000233528	1
369356	cg14369240		0.00714212	0.00714212	0.930997	-1.07412	Baseline down vs Chronic Loading	-0.0410049	9.90003	0.00672562	0.00951095	1
82996	cg03819614	HGC6.3	0.00714669	0.00714669	1.11498	1.11498	Baseline up vs Chronic Loading	0.0338663	9.89801	0.00458771	0.00648897	1
267463	cg05451733		0.00715208	0.00715208	1.27996	1.27996	Baseline up vs Chronic Loading	0.0662197	9.89562	0.0175402	0.0248153	1
775009	cg05283095		0.00715571	0.00715571	0.958562	-1.04323	Baseline down vs Chronic Loading	-0.0291188	9.89401	0.00339161	0.00479911	1
363662	cg01589532	CSNK1E	0.00715696	0.00715696	1.08933	1.08933	Baseline up vs Chronic Loading	0.0640729	9.89346	0.0164213	0.0232374	1
354283	cg20537554	LHPP	0.00716057	0.00716057	1.19035	1.19035	Baseline up vs Chronic Loading	0.0795664	9.89186	0.0253232	0.0358401	1
775401	cg07379557	RHBDL1	0.00716172	0.00716172	0.929962	-1.07531	Baseline down vs Chronic Loading	-0.0450155	9.89135	0.00810557	0.0114724	1
112329	cg15445478	GCFC2	0.00716598	0.00716598	0.701974	-1.42455	Baseline down vs Chronic Loading	-0.0521985	9.88947	0.0108987	0.0154288	1
196356	cg14385754	LOC643339	0.00716785	0.00716785	1.11428	1.11428	Baseline up vs Chronic Loading	0.0804925	9.88865	0.0259161	0.0366912	1
733469	cg26782824	PCF11	0.00717105	0.00717105	0.839324	-1.19144	Baseline down vs Chronic Loading	-0.00716766	9.88724	0.000205502	0.000290984	1
364137	cg07279321	PHACTR1	0.0071715	0.0071715	1.0584	1.0584	Baseline up vs Chronic Loading	0.0337781	9.88704	0.00456384	0.00646238	1
516668	cg19205498	CHFR	0.0071723	0.0071723	0.875373	-1.14237	Baseline down vs Chronic Loading	-0.0910421	9.88669	0.0331547	0.0469485	1
437460	cg09058860	SNORD74	0.00717624	0.00717624	1.16596	1.16596	Baseline up vs Chronic Loading	0.0948315	9.88495	0.035972	0.050947	1
713573	cg07857113	C8A	0.00717691	0.00717691	0.812294	-1.23108	Baseline down vs Chronic Loading	-0.00526478	9.88465	0.000110872	0.000157032	1
111033	cg13602484	GIPR	0.00717786	0.00717786	0.689432	-1.45047	Baseline down vs Chronic Loading	-0.0128631	9.88423	0.000661835	0.000937421	1
529305	cg23858714	ACKR2	0.00718117	0.00718117	1.05687	1.05687	Baseline up vs Chronic Loading	0.036502	9.88278	0.00532959	0.00754993	1
6918	cg10880709	MAEA	0.00718241	0.00718241	1.01366	1.01366	Baseline up vs Chronic Loading	0.0128578	9.88223	0.000661289	0.000936838	1
596636	cg06763868	LRRFIP1	0.00718587	0.00718587	0.809562	-1.23524	Baseline down vs Chronic Loading	-0.00637157	9.8807	0.000162388	0.000230088	1
155948	cg05341479		0.00718721	0.00718721	0.927677	-1.07796	Baseline down vs Chronic Loading	-0.0355043	9.88012	0.00504223	0.00714477	1
751292	cg10953003	FUCA1	0.00719103	0.00719103	1.16706	1.16706	Baseline up vs Chronic Loading	0.0405249	9.87844	0.00656908	0.00930989	1
125935	cg10774185	YWHAB	0.00720052	0.00720052	0.657995	-1.51977	Baseline down vs Chronic Loading	-0.0359561	9.87427	0.00517136	0.00733209	1
260820	cg16840775	PARPBP	0.00720491	0.00720491	1.30547	1.30547	Baseline up vs Chronic Loading	0.120354	9.87234	0.0579406	0.0821657	1
164672	cg06181064	2009-09-01	0.00720608	0.00720608	1.21599	1.21599	Baseline up vs Chronic Loading	0.105184	9.87182	0.0442547	0.062761	1
102089	cg10000843	FANCI	0.0072076	0.0072076	1.45818	1.45818	Baseline up vs Chronic Loading	0.022882	9.87116	0.00209434	0.00297035	1
149339	cg05913846		0.00720927	0.00720927	1.05835	1.05835	Baseline up vs Chronic Loading	0.0314205	9.87042	0.00394899	0.00560117	1
857113	cg02823823		0.00720977	0.00720977	1.24184	1.24184	Baseline up vs Chronic Loading	0.0874123	9.87021	0.0305636	0.0433518	1
665134	cg06773699	ENPP2	0.00721902	0.00721902	0.741788	-1.34809	Baseline down vs Chronic Loading	-0.0095892	9.86615	0.000367811	0.000521921	1
281501	cg22610423	MRPL39	0.00721952	0.00721952	0.872723	-1.14584	Baseline down vs Chronic Loading	-0.0671295	9.86593	0.0180255	0.0255786	1
533575	cg16862595		0.00722419	0.00722419	0.820977	-1.21806	Baseline down vs Chronic Loading	-0.00733382	9.86389	0.000215139	0.000305351	1
757006	cg26690467	SLC23A2	0.00722421	0.00722421	1.0913	1.0913	Baseline up vs Chronic Loading	0.0629328	9.86388	0.0158421	0.0224851	1
92377	cg14240733	TLE4	0.00722776	0.00722776	1.3682	1.3682	Baseline up vs Chronic Loading	0.022531	9.86233	0.00203058	0.00288249	1
453219	cg20705966	ZNF710	0.00723164	0.00723164	0.925876	-1.08006	Baseline down vs Chronic Loading	-0.0494082	9.86063	0.00976469	0.0138638	1
336779	cg23911707	DMGDH	0.00724197	0.00724197	0.81759	-1.22311	Baseline down vs Chronic Loading	-0.016434	9.85612	0.00108031	0.00153451	1
50575	cg19889934	GS1-124K5.11	0.00724345	0.00724345	1.01199	1.01199	Baseline up vs Chronic Loading	0.0115557	9.85547	0.000534138	0.00075876	1
478851	cg23753201	ZBTB46	0.00724851	0.00724851	0.852138	-1.17352	Baseline down vs Chronic Loading	-0.00812811	9.85327	0.000264265	0.00037548	1
184978	cg15239567		0.00724976	0.00724976	0.970208	-1.03071	Baseline down vs Chronic Loading	-0.022417	9.85273	0.00201009	0.00285619	1
699621	cg00192136	DBX1	0.00725128	0.00725128	0.795086	-1.25773	Baseline down vs Chronic Loading	-0.166086	9.85206	0.110339	0.156794	1
695598	cg13001596	ALG5	0.00725686	0.00725686	0.844571	-1.18403	Baseline down vs Chronic Loading	-0.0034362	9.84963	4.72298e-05	6.71312e-05	1
211591	cg07639550	MARK2	0.00725748	0.00725748	1.2256	1.2256	Baseline up vs Chronic Loading	0.0564745	9.84936	0.0127575	0.0181336	1
565030	cg04337944	FBLN1	0.00725762	0.00725762	1.1769	1.1769	Baseline up vs Chronic Loading	0.087686	9.8493	0.0307553	0.0437163	1
701281	cg21899494		0.00725869	0.00725869	0.803677	-1.24428	Baseline down vs Chronic Loading	-0.00803432	9.84884	0.000258201	0.00036703	1
340236	cg05983789	SLC37A1	0.00726124	0.00726124	0.928323	-1.07721	Baseline down vs Chronic Loading	-0.058248	9.84773	0.0135713	0.0192936	1
121235	cg06900856	PMS1	0.00726347	0.00726347	1.57318	1.57318	Baseline up vs Chronic Loading	0.0220735	9.84676	0.00194896	0.00277101	1
109256	cg26431595	CASC5	0.00727007	0.00727007	1.5381	1.5381	Baseline up vs Chronic Loading	0.0466803	9.84389	0.00871621	0.0123962	1
295240	cg14282508		0.00727104	0.00727104	1.06501	1.06501	Baseline up vs Chronic Loading	0.0489644	9.84347	0.00959004	0.0136396	1
54186	cg24690236	RYR2	0.00728094	0.00728094	0.753893	-1.32645	Baseline down vs Chronic Loading	-0.0355239	9.83917	0.00504778	0.00718241	1
632687	cg09804616	PPP1R18	0.00729519	0.00729519	1.13152	1.13152	Baseline up vs Chronic Loading	0.0885476	9.833	0.0313627	0.0446535	1
293277	cg14520448	PQBP1	0.00730038	0.00730038	0.863143	-1.15856	Baseline down vs Chronic Loading	-0.00432022	9.83076	7.46572e-05	0.000106319	1
494567	cg24894797		0.00730076	0.00730076	1.31431	1.31431	Baseline up vs Chronic Loading	0.0841876	9.83059	0.0283502	0.0403742	1
206061	cg01326610	GAK	0.00730408	0.00730408	1.04138	1.04138	Baseline up vs Chronic Loading	0.024555	9.82916	0.00241178	0.00343518	1
278900	cg10136370		0.00730955	0.00730955	1.21529	1.21529	Baseline up vs Chronic Loading	0.129519	9.8268	0.0671003	0.0955962	1
575643	cg06901762	NPIPB9	0.0073112	0.0073112	1.12831	1.12831	Baseline up vs Chronic Loading	0.0781149	9.82609	0.0244077	0.0347756	1
201615	cg05992079	SIT1	0.00731308	0.00731308	1.12251	1.12251	Baseline up vs Chronic Loading	0.0906716	9.82528	0.0328853	0.0468582	1
304762	cg21476940	ITLN1	0.0073135	0.0073135	1.09032	1.09032	Baseline up vs Chronic Loading	0.0616895	9.82509	0.0152224	0.0216907	1
603974	cg00720732	LRRCC1	0.00731564	0.00731564	1.07519	1.07519	Baseline up vs Chronic Loading	0.057538	9.82417	0.0132425	0.0188713	1
734835	cg13012163	OXA1L	0.00731719	0.00731719	1.06139	1.06139	Baseline up vs Chronic Loading	0.0403434	9.8235	0.00651036	0.00927826	1
690195	cg19939572	ATF7IP	0.00731801	0.00731801	1.14536	1.14536	Baseline up vs Chronic Loading	0.0875852	9.82315	0.0306847	0.043732	1
585707	cg13375697		0.00732094	0.00732094	1.09004	1.09004	Baseline up vs Chronic Loading	0.060297	9.82189	0.0145429	0.0207293	1
567457	cg06608174	LOC100129175	0.0073227	0.0073227	1.1004	1.1004	Baseline up vs Chronic Loading	0.0733596	9.82113	0.0215265	0.030686	1
648950	cg26963839	PWWP2B	0.00732461	0.00732461	0.924139	-1.08209	Baseline down vs Chronic Loading	-0.0583423	9.82031	0.0136153	0.0194102	1
264816	cg24969098	DOK2	0.00732628	0.00732628	1.05134	1.05134	Baseline up vs Chronic Loading	0.0427093	9.81959	0.00729633	0.0104025	1
428436	cg06599594	ZDHHC23	0.00733238	0.00733238	0.86683	-1.15363	Baseline down vs Chronic Loading	-0.0398306	9.81696	0.0063459	0.00904991	1
204392	cg19802929		0.0073339	0.0073339	0.976816	-1.02373	Baseline down vs Chronic Loading	-0.0169198	9.81631	0.00114512	0.00163317	1
448819	cg06838687		0.00733454	0.00733454	1.05604	1.05604	Baseline up vs Chronic Loading	0.035093	9.81604	0.00492608	0.00702576	1
520749	cg14999724		0.00733814	0.00733814	1.07765	1.07765	Baseline up vs Chronic Loading	0.0539615	9.81449	0.0116474	0.0166146	1
416323	cg21970463		0.00734015	0.00734015	1.03925	1.03925	Baseline up vs Chronic Loading	0.0339287	9.81362	0.00460462	0.0065689	1
673979	cg10758328	TUBB4A	0.00734238	0.00734238	0.824636	-1.21266	Baseline down vs Chronic Loading	-0.0112767	9.81267	0.000508652	0.000725707	1
834264	cg12056791		0.00734418	0.00734418	1.09881	1.09881	Baseline up vs Chronic Loading	0.0654698	9.81189	0.0171452	0.0244634	1
107129	cg08565675	TRIP10	0.00734977	0.00734977	1.33003	1.33003	Baseline up vs Chronic Loading	0.0393989	9.80949	0.00620908	0.00886153	1
439303	cg09775294		0.00735729	0.00735729	0.813162	-1.22977	Baseline down vs Chronic Loading	-0.00548064	9.80627	0.00012015	0.000171532	1
761046	cg18509239	IGSF10	0.00737122	0.00737122	1.22021	1.22021	Baseline up vs Chronic Loading	0.0445855	9.80031	0.00795145	0.0113589	1
508604	cg01883744	SNORD116-2	0.00737552	0.00737552	1.18368	1.18368	Baseline up vs Chronic Loading	0.0724609	9.79847	0.0210024	0.030008	1
652743	cg10111648	NUP214	0.00738313	0.00738313	1.18364	1.18364	Baseline up vs Chronic Loading	0.101396	9.79522	0.0411249	0.0587785	1
786792	cg15946799	TMEM132D	0.00738418	0.00738418	0.927217	-1.0785	Baseline down vs Chronic Loading	-0.0497548	9.79478	0.00990217	0.0141535	1
611094	cg09003490	CXCL8	0.00738745	0.00738745	1.09741	1.09741	Baseline up vs Chronic Loading	0.0590261	9.79338	0.0139363	0.0199225	1
756453	cg20401181	EXTL2	0.00739817	0.00739817	1.05514	1.05514	Baseline up vs Chronic Loading	0.0275666	9.78882	0.00303967	0.00434735	1
768188	cg25389972		0.00739909	0.00739909	0.793544	-1.26017	Baseline down vs Chronic Loading	-0.0111958	9.78842	0.000501382	0.000717107	1
397455	cg07236034	TRAPPC11	0.007404	0.007404	1.12434	1.12434	Baseline up vs Chronic Loading	0.0771157	9.78634	0.0237873	0.0340294	1
304662	cg18373623	FBXL7	0.00741031	0.00741031	1.17365	1.17365	Baseline up vs Chronic Loading	0.112799	9.78365	0.0508945	0.0728279	1
116661	cg07856470	PRPH	0.00741106	0.00741106	1.0238	1.0238	Baseline up vs Chronic Loading	0.0213761	9.78333	0.00182775	0.00261553	1
753724	cg27480065	LBX1-AS1	0.00741638	0.00741638	1.07055	1.07055	Baseline up vs Chronic Loading	0.030012	9.78108	0.00360289	0.00515695	1
74936	cg27583690	NKX6-2	0.00742077	0.00742077	0.599769	-1.66731	Baseline down vs Chronic Loading	-0.0200182	9.77921	0.00160292	0.00229475	1
305827	cg11042515	SMARCE1	0.00742203	0.00742203	0.865079	-1.15596	Baseline down vs Chronic Loading	-0.00487951	9.77868	9.52383e-05	0.000136351	1
66012	cg25834632	ZC3H3	0.00742932	0.00742932	0.678435	-1.47398	Baseline down vs Chronic Loading	-0.0551412	9.77559	0.0121622	0.017418	1
864493	cg20430138		0.00743185	0.00743185	0.840854	-1.18927	Baseline down vs Chronic Loading	-0.00574668	9.77452	0.000132097	0.000189202	1
359437	cg03353445	GPRC5A	0.00743201	0.00743201	1.20345	1.20345	Baseline up vs Chronic Loading	0.081318	9.77445	0.0264505	0.0378852	1
123850	cg02114850	SLC29A1	0.00743658	0.00743658	0.579909	-1.72441	Baseline down vs Chronic Loading	-0.0300035	9.77251	0.00360084	0.00515852	1
269219	cg02628631	LOC101929567	0.0074393	0.0074393	1.10041	1.10041	Baseline up vs Chronic Loading	0.0669395	9.77136	0.0179236	0.0256802	1
213066	cg01708577	NSMCE2	0.00744256	0.00744256	1.08329	1.08329	Baseline up vs Chronic Loading	0.0490453	9.76999	0.00962176	0.0137876	1
386523	cg04699998	RBFOX2	0.00744296	0.00744296	1.10903	1.10903	Baseline up vs Chronic Loading	0.072928	9.76982	0.021274	0.0304853	1
785621	cg07615212		0.00744515	0.00744515	0.790137	-1.2656	Baseline down vs Chronic Loading	-0.00667076	9.76889	0.000177996	0.00025509	1
180423	cg13766911	FUS	0.00744817	0.00744817	1.14813	1.14813	Baseline up vs Chronic Loading	0.080242	9.76762	0.0257551	0.036915	1
497349	cg18066412	GBA2	0.00745348	0.00745348	1.03583	1.03583	Baseline up vs Chronic Loading	0.0248139	9.76537	0.00246292	0.00353093	1
692671	cg19500897	PGBD5	0.00745537	0.00745537	0.854555	-1.1702	Baseline down vs Chronic Loading	-0.0577605	9.76458	0.0133451	0.0191336	1
48938	cg24381933	POLL	0.00745776	0.00745776	0.599051	-1.66931	Baseline down vs Chronic Loading	-0.0178089	9.76357	0.00126862	0.00181908	1
790376	cg14486921	CSMD3	0.00745795	0.00745795	1.06578	1.06578	Baseline up vs Chronic Loading	0.0514796	9.76349	0.0106006	0.0152003	1
771176	cg08459746		0.00745833	0.00745833	0.969407	-1.03156	Baseline down vs Chronic Loading	-0.0239224	9.76333	0.00228913	0.00328247	1
665821	cg00308367	KDM5D	0.00746463	0.00746463	1.34533	1.34533	Baseline up vs Chronic Loading	0.0808518	9.76067	0.0261481	0.0375049	1
751948	cg10313774		0.00746989	0.00746989	1.10059	1.10059	Baseline up vs Chronic Loading	0.0677161	9.75846	0.0183419	0.0263142	1
160128	cg11071479	WWC2	0.0074816	0.0074816	1.15522	1.15522	Baseline up vs Chronic Loading	0.0971658	9.75353	0.0377648	0.0542067	1
75955	cg13147822	MECOM	0.00748323	0.00748323	0.64654	-1.5467	Baseline down vs Chronic Loading	-0.116429	9.75285	0.0542231	0.0778361	1
18620	cg06644428		0.00748444	0.00748444	1.01217	1.01217	Baseline up vs Chronic Loading	0.0112281	9.75234	0.000504277	0.000723916	1
335002	cg06536167	C17orf75	0.0074848	0.0074848	0.816072	-1.22538	Baseline down vs Chronic Loading	-0.00513391	9.75219	0.000105428	0.00015135	1
515248	cg20482145	MYH10	0.00748826	0.00748826	0.906413	-1.10325	Baseline down vs Chronic Loading	-0.0675042	9.75074	0.0182273	0.0261705	1
715435	cg06238939		0.00749935	0.00749935	0.887526	-1.12673	Baseline down vs Chronic Loading	-0.0920496	9.74609	0.0338925	0.0486857	1
861875	cg18108513		0.00750023	0.00750023	1.05962	1.05962	Baseline up vs Chronic Loading	0.0460631	9.74572	0.00848724	0.0121922	1
195852	cg07360830	RHOU	0.00750092	0.00750092	1.17557	1.17557	Baseline up vs Chronic Loading	0.0955214	9.74543	0.0364973	0.052431	1
824753	cg24867814	RABEP2	0.00750646	0.00750646	1.20163	1.20163	Baseline up vs Chronic Loading	0.0898054	9.74311	0.03226	0.0463548	1
291977	cg07849077	PTPRT	0.0075066	0.0075066	1.15593	1.15593	Baseline up vs Chronic Loading	0.0880862	9.74305	0.0310367	0.0445974	1
93929	cg18795809	ZNF518B	0.00750716	0.00750716	0.603201	-1.65782	Baseline down vs Chronic Loading	-0.0211344	9.74282	0.00178666	0.00256735	1
13303	cg13714459	IREB2	0.00751037	0.00751037	0.566995	-1.76368	Baseline down vs Chronic Loading	-0.0545181	9.74147	0.0118889	0.0170862	1
222262	cg12842316	SLITRK4	0.00751182	0.00751182	0.954907	-1.04722	Baseline down vs Chronic Loading	-0.032572	9.74087	0.00424375	0.0060993	1
695690	cg17540207	KHDC1	0.00751276	0.00751276	0.791353	-1.26366	Baseline down vs Chronic Loading	-0.0265012	9.74047	0.00280924	0.00403773	1
137821	cg25340432	CSMD1	0.00752057	0.00752057	1.32193	1.32193	Baseline up vs Chronic Loading	0.0324149	9.73721	0.00420292	0.00604288	1
748025	cg26784165		0.00752077	0.00752077	1.11513	1.11513	Baseline up vs Chronic Loading	0.0820425	9.73713	0.0269239	0.0387111	1
134062	cg25658792	CNOT11	0.00752307	0.00752307	1.44727	1.44727	Baseline up vs Chronic Loading	0.0245383	9.73616	0.00240851	0.00346329	1
165241	cg09473208		0.00752864	0.00752864	1.15704	1.15704	Baseline up vs Chronic Loading	0.0906595	9.73384	0.0328765	0.0472857	1
99360	cg03946452	RPS10	0.00753017	0.00753017	0.73373	-1.3629	Baseline down vs Chronic Loading	-0.0226765	9.7332	0.0020569	0.0029586	1
172455	cg06907229	PSTK	0.00753776	0.00753776	1.11978	1.11978	Baseline up vs Chronic Loading	0.0422924	9.73004	0.00715459	0.0102943	1
136321	cg21612644	CYP27A1	0.00753804	0.00753804	0.619339	-1.61463	Baseline down vs Chronic Loading	-0.0156923	9.72992	0.000984988	0.00141726	1
624782	cg11543777	TBL1X	0.00753936	0.00753936	0.807811	-1.23791	Baseline down vs Chronic Loading	-0.00790707	9.72937	0.000250087	0.000359861	1
196824	cg07860222	TAGAP	0.00753999	0.00753999	1.19791	1.19791	Baseline up vs Chronic Loading	0.103499	9.72911	0.0428481	0.0616576	1
473051	cg11534122	CMIP	0.00754143	0.00754143	0.861124	-1.16127	Baseline down vs Chronic Loading	-0.00592148	9.72851	0.000140256	0.000201838	1
543726	cg26954138	IFT46	0.0075521	0.0075521	1.11621	1.11621	Baseline up vs Chronic Loading	0.0721243	9.72407	0.0208077	0.0299573	1
548313	cg03475245	ARHGAP39	0.0075558	0.0075558	0.941721	-1.06189	Baseline down vs Chronic Loading	-0.046407	9.72253	0.00861444	0.0124044	1
829974	cg20246660	KCNJ6	0.00755935	0.00755935	1.06784	1.06784	Baseline up vs Chronic Loading	0.0515338	9.72106	0.0106229	0.0152989	1
45495	cg12912636	SEC61A2	0.0075597	0.0075597	1.01201	1.01201	Baseline up vs Chronic Loading	0.0114802	9.72092	0.000527181	0.000759243	1
420607	cg18911427		0.00756005	0.00756005	1.09867	1.09867	Baseline up vs Chronic Loading	0.041097	9.72077	0.00675584	0.00972987	1
850999	cg03276167	SNHG5	0.00756369	0.00756369	1.08937	1.08937	Baseline up vs Chronic Loading	0.0330826	9.71926	0.00437784	0.00630601	1
664988	cg26634587		0.00756576	0.00756576	0.777175	-1.28671	Baseline down vs Chronic Loading	-0.00693607	9.7184	0.000192436	0.000277217	1
194225	cg11085226	CMIP	0.00756634	0.00756634	0.862329	-1.15965	Baseline down vs Chronic Loading	-0.00481612	9.71816	9.27802e-05	0.000133659	1
8480	cg01329093	ZNF266	0.00756733	0.00756733	0.655111	-1.52646	Baseline down vs Chronic Loading	-0.0749117	9.71775	0.0224471	0.0323386	1
235694	cg09215287	DPP6	0.00757162	0.00757162	0.961241	-1.04032	Baseline down vs Chronic Loading	-0.0297171	9.71597	0.00353243	0.00508997	1
58163	cg05142520	WNT10B	0.00757711	0.00757711	0.650619	-1.537	Baseline down vs Chronic Loading	-0.0228369	9.7137	0.00208609	0.00300661	1
699540	cg08027351		0.00757851	0.00757851	1.08675	1.08675	Baseline up vs Chronic Loading	0.0669494	9.71312	0.0179289	0.0258418	1
80432	cg27023654	ZNRD1	0.0075804	0.0075804	0.488868	-2.04554	Baseline down vs Chronic Loading	-0.0222508	9.71234	0.00198039	0.00285466	1
372023	cg01274625	CRELD1	0.00758352	0.00758352	1.1756	1.1756	Baseline up vs Chronic Loading	0.086771	9.71104	0.0301168	0.0434181	1
558769	cg05880248	GDF10	0.00758472	0.00758472	1.13495	1.13495	Baseline up vs Chronic Loading	0.0519152	9.71055	0.0107808	0.015543	1
304044	cg12348160		0.00758725	0.00758725	0.941731	-1.06187	Baseline down vs Chronic Loading	-0.0482052	9.7095	0.00929495	0.0134023	1
652222	cg16525435		0.007588	0.007588	0.943706	-1.05965	Baseline down vs Chronic Loading	-0.0482607	9.70919	0.00931638	0.0134336	1
810821	cg07539948		0.00758863	0.00758863	0.794322	-1.25893	Baseline down vs Chronic Loading	-0.0214622	9.70893	0.00184251	0.00265684	1
336126	cg08009287	RNU6-79P	0.00759058	0.00759058	1.11385	1.11385	Baseline up vs Chronic Loading	0.0438439	9.70812	0.00768915	0.0110885	1
768027	cg00281781	FSTL4	0.00759551	0.00759551	1.17735	1.17735	Baseline up vs Chronic Loading	0.0619127	9.70609	0.0153327	0.0221159	1
218699	cg15258121	TSHZ2	0.0076	0.0076	1.13402	1.13402	Baseline up vs Chronic Loading	0.0718944	9.70424	0.0206752	0.0298275	1
276737	cg09866510		0.00760248	0.00760248	1.07592	1.07592	Baseline up vs Chronic Loading	0.0535	9.70321	0.011449	0.0165189	1
280964	cg00072689	HOXB-AS3	0.00761043	0.00761043	1.10146	1.10146	Baseline up vs Chronic Loading	0.0621178	9.69994	0.0154345	0.0222767	1
422260	cg00819818	RARA	0.00761084	0.00761084	1.04867	1.04867	Baseline up vs Chronic Loading	0.0410943	9.69976	0.00675495	0.00974965	1
466997	cg27431625		0.00761622	0.00761622	1.13565	1.13565	Baseline up vs Chronic Loading	0.0474869	9.69755	0.00902001	0.0130219	1
451663	cg06219337	YWHAE	0.00761677	0.00761677	1.28122	1.28122	Baseline up vs Chronic Loading	0.0538669	9.69732	0.0116066	0.0167564	1
649550	cg09517010	ARAP1	0.00761979	0.00761979	0.744388	-1.34339	Baseline down vs Chronic Loading	-0.0116312	9.69608	0.000541139	0.00078134	1
242235	cg16425355		0.00762432	0.00762432	0.781121	-1.28021	Baseline down vs Chronic Loading	-0.00752776	9.69422	0.000226669	0.000327346	1
525974	cg02075378	ADIPOR2	0.00762449	0.00762449	1.07492	1.07492	Baseline up vs Chronic Loading	0.0526061	9.69415	0.0110696	0.0159864	1
10185	cg02529627	MIR22HG	0.00763067	0.00763067	1.01013	1.01013	Baseline up vs Chronic Loading	0.00958125	9.69161	0.000367202	0.000530441	1
353166	cg00818034		0.00763145	0.00763145	1.12672	1.12672	Baseline up vs Chronic Loading	0.0810622	9.69129	0.0262843	0.0379702	1
838897	cg13266119		0.00763194	0.00763194	0.964967	-1.0363	Baseline down vs Chronic Loading	-0.0254607	9.69109	0.00259299	0.0037459	1
479838	cg05375599		0.00763316	0.00763316	0.783326	-1.27661	Baseline down vs Chronic Loading	-0.00693403	9.69059	0.000192323	0.000277849	1
24338	cg03264670	XBP1	0.00763616	0.00763616	1.33581	1.33581	Baseline up vs Chronic Loading	0.0701153	9.68935	0.0196646	0.0284131	1
740183	cg12209275	CHST8	0.00763983	0.00763983	1.16384	1.16384	Baseline up vs Chronic Loading	0.101977	9.68785	0.0415973	0.0601127	1
403747	cg02336958	DCLRE1C	0.00764386	0.00764386	1.12892	1.12892	Baseline up vs Chronic Loading	0.0854564	9.6862	0.0292112	0.0422206	1
290197	cg09681043	MYO7B	0.00764739	0.00764739	0.929986	-1.07529	Baseline down vs Chronic Loading	-0.030952	9.68475	0.0038321	0.00553958	1
77017	cg05093429	TCL6	0.0076482	0.0076482	1.46723	1.46723	Baseline up vs Chronic Loading	0.0375382	9.68442	0.00563646	0.00814818	1
670836	cg05291964	CADPS	0.00765159	0.00765159	1.10223	1.10223	Baseline up vs Chronic Loading	0.0735622	9.68303	0.0216456	0.0312958	1
82609	cg13136220	LOC100287846	0.00765952	0.00765952	0.638764	-1.56552	Baseline down vs Chronic Loading	-0.075411	9.67978	0.0227473	0.0328997	1
208736	cg07854454	NCK2	0.00766241	0.00766241	0.876454	-1.14096	Baseline down vs Chronic Loading	-0.00547743	9.6786	0.000120009	0.000173592	1
38502	cg13952031	COL15A1	0.00766385	0.00766385	0.573097	-1.74491	Baseline down vs Chronic Loading	-0.0579029	9.67801	0.013411	0.0194	1
185110	cg01059421		0.00766944	0.00766944	0.965989	-1.03521	Baseline down vs Chronic Loading	-0.0251455	9.67573	0.00252918	0.00365952	1
386969	cg20992700	MCTP1	0.00767048	0.00767048	0.799861	-1.25022	Baseline down vs Chronic Loading	-0.0227461	9.67531	0.00206955	0.0029946	1
741632	cg14892984		0.00767089	0.00767089	1.25972	1.25972	Baseline up vs Chronic Loading	0.108517	9.67514	0.0471039	0.0681597	1
546135	cg03790394	ATP2B2	0.00767977	0.00767977	1.21722	1.21722	Baseline up vs Chronic Loading	0.0967328	9.67152	0.0374289	0.0541802	1
568185	cg02234074		0.00768238	0.00768238	1.08849	1.08849	Baseline up vs Chronic Loading	0.0642631	9.67045	0.016519	0.0239147	1
237066	cg06466538	MIR4692	0.00768708	0.00768708	1.33484	1.33484	Baseline up vs Chronic Loading	0.106645	9.66854	0.0454928	0.0658734	1
508842	cg05395957	GLIS3-AS1	0.00769115	0.00769115	1.15073	1.15073	Baseline up vs Chronic Loading	0.0737717	9.66688	0.0217691	0.0315269	1
833193	cg00152085		0.00769859	0.00769859	1.06232	1.06232	Baseline up vs Chronic Loading	0.0412515	9.66386	0.00680675	0.00986091	1
261359	cg24791546	DDX23	0.00770862	0.00770862	1.11752	1.11752	Baseline up vs Chronic Loading	0.0459685	9.65978	0.0084524	0.0122501	1
818787	cg02989376	MBD5	0.00770968	0.00770968	1.1144	1.1144	Baseline up vs Chronic Loading	0.0757126	9.65935	0.0229296	0.0332335	1
532234	cg02757432	GPR26	0.00771188	0.00771188	1.12892	1.12892	Baseline up vs Chronic Loading	0.0893487	9.65846	0.0319328	0.0462868	1
10949	cg25680105		0.00771522	0.00771522	1.69079	1.69079	Baseline up vs Chronic Loading	0.093526	9.6571	0.0349885	0.0507231	1
107635	cg24936229	RIMKLB	0.00771717	0.00771717	0.742544	-1.34672	Baseline down vs Chronic Loading	-0.0202235	9.65631	0.00163596	0.00237187	1
241061	cg21453990	OGDH	0.00771887	0.00771887	1.24589	1.24589	Baseline up vs Chronic Loading	0.106132	9.65562	0.0450562	0.0653284	1
491289	cg26155697	ITGA1	0.0077217	0.0077217	0.798195	-1.25283	Baseline down vs Chronic Loading	-0.00886919	9.65448	0.00031465	0.000456276	1
84906	cg25800638	ITSN2	0.00772304	0.00772304	0.549706	-1.81916	Baseline down vs Chronic Loading	-0.0635328	9.65393	0.0161457	0.0234142	1
751235	cg15530636	ATP10D	0.00773423	0.00773423	1.07524	1.07524	Baseline up vs Chronic Loading	0.056993	9.6494	0.0129928	0.0188508	1
46017	cg00472801	KHDRBS2	0.00773591	0.00773591	0.663946	-1.50615	Baseline down vs Chronic Loading	-0.0321505	9.64873	0.00413461	0.00599919	1
831225	cg10338375	KDM4C	0.00774058	0.00774058	1.07366	1.07366	Baseline up vs Chronic Loading	0.0491244	9.64684	0.00965282	0.0140087	1
89190	cg01498655	PARD6A	0.00774794	0.00774794	1.01354	1.01354	Baseline up vs Chronic Loading	0.0124728	9.64387	0.000622287	0.000903374	1
24457	cg19732154	GPSM3	0.00775521	0.00775521	0.462908	-2.16026	Baseline down vs Chronic Loading	-0.0531455	9.64094	0.0112978	0.016406	1
469639	cg16091269		0.00775898	0.00775898	1.08676	1.08676	Baseline up vs Chronic Loading	0.0640577	9.63942	0.0164136	0.0238386	1
614362	cg05634228	FRMD4A	0.00776298	0.00776298	0.952466	-1.04991	Baseline down vs Chronic Loading	-0.0237013	9.6378	0.00224701	0.00326404	1
158923	cg19953253	STAM	0.00776578	0.00776578	1.10975	1.10975	Baseline up vs Chronic Loading	0.0825526	9.63668	0.0272597	0.0396024	1
603560	cg14390179	TONSL	0.00777144	0.00777144	1.24647	1.24647	Baseline up vs Chronic Loading	0.0985903	9.6344	0.0388802	0.0564978	1
262997	cg10326904	TRAF3	0.0077745	0.0077745	1.08362	1.08362	Baseline up vs Chronic Loading	0.063757	9.63317	0.0162598	0.0236306	1
30345	cg16354296	DUSP5	0.00777859	0.00777859	0.659429	-1.51646	Baseline down vs Chronic Loading	-0.0501355	9.63153	0.0100543	0.0146145	1
213070	cg11857259		0.00778048	0.00778048	0.958566	-1.04322	Baseline down vs Chronic Loading	-0.0318901	9.63077	0.00406792	0.00591343	1
83565	cg21518056	NUDT19	0.00778459	0.00778459	1.59996	1.59996	Baseline up vs Chronic Loading	0.0239585	9.62912	0.00229603	0.00333825	1
779427	cg07062336		0.00778813	0.00778813	1.06255	1.06255	Baseline up vs Chronic Loading	0.031561	9.6277	0.00398438	0.00579384	1
41321	cg04663539	TEX2	0.0077888	0.0077888	0.604775	-1.65351	Baseline down vs Chronic Loading	-0.0582114	9.62743	0.0135543	0.0197103	1
482423	cg09250146	CELSR2	0.00779602	0.00779602	0.828281	-1.20732	Baseline down vs Chronic Loading	-0.0107438	9.62453	0.000461719	0.000671624	1
219667	cg02397205	NOS1	0.00779612	0.00779612	1.24506	1.24506	Baseline up vs Chronic Loading	0.107364	9.62449	0.0461077	0.0670693	1
53786	cg02639294	ZNF48	0.00779639	0.00779639	0.531601	-1.88111	Baseline down vs Chronic Loading	-0.042396	9.62439	0.00718967	0.0104584	1
837294	cg05711677		0.00779782	0.00779782	0.907653	-1.10174	Baseline down vs Chronic Loading	-0.0670983	9.62381	0.0180087	0.0261977	1
291505	cg04897644	PKLR	0.00781004	0.00781004	1.09846	1.09846	Baseline up vs Chronic Loading	0.0744037	9.61892	0.0221436	0.0322293	1
773311	cg24103927	TMEM229B	0.00781344	0.00781344	1.0782	1.0782	Baseline up vs Chronic Loading	0.0459911	9.61756	0.00846074	0.012316	1
747306	cg02551727	FLNB	0.00781663	0.00781663	1.13071	1.13071	Baseline up vs Chronic Loading	0.0750065	9.61629	0.0225039	0.0327626	1
121030	cg04054593	OAF	0.0078167	0.0078167	1.82754	1.82754	Baseline up vs Chronic Loading	0.0365199	9.61626	0.00533482	0.00776679	1
761256	cg07881171	GXYLT2	0.00782843	0.00782843	1.06368	1.06368	Baseline up vs Chronic Loading	0.0489634	9.61158	0.00958965	0.0139681	1
532102	cg04763377		0.00782897	0.00782897	1.28528	1.28528	Baseline up vs Chronic Loading	0.125275	9.61136	0.0627758	0.0914398	1
110415	cg02041497	PLXNA4	0.0078361	0.0078361	0.684725	-1.46044	Baseline down vs Chronic Loading	-0.0256488	9.60852	0.00263145	0.00383413	1
575277	cg12701302	MAN1C1	0.0078366	0.0078366	0.923382	-1.08297	Baseline down vs Chronic Loading	-0.0643212	9.60832	0.0165488	0.0241128	1
571655	cg13411813		0.00784251	0.00784251	1.11725	1.11725	Baseline up vs Chronic Loading	0.0343143	9.60597	0.00470988	0.0068643	1
589052	cg02506706		0.00784468	0.00784468	1.26554	1.26554	Baseline up vs Chronic Loading	0.117078	9.60511	0.0548288	0.0799161	1
437849	cg23368458		0.00784869	0.00784869	1.09692	1.09692	Baseline up vs Chronic Loading	0.0574868	9.60351	0.0132189	0.0192705	1
590152	cg09255000	GLS	0.00785262	0.00785262	1.13273	1.13273	Baseline up vs Chronic Loading	0.0840085	9.60195	0.0282297	0.0411599	1
165800	cg06950919	IGSF3	0.00785911	0.00785911	1.09852	1.09852	Baseline up vs Chronic Loading	0.0588093	9.59937	0.0138341	0.0201761	1
362545	cg20638429	GGT1	0.0078606	0.0078606	1.21754	1.21754	Baseline up vs Chronic Loading	0.0684939	9.59878	0.0187657	0.02737	1
110372	cg26246138	SCML2	0.00786108	0.00786108	1.05246	1.05246	Baseline up vs Chronic Loading	0.0379337	9.59859	0.00575586	0.00839519	1
463874	cg11148876	RPS6KA5	0.00786184	0.00786184	0.792507	-1.26182	Baseline down vs Chronic Loading	-0.00784792	9.59829	0.000246359	0.000359338	1
684947	cg06271976		0.00786907	0.00786907	0.710599	-1.40726	Baseline down vs Chronic Loading	-0.0110145	9.59542	0.000485277	0.000708034	1
558085	cg04746914	SLC6A20	0.00786935	0.00786935	0.892302	-1.1207	Baseline down vs Chronic Loading	-0.0743094	9.59531	0.0220876	0.0322268	1
810105	cg05527604	PTPRN2	0.00786968	0.00786968	1.0484	1.0484	Baseline up vs Chronic Loading	0.0347923	9.59518	0.00484203	0.00706484	1
604501	cg08416694	BNIP3L	0.00787035	0.00787035	1.08101	1.08101	Baseline up vs Chronic Loading	0.0437904	9.59492	0.00767038	0.0111919	1
679809	cg27504779	SLMAP	0.00787054	0.00787054	0.859154	-1.16394	Baseline down vs Chronic Loading	-0.0986687	9.59484	0.038942	0.056821	1
692124	cg20800391	NRM	0.00787178	0.00787178	1.06166	1.06166	Baseline up vs Chronic Loading	0.0505055	9.59435	0.0102032	0.0148885	1
351825	cg03201697		0.00788293	0.00788293	1.05584	1.05584	Baseline up vs Chronic Loading	0.0424232	9.58994	0.00719891	0.0105094	1
799014	cg20534662	PPARGC1B	0.00788617	0.00788617	1.14027	1.14027	Baseline up vs Chronic Loading	0.0972054	9.58865	0.0377956	0.0551838	1
461941	cg03927014		0.00788689	0.00788689	0.811173	-1.23278	Baseline down vs Chronic Loading	-0.00665312	9.58837	0.000177056	0.00025852	1
267986	cg14778875	SULF1	0.00788863	0.00788863	1.24986	1.24986	Baseline up vs Chronic Loading	0.117198	9.58768	0.0549413	0.0802257	1
506261	cg21966910	N4BP2L2	0.00788972	0.00788972	1.14342	1.14342	Baseline up vs Chronic Loading	0.0660596	9.58725	0.0174555	0.0254898	1
311911	cg22624070	LRRC3C	0.00789362	0.00789362	0.929222	-1.07617	Baseline down vs Chronic Loading	-0.0552511	9.58571	0.0122107	0.0178338	1
321203	cg00360840	FAM200A	0.00790893	0.00790893	1.08237	1.08237	Baseline up vs Chronic Loading	0.0417414	9.57967	0.00696939	0.0101853	1
686424	cg20522612	INTS8	0.00790964	0.00790964	1.06887	1.06887	Baseline up vs Chronic Loading	0.044688	9.57939	0.00798808	0.0116743	1
650257	cg25451194	AHSA2	0.00791479	0.00791479	0.766879	-1.30399	Baseline down vs Chronic Loading	-0.00827061	9.57736	0.000273612	0.000399961	1
763725	cg16734490		0.0079164	0.0079164	1.14123	1.14123	Baseline up vs Chronic Loading	0.0912436	9.57673	0.0333016	0.0486829	1
394269	cg24200059	HEXDC	0.00791855	0.00791855	1.13653	1.13653	Baseline up vs Chronic Loading	0.0900514	9.57588	0.0324371	0.0474232	1
480962	cg13746660	ALDOA	0.00791918	0.00791918	1.12514	1.12514	Baseline up vs Chronic Loading	0.083698	9.57563	0.0280214	0.0409685	1
318886	cg11917168		0.00792697	0.00792697	1.11048	1.11048	Baseline up vs Chronic Loading	0.0684673	9.57257	0.0187511	0.0274237	1
66541	cg10472244	SELK	0.00792841	0.00792841	1.02564	1.02564	Baseline up vs Chronic Loading	0.0235826	9.572	0.00222455	0.00325362	1
681377	cg09131888	ZNF333	0.00792878	0.00792878	1.11316	1.11316	Baseline up vs Chronic Loading	0.0344944	9.57186	0.00475946	0.00696129	1
783289	cg25733100	TMEM258	0.00793763	0.00793763	0.811152	-1.23281	Baseline down vs Chronic Loading	-0.010127	9.56838	0.000410222	0.000600217	1
115555	cg08900977	LOC100505622	0.00794103	0.00794103	1.08314	1.08314	Baseline up vs Chronic Loading	0.0359527	9.56705	0.00517038	0.00756611	1
859896	cg16459199	SCHLAP1	0.00794215	0.00794215	1.15334	1.15334	Baseline up vs Chronic Loading	0.0870284	9.56661	0.0302958	0.0443355	1
767893	cg17101595		0.00794448	0.00794448	0.875193	-1.1426	Baseline down vs Chronic Loading	-0.0878392	9.56569	0.0308629	0.0451698	1
730280	cg07561493		0.007948	0.007948	0.874857	-1.14304	Baseline down vs Chronic Loading	-0.0212549	9.56432	0.00180708	0.00264515	1
287034	cg03749016	NKX2-6	0.00794951	0.00794951	1.17608	1.17608	Baseline up vs Chronic Loading	0.0573613	9.56372	0.0131613	0.0192663	1
248309	cg16008506	HPD	0.00795014	0.00795014	0.901387	-1.1094	Baseline down vs Chronic Loading	-0.0745167	9.56348	0.022211	0.0325147	1
336485	cg12704204	SLC36A1	0.00795404	0.00795404	0.745647	-1.34112	Baseline down vs Chronic Loading	-0.0154935	9.56195	0.000960191	0.00140585	1
414901	cg19477433		0.00795804	0.00795804	0.918031	-1.08929	Baseline down vs Chronic Loading	-0.0659892	9.56038	0.0174183	0.025507	1
557575	cg19073371	ARHGAP23	0.00795855	0.00795855	1.22295	1.22295	Baseline up vs Chronic Loading	0.0793204	9.56019	0.0251669	0.0368546	1
93286	cg13795149	IQCK	0.00796333	0.00796333	1.56741	1.56741	Baseline up vs Chronic Loading	0.0225003	9.55831	0.00202505	0.00296607	1
449265	cg10026188	NRDE2	0.0079635	0.0079635	1.12345	1.12345	Baseline up vs Chronic Loading	0.0534784	9.55825	0.0114398	0.0167559	1
199258	cg12944204	MRPL23	0.00796499	0.00796499	1.12989	1.12989	Baseline up vs Chronic Loading	0.0745582	9.55767	0.0222357	0.0325707	1
804257	cg15742412	CACNA1E	0.00796629	0.00796629	1.41805	1.41805	Baseline up vs Chronic Loading	0.141534	9.55716	0.080128	0.117377	1
689725	cg12444081		0.00796938	0.00796938	1.05744	1.05744	Baseline up vs Chronic Loading	0.0277379	9.55595	0.00307757	0.00450882	1
816659	cg08629942	SLC30A1	0.00797503	0.00797503	0.79277	-1.2614	Baseline down vs Chronic Loading	-0.0849593	9.55375	0.0288723	0.0423093	1
523665	cg16309350	KNDC1	0.00798068	0.00798068	0.958928	-1.04283	Baseline down vs Chronic Loading	-0.0313402	9.55154	0.00392883	0.00575861	1
114125	cg22288235	GAK	0.00798205	0.00798205	0.598509	-1.67082	Baseline down vs Chronic Loading	-0.0328587	9.551	0.00431878	0.00633052	1
727973	cg23858960	ERICH1-AS1	0.00798317	0.00798317	1.23223	1.23223	Baseline up vs Chronic Loading	0.101141	9.55057	0.0409178	0.0599806	1
135452	cg26169845	MYO1C	0.00798859	0.00798859	1.01221	1.01221	Baseline up vs Chronic Loading	0.011191	9.54846	0.000500952	0.000734499	1
214239	cg02956715		0.00799416	0.00799416	0.86604	-1.15468	Baseline down vs Chronic Loading	-0.0585628	9.54629	0.0137184	0.0201186	1
2415	cg26857894		0.00800692	0.00800692	0.724334	-1.38058	Baseline down vs Chronic Loading	-0.0316521	9.54132	0.00400743	0.00588011	1
125797	cg10166283	ZNF229	0.00800943	0.00800943	0.630722	-1.58548	Baseline down vs Chronic Loading	-0.0450523	9.54035	0.00811882	0.011914	1
363493	cg04583454	LCMT1	0.00801044	0.00801044	0.900637	-1.11033	Baseline down vs Chronic Loading	-0.0522851	9.53996	0.0109349	0.0160471	1
177438	cg03627196	MYO1D	0.00801046	0.00801046	1.2324	1.2324	Baseline up vs Chronic Loading	0.0483966	9.53995	0.00936894	0.013749	1
209164	cg25482916	CLIP2	0.00801322	0.00801322	0.822511	-1.21579	Baseline down vs Chronic Loading	-0.0115034	9.53888	0.000529311	0.000776858	1
564533	cg15508377		0.00801409	0.00801409	0.829308	-1.20582	Baseline down vs Chronic Loading	-0.0126083	9.53854	0.000635874	0.000933291	1
38074	cg23096682	ZNF341-AS1	0.00801457	0.00801457	0.74089	-1.34973	Baseline down vs Chronic Loading	-0.0182959	9.53835	0.00133896	0.00196528	1
785781	cg14768426	DHH	0.00801584	0.00801584	0.814612	-1.22758	Baseline down vs Chronic Loading	-0.0242296	9.53786	0.0023483	0.00344692	1
132339	cg25626869	TRIQK	0.00801662	0.00801662	0.680784	-1.4689	Baseline down vs Chronic Loading	-0.0271886	9.53756	0.00295689	0.00434036	1
27599	cg00603717	COG3	0.00801841	0.00801841	0.803322	-1.24483	Baseline down vs Chronic Loading	-0.0454281	9.53686	0.00825485	0.012118	1
661958	cg11483922	CREB3L1	0.00801892	0.00801892	1.08363	1.08363	Baseline up vs Chronic Loading	0.065493	9.53667	0.0171573	0.0251873	1
294388	cg07967228	GRB7	0.00802191	0.00802191	0.877216	-1.13997	Baseline down vs Chronic Loading	-0.0744003	9.53551	0.0221416	0.0325082	1
834690	cg16922635	MIR1268A	0.00802268	0.00802268	1.06782	1.06782	Baseline up vs Chronic Loading	0.0399203	9.53521	0.00637452	0.00935934	1
254882	cg19026621	SH3BP5L	0.00802463	0.00802463	1.08817	1.08817	Baseline up vs Chronic Loading	0.0631688	9.53446	0.0159612	0.0234368	1
76791	cg06536150	PANK4	0.00803176	0.00803176	0.647655	-1.54403	Baseline down vs Chronic Loading	-0.0296528	9.53169	0.00351716	0.00516595	1
347470	cg14078306	MAX	0.00803331	0.00803331	0.949374	-1.05333	Baseline down vs Chronic Loading	-0.0394774	9.53109	0.00623386	0.00915677	1
621567	cg06552171	RASSF4	0.00803634	0.00803634	1.04603	1.04603	Baseline up vs Chronic Loading	0.0392289	9.52992	0.00615563	0.00904297	1
752241	cg02757223		0.00804322	0.00804322	0.912764	-1.09557	Baseline down vs Chronic Loading	-0.0480769	9.52726	0.00924554	0.013586	1
787661	cg02019920		0.00804593	0.00804593	0.768339	-1.30151	Baseline down vs Chronic Loading	-0.0112522	9.52621	0.000506445	0.000744286	1
721401	cg24998078		0.00805284	0.00805284	1.1193	1.1193	Baseline up vs Chronic Loading	0.0854075	9.52354	0.0291778	0.0428925	1
69245	cg16244363	KCNH2	0.00805514	0.00805514	1.00791	1.00791	Baseline up vs Chronic Loading	0.00770026	9.52266	0.000237176	0.000348691	1
470206	cg16528926	ENDOD1	0.00805734	0.00805734	1.0471	1.0471	Baseline up vs Chronic Loading	0.0352795	9.52181	0.00497857	0.00732003	1
107751	cg10002561	CCNA2	0.00806298	0.00806298	0.683899	-1.4622	Baseline down vs Chronic Loading	-0.0321252	9.51963	0.00412811	0.00607099	1
460121	cg04965012		0.00807272	0.00807272	1.08403	1.08403	Baseline up vs Chronic Loading	0.0609311	9.51588	0.0148504	0.0218482	1
74724	cg12407140		0.00807381	0.00807381	0.705438	-1.41756	Baseline down vs Chronic Loading	-0.0425125	9.51546	0.00722925	0.0106363	1
703011	cg16286458		0.0080741	0.0080741	1.07765	1.07765	Baseline up vs Chronic Loading	0.0554855	9.51535	0.0123146	0.0181185	1
237449	cg22792540	CTNS	0.0080749	0.0080749	0.820343	-1.219	Baseline down vs Chronic Loading	-0.00661159	9.51504	0.000174852	0.00025727	1
619030	cg02225739	MLYCD	0.00807669	0.00807669	1.29711	1.29711	Baseline up vs Chronic Loading	0.0964302	9.51435	0.0371951	0.0547312	1
311972	cg08250469	CASC8	0.00808791	0.00808791	0.829055	-1.20619	Baseline down vs Chronic Loading	-0.00547339	9.51004	0.000119832	0.000176408	1
634220	cg21786372	PRDM16	0.00808932	0.00808932	0.902584	-1.10793	Baseline down vs Chronic Loading	-0.046123	9.5095	0.00850932	0.0125275	1
9448	cg26867890	KIF6	0.00809003	0.00809003	1.04175	1.04175	Baseline up vs Chronic Loading	0.0350517	9.50923	0.00491448	0.00723536	1
489484	cg13802666	MYOC	0.0080906	0.0080906	0.819596	-1.22011	Baseline down vs Chronic Loading	-0.00736133	9.50901	0.000216757	0.000319129	1
190315	cg16861338		0.00809522	0.00809522	0.851779	-1.17401	Baseline down vs Chronic Loading	-0.0321443	9.50724	0.00413304	0.00608615	1
80141	cg21341008		0.00809815	0.00809815	0.705452	-1.41753	Baseline down vs Chronic Loading	-0.0319225	9.50611	0.00407619	0.00600316	1
496745	cg25443884	SLC39A11	0.00810126	0.00810126	1.11596	1.11596	Baseline up vs Chronic Loading	0.0412303	9.50492	0.00679975	0.0100155	1
391544	cg03857553	NIPSNAP1	0.00810465	0.00810465	0.816156	-1.22526	Baseline down vs Chronic Loading	-0.00864313	9.50362	0.000298815	0.000440191	1
182028	cg09108191	GOPC	0.00810551	0.00810551	1.0792	1.0792	Baseline up vs Chronic Loading	0.0632019	9.50329	0.0159779	0.0235382	1
306849	cg02847220	PLD1	0.0081126	0.0081126	0.881937	-1.13387	Baseline down vs Chronic Loading	-0.0564127	9.50058	0.0127296	0.0187583	1
524503	cg13468214		0.00811571	0.00811571	1.08446	1.08446	Baseline up vs Chronic Loading	0.061908	9.49939	0.0153304	0.0225936	1
643859	cg06285307		0.00812195	0.00812195	1.17301	1.17301	Baseline up vs Chronic Loading	0.0831891	9.497	0.0276817	0.040807	1
293847	cg20474564	UTS2	0.00812703	0.00812703	0.897606	-1.11407	Baseline down vs Chronic Loading	-0.0693852	9.49506	0.0192572	0.0283938	1
22357	cg09461999		0.00813036	0.00813036	0.625845	-1.59784	Baseline down vs Chronic Loading	-0.0719241	9.49379	0.0206923	0.0305139	1
459710	cg10474919	APITD1-CORT	0.00813397	0.00813397	1.20987	1.20987	Baseline up vs Chronic Loading	0.0661332	9.49241	0.0174944	0.0258018	1
736312	cg07635106	CHD6	0.00814153	0.00814153	0.827088	-1.20906	Baseline down vs Chronic Loading	-0.00772835	9.48953	0.000238909	0.000352466	1
774731	cg25057278	GUSBP11	0.00814954	0.00814954	0.873789	-1.14444	Baseline down vs Chronic Loading	-0.0125763	9.48648	0.000632651	0.000933658	1
184229	cg04145448		0.00815362	0.00815362	1.14287	1.14287	Baseline up vs Chronic Loading	0.0876344	9.48493	0.0307191	0.0453422	1
312181	cg14601136	DGKG	0.00815797	0.00815797	0.71676	-1.39517	Baseline down vs Chronic Loading	-0.0145995	9.48327	0.000852583	0.00125866	1
190408	cg13091431	CYFIP1	0.00815864	0.00815864	1.09772	1.09772	Baseline up vs Chronic Loading	0.0654835	9.48301	0.0171524	0.0253225	1
461834	cg08742404		0.00815917	0.00815917	1.211	1.211	Baseline up vs Chronic Loading	0.0905018	9.48281	0.0327623	0.0483689	1
657146	cg25157001	CTDSP2	0.00816077	0.00816077	0.955828	-1.04621	Baseline down vs Chronic Loading	-0.0328118	9.48221	0.00430644	0.00635825	1
663150	cg12357497	CHD7	0.00816597	0.00816597	0.919173	-1.08793	Baseline down vs Chronic Loading	-0.0579158	9.48023	0.013417	0.0198136	1
617307	cg19222814	TMEM232	0.00816621	0.00816621	0.965243	-1.03601	Baseline down vs Chronic Loading	-0.0246376	9.48014	0.00242804	0.00358566	1
837658	cg15566506	LRIF1	0.00816869	0.00816869	1.1148	1.1148	Baseline up vs Chronic Loading	0.0790085	9.4792	0.0249694	0.0368777	1
316004	cg02622708	KNSTRN	0.00817346	0.00817346	0.867688	-1.15249	Baseline down vs Chronic Loading	-0.00836735	9.47739	0.00028005	0.00041369	1
22100	cg07444152	EHMT2	0.0081736	0.0081736	0.561653	-1.78046	Baseline down vs Chronic Loading	-0.0249583	9.47733	0.00249167	0.00368071	1
626002	cg25967862		0.00817589	0.00817589	0.800521	-1.24919	Baseline down vs Chronic Loading	-0.00828263	9.47647	0.000274408	0.000405394	1
707613	cg16175206	GMIP	0.00819353	0.00819353	1.04791	1.04791	Baseline up vs Chronic Loading	0.038697	9.46978	0.00598983	0.00885528	1
51258	cg18362978	HCG14	0.00820039	0.00820039	0.637221	-1.56931	Baseline down vs Chronic Loading	-0.0271156	9.46719	0.00294101	0.00434915	1
695208	cg25564485	DIP2C	0.00820051	0.00820051	0.966469	-1.03469	Baseline down vs Chronic Loading	-0.0247328	9.46714	0.00244685	0.0036184	1
432011	cg16925811	ACTR3	0.00820355	0.00820355	0.94778	-1.0551	Baseline down vs Chronic Loading	-0.043364	9.466	0.00752176	0.0111245	1
630947	cg09399653		0.00820593	0.00820593	0.79605	-1.2562	Baseline down vs Chronic Loading	-0.0322701	9.4651	0.00416545	0.00616119	1
20390	cg05436043	SERHL2	0.00820601	0.00820601	1.02697	1.02697	Baseline up vs Chronic Loading	0.0234589	9.46507	0.00220128	0.00325596	1
457514	cg05936742		0.00820719	0.00820719	1.40539	1.40539	Baseline up vs Chronic Loading	0.0860325	9.46462	0.0296064	0.0437936	1
166050	cg07120254	TNFRSF21	0.00821461	0.00821461	1.09141	1.09141	Baseline up vs Chronic Loading	0.0609143	9.46182	0.0148422	0.021961	1
247097	cg06480265		0.00821536	0.00821536	0.824934	-1.21222	Baseline down vs Chronic Loading	-0.127371	9.46154	0.0648934	0.0960212	1
255796	cg22159171		0.00821844	0.00821844	1.14842	1.14842	Baseline up vs Chronic Loading	0.0716475	9.46038	0.0205335	0.0303866	1
411168	cg09975865	TEC	0.00822542	0.00822542	1.15611	1.15611	Baseline up vs Chronic Loading	0.0697247	9.45775	0.0194461	0.0287855	1
590046	cg15051316	P3H1	0.0082342	0.0082342	0.945482	-1.05766	Baseline down vs Chronic Loading	-0.034959	9.45444	0.00488853	0.00723887	1
830587	cg12269954	CPSF3	0.00823421	0.00823421	0.822897	-1.21522	Baseline down vs Chronic Loading	-0.00522842	9.45444	0.000109345	0.000161917	1
795708	cg04393227		0.00823733	0.00823733	1.26413	1.26413	Baseline up vs Chronic Loading	0.108938	9.45326	0.0474696	0.0703011	1
576328	cg10147018	EXT1	0.00823805	0.00823805	0.822641	-1.2156	Baseline down vs Chronic Loading	-0.00613325	9.45299	0.000150467	0.000222843	1
746043	cg23679321	RAB11FIP4	0.00823985	0.00823985	0.876675	-1.14067	Baseline down vs Chronic Loading	-0.0760943	9.45232	0.0231614	0.0343047	1
454187	cg07374338	MGC27382	0.0082403	0.0082403	0.863888	-1.15756	Baseline down vs Chronic Loading	-0.0513646	9.45215	0.0105533	0.0156309	1
784047	cg27390229	CFAP46	0.00824428	0.00824428	1.11225	1.11225	Baseline up vs Chronic Loading	0.0762327	9.45065	0.0232457	0.0344357	1
15987	cg12644845	GIMAP8	0.00824746	0.00824746	0.6718	-1.48854	Baseline down vs Chronic Loading	-0.0530652	9.44946	0.0112637	0.0166879	1
324694	cg00478908	KATNB1	0.00824793	0.00824793	1.09956	1.09956	Baseline up vs Chronic Loading	0.0708428	9.44928	0.0200748	0.0297427	1
254897	cg10616337	CRLS1	0.0082496	0.0082496	0.946238	-1.05682	Baseline down vs Chronic Loading	-0.0394895	9.44865	0.00623769	0.00924234	1
538455	cg16669607	KIAA2012	0.0082562	0.0082562	1.04819	1.04819	Baseline up vs Chronic Loading	0.0270889	9.44618	0.00293524	0.00435027	1
576758	cg02047787	VPS8	0.00825734	0.00825734	1.20132	1.20132	Baseline up vs Chronic Loading	0.0700934	9.44575	0.0196524	0.0291277	1
605213	cg09027876	COL4A1	0.00825793	0.00825793	0.949395	-1.0533	Baseline down vs Chronic Loading	-0.0432317	9.44553	0.00747592	0.0110807	1
130008	cg14047361	GPS1	0.00825821	0.00825821	1.02219	1.02219	Baseline up vs Chronic Loading	0.0204796	9.44543	0.00167765	0.00248662	1
502289	cg02943305	CCDC129	0.00826093	0.00826093	1.15937	1.15937	Baseline up vs Chronic Loading	0.0976809	9.4444	0.0381662	0.0565761	1
111252	cg01412970	PLD6	0.00826228	0.00826228	0.718243	-1.39229	Baseline down vs Chronic Loading	-0.0332384	9.4439	0.00441916	0.00655113	1
413940	cg07308221		0.00826728	0.00826728	0.809008	-1.23608	Baseline down vs Chronic Loading	-0.0249347	9.44202	0.00248696	0.0036875	1
35900	cg04489856	MLLT6	0.00827043	0.00827043	1.03316	1.03316	Baseline up vs Chronic Loading	0.0269622	9.44085	0.00290785	0.0043121	1
71425	cg07802900	GPS1	0.00827604	0.00827604	0.698547	-1.43154	Baseline down vs Chronic Loading	-0.0418359	9.43875	0.00700097	0.0103842	1
830673	cg01331754	MTMR11	0.00827689	0.00827689	0.801214	-1.24811	Baseline down vs Chronic Loading	-0.0350933	9.43843	0.00492615	0.00730694	1
750354	cg06037246		0.00827875	0.00827875	1.13761	1.13761	Baseline up vs Chronic Loading	0.0873383	9.43773	0.0305119	0.0452616	1
256470	cg10090116	SMIM5	0.0082842	0.0082842	0.783307	-1.27664	Baseline down vs Chronic Loading	-0.00781916	9.4357	0.000244557	0.000362856	1
352300	cg07455933		0.00829377	0.00829377	0.854909	-1.16971	Baseline down vs Chronic Loading	-0.0623953	9.43213	0.0155727	0.0231144	1
172408	cg18796277	HOXA10	0.00830686	0.00830686	0.944953	-1.05825	Baseline down vs Chronic Loading	-0.0449906	9.42724	0.0080966	0.0120239	1
726843	cg05763569	FRMD4A	0.00830784	0.00830784	1.13826	1.13826	Baseline up vs Chronic Loading	0.00364637	9.42688	5.31841e-05	7.89845e-05	1
860368	cg23625466	ASL	0.00831033	0.00831033	1.08608	1.08608	Baseline up vs Chronic Loading	0.0636056	9.42596	0.0161827	0.0240355	1
463351	cg27205483		0.00831053	0.00831053	1.02427	1.02427	Baseline up vs Chronic Loading	0.0175795	9.42588	0.00123616	0.00183603	1
762663	cg23900605	CCDC91	0.00831519	0.00831519	0.966635	-1.03452	Baseline down vs Chronic Loading	-0.0208313	9.42414	0.00173578	0.00257857	1
618351	cg02250790		0.00832036	0.00832036	0.968744	-1.03226	Baseline down vs Chronic Loading	-0.0212821	9.42222	0.00181171	0.00269193	1
368712	cg05490565	SMAD9	0.00832105	0.00832105	1.16554	1.16554	Baseline up vs Chronic Loading	0.0712067	9.42197	0.0202816	0.0301361	1
86468	cg13666253	ARMC2	0.00832318	0.00832318	0.762891	-1.3108	Baseline down vs Chronic Loading	-0.0405039	9.42118	0.00656226	0.00975161	1
121518	cg18144860	RAPGEF6	0.00832504	0.00832504	1.05242	1.05242	Baseline up vs Chronic Loading	0.0334498	9.42049	0.00447556	0.00665123	1
361017	cg05233725	ATXN7	0.00832673	0.00832673	0.880441	-1.1358	Baseline down vs Chronic Loading	-0.0186395	9.41986	0.00138973	0.00206544	1
189274	cg12983204		0.00832786	0.00832786	1.13779	1.13779	Baseline up vs Chronic Loading	0.0912717	9.41944	0.0333221	0.0495263	1
227317	cg18787963	PGS1	0.00832928	0.00832928	0.888336	-1.1257	Baseline down vs Chronic Loading	-0.0783563	9.41891	0.0245588	0.0365035	1
[truncated: 446 more rows]

## Sheet: Supp 4d; Base v. Unloading
Column #	Probeset ID	Gene Symbol	p-value(Time)	p-value(Baseline vs. Unloading)	MeanRatio(Baseline vs. Unloading)	FoldChange(Baseline vs. Unloading)	FoldChange(Baseline vs. Unloading) (Description)	Estimate(Baseline vs. Unloading)	F(Time)	SS(Time)	SS(Error)	F(Error)
112660	cg22886694	C7orf55	1.32021e-05	1.32021e-05	0.775462	-1.28955	Baseline down vs Unloading	-0.0410775	45.8411	0.00629949	0.00178646	1		1236	Baseline down vs Unloading			Hypermethylation
93263	cg01427976	NDRG3	4.02071e-05	4.02071e-05	1.37109	1.37109	Baseline up vs Unloading	0.0414027	36.7466	0.00639962	0.00226402	1		1136	Baseline up vs Unloading			Hypomethylatiom
138253	cg01946510	BANP	4.98932e-05	4.98932e-05	0.643576	-1.55382	Baseline down vs Unloading	-0.0223038	35.1581	0.00185718	0.000686707	1
230184	cg21321039	LRPAP1	6.0825e-05	6.0825e-05	1.31578	1.31578	Baseline up vs Unloading	0.144971	33.7461	0.0784625	0.0302261	1
119363	cg26982271	APLP1	7.43947e-05	7.43947e-05	1.60066	1.60066	Baseline up vs Unloading	0.032617	32.3545	0.00397177	0.00159585	1
156551	cg15020502	ETS2	8.18713e-05	8.18713e-05	1.36128	1.36128	Baseline up vs Unloading	0.00640483	31.7079	0.000153148	6.27898e-05	1
376436	cg00880741	DCDC2C	9.01276e-05	9.01276e-05	1.08279	1.08279	Baseline up vs Unloading	0.0630419	31.0687	0.0148373	0.00620835	1
12589	cg27492874	HSD11B1L	9.34401e-05	9.34401e-05	2.13286	2.13286	Baseline up vs Unloading	0.11261	30.831	0.0473422	0.019962	1
429680	cg21127534	TNNT1	9.72779e-05	9.72779e-05	0.865726	-1.1551	Baseline down vs Unloading	-0.0851101	30.5675	0.0270432	0.0115012	1
124376	cg26718621	CDKN2AIPNL	0.000104067	0.000104067	0.618853	-1.61589	Baseline down vs Unloading	-0.0404439	30.1296	0.00610664	0.00263483	1
206096	cg23815043	MVD	0.000105003	0.000105003	0.699673	-1.42924	Baseline down vs Unloading	-0.0219113	30.0718	0.00179239	0.000774847	1
141648	cg13475977	CRYL1	0.000124708	0.000124708	0.53757	-1.86022	Baseline down vs Unloading	-0.048678	28.9774	0.00884632	0.00396868	1
50307	cg25231225	RASD2	0.000134368	0.000134368	0.539693	-1.85291	Baseline down vs Unloading	-0.0312192	28.5117	0.00363866	0.00165906	1
606808	cg25437822	IKZF1	0.000153086	0.000153086	1.21617	1.21617	Baseline up vs Unloading	0.0574481	27.7104	0.012321	0.00578026	1
394569	cg03359145	BAP1	0.000156502	0.000156502	0.772174	-1.29504	Baseline down vs Unloading	-0.0257746	27.5764	0.00248017	0.0011692	1
455784	cg17652998	SLC25A28	0.000167227	0.000167227	0.912648	-1.09571	Baseline down vs Unloading	-0.0744266	27.1768	0.0206801	0.00989234	1
17462	cg25439496		0.000167892	0.000167892	0.644995	-1.5504	Baseline down vs Unloading	-0.0274656	27.153	0.00281626	0.00134834	1
772746	cg12754273	ANKRD65	0.000185834	0.000185834	1.13301	1.13301	Baseline up vs Unloading	0.0888044	26.5491	0.0294419	0.0144165	1
850110	cg08515328	UBE2V2	0.000188174	0.000188174	1.40908	1.40908	Baseline up vs Unloading	0.11227	26.4753	0.0470573	0.0231062	1
73528	cg11229533	TMEM178A	0.000191306	0.000191306	0.762256	-1.3119	Baseline down vs Unloading	-0.0223017	26.3782	0.00185683	0.000915104	1
464030	cg14974622	GRIK2	0.000196898	0.000196898	1.1485	1.1485	Baseline up vs Unloading	0.094875	26.2093	0.0336047	0.0166682	1
107260	cg11929911	WDR75	0.000201333	0.000201333	0.737815	-1.35535	Baseline down vs Unloading	-0.0336231	26.0793	0.00422059	0.00210388	1
802796	cg12259507	KLHL22	0.000204379	0.000204379	1.15758	1.15758	Baseline up vs Unloading	0.0644216	25.9919	0.0154939	0.00774936	1
419689	cg13611375		0.000206269	0.000206269	0.856084	-1.16811	Baseline down vs Unloading	-0.115044	25.9384	0.0494109	0.0247641	1
418617	cg17392950	PTPRN2	0.000206589	0.000206589	0.96961	-1.03134	Baseline down vs Unloading	-0.0223486	25.9294	0.00186465	0.000934866	1
472112	cg03405092	MAGI2-AS3	0.000214142	0.000214142	0.799764	-1.25037	Baseline down vs Unloading	-0.0324604	25.7215	0.00393373	0.00198816	1
29180	cg12685995	CTBP2	0.000225652	0.000225652	0.475873	-2.1014	Baseline down vs Unloading	-0.0362051	25.4206	0.00489369	0.00250262	1
24957	cg18505670		0.000227068	0.000227068	0.649921	-1.53865	Baseline down vs Unloading	-0.0325972	25.3848	0.00396696	0.00203155	1
88376	cg09949949	RELN	0.000230816	0.000230816	1.90058	1.90058	Baseline up vs Unloading	0.042792	25.2912	0.00683631	0.00351394	1
332320	cg02550896		0.000240003	0.000240003	1.23049	1.23049	Baseline up vs Unloading	0.0591263	25.0692	0.0130514	0.00676801	1
455483	cg24906159		0.000246436	0.000246436	1.15608	1.15608	Baseline up vs Unloading	0.0583311	24.9196	0.0127027	0.00662674	1
828272	cg10955972	MAPT	0.000253164	0.000253164	1.03679	1.03679	Baseline up vs Unloading	0.0239901	24.7677	0.00214863	0.00112776	1
546907	cg17635041		0.00026516	0.00026516	0.743896	-1.34427	Baseline down vs Unloading	-0.0176741	24.5083	0.0011662	0.000618588	1
591753	cg03974581		0.000272368	0.000272368	1.13403	1.13403	Baseline up vs Unloading	0.0608382	24.3589	0.0138182	0.00737455	1
725571	cg06619301		0.0002748	0.0002748	1.04591	1.04591	Baseline up vs Unloading	0.0369107	24.3095	0.0050863	0.00272	1
396677	cg26689303	WHSC1L1	0.000281933	0.000281933	1.02937	1.02937	Baseline up vs Unloading	0.020324	24.1675	0.00154211	0.000829519	1
116792	cg04707327	KLHDC1	0.000283431	0.000283431	2.28824	2.28824	Baseline up vs Unloading	0.0321563	24.1382	0.00386037	0.00207906	1
124350	cg06230948	TAPBP	0.000288039	0.000288039	0.642202	-1.55714	Baseline down vs Unloading	-0.0234342	24.0492	0.0020502	0.00110825	1
764635	cg18069484	UNC93B1	0.000289234	0.000289234	1.04412	1.04412	Baseline up vs Unloading	0.0382576	24.0264	0.00546428	0.00295657	1
267847	cg06480138	UNC45A	0.000291775	0.000291775	1.23005	1.23005	Baseline up vs Unloading	0.105309	23.9783	0.0414026	0.0224468	1
297595	cg00029233	HEXIM1	0.000299439	0.000299439	0.961079	-1.0405	Baseline down vs Unloading	-0.0270602	23.8359	0.00273376	0.00149098	1
99235	cg08517126	OBSL1	0.000310052	0.000310052	0.597164	-1.67458	Baseline down vs Unloading	-0.02769	23.6456	0.00286248	0.00157374	1
97426	cg09165004		0.00031496	0.00031496	0.568326	-1.75955	Baseline down vs Unloading	-0.0211069	23.5602	0.00166321	0.000917723	1
377880	cg14358451	RRNAD1	0.000319297	0.000319297	1.25532	1.25532	Baseline up vs Unloading	0.108519	23.4859	0.0439651	0.0243357	1
502116	cg22091859		0.000334821	0.000334821	1.16459	1.16459	Baseline up vs Unloading	0.090482	23.2294	0.0305648	0.0171052	1
855246	cg25090291		0.000362697	0.000362697	1.06178	1.06178	Baseline up vs Unloading	0.0466948	22.8015	0.00814019	0.00464103	1
367843	cg08332992	TNKS2-AS1	0.000364452	0.000364452	1.16026	1.16026	Baseline up vs Unloading	0.0182555	22.7758	0.00124418	0.000710151	1
304662	cg18373623	FBXL7	0.000373567	0.000373567	1.151	1.151	Baseline up vs Unloading	0.100019	22.6448	0.0373475	0.0214405	1
40478	cg01015899	PXN	0.000375642	0.000375642	0.58471	-1.71025	Baseline down vs Unloading	-0.0309827	22.6156	0.00358374	0.00206003	1
450083	cg10702457	MEPE	0.000379052	0.000379052	1.07928	1.07928	Baseline up vs Unloading	0.0578497	22.5678	0.0124939	0.00719703	1
550514	cg02213475	ZC2HC1C	0.000380506	0.000380506	1.12502	1.12502	Baseline up vs Unloading	0.0836227	22.5476	0.0261063	0.0150518	1
664401	cg13490635	RBPMS-AS1	0.000386026	0.000386026	0.780403	-1.28139	Baseline down vs Unloading	-0.165823	22.4717	0.102657	0.0593875	1
649079	cg10121238		0.000390143	0.000390143	1.05213	1.05213	Baseline up vs Unloading	0.04343	22.4158	0.0070417	0.00408381	1
771133	cg10381985		0.000409807	0.000409807	1.2021	1.2021	Baseline up vs Unloading	0.124928	22.1584	0.0582661	0.0341839	1
156662	cg17754980	MTFR2	0.000410919	0.000410919	0.874977	-1.14289	Baseline down vs Unloading	-0.101606	22.1442	0.0385421	0.0226265	1
152478	cg24407833		0.000412712	0.000412712	1.08539	1.08539	Baseline up vs Unloading	0.0616221	22.1215	0.0141765	0.00833101	1
626730	cg16338012		0.000426481	0.000426481	0.852091	-1.17358	Baseline down vs Unloading	-0.13387	21.951	0.0669061	0.0396237	1
100158	cg04491367		0.000426734	0.000426734	1.62713	1.62713	Baseline up vs Unloading	0.0360025	21.9479	0.00483906	0.00286623	1
375933	cg20447452	RBFOX3	0.00042865	0.00042865	1.25049	1.25049	Baseline up vs Unloading	0.0264477	21.9247	0.00261139	0.0015484	1
424594	cg00779672		0.000438011	0.000438011	0.8784	-1.13843	Baseline down vs Unloading	-0.0878479	21.813	0.0288111	0.0171707	1
139634	cg17020497		0.000454544	0.000454544	0.604698	-1.65372	Baseline down vs Unloading	-0.0666291	21.6222	0.0165739	0.00996478	1
270404	cg19533516	SYS1-DBNDD2	0.000456527	0.000456527	1.65292	1.65292	Baseline up vs Unloading	0.103634	21.5999	0.0400963	0.0241322	1
83988	cg13629201	JAK2	0.000467617	0.000467617	0.485218	-2.06093	Baseline down vs Unloading	-0.0315186	21.477	0.00370877	0.00224491	1
710797	cg08567913	ZBTB16	0.000470127	0.000470127	0.885512	-1.12929	Baseline down vs Unloading	-0.0922086	21.4497	0.0317424	0.0192381	1
216639	cg09744068		0.000473794	0.000473794	0.959306	-1.04242	Baseline down vs Unloading	-0.0286155	21.41	0.00305704	0.00185621	1
698418	cg07754060		0.00047478	0.00047478	0.812939	-1.23011	Baseline down vs Unloading	-0.00504313	21.3994	9.49505e-05	5.76818e-05	1
856554	cg02509021		0.000474848	0.000474848	1.13971	1.13971	Baseline up vs Unloading	0.100173	21.3987	0.0374623	0.0227588	1
292138	cg21197893	VSTM2L	0.000476317	0.000476317	1.16826	1.16826	Baseline up vs Unloading	0.0849307	21.383	0.0269294	0.016372	1
112870	cg14811319	SPACA1	0.000479817	0.000479817	1.5023	1.5023	Baseline up vs Unloading	0.034413	21.3457	0.00442121	0.00269262	1
101171	cg16689800	PPAPDC1A	0.00048146	0.00048146	0.610858	-1.63704	Baseline down vs Unloading	-0.0346705	21.3283	0.00448763	0.0027353	1
126577	cg14280964	ZC3H12A	0.000499891	0.000499891	0.513785	-1.94634	Baseline down vs Unloading	-0.0455249	21.1378	0.0077374	0.0047586	1
562860	cg08271015		0.000515148	0.000515148	0.912185	-1.09627	Baseline down vs Unloading	-0.0642375	20.9861	0.0154054	0.00954303	1
230955	cg04673524		0.000515365	0.000515365	1.05614	1.05614	Baseline up vs Unloading	0.04702	20.984	0.00825395	0.00511349	1
107197	cg11524675	MARVELD3	0.000518	0.000518	0.53638	-1.86435	Baseline down vs Unloading	-0.0430142	20.9583	0.0069075	0.00428458	1
24071	cg01435643	MCF2L	0.000520013	0.000520013	1.3202	1.3202	Baseline up vs Unloading	0.121845	20.9388	0.0554256	0.0344114	1
744024	cg10453959	GSS	0.000523479	0.000523479	0.877856	-1.13914	Baseline down vs Unloading	-0.0483294	20.9054	0.00872006	0.00542255	1
668685	cg09739536	ZFP2	0.000524765	0.000524765	1.18747	1.18747	Baseline up vs Unloading	0.107772	20.8931	0.0433616	0.0269802	1
269623	cg13989852		0.000532095	0.000532095	0.973065	-1.02768	Baseline down vs Unloading	-0.0182645	20.8236	0.00124541	0.0007775	1
778906	cg25976504	SGIP1	0.000532303	0.000532303	1.16585	1.16585	Baseline up vs Unloading	0.0982737	20.8216	0.0360555	0.0225113	1
474961	cg27045828	ELMO1	0.000535679	0.000535679	1.29603	1.29603	Baseline up vs Unloading	0.120749	20.79	0.0544336	0.0340374	1
118338	cg04074536	CPLX1	0.000537542	0.000537542	1.43938	1.43938	Baseline up vs Unloading	0.0257243	20.7726	0.0024705	0.0015461	1
112480	cg23169266	BCAT2	0.000537705	0.000537705	1.0127	1.0127	Baseline up vs Unloading	0.0119409	20.7711	0.000532313	0.000333159	1
312354	cg06987007	HN1L	0.000544164	0.000544164	1.10881	1.10881	Baseline up vs Unloading	0.0781398	20.7115	0.0227951	0.0143078	1
350483	cg23746577	ZBTB7C	0.000561374	0.000561374	0.857998	-1.1655	Baseline down vs Unloading	-0.00410059	20.5565	6.27754e-05	3.96995e-05	1
842064	cg04939882	NIPBL	0.000563696	0.000563696	0.755341	-1.3239	Baseline down vs Unloading	-0.00557445	20.536	0.000116011	7.34393e-05	1
99843	cg05045028	AIFM1	0.000564139	0.000564139	0.644486	-1.55162	Baseline down vs Unloading	-0.0171933	20.5321	0.00110361	0.000698758	1
686163	cg02822663	INTS10	0.000580553	0.000580553	1.1293	1.1293	Baseline up vs Unloading	0.0765241	20.3901	0.0218622	0.0139386	1
555814	cg10380221	ZNF668	0.000586354	0.000586354	0.943316	-1.06009	Baseline down vs Unloading	-0.0430954	20.341	0.0069336	0.00443128	1
657781	cg14266423		0.000593648	0.000593648	0.928341	-1.07719	Baseline down vs Unloading	-0.0533403	20.2801	0.010622	0.00680897	1
126947	cg24474701	NARS	0.000594873	0.000594873	0.634358	-1.5764	Baseline down vs Unloading	-0.0268217	20.27	0.00268577	0.0017225	1
61097	cg16915863	LOC400043	0.000594905	0.000594905	0.650506	-1.53726	Baseline down vs Unloading	-0.0211867	20.2697	0.00167581	0.00107478	1
452421	cg22931622		0.000597078	0.000597078	0.883237	-1.1322	Baseline down vs Unloading	-0.0952193	20.2517	0.033849	0.0217284	1
644780	cg17198937	CNTNAP2	0.000601763	0.000601763	0.843053	-1.18617	Baseline down vs Unloading	-0.121795	20.2133	0.0553804	0.0356174	1
206579	cg03244890		0.000602807	0.000602807	0.877451	-1.13967	Baseline down vs Unloading	-0.103359	20.2048	0.0398835	0.0256614	1
95486	cg04723113	PIANP	0.000605174	0.000605174	0.660943	-1.51299	Baseline down vs Unloading	-0.0255644	20.1856	0.00243988	0.00157134	1
98430	cg14559057	EMG1	0.00060839	0.00060839	0.78796	-1.2691	Baseline down vs Unloading	-0.0360713	20.1596	0.00485759	0.00313244	1
757385	cg05941208	SLC7A1	0.00061246	0.00061246	1.26004	1.26004	Baseline up vs Unloading	0.0905335	20.1269	0.0305996	0.0197643	1
733179	cg02220924	KIAA0232	0.00061708	0.00061708	1.0861	1.0861	Baseline up vs Unloading	0.038653	20.0901	0.00557781	0.00360931	1
477074	cg05819296	SAMD11	0.000631819	0.000631819	1.06432	1.06432	Baseline up vs Unloading	0.0506869	19.9748	0.00959152	0.00624234	1
69805	cg21734487	PBK	0.000633514	0.000633514	0.512497	-1.95123	Baseline down vs Unloading	-0.0345564	19.9618	0.00445815	0.00290334	1
415779	cg16953186	KSR2	0.000634234	0.000634234	0.886048	-1.12861	Baseline down vs Unloading	-0.0884721	19.9562	0.029222	0.0190359	1
69005	cg24798398		0.000654521	0.000654521	0.472968	-2.11431	Baseline down vs Unloading	-0.0356161	19.8032	0.00473575	0.00310882	1
489869	cg11113469	DLX6-AS1	0.000663356	0.000663356	0.932982	-1.07183	Baseline down vs Unloading	-0.0561843	19.7383	0.0117849	0.00776177	1
828594	cg08765529		0.000675423	0.000675423	1.17216	1.17216	Baseline up vs Unloading	0.11707	19.6512	0.0511663	0.0338484	1
94078	cg07792320		0.000680289	0.000680289	0.666002	-1.5015	Baseline down vs Unloading	-0.0216802	19.6166	0.00175479	0.00116291	1
663720	cg11401180	SH3KBP1	0.000680452	0.000680452	0.927856	-1.07775	Baseline down vs Unloading	-0.0536143	19.6155	0.0107314	0.00711218	1
48964	cg23429981	NDUFAF4	0.000699252	0.000699252	1.78706	1.78706	Baseline up vs Unloading	0.0268963	19.4844	0.00270074	0.00180193	1
180815	cg20229696	FAM107A	0.000700228	0.000700228	0.891057	-1.12226	Baseline down vs Unloading	-0.0900513	19.4777	0.0302745	0.0202061	1
710185	cg27248887	NDUFS1	0.000707558	0.000707558	1.17231	1.17231	Baseline up vs Unloading	0.111398	19.4278	0.0463293	0.0310009	1
735657	cg17023341	KIFC3	0.000738316	0.000738316	1.34919	1.34919	Baseline up vs Unloading	0.0048023	19.2247	8.60985e-05	5.82209e-05	1
614441	cg18112555		0.000739145	0.000739145	0.83815	-1.1931	Baseline down vs Unloading	-0.128199	19.2194	0.0613577	0.0415024	1
179214	cg00029678	RNF213	0.000741139	0.000741139	0.830149	-1.2046	Baseline down vs Unloading	-0.0195274	19.2066	0.0014236	0.000963563	1
809601	cg07958711		0.000750697	0.000750697	1.09888	1.09888	Baseline up vs Unloading	0.0518903	19.1457	0.0100524	0.00682561	1
690836	cg03159578	KIAA0226L	0.00076305	0.00076305	1.10339	1.10339	Baseline up vs Unloading	0.0444297	19.0684	0.00736959	0.00502427	1
66726	cg14621784		0.000769702	0.000769702	0.598202	-1.67167	Baseline down vs Unloading	-0.0400252	19.0273	0.00598087	0.0040863	1
142455	cg09717359		0.000773239	0.000773239	1.09076	1.09076	Baseline up vs Unloading	0.0683427	19.0057	0.0174374	0.0119273	1
716788	cg09094119	STAG1	0.00079518	0.00079518	1.18599	1.18599	Baseline up vs Unloading	0.129409	18.8738	0.0625208	0.0430634	1
571301	cg15453250		0.000798053	0.000798053	1.1187	1.1187	Baseline up vs Unloading	0.0841493	18.8569	0.0264361	0.0182251	1
608818	cg21880016	FGFR1	0.000807411	0.000807411	0.933785	-1.07091	Baseline down vs Unloading	-0.0576634	18.8021	0.0124136	0.0085829	1
201270	cg19297231	CCND3	0.000809524	0.000809524	1.10522	1.10522	Baseline up vs Unloading	0.0731891	18.7899	0.0199982	0.013836	1
211343	cg20731561		0.00081866	0.00081866	0.921498	-1.08519	Baseline down vs Unloading	-0.0626174	18.7373	0.0146382	0.010156	1
108479	cg14443664	LOC101928167	0.000828776	0.000828776	1.52996	1.52996	Baseline up vs Unloading	0.0356237	18.6799	0.00473779	0.0032972	1
747906	cg09232871		0.000846015	0.000846015	1.13464	1.13464	Baseline up vs Unloading	0.0743324	18.5839	0.0206278	0.0144298	1
709491	cg10453550	PRDM5	0.000856598	0.000856598	0.818833	-1.22125	Baseline down vs Unloading	-0.0117796	18.526	0.000518031	0.00036351	1
174577	ch.12.2263569F	MAPKAPK5	0.000857122	0.000857122	0.860023	-1.16276	Baseline down vs Unloading	-0.0346566	18.5232	0.00448404	0.003147	1
18430	cg18978880	ZNF383	0.000865611	0.000865611	0.710909	-1.40665	Baseline down vs Unloading	-0.0324003	18.4774	0.00391919	0.00275739	1
142424	cg00415852	CRADD	0.000875219	0.000875219	0.908787	-1.10037	Baseline down vs Unloading	-0.0732018	18.4263	0.0200051	0.0141139	1
485974	cg20015583	TRAF1	0.000875562	0.000875562	1.10522	1.10522	Baseline up vs Unloading	0.0763427	18.4245	0.0217587	0.0153526	1
370243	cg08642068	SUN5	0.000889338	0.000889338	1.18371	1.18371	Baseline up vs Unloading	0.0431591	18.3523	0.0069541	0.00492601	1
234529	cg08257293	ABALON	0.000902086	0.000902086	0.844302	-1.18441	Baseline down vs Unloading	-0.11502	18.2866	0.0493901	0.0351117	1
611957	cg09726046	KCNC2	0.000907945	0.000907945	0.788607	-1.26806	Baseline down vs Unloading	-0.0341316	18.2567	0.00434921	0.00309692	1
408246	cg24754626		0.000911071	0.000911071	1.06245	1.06245	Baseline up vs Unloading	0.0486425	18.2409	0.00883343	0.00629544	1
371306	cg15221336		0.000911922	0.000911922	1.06829	1.06829	Baseline up vs Unloading	0.0494543	18.2366	0.00913072	0.00650885	1
707239	cg18439621		0.000917855	0.000917855	1.09539	1.09539	Baseline up vs Unloading	0.0441998	18.2068	0.00729354	0.00520772	1
739499	cg27177391	ATF7	0.000930108	0.000930108	1.22555	1.22555	Baseline up vs Unloading	0.0997043	18.1459	0.0371129	0.0265882	1
286283	cg01566198	CNTN4	0.000933045	0.000933045	1.18332	1.18332	Baseline up vs Unloading	0.0250793	18.1314	0.00234815	0.00168359	1
529615	cg02331158	TLE1	0.000937654	0.000937654	1.08563	1.08563	Baseline up vs Unloading	0.0596183	18.1089	0.0132695	0.00952593	1
26734	cg14872693	NEAT1	0.000943617	0.000943617	1.05631	1.05631	Baseline up vs Unloading	0.0351071	18.0798	0.00460137	0.00330853	1
643263	cg04274613		0.000946734	0.000946734	1.15231	1.15231	Baseline up vs Unloading	0.0825778	18.0647	0.025458	0.0183204	1
633692	cg00486143		0.000947988	0.000947988	0.888246	-1.12581	Baseline down vs Unloading	-0.0860461	18.0587	0.0276413	0.0198983	1
669601	cg14292874		0.000949969	0.000949969	1.07002	1.07002	Baseline up vs Unloading	0.0550756	18.0491	0.0113244	0.00815647	1
487017	cg20317140		0.000951179	0.000951179	0.763278	-1.31014	Baseline down vs Unloading	-0.00975595	18.0433	0.000355333	0.000256013	1
587337	cg11829366		0.000952631	0.000952631	1.10945	1.10945	Baseline up vs Unloading	0.0873974	18.0364	0.0285163	0.0205536	1
860461	cg23067085	FOXP1	0.000954327	0.000954327	0.786237	-1.27188	Baseline down vs Unloading	-0.00991721	18.0282	0.000367177	0.000264768	1
375656	cg05750047	MTMR11	0.000955339	0.000955339	1.76148	1.76148	Baseline up vs Unloading	0.185439	18.0234	0.12838	0.0925986	1
463874	cg11148876	RPS6KA5	0.000958861	0.000958861	0.813653	-1.22903	Baseline down vs Unloading	-0.00686496	18.0066	0.000175943	0.000127024	1
740619	cg22824293	LRIG1	0.000964417	0.000964417	1.59564	1.59564	Baseline up vs Unloading	0.011361	17.9802	0.000481873	0.000348402	1
841420	cg20727290	BBS4	0.000968261	0.000968261	0.934901	-1.06963	Baseline down vs Unloading	-0.0505701	17.9621	0.00954738	0.00690989	1
49438	cg11660352	THUMPD3-AS1	0.000971814	0.000971814	1.02766	1.02766	Baseline up vs Unloading	0.0253235	17.9454	0.00239411	0.00173434	1
648792	cg01172073	LINC01512	0.000977467	0.000977467	0.898924	-1.11244	Baseline down vs Unloading	-0.0800303	17.919	0.0239114	0.0173474	1
713140	cg12816748	PRKAR1B	0.000978562	0.000978562	1.14424	1.14424	Baseline up vs Unloading	0.0671115	17.9139	0.0168147	0.0122024	1
512914	cg01363410	CYFIP2	0.000985248	0.000985248	0.945162	-1.05802	Baseline down vs Unloading	-0.0301063	17.8829	0.00338385	0.00245989	1
694232	cg03686964		0.00100574	0.00100574	1.3854	1.3854	Baseline up vs Unloading	0.114286	17.7895	0.0487622	0.0356339	1
311749	cg07545731	COL22A1	0.00101302	0.00101302	0.813701	-1.22895	Baseline down vs Unloading	-0.0175152	17.7568	0.00114532	0.000838503	1
218918	cg26194172	ERAP2	0.00101463	0.00101463	1.15408	1.15408	Baseline up vs Unloading	0.0833944	17.7496	0.0259639	0.0190162	1
729024	cg05887399		0.00102092	0.00102092	1.07617	1.07617	Baseline up vs Unloading	0.0498949	17.7217	0.00929415	0.00681787	1
105725	cg16279003	SQLE	0.00103645	0.00103645	0.645776	-1.54852	Baseline down vs Unloading	-0.0196805	17.6535	0.001446	0.00106483	1
841497	cg10888854	PELI2	0.00104239	0.00104239	1.19931	1.19931	Baseline up vs Unloading	0.092905	17.6277	0.0322237	0.0237641	1
138164	cg01947585	SLTM	0.00105683	0.00105683	0.600779	-1.6645	Baseline down vs Unloading	-0.0315026	17.5658	0.003705	0.00274197	1
166029	cg25760783		0.00107149	0.00107149	1.32088	1.32088	Baseline up vs Unloading	0.0648144	17.5039	0.0156834	0.0116479	1
258625	cg02422847	SNORA9	0.00107491	0.00107491	1.05833	1.05833	Baseline up vs Unloading	0.0341542	17.4897	0.00435496	0.00323703	1
16871	cg01477326	LINC00403	0.00107584	0.00107584	1.89918	1.89918	Baseline up vs Unloading	0.0721694	17.4858	0.0194448	0.0144564	1
279791	cg25733915	PLEKHH3	0.00108841	0.00108841	1.05094	1.05094	Baseline up vs Unloading	0.0430053	17.4338	0.00690462	0.00514863	1
61749	cg17159093	SPATS2L	0.00109334	0.00109334	1.9507	1.9507	Baseline up vs Unloading	0.0205082	17.4135	0.00157019	0.00117222	1
243993	cg06414929		0.00110315	0.00110315	0.901891	-1.10878	Baseline down vs Unloading	-0.081672	17.3736	0.0249025	0.0186336	1
727500	cg14707256		0.00110787	0.00110787	1.18556	1.18556	Baseline up vs Unloading	0.050048	17.3546	0.00935126	0.00700486	1
129336	cg10094238	ARHGAP27	0.00110835	0.00110835	0.775845	-1.28892	Baseline down vs Unloading	-0.0476179	17.3526	0.00846519	0.00634183	1
596698	cg16662255	PADI1	0.00111029	0.00111029	0.780697	-1.28091	Baseline down vs Unloading	-0.00595895	17.3448	0.000132567	9.93595e-05	1
445703	cg12687617		0.00112325	0.00112325	0.907862	-1.10149	Baseline down vs Unloading	-0.0765788	17.2931	0.0218935	0.0164583	1
116932	cg21792562	ODF2	0.00112472	0.00112472	0.683724	-1.46258	Baseline down vs Unloading	-0.0382581	17.2873	0.00546441	0.00410923	1
107621	cg19868314	SNRK	0.00113532	0.00113532	0.622233	-1.60711	Baseline down vs Unloading	-0.0267678	17.2455	0.002675	0.00201646	1
384001	cg00041084		0.00114008	0.00114008	0.799673	-1.25051	Baseline down vs Unloading	-0.00717881	17.2269	0.000192398	0.00014519	1
103111	cg00695560	TM9SF2	0.00114042	0.00114042	0.612728	-1.63205	Baseline down vs Unloading	-0.0353315	17.2256	0.00466037	0.00351713	1
863777	cg09761288		0.00114607	0.00114607	0.868082	-1.15196	Baseline down vs Unloading	-0.0992379	17.2037	0.0367665	0.0277827	1
254879	cg10780234	LMTK2	0.00114802	0.00114802	1.21098	1.21098	Baseline up vs Unloading	0.00657183	17.1961	0.000161239	0.000121894	1
187812	cg11459681	TMEM123	0.00115454	0.00115454	0.934487	-1.07011	Baseline down vs Unloading	-0.0350818	17.171	0.00459474	0.00347863	1
104570	cg11467738	ARPC1B	0.00115524	0.00115524	1.02022	1.02022	Baseline up vs Unloading	0.0187093	17.1683	0.00130682	0.00098953	1
324029	cg16211161		0.00115565	0.00115565	1.1677	1.1677	Baseline up vs Unloading	0.103322	17.1667	0.0398547	0.0301811	1
162386	cg06193518		0.00116016	0.00116016	0.873819	-1.1444	Baseline down vs Unloading	-0.0917774	17.1495	0.0314462	0.0238375	1
551723	cg10043058		0.00116048	0.00116048	1.03691	1.03691	Baseline up vs Unloading	0.0226601	17.1483	0.001917	0.00145327	1
70544	cg23350558		0.00116186	0.00116186	1.85718	1.85718	Baseline up vs Unloading	0.0463071	17.143	0.00800558	0.00607084	1
684864	ch.6.87517530F		0.00116432	0.00116432	0.868927	-1.15084	Baseline down vs Unloading	-0.0571832	17.1336	0.0122077	0.0092625	1
218374	cg21401546	C11orf49	0.00116535	0.00116535	0.847189	-1.18037	Baseline down vs Unloading	-0.134277	17.1297	0.0673127	0.0510846	1
488417	cg24580593	IL13	0.00116701	0.00116701	0.844564	-1.18404	Baseline down vs Unloading	-0.00731655	17.1234	0.000199853	0.000151727	1
533682	cg14161821	KDM4C	0.00117487	0.00117487	1.16975	1.16975	Baseline up vs Unloading	0.0948999	17.0937	0.0336224	0.0255703	1
165327	cg08753999		0.0011847	0.0011847	1.14198	1.14198	Baseline up vs Unloading	0.078512	17.0569	0.0230128	0.0175393	1
134383	cg18313116	BRE-AS1	0.00118932	0.00118932	0.569649	-1.75547	Baseline down vs Unloading	-0.0312454	17.0397	0.00364475	0.00278067	1
314169	cg08733203	UBIAD1	0.00119335	0.00119335	1.19062	1.19062	Baseline up vs Unloading	0.00324804	17.0248	3.93859e-05	3.00747e-05	1
20051	cg14594859	TOP1MT	0.00119842	0.00119842	1.24778	1.24778	Baseline up vs Unloading	0.0313494	17.0061	0.00366905	0.00280474	1
180789	cg16950783	ANK3	0.00120829	0.00120829	1.3003	1.3003	Baseline up vs Unloading	0.110017	16.97	0.0451876	0.0346163	1
180128	cg07349094	AFF3	0.00121089	0.00121089	0.931419	-1.07363	Baseline down vs Unloading	-0.0589495	16.9605	0.0129735	0.00994401	1
784710	cg25301982	PKNOX2	0.00121305	0.00121305	1.48838	1.48838	Baseline up vs Unloading	0.193222	16.9527	0.139384	0.106885	1
125351	cg05090195	HOXC10	0.0012142	0.0012142	0.556436	-1.79715	Baseline down vs Unloading	-0.0267169	16.9485	0.00266483	0.002044	1
439383	cg25436259	PARD3	0.00122465	0.00122465	1.07776	1.07776	Baseline up vs Unloading	0.059982	16.9108	0.013432	0.0103256	1
224204	cg11203771	HSDL2	0.00123135	0.00123135	0.909393	-1.09964	Baseline down vs Unloading	-0.0777668	16.8869	0.022578	0.0173812	1
730387	cg07138861	NIPAL2	0.00123257	0.00123257	1.47411	1.47411	Baseline up vs Unloading	0.00668021	16.8825	0.000166601	0.000128287	1
772923	cg21898752	ATMIN	0.00124369	0.00124369	1.16382	1.16382	Baseline up vs Unloading	0.106045	16.8432	0.041983	0.0324036	1
666617	cg20698410		0.00124576	0.00124576	0.91606	-1.09163	Baseline down vs Unloading	-0.0684488	16.8359	0.0174916	0.0135063	1
273846	cg20497029		0.00125187	0.00125187	1.05755	1.05755	Baseline up vs Unloading	0.0463848	16.8144	0.00803244	0.00621024	1
281713	cg22659680		0.00125983	0.00125983	1.20317	1.20317	Baseline up vs Unloading	0.0975303	16.7867	0.035512	0.0275013	1
236420	cg10546491	FSTL4	0.0012693	0.0012693	0.904198	-1.10595	Baseline down vs Unloading	-0.03741	16.754	0.00522483	0.00405413	1
438704	cg21153976		0.00127644	0.00127644	1.10609	1.10609	Baseline up vs Unloading	0.0706182	16.7295	0.0186179	0.0144674	1
858308	cg17185077		0.00127867	0.00127867	0.894748	-1.11763	Baseline down vs Unloading	-0.0833257	16.7219	0.0259212	0.0201517	1
186178	cg26844350	LINC00536	0.0012814	0.0012814	0.828895	-1.20643	Baseline down vs Unloading	-0.00788503	16.7126	0.000232115	0.000180552	1
120328	cg02295369	ZCCHC12	0.00128661	0.00128661	0.741422	-1.34876	Baseline down vs Unloading	-0.0316788	16.6949	0.00374657	0.00291739	1
640738	cg04399451		0.00128911	0.00128911	0.934006	-1.07066	Baseline down vs Unloading	-0.0567254	16.6864	0.012013	0.00935905	1
803762	cg01857264		0.0012996	0.0012996	1.14427	1.14427	Baseline up vs Unloading	0.097145	16.6512	0.035232	0.0275066	1
778330	cg26422784	SCGB1D4	0.00130027	0.00130027	0.95507	-1.04704	Baseline down vs Unloading	-0.0357141	16.6489	0.00476186	0.00371821	1
320411	cg18099306	ZNF493	0.00130098	0.00130098	0.840542	-1.18971	Baseline down vs Unloading	-0.0633144	16.6465	0.0149658	0.0116875	1
322857	cg00792203	RDX	0.00130749	0.00130749	1.24663	1.24663	Baseline up vs Unloading	0.0589755	16.6248	0.0129849	0.0101538	1
710276	cg17122979	TBC1D25	0.00131068	0.00131068	1.37597	1.37597	Baseline up vs Unloading	0.00741274	16.6142	0.000205142	0.000160516	1
427030	cg03697143	MIR587	0.00131202	0.00131202	1.33738	1.33738	Baseline up vs Unloading	0.159159	16.6098	0.0945715	0.0740184	1
273210	cg17742873	PTPN5	0.00131471	0.00131471	1.21465	1.21465	Baseline up vs Unloading	0.106904	16.6009	0.042666	0.0334114	1
438364	cg27459021		0.00131946	0.00131946	1.14611	1.14611	Baseline up vs Unloading	0.00732308	16.5852	0.000200209	0.00015693	1
670332	cg02264407	LMO7	0.0013464	0.0013464	0.833024	-1.20045	Baseline down vs Unloading	-0.034691	16.4976	0.00449294	0.0035404	1
12498	cg21533369	SFI1	0.0013475	0.0013475	0.647284	-1.54492	Baseline down vs Unloading	-0.0429457	16.4941	0.00688553	0.0054269	1
607401	cg24929418		0.00134954	0.00134954	0.845969	-1.18208	Baseline down vs Unloading	-0.0074407	16.4875	0.000206692	0.000162971	1
299606	cg05207255		0.00135016	0.00135016	1.16415	1.16415	Baseline up vs Unloading	0.0888166	16.4856	0.02945	0.0232233	1
20281	cg02378757	HECTD4	0.0013674	0.0013674	2.2333	2.2333	Baseline up vs Unloading	0.0656997	16.4307	0.0161147	0.01275	1
595434	cg00754900	SNAPC1	0.00136942	0.00136942	1.0694	1.0694	Baseline up vs Unloading	0.0487533	16.4243	0.0088737	0.00702361	1
661241	cg14348996	GSDMB	0.00137139	0.00137139	1.13834	1.13834	Baseline up vs Unloading	0.0512786	16.4182	0.00981677	0.00777298	1
725439	cg03768400	RNFT1	0.00138133	0.00138133	1.06738	1.06738	Baseline up vs Unloading	0.0407434	16.387	0.00619744	0.00491649	1
281769	cg13351861		0.00138378	0.00138378	0.742831	-1.3462	Baseline down vs Unloading	-0.147098	16.3794	0.0807811	0.0641145	1
474058	cg26641510		0.00138644	0.00138644	0.865469	-1.15544	Baseline down vs Unloading	-0.101163	16.3711	0.038207	0.0303395	1
678929	cg21836827		0.00138762	0.00138762	1.19035	1.19035	Baseline up vs Unloading	0.11496	16.3674	0.0493387	0.0391878	1
535070	cg10472288	CAPS2	0.0013929	0.0013929	1.29136	1.29136	Baseline up vs Unloading	0.120184	16.3511	0.0539252	0.0428735	1
805362	cg20699141	DCUN1D1	0.00139467	0.00139467	0.886547	-1.12797	Baseline down vs Unloading	-0.00525106	16.3456	0.000102942	8.18715e-05	1
735687	cg14688529	RNASE8	0.0013963	0.0013963	1.32432	1.32432	Baseline up vs Unloading	0.124319	16.3406	0.0576999	0.045904	1
328156	cg11314104	ATP11A	0.00140324	0.00140324	1.28815	1.28815	Baseline up vs Unloading	0.00938905	16.3193	0.00032911	0.00026217	1
335738	cg03323614	HEG1	0.00140474	0.00140474	1.25543	1.25543	Baseline up vs Unloading	0.123404	16.3147	0.0568528	0.0453019	1
221988	cg26316946	GRIK2	0.00142075	0.00142075	0.97534	-1.02528	Baseline down vs Unloading	-0.0183734	16.266	0.00126031	0.00100725	1
411012	cg11380435	PDLIM1	0.00143341	0.00143341	0.948985	-1.05376	Baseline down vs Unloading	-0.0409853	16.228	0.00627123	0.00502379	1
549636	cg23839776	NRIP1	0.00144262	0.00144262	0.818039	-1.22244	Baseline down vs Unloading	-0.00765533	16.2005	0.000218789	0.000175565	1
226714	cg03795847	ZKSCAN7	0.00144583	0.00144583	0.936248	-1.06809	Baseline down vs Unloading	-0.0561156	16.191	0.0117561	0.00943916	1
295579	cg04016247	PCSK6	0.00144724	0.00144724	1.04518	1.04518	Baseline up vs Unloading	0.0324006	16.1869	0.00391924	0.00314762	1
412789	cg00387012		0.00145124	0.00145124	0.871667	-1.14723	Baseline down vs Unloading	-0.00700722	16.1751	0.000183311	0.000147328	1
251714	cg20748397	MYO15A	0.0014598	0.0014598	1.14699	1.14699	Baseline up vs Unloading	0.0829907	16.1499	0.0257132	0.020698	1
838519	cg02671603	KIAA2022	0.00146353	0.00146353	1.03374	1.03374	Baseline up vs Unloading	0.021738	16.139	0.00176415	0.00142103	1
934	cg09890653	ZBTB16	0.00146917	0.00146917	0.697716	-1.43325	Baseline down vs Unloading	-0.0332873	16.1226	0.00413669	0.00333551	1
94255	cg10037448	C14orf166	0.00147354	0.00147354	0.756385	-1.32208	Baseline down vs Unloading	-0.0351841	16.1099	0.00462156	0.0037294	1
344982	cg01408845	SARM1	0.00147366	0.00147366	1.22839	1.22839	Baseline up vs Unloading	0.128314	16.1096	0.0614677	0.0496028	1
304870	cg17751892	SDK2	0.00147987	0.00147987	1.20404	1.20404	Baseline up vs Unloading	0.0874831	16.0916	0.0285723	0.0230828	1
575566	cg25878830	CCSER2	0.00148269	0.00148269	0.966241	-1.03494	Baseline down vs Unloading	-0.0242605	16.0835	0.00219734	0.00177606	1
40082	cg09013709		0.00150397	0.00150397	1.01343	1.01343	Baseline up vs Unloading	0.0127917	16.0229	0.000610877	0.00049563	1
475214	cg03475044		0.00150438	0.00150438	0.933872	-1.07081	Baseline down vs Unloading	-0.0575211	16.0217	0.0123524	0.0100227	1
830578	cg02022698		0.00150503	0.00150503	1.23496	1.23496	Baseline up vs Unloading	0.0060076	16.0198	0.000134741	0.000109341	1
58361	cg18395189	HRNR	0.00150786	0.00150786	0.72724	-1.37506	Baseline down vs Unloading	-0.0273811	16.0119	0.00279897	0.00227248	1
595030	cg06959520		0.00152029	0.00152029	0.928367	-1.07716	Baseline down vs Unloading	-0.0638755	15.977	0.0152323	0.0123941	1
239380	cg16598244		0.00152475	0.00152475	0.893631	-1.11903	Baseline down vs Unloading	-0.0763046	15.9646	0.0217369	0.0177004	1
42045	cg18910324	FAM46A	0.00153618	0.00153618	1.00967	1.00967	Baseline up vs Unloading	0.00929113	15.9329	0.00032228	0.000262956	1
208411	cg23451129		0.00153625	0.00153625	0.80725	-1.23877	Baseline down vs Unloading	-0.0352989	15.9327	0.00465179	0.00379554	1
565952	cg05388085		0.00155034	0.00155034	1.12431	1.12431	Baseline up vs Unloading	0.0738568	15.894	0.0203647	0.0166566	1
385673	cg07382806	CYP4V2	0.00155833	0.00155833	0.743177	-1.34557	Baseline down vs Unloading	-0.105571	15.8723	0.0416087	0.0340791	1
661635	cg25597434	ARPC5L	0.00156436	0.00156436	1.23741	1.23741	Baseline up vs Unloading	0.109942	15.856	0.0451256	0.0369976	1
563169	cg10000830	PPAPDC1A	0.00156795	0.00156795	1.21092	1.21092	Baseline up vs Unloading	0.01537	15.8463	0.000881957	0.000723541	1
295119	cg12825946	UBE2B	0.0015688	0.0015688	0.890881	-1.12248	Baseline down vs Unloading	-0.0817425	15.844	0.0249455	0.0204678	1
207479	cg21118292	LOC101060019	0.00157204	0.00157204	1.18701	1.18701	Baseline up vs Unloading	0.109807	15.8353	0.0450146	0.0369548	1
106211	cg23565983	KIF6	0.00157476	0.00157476	0.794135	-1.25923	Baseline down vs Unloading	-0.0239952	15.828	0.00214953	0.00176548	1
586169	cg21305731	GIN1	0.00158204	0.00158204	0.948067	-1.05478	Baseline down vs Unloading	-0.042268	15.8085	0.0066699	0.00548494	1
805925	cg09219196	NPFF	0.00158368	0.00158368	0.903122	-1.10727	Baseline down vs Unloading	-0.0803018	15.8042	0.0240739	0.0198024	1
159882	cg20588167		0.00158523	0.00158523	1.30284	1.30284	Baseline up vs Unloading	0.00455407	15.8	7.74278e-05	6.37063e-05	1
34122	cg18560778	TRPM2	0.00159293	0.00159293	1.80633	1.80633	Baseline up vs Unloading	0.0231577	15.7796	0.00200211	0.00164944	1
42484	cg24814191	APCDD1L	0.00159307	0.00159307	1.53252	1.53252	Baseline up vs Unloading	0.0635166	15.7792	0.0150616	0.0124087	1
483998	cg07420465	CSDE1	0.00159493	0.00159493	1.13248	1.13248	Baseline up vs Unloading	0.0959562	15.7743	0.034375	0.0283293	1
174866	cg26917694		0.00159867	0.00159867	0.758003	-1.31926	Baseline down vs Unloading	-0.0221284	15.7644	0.00182808	0.00150751	1
540342	cg26442375	PLBD2	0.00161037	0.00161037	0.894257	-1.11825	Baseline down vs Unloading	-0.0795794	15.7337	0.0236427	0.0195348	1
599359	cg17847446	CATSPER2P1	0.00161053	0.00161053	1.15347	1.15347	Baseline up vs Unloading	0.0977693	15.7333	0.0356863	0.0294866	1
79904	cg01759218		0.00161199	0.00161199	0.666602	-1.50015	Baseline down vs Unloading	-0.0356669	15.7295	0.00474928	0.00392514	1
482139	cg19280206	PIGZ	0.0016143	0.0016143	0.944235	-1.05906	Baseline down vs Unloading	-0.0473513	15.7235	0.00837068	0.00692078	1
53434	cg22685052	ZBTB40	0.00162052	0.00162052	0.737866	-1.35526	Baseline down vs Unloading	-0.0401916	15.7073	0.0060307	0.00499124	1
132668	cg04847920	TMEM98	0.00162071	0.00162071	0.528989	-1.8904	Baseline down vs Unloading	-0.0251511	15.7068	0.00236162	0.00195463	1
285582	cg19487738		0.00163648	0.00163648	0.767899	-1.30225	Baseline down vs Unloading	-0.0226266	15.6662	0.00191134	0.00158605	1
54360	cg13213923	2010-03-01	0.00164668	0.00164668	0.386608	-2.5866	Baseline down vs Unloading	-0.0215232	15.6401	0.00172945	0.00143751	1
188483	cg01507183	SETD3	0.00164957	0.00164957	0.82971	-1.20524	Baseline down vs Unloading	-0.0671001	15.6328	0.016809	0.0139782	1
493658	cg00064363		0.00165975	0.00165975	1.24583	1.24583	Baseline up vs Unloading	0.0799159	15.607	0.0238431	0.0198604	1
145207	cg05568454	MPPED2	0.00166082	0.00166082	1.27715	1.27715	Baseline up vs Unloading	0.0511754	15.6043	0.0097773	0.00814549	1
32840	cg01523759	ACSF3	0.00167059	0.00167059	0.988434	-1.0117	Baseline down vs Unloading	-0.0111866	15.5798	0.00046719	0.000389831	1
291499	cg09959307		0.00167471	0.00167471	1.45178	1.45178	Baseline up vs Unloading	0.0264208	15.5695	0.00260608	0.00217599	1
229348	cg14194478	COL5A1	0.00169467	0.00169467	1.0423	1.0423	Baseline up vs Unloading	0.023373	15.52	0.00203951	0.00170836	1
237871	cg11568925		0.00169658	0.00169658	0.851316	-1.17465	Baseline down vs Unloading	-0.10988	15.5153	0.0450749	0.0377675	1
770781	cg03851970	MITF	0.00169899	0.00169899	1.16071	1.16071	Baseline up vs Unloading	0.0972243	15.5094	0.0352896	0.0295798	1
422510	cg16230270	ZMYND11	0.00170119	0.00170119	1.1364	1.1364	Baseline up vs Unloading	0.0807463	15.504	0.0243412	0.02041	1
463091	cg04426842	SH3PXD2A	0.00170212	0.00170212	0.793665	-1.25998	Baseline down vs Unloading	-0.130264	15.5017	0.0633502	0.0531266	1
23906	cg26381111	KLHL7	0.00170534	0.00170534	0.66286	-1.50861	Baseline down vs Unloading	-0.0304782	15.4938	0.00346797	0.00290978	1
173536	cg15385254		0.00170719	0.00170719	0.823284	-1.21465	Baseline down vs Unloading	-0.127523	15.4893	0.0607116	0.0509546	1
836992	cg09372525	CYB561D1	0.00171119	0.00171119	1.14623	1.14623	Baseline up vs Unloading	0.0917018	15.4796	0.0313944	0.0263656	1
432724	cg21643191	ABCB5	0.00171302	0.00171302	1.11488	1.11488	Baseline up vs Unloading	0.0547385	15.4751	0.0111862	0.00939708	1
41317	cg10112022	RPS6KA5	0.00171662	0.00171662	0.803157	-1.24509	Baseline down vs Unloading	-0.032297	15.4663	0.00389423	0.00327324	1
452392	cg07778080	NPC1	0.0017194	0.0017194	0.803183	-1.24505	Baseline down vs Unloading	-0.0115181	15.4596	0.000495286	0.000416487	1
731648	cg08903206	WRAP53	0.0017201	0.0017201	1.45931	1.45931	Baseline up vs Unloading	0.00679201	15.4579	0.000172224	0.000144839	1
132045	cg21364562	NR4A1	0.00172653	0.00172653	0.990579	-1.00951	Baseline down vs Unloading	-0.00916211	15.4424	0.000313392	0.000263825	1
440948	cg11384744	TSPAN13	0.00173704	0.00173704	0.811406	-1.23243	Baseline down vs Unloading	-0.00560608	15.4172	0.000117332	9.89359e-05	1
110273	cg01514436	NT5C	0.00173932	0.00173932	0.581896	-1.71852	Baseline down vs Unloading	-0.0398516	15.4117	0.0059291	0.00500128	1
712989	cg26003222	2009-09-01	0.00174284	0.00174284	1.09413	1.09413	Baseline up vs Unloading	0.0485732	15.4033	0.00880825	0.00743395	1
577447	cg13036075	PRKCA	0.00174338	0.00174338	1.17573	1.17573	Baseline up vs Unloading	0.0921102	15.402	0.0316747	0.0267349	1
202319	cg10050661	KRT222	0.00174452	0.00174452	0.759758	-1.31621	Baseline down vs Unloading	-0.0319257	15.3993	0.00380521	0.00321233	1
423335	cg16881891		0.00174791	0.00174791	1.21932	1.21932	Baseline up vs Unloading	0.123247	15.3912	0.0567086	0.0478981	1
417286	cg10137189		0.0017485	0.0017485	0.896859	-1.115	Baseline down vs Unloading	-0.082664	15.3898	0.0255111	0.0215496	1
73346	cg17702388	EPS15L1	0.00175422	0.00175422	0.794326	-1.25893	Baseline down vs Unloading	-0.0352983	15.3763	0.00465161	0.00393274	1
855530	cg08160246	KCNQ1OT1	0.00175504	0.00175504	1.06818	1.06818	Baseline up vs Unloading	0.0542255	15.3743	0.0109775	0.0092822	1
296223	cg10538433		0.00175886	0.00175886	1.55462	1.55462	Baseline up vs Unloading	0.139081	15.3653	0.0722153	0.0610986	1
658407	cg16870169	ATP6V0A1	0.00176693	0.00176693	1.14559	1.14559	Baseline up vs Unloading	0.0589841	15.3463	0.0129887	0.0110029	1
507106	cg04675204	GRIN2A	0.00176751	0.00176751	1.07205	1.07205	Baseline up vs Unloading	0.0541828	15.345	0.0109602	0.0092853	1
356129	cg10446465	NPDC1	0.00177038	0.00177038	0.874456	-1.14357	Baseline down vs Unloading	-0.0868787	15.3382	0.0281788	0.0238831	1
149944	cg05850997	PPM1K	0.00177113	0.00177113	1.05986	1.05986	Baseline up vs Unloading	0.0464562	15.3365	0.0080572	0.00682969	1
659937	cg26364598	SORCS1	0.00177135	0.00177135	0.903238	-1.10713	Baseline down vs Unloading	-0.0762843	15.336	0.0217254	0.0184161	1
151430	cg21144797	MYO1D	0.00177316	0.00177316	1.3448	1.3448	Baseline up vs Unloading	0.010686	15.3318	0.000426311	0.000361474	1
763594	cg25548231	LINC01135	0.00178051	0.00178051	1.14534	1.14534	Baseline up vs Unloading	0.0963568	15.3146	0.0346626	0.0294237	1
589052	cg02506706		0.00179168	0.00179168	1.33277	1.33277	Baseline up vs Unloading	0.139316	15.2888	0.0724599	0.0616125	1
253151	cg04372747	OSER1-AS1	0.00179298	0.00179298	1.14746	1.14746	Baseline up vs Unloading	0.106463	15.2857	0.0423153	0.0359878	1
265346	cg19234613	BTBD11	0.00180041	0.00180041	0.907008	-1.10253	Baseline down vs Unloading	-0.0732824	15.2686	0.0200492	0.0170702	1
132190	cg17579786		0.00180813	0.00180813	1.05407	1.05407	Baseline up vs Unloading	0.0419174	15.251	0.00655971	0.00559153	1
742750	cg13571707	RASGRF1	0.00181342	0.00181342	0.905181	-1.10475	Baseline down vs Unloading	-0.0723289	15.2389	0.0195308	0.0166613	1
513023	cg09675130		0.00182421	0.00182421	1.43569	1.43569	Baseline up vs Unloading	0.126292	15.2144	0.0595457	0.0508789	1
350577	cg23459160		0.00182635	0.00182635	1.12074	1.12074	Baseline up vs Unloading	0.0744243	15.2096	0.0206789	0.0176747	1
275371	cg21488289	SDR16C5	0.00182972	0.00182972	1.15358	1.15358	Baseline up vs Unloading	0.0954462	15.202	0.0340106	0.0290842	1
323188	cg19070798	MIR658	0.00183857	0.00183857	1.0741	1.0741	Baseline up vs Unloading	0.051765	15.1821	0.0100039	0.00856604	1
128547	cg05542204		0.00183912	0.00183912	0.679926	-1.47075	Baseline down vs Unloading	-0.0211704	15.1809	0.00167323	0.00143285	1
622996	cg04913291	OPCML	0.00184156	0.00184156	0.843725	-1.18522	Baseline down vs Unloading	-0.0421735	15.1754	0.00664012	0.00568824	1
187014	cg24844545	NPPA	0.00184583	0.00184583	0.884901	-1.13007	Baseline down vs Unloading	-0.0808678	15.1659	0.0244145	0.0209278	1
113464	cg15593988	PLEKHG6	0.00184811	0.00184811	0.621005	-1.61029	Baseline down vs Unloading	-0.0313446	15.1608	0.00366794	0.00314516	1
468033	cg26960012	PRSS30P	0.00185068	0.00185068	0.90093	-1.10996	Baseline down vs Unloading	-0.0757038	15.1551	0.021396	0.0183534	1
542156	cg17928920	AGRN	0.00185788	0.00185788	0.970596	-1.03029	Baseline down vs Unloading	-0.0226372	15.1391	0.00191312	0.0016428	1
390756	cg12347617		0.00185878	0.00185878	0.831258	-1.203	Baseline down vs Unloading	-0.0172172	15.1371	0.00110668	0.000950437	1
60046	cg19695415	LSM10	0.00186078	0.00186078	1.01256	1.01256	Baseline up vs Unloading	0.0120896	15.1327	0.000545662	0.00046876	1
38562	cg25308427		0.0018746	0.0018746	0.645213	-1.54988	Baseline down vs Unloading	-0.0281189	15.1023	0.00295185	0.00254094	1
229687	cg21318592		0.00187494	0.00187494	0.882664	-1.13293	Baseline down vs Unloading	-0.0386572	15.1016	0.00557901	0.00480263	1
830864	cg11748504		0.00187724	0.00187724	0.865207	-1.15579	Baseline down vs Unloading	-0.0937271	15.0965	0.0327965	0.0282419	1
821424	cg17824939	C12orf50	0.00187775	0.00187775	1.08283	1.08283	Baseline up vs Unloading	0.0441322	15.0954	0.00727125	0.00626192	1
276218	cg25013910	TPO	0.00188103	0.00188103	0.901885	-1.10879	Baseline down vs Unloading	-0.0798707	15.0882	0.0238161	0.0205199	1
262766	cg18224761	MRTO4	0.00189331	0.00189331	1.22425	1.22425	Baseline up vs Unloading	0.0560715	15.0616	0.0117377	0.0101311	1
850505	cg12929809	LOC643711	0.00190061	0.00190061	0.902282	-1.1083	Baseline down vs Unloading	-0.061604	15.0458	0.0141682	0.0122418	1
399204	cg04460567	FUCA1	0.00190822	0.00190822	1.18386	1.18386	Baseline up vs Unloading	0.103624	15.0294	0.0400883	0.0346752	1
799531	cg01713582	C4orf51	0.00190867	0.00190867	1.058	1.058	Baseline up vs Unloading	0.0469161	15.0284	0.00821753	0.00710838	1
605572	cg02099222		0.00191103	0.00191103	0.855855	-1.16842	Baseline down vs Unloading	-0.119036	15.0234	0.0528998	0.0457752	1
340706	cg03412823	PYGL	0.00191179	0.00191179	1.04594	1.04594	Baseline up vs Unloading	0.0332974	15.0218	0.0041392	0.00358211	1
761897	cg14687029		0.00191654	0.00191654	0.802345	-1.24635	Baseline down vs Unloading	-0.0924571	15.0116	0.0319137	0.0276372	1
693186	cg11413962		0.00192114	0.00192114	0.723202	-1.38274	Baseline down vs Unloading	-0.226601	15.0018	0.191699	0.166119	1
89362	cg14599154	RABGAP1L	0.00192312	0.00192312	1.50596	1.50596	Baseline up vs Unloading	0.0276158	14.9976	0.00284717	0.00246794	1
782288	cg09650138		0.00193287	0.00193287	1.06699	1.06699	Baseline up vs Unloading	0.0404852	14.9769	0.00611913	0.00531142	1
13179	cg08446735	MIR6737	0.00193403	0.00193403	1.01099	1.01099	Baseline up vs Unloading	0.0106202	14.9745	0.000421075	0.000365554	1
610163	cg05434900	RGS12	0.00193865	0.00193865	1.42682	1.42682	Baseline up vs Unloading	0.0919038	14.9647	0.0315329	0.027393	1
387999	cg09608383	FAM189A1	0.00194116	0.00194116	1.18032	1.18032	Baseline up vs Unloading	0.077694	14.9594	0.0225357	0.0195839	1
209204	cg26606327	ARPC1B	0.00194816	0.00194816	1.12961	1.12961	Baseline up vs Unloading	0.0495124	14.9447	0.00915217	0.00796122	1
623058	cg26464446	HOXA11	0.00194856	0.00194856	0.804782	-1.24257	Baseline down vs Unloading	-0.034889	14.9439	0.00454437	0.00395324	1
448728	cg25356021		0.00197099	0.00197099	1.26752	1.26752	Baseline up vs Unloading	0.0929271	14.8972	0.032239	0.0281332	1
22528	cg24940499	SRSF4	0.00197166	0.00197166	1.04103	1.04103	Baseline up vs Unloading	0.0343884	14.8958	0.0044149	0.003853	1
780075	cg11814956	FEZ1	0.00197579	0.00197579	0.758116	-1.31906	Baseline down vs Unloading	-0.0196684	14.8873	0.00144422	0.00126113	1
230343	cg14122980	PTPRD	0.0019772	0.0019772	0.916976	-1.09054	Baseline down vs Unloading	-0.0657378	14.8844	0.0161334	0.0140909	1
341918	cg08848312		0.0019772	0.0019772	0.842512	-1.18693	Baseline down vs Unloading	-0.0123245	14.8844	0.000567067	0.000495275	1
1246	cg22529900	PARK7	0.00198102	0.00198102	0.825181	-1.21186	Baseline down vs Unloading	-0.019342	14.8766	0.00139669	0.0012205	1
778653	cg03204678		0.00198213	0.00198213	0.807168	-1.2389	Baseline down vs Unloading	-0.0278799	14.8743	0.00290188	0.00253622	1
106874	cg13049357		0.00198222	0.00198222	0.631187	-1.58432	Baseline down vs Unloading	-0.0370683	14.8741	0.00512983	0.00448349	1
417375	cg13217184	TAS2R19	0.00198356	0.00198356	1.52971	1.52971	Baseline up vs Unloading	0.0243367	14.8713	0.00221117	0.00193293	1
98928	cg09894698	ASCL2	0.00198814	0.00198814	0.847005	-1.18063	Baseline down vs Unloading	-0.0198475	14.8619	0.00147065	0.0012864	1
471209	cg26030122	FLJ44635	0.0019927	0.0019927	0.938076	-1.06601	Baseline down vs Unloading	-0.0497799	14.8526	0.00925136	0.00809739	1
733469	cg26782824	PCF11	0.00199529	0.00199529	0.856013	-1.16821	Baseline down vs Unloading	-0.00629795	14.8474	0.000148079	0.000129655	1
859997	cg16613243	SHANK1	0.00200356	0.00200356	1.21374	1.21374	Baseline up vs Unloading	0.0917601	14.8305	0.0314343	0.0275544	1
389085	cg04843339	GRM7-AS3	0.0020193	0.0020193	1.14286	1.14286	Baseline up vs Unloading	0.0905633	14.7988	0.0306197	0.026898	1
278306	cg01928779	DCAF12	0.00202182	0.00202182	0.838247	-1.19297	Baseline down vs Unloading	-0.0237819	14.7937	0.00211149	0.00185548	1
100351	cg02793062	C21orf33	0.00202207	0.00202207	0.572546	-1.74659	Baseline down vs Unloading	-0.0299387	14.7932	0.00334629	0.00294066	1
751490	cg07829869	INPP5F	0.00202871	0.00202871	1.15571	1.15571	Baseline up vs Unloading	0.0907343	14.7799	0.0307355	0.0270341	1
22100	cg07444152	EHMT2	0.00202893	0.00202893	0.478669	-2.08913	Baseline down vs Unloading	-0.0348292	14.7795	0.00452881	0.00398353	1
721639	cg18290739		0.00202935	0.00202935	0.915119	-1.09275	Baseline down vs Unloading	-0.0725375	14.7786	0.0196436	0.0172795	1
815240	cg05897316		0.00203157	0.00203157	1.17435	1.17435	Baseline up vs Unloading	0.104901	14.7742	0.0410823	0.0361488	1
109607	cg18983789		0.00203898	0.00203898	1.48613	1.48613	Baseline up vs Unloading	0.0118345	14.7594	0.000522871	0.00046054	1
666625	cg23162479	ANO2	0.00204093	0.00204093	0.742734	-1.34638	Baseline down vs Unloading	-0.00590376	14.7556	0.000130123	0.000114641	1
841511	cg02680863	ST5	0.00204287	0.00204287	1.36106	1.36106	Baseline up vs Unloading	0.0830918	14.7517	0.0257759	0.0227151	1
304129	cg22363670	GRM3	0.00204304	0.00204304	0.941543	-1.06209	Baseline down vs Unloading	-0.0476983	14.7514	0.0084938	0.00748536	1
747377	cg26790905		0.00204872	0.00204872	1.08437	1.08437	Baseline up vs Unloading	0.0392243	14.7401	0.0057439	0.00506581	1
430306	cg07242860	PCDHGB2	0.00205503	0.00205503	0.877942	-1.13903	Baseline down vs Unloading	-0.0933285	14.7277	0.0325181	0.0287035	1
126315	cg23176931	UBE2E4P	0.00205518	0.00205518	1.52848	1.52848	Baseline up vs Unloading	0.0247328	14.7274	0.00228371	0.00201586	1
791667	cg04834821		0.00205562	0.00205562	1.33243	1.33243	Baseline up vs Unloading	0.135236	14.7265	0.0682781	0.0602733	1
324087	cg09186718		0.00206728	0.00206728	1.11502	1.11502	Baseline up vs Unloading	0.081126	14.7037	0.0245707	0.0217238	1
718432	cg01577165	LIMA1	0.00206912	0.00206912	1.24098	1.24098	Baseline up vs Unloading	0.102264	14.7001	0.0390427	0.0345274	1
193875	cg09678326	RAB27A	0.00207293	0.00207293	1.11944	1.11944	Baseline up vs Unloading	0.0583022	14.6926	0.0126902	0.0112282	1
782669	cg27511630		0.00207405	0.00207405	1.18499	1.18499	Baseline up vs Unloading	0.100567	14.6904	0.0377581	0.0334133	1
391398	cg26392671	SMCO3	0.00207428	0.00207428	0.804921	-1.24236	Baseline down vs Unloading	-0.0223717	14.69	0.00186851	0.00165355	1
161692	cg21082452	CKLF-CMTM1	0.00208011	0.00208011	0.928962	-1.07647	Baseline down vs Unloading	-0.0291873	14.6786	0.00318042	0.00281671	1
106160	cg24392818	CHRDL2	0.00208034	0.00208034	0.550067	-1.81796	Baseline down vs Unloading	-0.0706719	14.6782	0.0186462	0.0165143	1
264312	cg04933490		0.00208079	0.00208079	1.14649	1.14649	Baseline up vs Unloading	0.0314957	14.6773	0.00370339	0.00328017	1
124394	cg24663984	UBE4A	0.00208363	0.00208363	0.922289	-1.08426	Baseline down vs Unloading	-0.0378737	14.6718	0.00535516	0.00474495	1
127522	cg02821150	DGCR5	0.00208682	0.00208682	0.681992	-1.46629	Baseline down vs Unloading	-0.0319434	14.6656	0.00380943	0.00337677	1
830143	cg01568228		0.00208809	0.00208809	0.865392	-1.15555	Baseline down vs Unloading	-0.0963328	14.6632	0.0346453	0.0307157	1
31696	cg21906444	ALDH3B2	0.00208836	0.00208836	0.499331	-2.00268	Baseline down vs Unloading	-0.0483209	14.6627	0.008717	0.00772854	1
61916	cg11557938	INAFM1	0.00209923	0.00209923	0.765434	-1.30645	Baseline down vs Unloading	-0.0372771	14.6417	0.00518777	0.00460608	1
482072	cg18107181		0.00210064	0.00210064	1.10898	1.10898	Baseline up vs Unloading	0.0791381	14.639	0.0233812	0.0207634	1
76131	cg13402217	SNX27	0.00210423	0.00210423	0.63454	-1.57594	Baseline down vs Unloading	-0.0397137	14.6321	0.00588814	0.00523136	1
111820	cg26610343	RNF139-AS1	0.00212221	0.00212221	0.560878	-1.78292	Baseline down vs Unloading	-0.0285421	14.5978	0.00304137	0.00270847	1
101704	cg16180217	DCBLD2	0.00213022	0.00213022	0.7356	-1.35943	Baseline down vs Unloading	-0.046903	14.5827	0.00821294	0.00732158	1
468975	cg12241169		0.00213132	0.00213132	1.36668	1.36668	Baseline up vs Unloading	0.141308	14.5806	0.074547	0.0664657	1
65313	cg15036616		0.00213297	0.00213297	0.553235	-1.80755	Baseline down vs Unloading	-0.0351313	14.5775	0.0046077	0.00410908	1
96063	cg24137427	UBTF	0.00214304	0.00214304	0.7759	-1.28883	Baseline down vs Unloading	-0.0316099	14.5586	0.00373029	0.00333095	1
779819	cg12810670		0.00214384	0.00214384	1.2527	1.2527	Baseline up vs Unloading	0.00700955	14.557	0.000183433	0.000163812	1
198507	cg06033488	FOXP1	0.0021634	0.0021634	0.939873	-1.06397	Baseline down vs Unloading	-0.0396308	14.5206	0.00586359	0.00524956	1
680045	cg24804436	PPP2R5D	0.00217012	0.00217012	1.2852	1.2852	Baseline up vs Unloading	0.0064655	14.5081	0.000156064	0.000139841	1
165280	cg23047289		0.00218332	0.00218332	0.871132	-1.14793	Baseline down vs Unloading	-0.09996	14.4838	0.0373035	0.0334819	1
255127	cg07462845	MICAL3	0.00218735	0.00218735	0.867733	-1.15243	Baseline down vs Unloading	-0.103733	14.4764	0.040173	0.0360759	1
420982	cg15813427	WHSC1	0.00219576	0.00219576	0.75173	-1.33027	Baseline down vs Unloading	-0.00910331	14.4611	0.000309382	0.000278124	1
287516	cg24726137	PRCD	0.0021964	0.0021964	0.853962	-1.17101	Baseline down vs Unloading	-0.113634	14.4599	0.0482074	0.0433404	1
770099	cg19239894	MYCBPAP	0.00219753	0.00219753	1.12066	1.12066	Baseline up vs Unloading	0.0798163	14.4578	0.0237838	0.0213856	1
814851	cg18980373		0.00219843	0.00219843	0.966855	-1.03428	Baseline down vs Unloading	-0.0278759	14.4562	0.00290104	0.00260881	1
475871	cg26475577	MYO16	0.00221622	0.00221622	1.22914	1.22914	Baseline up vs Unloading	0.00551491	14.4239	0.000113547	0.000102337	1
234457	cg19350413		0.00222742	0.00222742	0.870099	-1.1493	Baseline down vs Unloading	-0.00417844	14.4038	6.51817e-05	5.88292e-05	1
450749	cg13887180		0.00223489	0.00223489	0.84778	-1.17955	Baseline down vs Unloading	-0.117069	14.3904	0.0511655	0.0462218	1
743718	cg06089322	PLEKHG3	0.00224176	0.00224176	0.944019	-1.0593	Baseline down vs Unloading	-0.0431727	14.3782	0.00695849	0.00629151	1
827831	cg12544678	INPP1	0.00224931	0.00224931	0.961354	-1.0402	Baseline down vs Unloading	-0.0262653	14.3647	0.0025755	0.00233081	1
574704	cg01269771	P2RX3	0.00225468	0.00225468	1.21353	1.21353	Baseline up vs Unloading	0.0975685	14.3552	0.0355399	0.0321847	1
795984	cg02109434	SNTG2	0.00225995	0.00225995	0.932604	-1.07227	Baseline down vs Unloading	-0.0498797	14.3459	0.00928847	0.00841704	1
84654	cg22251148		0.00226354	0.00226354	1.62456	1.62456	Baseline up vs Unloading	0.0367861	14.3396	0.00505201	0.00458006	1
245389	cg17208278	EGFL8	0.00227556	0.00227556	0.907486	-1.10194	Baseline down vs Unloading	-0.0680187	14.3185	0.0172724	0.0156819	1
630906	cg17143073		0.00227836	0.00227836	1.07203	1.07203	Baseline up vs Unloading	0.0544723	14.3136	0.0110777	0.010061	1
482589	cg18198975	RAPGEF5	0.00228301	0.00228301	0.919756	-1.08724	Baseline down vs Unloading	-0.0673388	14.3055	0.0169288	0.0153839	1
107592	cg04724176		0.0022974	0.0022974	0.717358	-1.394	Baseline down vs Unloading	-0.0386538	14.2805	0.00557805	0.00507787	1
104911	cg10429922	GREM1	0.00229751	0.00229751	0.679053	-1.47264	Baseline down vs Unloading	-0.0455738	14.2803	0.00775402	0.00705882	1
289997	cg06458745	SGSM2	0.00229871	0.00229871	1.08125	1.08125	Baseline up vs Unloading	0.0585258	14.2782	0.0127877	0.0116429	1
623568	cg27157669	KLHL42	0.00230464	0.00230464	1.07767	1.07767	Baseline up vs Unloading	0.0575092	14.268	0.0123473	0.01125	1
271987	cg12818493	U2AF1	0.00231657	0.00231657	0.869146	-1.15055	Baseline down vs Unloading	-0.104793	14.2475	0.0409982	0.0374085	1
21355	cg24050671	CCDC15	0.00232401	0.00232401	1.04448	1.04448	Baseline up vs Unloading	0.0390804	14.2348	0.00570185	0.00520726	1
594375	cg10276171	SMIM9	0.00232442	0.00232442	1.06872	1.06872	Baseline up vs Unloading	0.0431633	14.2341	0.00695546	0.00635244	1
570577	cg18576206	SAMM50	0.0023598	0.0023598	1.12089	1.12089	Baseline up vs Unloading	0.0820916	14.1742	0.025159	0.0230749	1
198079	cg19415643		0.00236392	0.00236392	0.857481	-1.16621	Baseline down vs Unloading	-0.00666643	14.1673	0.000165914	0.000152244	1
266728	cg01759469	MST1P2	0.00236912	0.00236912	1.87164	1.87164	Baseline up vs Unloading	0.0981736	14.1586	0.0359821	0.0330377	1
308761	cg24243924	ADA	0.0023733	0.0023733	1.22935	1.22935	Baseline up vs Unloading	0.00497347	14.1516	9.23456e-05	8.48308e-05	1
5230	cg26938597		0.00237587	0.00237587	0.866943	-1.15348	Baseline down vs Unloading	-0.0641608	14.1473	0.0153686	0.0141223	1
652011	cg17525038	NOTCH2	0.00238085	0.00238085	1.19276	1.19276	Baseline up vs Unloading	0.103171	14.1391	0.0397383	0.0365369	1
815349	cg18426156	BRAP	0.00238335	0.00238335	1.09809	1.09809	Baseline up vs Unloading	0.074193	14.1349	0.0205505	0.0189005	1
803943	cg09518293	TTN	0.0023868	0.0023868	1.11971	1.11971	Baseline up vs Unloading	0.0369614	14.1292	0.00510027	0.00469266	1
64824	cg23330828	TMCC1-AS1	0.00239007	0.00239007	0.865041	-1.15601	Baseline down vs Unloading	-0.0206493	14.1238	0.00159186	0.00146521	1
2126	cg05172425	TENM4	0.00239457	0.00239457	0.617369	-1.61978	Baseline down vs Unloading	-0.0532229	14.1164	0.0105753	0.00973902	1
810432	cg26834831		0.00239801	0.00239801	0.86029	-1.1624	Baseline down vs Unloading	-0.00592539	14.1107	0.000131078	0.000120761	1
353867	cg12970730	PRICKLE2	0.00240358	0.00240358	0.956886	-1.04506	Baseline down vs Unloading	-0.0318989	14.1015	0.00379882	0.00350208	1
12816	cg05578357	LDHB	0.00241012	0.00241012	2.48604	2.48604	Baseline up vs Unloading	0.0634638	14.0908	0.0150366	0.0138726	1
46005	cg19251757	LINC00554	0.0024112	0.0024112	1.07819	1.07819	Baseline up vs Unloading	0.0629043	14.089	0.0147726	0.0136307	1
314206	cg20997359	MAP1B	0.00241987	0.00241987	0.882189	-1.13354	Baseline down vs Unloading	-0.0967452	14.0749	0.0349426	0.0322741	1
74291	cg09018483	NOTCH4	0.00243124	0.00243124	0.837844	-1.19354	Baseline down vs Unloading	-0.0216122	14.0564	0.0017438	0.00161274	1
42447	cg27172880	ZNF780B	0.00243265	0.00243265	1.93585	1.93585	Baseline up vs Unloading	0.0308307	14.0541	0.00354866	0.0032825	1
78349	cg02305586		0.0024331	0.0024331	0.71152	-1.40544	Baseline down vs Unloading	-0.07443	14.0534	0.020682	0.0191318	1
521986	cg00479745		0.00243895	0.00243895	1.05005	1.05005	Baseline up vs Unloading	0.028824	14.0439	0.00310174	0.00287118	1
373148	cg13620715		0.00244939	0.00244939	0.921886	-1.08473	Baseline down vs Unloading	-0.0645226	14.0271	0.0155425	0.0144044	1
426504	cg11823286	TRIM39	0.00245143	0.00245143	0.861384	-1.16092	Baseline down vs Unloading	-0.0513047	14.0238	0.00982678	0.00910936	1
105519	cg23658326	MLH1	0.00245199	0.00245199	1.43347	1.43347	Baseline up vs Unloading	0.0124542	14.0229	0.000579065	0.000536824	1
759103	cg13499708		0.00245266	0.00245266	1.36556	1.36556	Baseline up vs Unloading	0.138426	14.0219	0.0715369	0.0663236	1
292949	cg20643945	RIMBP2	0.00245545	0.00245545	0.837702	-1.19374	Baseline down vs Unloading	-0.00485941	14.0174	8.81583e-05	8.17597e-05	1
779885	cg16326826		0.00245559	0.00245559	1.13653	1.13653	Baseline up vs Unloading	0.048867	14.0172	0.00891513	0.0082682	1
32144	cg09322616	PRKCZ	0.00245726	0.00245726	1.72435	1.72435	Baseline up vs Unloading	0.0246745	14.0145	0.00227297	0.00210843	1
352300	cg07455933		0.0024592	0.0024592	0.842313	-1.18721	Baseline down vs Unloading	-0.0688266	14.0114	0.0176852	0.0164086	1
1408	cg20711218		0.00247854	0.00247854	1.52513	1.52513	Baseline up vs Unloading	0.0581637	13.9806	0.0126299	0.0117441	1
201557	cg14316237		0.00248447	0.00248447	1.50454	1.50454	Baseline up vs Unloading	0.106793	13.9712	0.0425781	0.0396183	1
789409	cg26939227	MYO1C	0.00248854	0.00248854	0.863001	-1.15875	Baseline down vs Unloading	-0.0962524	13.9648	0.0345876	0.032198	1
630439	cg00022059	ACLY	0.00248856	0.00248856	0.959715	-1.04198	Baseline down vs Unloading	-0.0269256	13.9648	0.00270661	0.00251963	1
802199	cg13155902	NUP85	0.00249945	0.00249945	1.33283	1.33283	Baseline up vs Unloading	0.163973	13.9476	0.100378	0.0935584	1
652004	cg08404767		0.00250137	0.00250137	1.51457	1.51457	Baseline up vs Unloading	0.189327	13.9446	0.13382	0.124755	1
206000	cg13136266	TSPAN18	0.00250223	0.00250223	1.16458	1.16458	Baseline up vs Unloading	0.103237	13.9433	0.0397893	0.0370975	1
746761	cg13105945	C1QL1	0.00250465	0.00250465	0.922714	-1.08376	Baseline down vs Unloading	-0.0589826	13.9395	0.0129881	0.0121127	1
200926	cg05735373	C9orf171	0.00250808	0.00250808	0.91084	-1.09789	Baseline down vs Unloading	-0.071285	13.9341	0.0189711	0.0176993	1
117018	cg00579423		0.00251635	0.00251635	0.59711	-1.67473	Baseline down vs Unloading	-0.0852764	13.9212	0.027149	0.0253525	1
624962	cg07298996	ARHGEF10	0.0025192	0.0025192	0.902157	-1.10846	Baseline down vs Unloading	-0.0725817	13.9168	0.0196676	0.018372	1
67592	cg13135056	DAB2IP	0.0025362	0.0025362	1.04722	1.04722	Baseline up vs Unloading	0.0379655	13.8904	0.00538116	0.0050362	1
138355	cg11281641	GAD1	0.00254199	0.00254199	0.608918	-1.64226	Baseline down vs Unloading	-0.050868	13.8815	0.00966022	0.00904676	1
802062	cg00987558	NPW	0.00254506	0.00254506	1.23281	1.23281	Baseline up vs Unloading	0.124999	13.8768	0.0583327	0.054647	1
719059	cg14399279		0.0025479	0.0025479	0.958934	-1.04282	Baseline down vs Unloading	-0.0279321	13.8724	0.00291275	0.00272957	1
397768	cg16309365		0.00255727	0.00255727	1.17683	1.17683	Baseline up vs Unloading	0.0521475	13.8581	0.0101523	0.00952368	1
47166	cg02783799	MADCAM1	0.00256408	0.00256408	0.671124	-1.49004	Baseline down vs Unloading	-0.0249838	13.8477	0.00233031	0.00218766	1
697953	cg12062787	FLII	0.00256507	0.00256507	1.14138	1.14138	Baseline up vs Unloading	0.098914	13.8462	0.0365269	0.0342946	1
782874	cg17709873	LTA	0.00256704	0.00256704	0.921826	-1.0848	Baseline down vs Unloading	-0.0655322	13.8432	0.0160327	0.0150561	1
411604	cg12804517	CHD6	0.00256982	0.00256982	1.15583	1.15583	Baseline up vs Unloading	0.0621914	13.839	0.0144397	0.0135643	1
366791	cg08167846	WHSC1L1	0.00257241	0.00257241	0.833802	-1.19933	Baseline down vs Unloading	-0.00664094	13.835	0.000164648	0.000154711	1
737683	cg26180015		0.00257451	0.00257451	1.13176	1.13176	Baseline up vs Unloading	0.0884211	13.8318	0.0291883	0.0274329	1
285312	cg16699345	ESYT1	0.00258121	0.00258121	1.10792	1.10792	Baseline up vs Unloading	0.0705319	13.8217	0.0185724	0.0174683	1
505152	cg26952572		0.00258157	0.00258157	1.08696	1.08696	Baseline up vs Unloading	0.0692288	13.8211	0.0178925	0.0168294	1
734202	cg03996447	MAP3K15	0.002589	0.002589	0.825309	-1.21167	Baseline down vs Unloading	-0.128087	13.8099	0.0612501	0.0576579	1
680825	cg13072605		0.0025932	0.0025932	0.92174	-1.0849	Baseline down vs Unloading	-0.0617624	13.8036	0.0142412	0.0134121	1
104925	cg26642890	ZKSCAN2	0.00260151	0.00260151	0.727102	-1.37532	Baseline down vs Unloading	-0.0425475	13.7911	0.00675842	0.00637071	1
37023	cg04808813	AXIN1	0.0026114	0.0026114	1.68882	1.68882	Baseline up vs Unloading	0.0632217	13.7764	0.0149221	0.0140811	1
105018	cg15030636	CNST	0.00261413	0.00261413	1.01152	1.01152	Baseline up vs Unloading	0.0111082	13.7723	0.000460662	0.00043483	1
585486	cg00892983		0.00262001	0.00262001	0.853089	-1.17221	Baseline down vs Unloading	-0.108578	13.7635	0.0440129	0.0415713	1
42697	cg23222057	FHIT	0.00263087	0.00263087	0.729022	-1.3717	Baseline down vs Unloading	-0.0391194	13.7474	0.00571322	0.00540259	1
716818	cg04256888		0.0026406	0.0026406	1.05365	1.05365	Baseline up vs Unloading	0.035317	13.7331	0.00465655	0.00440798	1
520534	cg00245057		0.0026426	0.0026426	1.18933	1.18933	Baseline up vs Unloading	0.074412	13.7301	0.020672	0.0195727	1
501249	cg08203243		0.00264687	0.00264687	1.17681	1.17681	Baseline up vs Unloading	0.0037817	13.7239	5.33913e-05	5.05752e-05	1
66471	cg15487097	TP73	0.00264725	0.00264725	0.920202	-1.08672	Baseline down vs Unloading	-0.0185059	13.7233	0.00127855	0.00121116	1
517468	cg03814389	ZFYVE28	0.00264896	0.00264896	0.788168	-1.26877	Baseline down vs Unloading	-0.0595947	13.7208	0.013259	0.0125625	1
211508	cg04311227	BSDC1	0.00265055	0.00265055	1.24966	1.24966	Baseline up vs Unloading	0.0665203	13.7185	0.0165198	0.0156547	1
588373	cg14635531	RASGEF1A	0.00265101	0.00265101	1.3703	1.3703	Baseline up vs Unloading	0.00519036	13.7178	0.000100575	9.53128e-05	1
113973	cg26001590	DHPS	0.00265136	0.00265136	0.754523	-1.32534	Baseline down vs Unloading	-0.0340531	13.7173	0.00432921	0.00410284	1
294219	cg05191175		0.00265341	0.00265341	1.21843	1.21843	Baseline up vs Unloading	0.118984	13.7143	0.0528538	0.050101	1
843984	cg27451450	APOBEC3C	0.00265347	0.00265347	1.20076	1.20076	Baseline up vs Unloading	0.100254	13.7142	0.0375229	0.0355688	1
153822	cg19160264	MAD1L1	0.00266412	0.00266412	1.16225	1.16225	Baseline up vs Unloading	0.0983911	13.6986	0.0361417	0.0342985	1
560556	cg07652784	NCAPD2	0.002668	0.002668	1.32711	1.32711	Baseline up vs Unloading	0.0072509	13.693	0.000196282	0.000186349	1
83565	cg21518056	NUDT19	0.00266909	0.00266909	2.14487	2.14487	Baseline up vs Unloading	0.0341038	13.6914	0.00434213	0.00412286	1
694137	cg02925687	CNTLN	0.00267258	0.00267258	0.905155	-1.10478	Baseline down vs Unloading	-0.0836523	13.6863	0.0261248	0.0248147	1
519056	cg14668437	RBMS3-AS3	0.00267745	0.00267745	0.865738	-1.15508	Baseline down vs Unloading	-0.113986	13.6793	0.0485068	0.0460981	1
624621	cg04415476		0.0026987	0.0026987	0.822407	-1.21594	Baseline down vs Unloading	-0.0445767	13.6486	0.00741844	0.0070659	1
101497	cg09544050	ADGRB1	0.00269898	0.00269898	1.74402	1.74402	Baseline up vs Unloading	0.0287866	13.6482	0.0030937	0.00294677	1
117672	cg07334509	STAU2	0.00269979	0.00269979	1.45326	1.45326	Baseline up vs Unloading	0.0492791	13.647	0.00906612	0.00863627	1
582724	cg24703717	HLA-F	0.00271186	0.00271186	0.911354	-1.09727	Baseline down vs Unloading	-0.0785928	13.6298	0.0230602	0.0219947	1
453331	cg08924131	LOC100506679	0.00271547	0.00271547	1.13294	1.13294	Baseline up vs Unloading	0.0938819	13.6246	0.0329049	0.0313964	1
860051	cg04836028	LST1	0.00271633	0.00271633	0.959327	-1.0424	Baseline down vs Unloading	-0.0319458	13.6234	0.00381	0.00363566	1
478301	cg18045658	EEPD1	0.00272271	0.00272271	1.1203	1.1203	Baseline up vs Unloading	0.0751498	13.6143	0.0210839	0.0201326	1
531008	cg09916783	POMC	0.00272542	0.00272542	1.20443	1.20443	Baseline up vs Unloading	0.00614984	13.6105	0.000141196	0.000134863	1
233641	cg07232688	LRRC39	0.00273406	0.00273406	1.11555	1.11555	Baseline up vs Unloading	0.0687774	13.5982	0.0176599	0.016883	1
7223	cg03986829	FEZF2	0.00273458	0.00273458	0.721768	-1.38549	Baseline down vs Unloading	-0.0374517	13.5975	0.00523647	0.00500638	1
130454	cg06141511	CARNMT1	0.00273585	0.00273585	0.69156	-1.44601	Baseline down vs Unloading	-0.0274853	13.5957	0.00282032	0.00269675	1
261760	cg02297967	LINC00968	0.00273981	0.00273981	1.20261	1.20261	Baseline up vs Unloading	0.0398161	13.5901	0.00591855	0.00566156	1
775131	cg05978707	SNTG2	0.00274084	0.00274084	0.87333	-1.14504	Baseline down vs Unloading	-0.103515	13.5886	0.0400043	0.0382713	1
498610	cg07708978		0.00276641	0.00276641	1.03937	1.03937	Baseline up vs Unloading	0.028877	13.5528	0.00311316	0.00298618	1
407040	cg13517118	PROSER2	0.00276935	0.00276935	1.24723	1.24723	Baseline up vs Unloading	0.063367	13.5487	0.0149907	0.0143837	1
225272	cg26224725	WBSCR16	0.00277004	0.00277004	1.14261	1.14261	Baseline up vs Unloading	0.00474729	13.5477	8.41374e-05	8.07358e-05	1
264185	cg19178558	ZBED8	0.00277087	0.00277087	0.926532	-1.07929	Baseline down vs Unloading	-0.0575099	13.5466	0.0123476	0.0118494	1
270068	cg01523640		0.00278314	0.00278314	1.11352	1.11352	Baseline up vs Unloading	0.0637949	13.5295	0.0151939	0.0145992	1
603945	cg15947658	TTLL12	0.00278485	0.00278485	0.855959	-1.16828	Baseline down vs Unloading	-0.0367771	13.5271	0.00504953	0.00485276	1
34693	cg19022476	LRRC14	0.00279152	0.00279152	0.885281	-1.12958	Baseline down vs Unloading	-0.016099	13.5179	0.000967602	0.000930529	1
285386	cg10846853	HLA-DQB1	0.00279387	0.00279387	0.767802	-1.30242	Baseline down vs Unloading	-0.00641811	13.5147	0.000153784	0.000147927	1
496954	cg01955895	TMCC1	0.00279858	0.00279858	0.747227	-1.33828	Baseline down vs Unloading	-0.0495315	13.5082	0.00915923	0.00881466	1
449108	cg21854837	BCL2L1	0.0028041	0.0028041	0.868891	-1.15089	Baseline down vs Unloading	-0.0837443	13.5006	0.0261823	0.0252114	1
655636	cg11127249	IL2RA	0.00280659	0.00280659	1.05674	1.05674	Baseline up vs Unloading	0.0332515	13.4972	0.0041278	0.00397575	1
481411	cg16420939	DNAJB12	0.00281436	0.00281436	0.824122	-1.21341	Baseline down vs Unloading	-0.132466	13.4865	0.0655096	0.0631463	1
393755	cg06257943	LOC339260	0.00281956	0.00281956	0.953223	-1.04907	Baseline down vs Unloading	-0.0323664	13.4794	0.00391099	0.00377188	1
204205	cg07027912	LRCH3	0.00282085	0.00282085	0.940093	-1.06372	Baseline down vs Unloading	-0.050028	13.4777	0.0093438	0.00901263	1
231727	cg03156064	DTNBP1	0.00282364	0.00282364	1.2266	1.2266	Baseline up vs Unloading	0.00630127	13.4739	0.000148236	0.000143022	1
722645	cg24734529	SPIDR	0.00282435	0.00282435	0.908983	-1.10013	Baseline down vs Unloading	-0.0808531	13.4729	0.0244057	0.023549	1
847722	cg17369510	ST18	0.00283352	0.00283352	0.889646	-1.12404	Baseline down vs Unloading	-0.0310836	13.4604	0.00360712	0.00348373	1
298943	cg12331004	LOC285000	0.00283616	0.00283616	0.830962	-1.20342	Baseline down vs Unloading	-0.0183048	13.4569	0.00125091	0.00120845	1
182449	cg23906060	ANKRD34C	0.00283832	0.00283832	1.22306	1.22306	Baseline up vs Unloading	0.129215	13.4539	0.0623341	0.0602309	1
726068	cg10909026		0.00284024	0.00284024	1.05432	1.05432	Baseline up vs Unloading	0.044223	13.4513	0.00730119	0.00705621	1
264332	cg24131538	TAPBPL	0.00284137	0.00284137	1.05312	1.05312	Baseline up vs Unloading	0.0378275	13.4498	0.0053421	0.00516345	1
108974	cg00454132	MAL2	0.00284143	0.00284143	0.52301	-1.91201	Baseline down vs Unloading	-0.034105	13.4497	0.00434243	0.00419723	1
831701	cg05059922	CRADD	0.00284541	0.00284541	0.824715	-1.21254	Baseline down vs Unloading	-0.0212553	13.4443	0.00168667	0.00163092	1
267463	cg05451733		0.00284858	0.00284858	1.41375	1.41375	Baseline up vs Unloading	0.0886031	13.4401	0.0293086	0.0283489	1
378552	cg16169049	TENM4	0.00285797	0.00285797	0.795673	-1.2568	Baseline down vs Unloading	-0.035123	13.4274	0.00460552	0.00445892	1
55970	cg22480742	CALD1	0.00286308	0.00286308	0.508501	-1.96656	Baseline down vs Unloading	-0.0624294	13.4206	0.0145504	0.0140944	1
166637	cg06566905	PTPRJ	0.00286436	0.00286436	1.16726	1.16726	Baseline up vs Unloading	0.0694623	13.4189	0.0180134	0.0174511	1
726422	cg15903860	LOC100131564	0.00287409	0.00287409	0.893062	-1.11974	Baseline down vs Unloading	-0.0785157	13.4058	0.0230149	0.0223182	1
161205	cg27161954	VRK3	0.00287426	0.00287426	0.827063	-1.2091	Baseline down vs Unloading	-0.0205364	13.4056	0.00157452	0.00152688	1
606201	cg14870456	C11orf24	0.00289229	0.00289229	1.45165	1.45165	Baseline up vs Unloading	0.0627255	13.3816	0.0146888	0.0142698	1
808926	cg15866333	COPS4	0.00289384	0.00289384	0.896296	-1.1157	Baseline down vs Unloading	-0.0557633	13.3796	0.011609	0.0112796	1
643972	cg14031265		0.00292083	0.00292083	1.17399	1.17399	Baseline up vs Unloading	0.0849378	13.344	0.0269339	0.0262394	1
371758	cg17960823	LOC283332	0.00292571	0.00292571	1.11285	1.11285	Baseline up vs Unloading	0.0815476	13.3377	0.0248267	0.0241982	1
544881	cg19305415		0.00294424	0.00294424	0.875301	-1.14246	Baseline down vs Unloading	-0.100929	13.3135	0.0380303	0.0371347	1
97013	cg18655958	SYNGR4	0.00294458	0.00294458	1.87931	1.87931	Baseline up vs Unloading	0.0332659	13.3131	0.00413138	0.00403422	1
253195	cg10276481		0.002947	0.002947	0.787882	-1.26923	Baseline down vs Unloading	-0.0305919	13.3099	0.0034939	0.00341254	1
657421	cg00779616		0.00294754	0.00294754	1.23716	1.23716	Baseline up vs Unloading	0.112862	13.3092	0.0475544	0.0464495	1
554299	cg23652526	HNRNPUL1	0.00295148	0.00295148	0.912781	-1.09555	Baseline down vs Unloading	-0.0754742	13.3041	0.0212664	0.0207802	1
12698	cg22055860	PAGR1	0.00295182	0.00295182	0.658781	-1.51796	Baseline down vs Unloading	-0.025866	13.3037	0.00249779	0.00244077	1
228254	cg24133663	P3H2	0.00295355	0.00295355	1.18639	1.18639	Baseline up vs Unloading	0.11358	13.3015	0.0481619	0.0470704	1
470065	cg09080361		0.00295701	0.00295701	1.17118	1.17118	Baseline up vs Unloading	0.0940789	13.297	0.0330432	0.0323051	1
857752	cg03793778	LGALS7	0.00296033	0.00296033	0.968962	-1.03203	Baseline down vs Unloading	-0.0227464	13.2927	0.00193162	0.00188908	1
506097	cg16483670	SLC16A7	0.00296264	0.00296264	0.888245	-1.12582	Baseline down vs Unloading	-0.0899994	13.2897	0.0302396	0.0295804	1
799175	cg10200475	MN1	0.00296366	0.00296366	1.20519	1.20519	Baseline up vs Unloading	0.0992125	13.2884	0.0367477	0.0359501	1
405182	cg24585372	CTNNBL1	0.00296374	0.00296374	0.951446	-1.05103	Baseline down vs Unloading	-0.0440084	13.2883	0.00723048	0.0070736	1
288399	cg25078755		0.00296392	0.00296392	1.12505	1.12505	Baseline up vs Unloading	0.0859417	13.2881	0.0275743	0.0269765	1
502777	cg14515594	TACC2	0.00296645	0.00296645	0.821313	-1.21756	Baseline down vs Unloading	-0.1428	13.2848	0.0761298	0.0744977	1
489701	cg15894369		0.00296971	0.00296971	1.10727	1.10727	Baseline up vs Unloading	0.0782015	13.2806	0.0228311	0.0223487	1
273792	cg07082480		0.00296977	0.00296977	1.20707	1.20707	Baseline up vs Unloading	0.0998817	13.2806	0.037245	0.0364582	1
634382	cg01250020	ICE2	0.00297037	0.00297037	0.958673	-1.04311	Baseline down vs Unloading	-0.0279975	13.2798	0.00292641	0.00286476	1
90673	cg10326224	METTL2A	0.00297876	0.00297876	0.809795	-1.23488	Baseline down vs Unloading	-0.0262182	13.269	0.00256626	0.00251423	1
418028	cg26700540	GAS2	0.00298254	0.00298254	1.12257	1.12257	Baseline up vs Unloading	0.087481	13.2642	0.0285709	0.0280018	1
663358	cg26422469	TMEM105	0.00298797	0.00298797	1.24415	1.24415	Baseline up vs Unloading	0.0808407	13.2572	0.0243981	0.0239247	1
628326	cg18091155		0.00299452	0.00299452	0.966381	-1.03479	Baseline down vs Unloading	-0.0235226	13.2489	0.0020657	0.0020269	1
787878	cg26384385	TMCO3	0.00299969	0.00299969	0.814194	-1.22821	Baseline down vs Unloading	-0.1026	13.2423	0.0392998	0.0385807	1
360845	cg10137597	PIWIL2	0.00299994	0.00299994	0.820128	-1.21932	Baseline down vs Unloading	-0.139134	13.242	0.0722712	0.0709504	1
849318	cg05684457	CDH4	0.00300301	0.00300301	1.22354	1.22354	Baseline up vs Unloading	0.110848	13.2381	0.0458729	0.0450478	1
685723	cg23351290	CEACAM5	0.00300736	0.00300736	1.33093	1.33093	Baseline up vs Unloading	0.01116	13.2326	0.000464968	0.000456795	1
280971	cg27638615	FZD7	0.00300975	0.00300975	1.06063	1.06063	Baseline up vs Unloading	0.0492605	13.2296	0.00905928	0.00890208	1
270671	cg05710479	CAMTA1	0.00301007	0.00301007	1.28047	1.28047	Baseline up vs Unloading	0.0150613	13.2292	0.000846876	0.000832205	1
540604	cg25033909	FAM53B	0.00301216	0.00301216	0.832987	-1.2005	Baseline down vs Unloading	-0.0054308	13.2265	0.00011011	0.000108224	1
272812	cg15055983	GCLC	0.00301805	0.00301805	1.07771	1.07771	Baseline up vs Unloading	0.035586	13.2191	0.00472775	0.00464939	1
471822	cg17822706		0.00301954	0.00301954	1.36648	1.36648	Baseline up vs Unloading	0.00635412	13.2172	0.000150733	0.000148255	1
864154	cg18135855	VEPH1	0.00302058	0.00302058	0.892831	-1.12003	Baseline down vs Unloading	-0.0915899	13.2159	0.0313179	0.0308062	1
81111	cg17999527	GLUL	0.00302888	0.00302888	1.06038	1.06038	Baseline up vs Unloading	0.0438677	13.2055	0.00718435	0.00707256	1
50489	cg03214395	ABHD17A	0.00304105	0.00304105	0.772629	-1.29428	Baseline down vs Unloading	-0.027527	13.1902	0.00282888	0.00278809	1
74750	cg06444178	ANKH	0.00304195	0.00304195	2.11576	2.11576	Baseline up vs Unloading	0.0488974	13.1891	0.00892623	0.00879826	1
850116	cg14282119	LOC102467223	0.00304835	0.00304835	0.801906	-1.24703	Baseline down vs Unloading	-0.142873	13.1811	0.076207	0.0751599	1
709225	cg04807004	CPEB1	0.00305278	0.00305278	0.920635	-1.08621	Baseline down vs Unloading	-0.0693494	13.1756	0.0179548	0.0177156	1
650448	cg12395649	GNPTAB	0.00306679	0.00306679	0.818937	-1.2211	Baseline down vs Unloading	-0.136606	13.1582	0.0696689	0.0688313	1
205076	cg02843251		0.00307047	0.00307047	0.894752	-1.11763	Baseline down vs Unloading	-0.0915161	13.1536	0.0312674	0.0309022	1
770309	cg10433805	TRIM67	0.00307461	0.00307461	0.895067	-1.11723	Baseline down vs Unloading	-0.0937061	13.1485	0.0327818	0.0324114	1
619105	cg16091920	WDR20	0.00308192	0.00308192	1.2889	1.2889	Baseline up vs Unloading	0.00771785	13.1395	0.000222377	0.000220016	1
474922	cg22878990	RFTN1	0.00308351	0.00308351	1.10272	1.10272	Baseline up vs Unloading	0.0745999	13.1376	0.0207766	0.020559	1
129122	cg18598016	PDGFB	0.00308548	0.00308548	1.45341	1.45341	Baseline up vs Unloading	0.0237767	13.1351	0.00211056	0.00208885	1
293530	cg05245094	GSE1	0.00309819	0.00309819	0.840705	-1.18948	Baseline down vs Unloading	-0.00915084	13.1195	0.000312621	0.000309772	1
80377	cg23696752	GRM1	0.00309828	0.00309828	1.03255	1.03255	Baseline up vs Unloading	0.0289412	13.1194	0.00312702	0.00309855	1
479890	cg15132471	PEX11G	0.00309914	0.00309914	1.18345	1.18345	Baseline up vs Unloading	0.110498	13.1184	0.0455835	0.0451721	1
112969	cg24748548		0.00310374	0.00310374	0.596248	-1.67715	Baseline down vs Unloading	-0.0426801	13.1128	0.00680061	0.00674212	1
4854	cg08447380	SGK223	0.0031084	0.0031084	1.05925	1.05925	Baseline up vs Unloading	0.0502658	13.1071	0.00943282	0.00935575	1
180138	cg17606996	LINC01124	0.00312021	0.00312021	0.878617	-1.13815	Baseline down vs Unloading	-0.0749082	13.0927	0.0209486	0.0208003	1
295029	cg15566833	MST1L	0.00312499	0.00312499	0.861713	-1.16048	Baseline down vs Unloading	-0.0996246	13.0869	0.0370535	0.0368074	1
713302	cg07177691	APBB2	0.00312534	0.00312534	1.08173	1.08173	Baseline up vs Unloading	0.0621168	13.0865	0.014405	0.0143098	1
721787	cg15745507		0.00312569	0.00312569	1.17288	1.17288	Baseline up vs Unloading	0.00598288	13.0861	0.000133634	0.000132755	1
168984	cg14820953		0.00313472	0.00313472	0.941693	-1.06192	Baseline down vs Unloading	-0.0459013	13.0752	0.00786587	0.00782066	1
623943	cg16172043	RBM19	0.00313974	0.00313974	1.2113	1.2113	Baseline up vs Unloading	0.0990989	13.0691	0.0366635	0.0364696	1
657544	cg05081659		0.00314165	0.00314165	1.11733	1.11733	Baseline up vs Unloading	0.0659294	13.0668	0.0162276	0.0161447	1
232109	cg17238522	AFF2	0.00314406	0.00314406	0.85956	-1.16339	Baseline down vs Unloading	-0.110012	13.0639	0.0451829	0.0449618	1
140728	cg16347317	EYA4	0.00314958	0.00314958	0.587777	-1.70133	Baseline down vs Unloading	-0.0335054	13.0573	0.00419108	0.00417269	1
632972	cg20751345		0.00315327	0.00315327	1.08057	1.08057	Baseline up vs Unloading	0.0623046	13.0529	0.0144923	0.0144336	1
134415	cg07001856	WFDC1	0.00316137	0.00316137	1.65843	1.65843	Baseline up vs Unloading	0.0240103	13.0432	0.00215225	0.00214513	1
264750	cg07530194	RPTOR	0.00316505	0.00316505	1.12888	1.12888	Baseline up vs Unloading	0.057269	13.0388	0.0122444	0.012208	1
356546	cg02030034	LINC01475	0.00316646	0.00316646	1.26274	1.26274	Baseline up vs Unloading	0.0166689	13.0371	0.00103731	0.00103436	1
341220	cg08240944		0.0031678	0.0031678	1.22869	1.22869	Baseline up vs Unloading	0.0896277	13.0355	0.0299903	0.0299087	1
235178	cg09241054	ZRANB3	0.00317428	0.00317428	0.866949	-1.15347	Baseline down vs Unloading	-0.00409133	13.0278	6.24923e-05	6.2359e-05	1
49285	cg05340803	DSCAM	0.00317619	0.00317619	0.587866	-1.70107	Baseline down vs Unloading	-0.0198122	13.0255	0.00146541	0.00146254	1
841981	cg02406277		0.00318595	0.00318595	0.812491	-1.23078	Baseline down vs Unloading	-0.0124517	13.0139	0.000578837	0.000578218	1
511886	cg18331325	TJP3	0.00318842	0.00318842	1.13464	1.13464	Baseline up vs Unloading	0.0934918	13.011	0.032632	0.0326044	1
303171	cg23261599		0.0031896	0.0031896	0.78062	-1.28103	Baseline down vs Unloading	-0.00687097	13.0096	0.000176252	0.000176121	1
224047	cg03058578		0.00319321	0.00319321	1.17239	1.17239	Baseline up vs Unloading	0.0536326	13.0053	0.0107388	0.0107344	1
720688	cg15827202	MBOAT2	0.00319455	0.00319455	0.923843	-1.08244	Baseline down vs Unloading	-0.0560916	13.0038	0.0117461	0.0117427	1
401724	cg27542431	BBS7	0.00319594	0.00319594	0.968414	-1.03262	Baseline down vs Unloading	-0.023964	13.0021	0.00214396	0.00214361	1
114534	cg23881902	HDLBP	0.00319826	0.00319826	0.81117	-1.23279	Baseline down vs Unloading	-0.0250984	12.9994	0.00235174	0.00235185	1
770164	cg20456193	ATP2B3	0.00319923	0.00319923	1.07046	1.07046	Baseline up vs Unloading	0.0501148	12.9982	0.00937623	0.00937751	1
146912	cg08286738	CYP26B1	0.00320985	0.00320985	1.36199	1.36199	Baseline up vs Unloading	0.132308	12.9857	0.065354	0.0654257	1
634518	cg06684811	KDM3A	0.00321043	0.00321043	0.770682	-1.29755	Baseline down vs Unloading	-0.0156288	12.9851	0.000911901	0.000912951	1
621738	cg10455557	FLYWCH1	0.00321764	0.00321764	1.15515	1.15515	Baseline up vs Unloading	0.0854797	12.9766	0.0272786	0.0273278	1
725985	cg15257565		0.00322494	0.00322494	0.819719	-1.21993	Baseline down vs Unloading	-0.0251159	12.9681	0.00235503	0.00236083	1
138343	cg15740790	SLC39A14	0.00323201	0.00323201	0.632204	-1.58177	Baseline down vs Unloading	-0.04594	12.9598	0.00787912	0.00790355	1
639018	cg04945753	SPATS2L	0.00323561	0.00323561	0.7876	-1.26968	Baseline down vs Unloading	-0.00440657	12.9556	7.24934e-05	7.27417e-05	1
445116	cg04774227	BLOC1S2	0.00323635	0.00323635	0.737478	-1.35597	Baseline down vs Unloading	-0.0119798	12.9548	0.00053579	0.000537661	1
419516	cg17831182	IGDCC3	0.00323803	0.00323803	1.20049	1.20049	Baseline up vs Unloading	0.00352087	12.9528	4.62804e-05	4.6449e-05	1
3665	cg06780216	ABCA3	0.00324169	0.00324169	0.535125	-1.86872	Baseline down vs Unloading	-0.0273468	12.9486	0.00279195	0.00280304	1
120812	cg04444873	CSTF1	0.00324291	0.00324291	1.33224	1.33224	Baseline up vs Unloading	0.0281031	12.9472	0.00294852	0.00296056	1
777255	cg14779974		0.00324441	0.00324441	1.04275	1.04275	Baseline up vs Unloading	0.0254716	12.9454	0.00242219	0.00243241	1
495426	cg03976842	POM121	0.00324703	0.00324703	0.913874	-1.09424	Baseline down vs Unloading	-0.0645959	12.9424	0.0155778	0.0156472	1
742492	cg26681976	TRPS1	0.00324835	0.00324835	1.1013	1.1013	Baseline up vs Unloading	0.0490583	12.9409	0.00898506	0.00902613	1
295872	cg15389995	OSBPL3	0.00326432	0.00326432	1.22635	1.22635	Baseline up vs Unloading	0.12563	12.9224	0.0589225	0.0592763	1
97922	cg24762586	CNBP	0.00327101	0.00327101	0.673923	-1.48385	Baseline down vs Unloading	-0.0260664	12.9147	0.00253664	0.00255339	1
616861	cg14898614	ABR	0.00328041	0.00328041	0.933584	-1.07114	Baseline down vs Unloading	-0.0476577	12.9039	0.00847936	0.00854249	1
618402	cg13257531	TNN	0.00329145	0.00329145	0.854156	-1.17075	Baseline down vs Unloading	-0.00519415	12.8913	0.000100722	0.000101571	1
25834	cg19571127	PLIN3	0.00329159	0.00329159	0.73061	-1.36872	Baseline down vs Unloading	-0.0237889	12.8912	0.00211273	0.00213057	1
644827	cg25704908	NCKAP5	0.00330155	0.00330155	0.919861	-1.08712	Baseline down vs Unloading	-0.0649397	12.8798	0.0157441	0.015891	1
84680	cg20670488	MYO15A	0.00330513	0.00330513	0.602049	-1.66099	Baseline down vs Unloading	-0.0524207	12.8758	0.0102589	0.0103579	1
651070	cg19068994	TRAPPC9	0.00330572	0.00330572	0.918373	-1.08888	Baseline down vs Unloading	-0.0670708	12.8751	0.0167944	0.0169573	1
325105	cg14805932	GPC1	0.00332708	0.00332708	1.09705	1.09705	Baseline up vs Unloading	0.0667959	12.8509	0.016657	0.0168502	1
810343	cg00898492	SLC23A2	0.00333245	0.00333245	1.17028	1.17028	Baseline up vs Unloading	0.0438844	12.8449	0.00718982	0.00727663	1
308113	cg24994314	VTI1A	0.00333301	0.00333301	1.31141	1.31141	Baseline up vs Unloading	0.179819	12.8443	0.120716	0.12218	1
652782	cg02868001	LOC101929710	0.00334458	0.00334458	0.951784	-1.05066	Baseline down vs Unloading	-0.0335241	12.8313	0.00419577	0.00425094	1
68318	cg23968213	KCNQ1	0.00334957	0.00334957	0.815168	-1.22674	Baseline down vs Unloading	-0.0196737	12.8257	0.00144501	0.00146464	1
551374	cg07499522	TMC5	0.0033555	0.0033555	0.630112	-1.58702	Baseline down vs Unloading	-0.126402	12.8191	0.0596496	0.0604914	1
709939	cg17455665		0.00335734	0.00335734	0.782784	-1.27749	Baseline down vs Unloading	-0.149801	12.817	0.0837772	0.0849731	1
520972	cg14998651	NOTO	0.00335856	0.00335856	1.09421	1.09421	Baseline up vs Unloading	0.0678078	12.8157	0.0171655	0.0174124	1
339381	cg19863811	C19orf81	0.00336102	0.00336102	1.06047	1.06047	Baseline up vs Unloading	0.043919	12.8129	0.00720116	0.00730629	1
695208	cg25564485	DIP2C	0.00336318	0.00336318	0.948638	-1.05414	Baseline down vs Unloading	-0.0385978	12.8105	0.00556188	0.00564414	1
845166	cg10125153	DSCAML1	0.00336782	0.00336782	0.906822	-1.10275	Baseline down vs Unloading	-0.0664912	12.8054	0.0165053	0.0167562	1
344523	cg05043943		0.00337088	0.00337088	0.911019	-1.09767	Baseline down vs Unloading	-0.0770202	12.802	0.0221465	0.0224891	1
514211	cg01490578	NBPF8	0.00337181	0.00337181	1.33177	1.33177	Baseline up vs Unloading	0.0656574	12.801	0.016094	0.0163442	1
287311	cg12842902		0.00337435	0.00337435	1.1399	1.1399	Baseline up vs Unloading	0.0548951	12.7981	0.0112503	0.0114277	1
118863	cg03128332	FAM41C	0.00337672	0.00337672	1.01697	1.01697	Baseline up vs Unloading	0.0156278	12.7955	0.00091179	0.000926361	1
664510	cg18297652	IL36B	0.00338057	0.00338057	1.11141	1.11141	Baseline up vs Unloading	0.00233987	12.7913	2.044e-05	2.07736e-05	1
524297	cg05882439	CSNK1G1	0.00338928	0.00338928	0.894656	-1.11775	Baseline down vs Unloading	-0.0869621	12.7816	0.028233	0.0287153	1
464934	cg05968796	SAMD12	0.00339031	0.00339031	0.919744	-1.08726	Baseline down vs Unloading	-0.0679991	12.7805	0.0172625	0.017559	1
853759	cg05263758	LOC101927762	0.00340387	0.00340387	1.25119	1.25119	Baseline up vs Unloading	0.0885352	12.7656	0.0292636	0.029801	1
665551	cg15390365	PPP4R3A	0.00340567	0.00340567	0.831032	-1.20332	Baseline down vs Unloading	-0.00958435	12.7636	0.000342943	0.000349294	1
121555	cg08069263	MXI1	0.00340848	0.00340848	1.08002	1.08002	Baseline up vs Unloading	0.0513295	12.7605	0.00983628	0.0100209	1
465778	cg26555960	ZNF445	0.00341078	0.00341078	0.888458	-1.12555	Baseline down vs Unloading	-0.0716529	12.758	0.0191674	0.019531	1
380135	cg24078554	ZNF697	0.00341091	0.00341091	1.10401	1.10401	Baseline up vs Unloading	0.0767918	12.7579	0.0220154	0.0224332	1
333615	cg12043807	ZNF367	0.00341525	0.00341525	1.30773	1.30773	Baseline up vs Unloading	0.146653	12.7531	0.0802937	0.0818479	1
233508	cg13719246	PRR23D2	0.00341699	0.00341699	1.07041	1.07041	Baseline up vs Unloading	0.0566857	12.7512	0.0119962	0.0122303	1
257090	cg24846296	PHGDH	0.00342298	0.00342298	0.95042	-1.05217	Baseline down vs Unloading	-0.0354388	12.7447	0.00468874	0.00478266	1
459448	cg03830443	ZFPM2	0.00342327	0.00342327	0.923903	-1.08236	Baseline down vs Unloading	-0.0426161	12.7444	0.00678021	0.0069162	1
105260	cg10065081	DBR1	0.00342437	0.00342437	0.642543	-1.55631	Baseline down vs Unloading	-0.0289888	12.7432	0.00313732	0.00320054	1
263248	cg13784443	CTNNA2	0.00343377	0.00343377	1.03828	1.03828	Baseline up vs Unloading	0.0233733	12.733	0.00203957	0.00208234	1
775398	cg03198229		0.00343528	0.00343528	1.18368	1.18368	Baseline up vs Unloading	0.100439	12.7313	0.0376618	0.0384566	1
51976	cg17148379	PHF11	0.00344604	0.00344604	0.85168	-1.17415	Baseline down vs Unloading	-0.0170249	12.7197	0.0010821	0.00110595	1
627050	cg13417450	WNT3	0.00344678	0.00344678	0.863121	-1.15859	Baseline down vs Unloading	-0.0433854	12.7189	0.00702722	0.00718254	1
104726	cg03955334		0.00345138	0.00345138	0.614126	-1.62833	Baseline down vs Unloading	-0.0495644	12.7139	0.00917141	0.00937779	1
504233	cg01542644	BTN2A1	0.00345252	0.00345252	1.19586	1.19586	Baseline up vs Unloading	0.11387	12.7127	0.0484077	0.0495018	1
516917	cg03489909	LPCAT1	0.00345388	0.00345388	0.944067	-1.05925	Baseline down vs Unloading	-0.0392423	12.7112	0.00574917	0.00587979	1
178110	cg24679905	RADIL	0.00345389	0.00345389	1.22957	1.22957	Baseline up vs Unloading	0.00539075	12.7112	0.000108491	0.000110956	1
803181	cg05779344		0.00345753	0.00345753	0.943441	-1.05995	Baseline down vs Unloading	-0.0412754	12.7073	0.00636033	0.00650685	1
310883	cg15945047	SELM	0.00346441	0.00346441	0.787339	-1.2701	Baseline down vs Unloading	-0.145677	12.6999	0.0792277	0.0811	1
761416	cg00077516	MRPS27	0.00347167	0.00347167	1.21954	1.21954	Baseline up vs Unloading	0.00462709	12.6921	7.99304e-05	8.18696e-05	1
571797	cg07544241	ATP13A1	0.00347596	0.00347596	1.2227	1.2227	Baseline up vs Unloading	0.112006	12.6875	0.0468359	0.0479895	1
371693	cg12661092	SLIT1-AS1	0.00347658	0.00347658	1.2943	1.2943	Baseline up vs Unloading	0.116189	12.6868	0.0503994	0.0516435	1
668060	cg05268909	JAKMIP1	0.0034817	0.0034817	0.835155	-1.19738	Baseline down vs Unloading	-0.0815267	12.6813	0.024814	0.0254375	1
717454	cg03511754	GPATCH2	0.00348537	0.00348537	0.965823	-1.03539	Baseline down vs Unloading	-0.0241275	12.6774	0.00217331	0.00222861	1
139076	cg20778294	PPRC1	0.00348999	0.00348999	0.852837	-1.17256	Baseline down vs Unloading	-0.0335258	12.6725	0.00419619	0.00430463	1
384135	cg08949570		0.00349173	0.00349173	0.892007	-1.12107	Baseline down vs Unloading	-0.0787753	12.6706	0.0231674	0.0237696	1
291977	cg07849077	PTPRT	0.00349655	0.00349655	1.17292	1.17292	Baseline up vs Unloading	0.0962702	12.6655	0.0346003	0.0355141	1
504282	cg04677756		0.00350206	0.00350206	0.898613	-1.11283	Baseline down vs Unloading	-0.0812636	12.6597	0.0246541	0.0253169	1
556075	cg06332621	RBM47	0.00351853	0.00351853	0.850751	-1.17543	Baseline down vs Unloading	-0.0268675	12.6422	0.00269496	0.00277122	1
725537	cg13967085		0.00352475	0.00352475	1.45113	1.45113	Baseline up vs Unloading	0.0673412	12.6357	0.0169301	0.0174182	1
92187	cg18274791	SLC9A3	0.00352585	0.00352585	0.688656	-1.4521	Baseline down vs Unloading	-0.0334351	12.6345	0.0041735	0.00429423	1
128323	cg10433005	PDLIM2	0.00352596	0.00352596	0.756208	-1.32239	Baseline down vs Unloading	-0.0454084	12.6344	0.00769785	0.0079206	1
514628	cg18031596	ANGPT1	0.00352838	0.00352838	1.20345	1.20345	Baseline up vs Unloading	0.0705737	12.6319	0.0185944	0.0191363	1
572267	cg00739679	FYTTD1	0.00353769	0.00353769	1.32581	1.32581	Baseline up vs Unloading	0.0211857	12.6221	0.00167565	0.00172582	1
679659	cg17043637		0.00354055	0.00354055	1.04941	1.04941	Baseline up vs Unloading	0.0389095	12.6191	0.00565208	0.0058227	1
325052	cg18131932	TLL2	0.00354828	0.00354828	0.86295	-1.15882	Baseline down vs Unloading	-0.103347	12.611	0.0398742	0.0411042	1
170771	cg09968582	KIAA1324L	0.00356018	0.00356018	1.04704	1.04704	Baseline up vs Unloading	0.0380006	12.5986	0.0053911	0.00556288	1
132846	cg00154333	ARHGAP21	0.00356497	0.00356497	0.68307	-1.46398	Baseline down vs Unloading	-0.0228989	12.5936	0.00195761	0.00202078	1
835998	cg22090404	RNASEH2B	0.00356748	0.00356748	0.893291	-1.11946	Baseline down vs Unloading	-0.022288	12.591	0.00185455	0.0019148	1
127452	cg00140235	EEA1	0.0035761	0.0035761	0.709614	-1.40922	Baseline down vs Unloading	-0.0544146	12.582	0.0110542	0.0114214	1
589118	cg06801660	DENND5B	0.00358205	0.00358205	0.907362	-1.1021	Baseline down vs Unloading	-0.0698213	12.5759	0.0182	0.0188138	1
434529	cg21155111		0.00358871	0.00358871	0.835306	-1.19717	Baseline down vs Unloading	-0.107963	12.569	0.0435161	0.0450083	1
2196	cg05507697	ANKRD11	0.00359328	0.00359328	1.0116	1.0116	Baseline up vs Unloading	0.0111059	12.5643	0.000460474	0.000476442	1
695481	cg05799016		0.00359642	0.00359642	1.15425	1.15425	Baseline up vs Unloading	0.0883642	12.5611	0.0291507	0.0301694	1
33736	cg14205576	TEX35	0.00360091	0.00360091	0.694927	-1.439	Baseline down vs Unloading	-0.0220603	12.5565	0.00181685	0.00188103	1
205633	cg14456982	MPRIP	0.00361374	0.00361374	1.24983	1.24983	Baseline up vs Unloading	0.0614448	12.5433	0.0140951	0.0146083	1
644085	cg15814454	L3MBTL4	0.00362659	0.00362659	0.864587	-1.15662	Baseline down vs Unloading	-0.0126708	12.5302	0.000599381	0.000621856	1
123217	cg10711694	ZNF321P	0.00362925	0.00362925	0.539719	-1.85282	Baseline down vs Unloading	-0.0543872	12.5275	0.0110431	0.0114596	1
32937	cg04161137	C1QC	0.0036321	0.0036321	0.684667	-1.46056	Baseline down vs Unloading	-0.0414088	12.5246	0.00640152	0.00664452	1
171327	cg25201280	DPH6	0.00363338	0.00363338	1.27957	1.27957	Baseline up vs Unloading	0.113374	12.5233	0.0479873	0.0498141	1
[truncated: 1,671 more rows]

## Sheet: Supp 4e; Base v. Reloading
Column #	Column ID	Gene Symbol	p-value(Time)	p-value(Baseline vs. Chronic Reload)	MeanRatio(Baseline vs. Chronic Reload)	FoldChange(Baseline vs. Chronic Reload)	FoldChange(Baseline vs. Chronic Reload) (Description)	Estimate(Baseline vs. Chronic Reload)	F(Time)	SS(Time)	SS(Error)	F(Error)
[truncated: 4,095 more rows]

[truncated: 3 more sheets: Supp 4f; Loading v. Reloading, Supp 4g; Loading v. Unloading, Supp 2h; Unloading v Reloading]
