# Supplementary material for: Human Skeletal Muscle Possesses an Epigenetic Memory of Hypertrophy
Source: Sci Rep. 2018 Jan 30;8:1898. doi: 10.1038/s41598-018-20287-3 (PMC5789890; doi:10.1038/s41598-018-20287-3)
Supplement: Supplementary file 6 — Supplementary File 5 (SM6) [file 41598_2018_20287_MOESM6_ESM.xlsx]

## Sheet: Supp. 5
		chromosome	start	stop	strand	Transcript ID	Gene Symbol	Gene Section	Distance to TSS	Distance to nearest gene	Sample ID
cg10797850	ADSSL1	14	105213611	105213611	+	NM_152328	ADSSL1	3' UTR	23077	0	cg10797850			UTR	5
cg07462845	MICAL3	22	18447234	18447234	-	NM_015241	MICAL3	5' UTR	60092	0	cg07462845			CDS	4
cg07805345	PTH1R	3	46922486	46922486	+	NM_000316	PTH1R	5' UTR	3250	0	cg07805345			Intergenic	18
cg09739536	ZFP2	5	178339445	178339445	+	NM_030613	ZFP2	5' UTR	16550	0	cg09739536			Intron	21
cg25011763	PAPD7	5	6727354	6727354	+	NM_001171805	PAPD7	5' UTR	12636	0	cg25011763			Non-coding	6
cg26982271	APLP1	19	36365679	36365679	+	NM_001024807	APLP1	CDS 10	6332	0	cg26982271			Promotor	46
cg16175206	GMIP	19	19744627	19744627	-	NM_001288998	GMIP	CDS 18	9850	0	cg16175206
cg03323614	HEG1	3	124732817	124732817	-	NM_020733	HEG1	CDS 6	41986	0	cg03323614
cg02364454	ABCB1	7	87196132	87196132	-	NM_000927	ABCB1	CDS 7	146508	0	cg02364454
cg00299820		1	11943154	11943154	-	NM_002521	NPPB	Intergenic	?	-24161	cg00299820
cg05631664		5	55967501	55967501	-	NM_001287053	C5orf67	Intergenic	?	-65441	cg05631664
cg06975206		4	9493231	9493231	+	NM_001040448	DEFB131	Intergenic	?	40990	cg06975206
cg07587786		14	106170956	106170956	-	NR_046211	ELK2AP	Intergenic	?	-31811	cg07587786
cg07921985		1	32321918	32321918	-	NM_144569	SPOCD1	Intergenic	?	-40265	cg07921985
cg09610891		16	87908672	87908672	-	NM_001739	CA5A	Intergenic	?	12952	cg09610891
cg11627823		7	129424539	129424539	-	NR_029615	MIR183	Intergenic	?	-9684	cg11627823
cg13980930		1	108650461	108650461	-	NM_013386	SLC25A24	Intergenic	?	26882	cg13980930
cg14292874		4	110469930	110469930	+	NM_006323	SEC24B	Intergenic	?	8314	cg14292874
cg14348252		22	42885048	42885048	+	NR_027786	SERHL	Intergenic	?	-11536	cg14348252
cg17178170		1	184129500	184129500	+	NR_125335	TSEN15	Intergenic	?	86155	cg17178170
cg17637937		6	18824218	18824218	-	NR_110860	LOC101928519	Intergenic	?	244555	cg17637937
cg18077652		13	75370410	75370410	+	NR_034025	LINC00347	Intergenic	?	239152	cg18077652
cg24798398		2	176937524	176937524	-	NM_001080458	EVX2	Intergenic	?	7310	cg24798398
cg24838897		6	4511584	4511584	+	NR_106988.17	MIR7641-2	Intergenic	?	83298	cg24838897
cg25351617		5	134809718	134809718	-	NM_001099221	TIFAB	Intergenic	?	-21628	cg25351617
cg27175123		14	82122118	82122118	-	NR_110074	LINC01467	Intergenic	?	-32712	cg27175123
cg27459021		5	555725	555725	-	NR_039661	MIR4456	Intergenic	?	-19727	cg27459021
cg12044671	STIM1	11	3912245	3912245	+	NM_001277961	STIM1	Intron 1	35312	0	cg12044671
cg14974622	GRIK2	6	101886381	101886381	+	NM_001166247	GRIK2	Intron 1	39520	0	cg14974622
cg18594033	RBM20	10	112524504	112524504	+	NM_001134363	RBM20	Intron 1	120349	0	cg18594033
cg20934660	GAS7	17	10031928	10031928	-	NM_201433	GAS7	Intron 1	69941	0	cg20934660
cg22557725	BICC1	10	60368369	60368369	+	NM_001080512	BICC1	Intron 1	95465	0	cg22557725
cg01580960	CPED1	7	120827328	120827328	+	NM_024913	CPED1	Intron 16	198577	0	cg01580960
cg17198937	CNTNAP2	7	147840337	147840337	+	NM_014141	CNTNAP2	Intron 16	2026884	0	cg17198937
cg01235659	MYO10	5	16738047	16738047	-	NM_012334	MYO10	Intron 19	198339	0	cg01235659
cg01492465	CAMK4	5	110564988	110564988	+	NM_001323375	CAMK4	Intron 2	5637	0	cg01492465
cg01607625		10	108680205	108680205	-	NM_001013031	SORCS1	Intron 2	244262	0	cg26364598
cg25494271	CACNA1H	16	1208031	1208031	+	NM_001005407	CACNA1H	Intron 2	4790	0	cg25494271
cg26364598	SORCS1	10	108680205	108680205	-	NM_001013031	SORCS1	Intron 2	244262	0	cg26364598
cg11433081	C4B_2	6	31996931	31996931	+	NM_001002029.1	C4B	Intron 27	14359	0	cg11433081
cg02842010	PLA2G16	11	63350252	63350252	-	NM_001128203	PLA2G16	Intron 4	31690	0	cg02842010
cg09842420	PARL	3	183563241	183563241	-	NM_001037639	PARL	Intron 4	39456	0	cg09842420
cg16953186	KSR2	12	118112000	118112000	-	NM_173598	KSR2	Intron 4	294029	0	cg16953186
cg20015583	TRAF1	9	123681613	123681613	-	NM_001190945	TRAF1	Intron 4	9839	0	cg20015583
cg26475577	MYO16	13	109387041	109387041	+	NM_015011	MYO16	Intron 4	138541	0	cg26475577
cg01507183	SETD3	14	99906655	99906655	-	NM_032233	SETD3	Intron 6	40572	0	cg01507183
cg05426509	FBXL17	5	107382801	107382801	-	NM_001163315	FBXL17	Intron 6	334999	0	cg05426509
cg04808813	AXIN1	16	343299	343299	-	NM_003502	AXIN1	Intron 8	59378	0	cg04808813
cg08485209	LOC100507391	3	194489506	194489506	+	NR_037891	LINC01968	Non-coding	60356	0	cg08485209
cg11548159	AOX2P	2	201593074	201593074	+	NR_135011	AOX3P-AOX2P	Non-coding	32628	0	cg11548159
cg14280627	MTFR1L	1	26146449	26146449	-	NR_024498	LOC646471	Non-coding	3649	0	cg14280627
cg19291056	ERICH1-AS1	8	989168	989168	+	NR_073397	DLGAP2	Non-coding	301563	0	cg19291056
ch.8.104563527R		8	104494351	104494351	-	NR_145697	LOC105375690	Non-coding	17109	0	ch.8.104563527R
cg21792562	ODF2	9	131218455	131218455	+	NR_031672.3	MIR1268A	Non-coding	104129	0	cg21792562
cg00242020	GOT1L1	8	37797632	37797632	-	NM_152413	GOT1L1	Promoter	16	0	cg00242020
cg00558215	TTYH1	19	54927717	54927717	+	NM_001005367	TTYH1	Promoter	1112	0	cg00558215
cg00988328	C8B	1	57433229	57433229	-	NM_000066	C8B	Promoter	-1415	0	cg00988328
cg01477326	LINC00403	13	112626684	112626684	+	NR_120392	LINC00403	Promoter	60	0	cg01477326
cg01640444	OPA1	3	193311744	193311744	+	NM_015560	OPA1	Promoter	811	0	cg01640444
cg02164627	IL19	1	206972208	206972208	+	NM_153758	IL19	Promoter	-7	0	cg02164627
cg04707327	KLHDC1	14	50159532	50159532	+	NM_172193	KLHDC1	Promoter	-291	0	cg04707327
cg04904318	HOXB1	17	46607828	46607828	-	NM_002144	HOXB1	Promoter	445	0	cg04904318
cg05090195	HOXC10	12	54379493	54379493	-	NR_047506	HOXC-AS3	Promoter	-189	0	cg05090195
cg06226150	LIME1	20	62369956	62369956	+	NM_001305654	LIME1	Promoter	2903	0	cg06226150
cg06480138	UNC45A	15	91477148	91477148	-	NM_001286451	HDDC3	Promoter	-1348	0	cg06480138
cg07349094	AFF3	2	100759014	100759014	-	NM_002285	AFF3	Promoter	24	0	cg07349094
cg09094119	STAG1	3	136469223	136469223	-	NM_005862	STAG1	Promoter	2023	0	cg09094119
cg09257735	ITPK1	14	93581049	93581049	-	NM_001142594	ITPK1	Promoter	1216	0	cg09257735
cg10575071		2	85647884	85647884	+	NM_201594	SH2D6	Promoter	1830	0	cg10575071
cg12001304	SPHKAP	2	229045020	229045020	-	NM_001142644	SPHKAP	Promoter	1342	0	cg12001304
cg12041056	MIAT	22	27053247	27053247	+	NR_003491	MIAT	Promoter	-199	0	cg12041056
cg12346317		10	43190730	43190730	-	NR_120656	LINC01518	Promoter	-3522	0	cg12346317
cg13599131	BNIP3	10	133796523	133796523	-	NM_004052	BNIP3	Promoter	-1005	0	cg13599131
cg14870456	C11orf24	11	68039143	68039143	-	NM_001300913	C11orf24	Promoter	327	0	cg14870456
cg16119742	ART3	4	76932026	76932026	+	NM_001130017	ART3	Promoter	-307	0	cg16119742
cg16409869	RNU6-83P	11	77790796	77790796	-	NM_001204054	NDUFC2	Promoter	470	0	cg16409869
cg17018527	TM6SF1	15	83775931	83775931	+	NM_001330385	TM6SF1	Promoter	-307	0	cg17018527
cg17067889	NUB1	7	151038703	151038703	+	NM_001243351	NUB1	Promoter	-144	0	cg17067889
cg17079641	HIPK4	19	40897257	40897257	-	NM_144685	HIPK4	Promoter	-1128	0	cg17079641
cg17694795	TCF24	8	67874366	67874366	-	NM_001193502	TCF24	Promoter	460	0	cg17694795
cg17824939	C12orf50	12	88421705	88421705	-	NM_152589	C12orf50	Promoter	1472	0	cg17824939
cg18076559	STAMBPL1	10	90639992	90639992	+	NM_020799	STAMBPL1	Promoter	48	0	cg18076559
cg18879780	FKBPL	6	32098253	32098253	-	NM_001136153.3	ATF6B	Promoter	-2235	0	cg18879780
cg19084916	VGLL4	3	11759992	11759992	-	NM_001284390	VGLL4	Promoter	2251	0	cg19084916
cg19479481	WDHD1	14	55494296	55494296	+	NM_080867	SOCS4	Promoter	452	0	cg19479481
cg20526303	RPL35A	3	197676828	197676828	-	NM_001134435	IQCG	Promoter	-31	0	cg20526303
cg20631204	ZNF562	19	9785805	9785805	-	NM_001130031	ZNF562	Promoter	-28	0	cg20631204
cg21230538	UBR5	8	103424372	103424372	-	NM_001282873	UBR5	Promoter	546	0	cg21230538
cg21734487	PBK	8	27695307	27695307	-	NM_001278945	PBK	Promoter	306	0	cg21734487
cg21867468	RNF14	5	141348342	141348342	+	NM_001201365	RNF14	Promoter	1940	0	cg21867468
cg22646616	IGF2BP3	7	23511090	23511090	-	NM_006547	IGF2BP3	Promoter	-1094	0	cg22646616
cg22830707	HOXC13	12	54332181	54332181	+	NM_017410	HOXC13	Promoter	-395	0	cg22830707
cg23885884	NUP205	7	135242577	135242577	+	NM_001329434	NUP205	Promoter	-85	0	cg23885884
cg24057642	NR2F6	19	17357641	17357641	-	NM_005234	NR2F6	Promoter	-1489	0	cg24057642
cg24366211	CPT1A	11	68610706	68610706	-	NM_001031847	CPT1A	Promoter	-1306	0	cg24366211
cg25114580	HSPD1	2	198364757	198364757	-	NM_002156	HSPD1	Promoter	-116	0	cg25114580
cg25822402	FREM2	13	39260877	39260877	+	NM_207361	FREM2	Promoter	-296	0	cg25822402
cg25827881	LTB	6	31548861	31548861	-	NM_002341.1	LTB	Promoter	1342	0	cg25827881
cg26547359	RSU1	10	16859530	16859530	-	NM_012425	RSU1	Promoter	-76	0	cg26547359
cg27484582		7	2518723	2518723	-	NM_001291784	GRIFIN	Promoter	-2705	0	cg27484582
