# Supplementary material for: Human Skeletal Muscle Possesses an Epigenetic Memory of Hypertrophy
Source: Sci Rep. 2018 Jan 30;8:1898. doi: 10.1038/s41598-018-20287-3 (PMC5789890; doi:10.1038/s41598-018-20287-3)
Supplement: Supplementary file 7 — Supplementary File 6 (SM7) [file 41598_2018_20287_MOESM7_ESM.xlsx]

## Sheet: Supp. 6
Column #	Column ID	Gene Symbol	p-value(Time)	p-value(Acute Loading vs. Baseline)	MeanRatio(Acute Loading vs. Baseline)	FoldChange(Acute Loading vs. Baseline)	FoldChange(Acute Loading vs. Baseline) (Description)	Estimate(Acute Loading vs. Baseline)	F(Time)	SS(Time)	SS(Error)	F(Error)
333068	ch.7.23291137F		2.33779e-06	2.33779e-06	0.946712	-1.05629	Acute Loading down vs Baseline	-0.041594	58.3391	0.00692023	0.00166069	1
603013	cg05036103	FAM69A	5.14565e-06	5.14565e-06	1.10008	1.10008	Acute Loading up vs Baseline	0.074647	50.7412	0.0222887	0.00614967	1
345109	cg15718357	TBCD	6.48203e-06	6.48203e-06	0.900804	-1.11012	Acute Loading down vs Baseline	-0.0640863	48.6755	0.0164282	0.00472507	1
377880	cg14358451	RRNAD1	1.32338e-05	1.32338e-05	0.737618	-1.35572	Acute Loading down vs Baseline	-0.139994	42.7056	0.0783935	0.0256994	1
123217	cg10711694	ZNF321P	1.84942e-05	1.84942e-05	1.59847	1.59847	Acute Loading up vs Baseline	0.0381665	40.11	0.00582674	0.00203377	1
535817	cg24308841	PHF6	3.93576e-05	3.93576e-05	0.763998	-1.3089	Acute Loading down vs Baseline	-0.138371	34.692	0.0765864	0.0309065	1
11644	cg10669285	LZTS2	4.80673e-05	4.80673e-05	2.73053	2.73053	Acute Loading up vs Baseline	0.0620732	33.3537	0.0154123	0.00646923	1
440651	cg17126142		4.93942e-05	4.93942e-05	0.827764	-1.20807	Acute Loading down vs Baseline	-0.126029	33.1743	0.063533	0.0268118	1
239781	cg23627169	DPYSL2	5.90115e-05	5.90115e-05	0.852646	-1.17282	Acute Loading down vs Baseline	-0.0904451	32.0199	0.0327213	0.0143067	1
430722	cg17089606	LINC00582	6.2686e-05	6.2686e-05	1.31396	1.31396	Acute Loading up vs Baseline	0.0156173	31.6346	0.000975597	0.000431754	1
274914	cg03947013	PDIA5	6.38244e-05	6.38244e-05	0.817934	-1.22259	Acute Loading down vs Baseline	-0.111667	31.5204	0.0498779	0.0221536	1
170771	cg09968582	KIAA1324L	7.53701e-05	7.53701e-05	0.944671	-1.05857	Acute Loading down vs Baseline	-0.0467991	30.4797	0.00876064	0.00402395	1
332595	cg11443367	OPCML	9.20995e-05	9.20995e-05	0.901647	-1.10908	Acute Loading down vs Baseline	-0.0540613	29.2577	0.0116905	0.00559398	1
352370	cg00478435	ACTL10	0.000118139	0.000118139	0.923413	-1.08294	Acute Loading down vs Baseline	-0.057827	27.7883	0.0133758	0.00673887	1
93122	cg22317104	INSR	0.000121273	0.000121273	1.92051	1.92051	Acute Loading up vs Baseline	0.0417332	27.6369	0.00696664	0.00352909	1
197333	cg04386839	OR6P1	0.000122387	0.000122387	0.890675	-1.12274	Acute Loading down vs Baseline	-0.0890737	27.5841	0.0317365	0.0161075	1
797320	cg25974476	GUSB	0.000126547	0.000126547	0.884921	-1.13004	Acute Loading down vs Baseline	-0.0862881	27.3919	0.0297825	0.0152219	1
528195	cg15579721	SVOP	0.000127703	0.000127703	0.932352	-1.07256	Acute Loading down vs Baseline	-0.0599366	27.3397	0.0143696	0.00735831	1
664840	cg08034797	2009-09-01	0.000144106	0.000144106	0.909654	-1.09932	Acute Loading down vs Baseline	-0.0739525	26.6532	0.0218759	0.0114907	1
727787	cg07213853	AAGAB	0.00015584	0.00015584	0.939264	-1.06466	Acute Loading down vs Baseline	-0.0515246	26.2148	0.0106192	0.00567116	1
755202	cg14922328	HECW2	0.000159168	0.000159168	0.95075	-1.0518	Acute Loading down vs Baseline	-0.0425948	26.0973	0.00725725	0.00389318	1
455695	cg19126889	MGMT	0.000195448	0.000195448	0.843835	-1.18507	Acute Loading down vs Baseline	-0.117966	24.9742	0.0556637	0.0312038	1
87548	cg07810072	RCE1	0.000196704	0.000196704	0.968566	-1.03245	Acute Loading down vs Baseline	-0.0295159	24.9397	0.00348476	0.00195619	1
97895	cg17589883	MUC5B	0.000198758	0.000198758	0.741795	-1.34808	Acute Loading down vs Baseline	-0.0174432	24.8838	0.00121705	0.000684733	1
620409	cg16542439	WDR31	0.000204227	0.000204227	0.849434	-1.17725	Acute Loading down vs Baseline	-0.101413	24.7382	0.041138	0.0232811	1
395684	cg08388223		0.000212146	0.000212146	0.898749	-1.11266	Acute Loading down vs Baseline	-0.0871154	24.535	0.0303563	0.0173217	1
419921	cg22808943		0.000215776	0.000215776	0.846972	-1.18068	Acute Loading down vs Baseline	-0.11752	24.4448	0.0552436	0.0316391	1
264025	cg10469117	SNAPC3	0.000226911	0.000226911	1.24897	1.24897	Acute Loading up vs Baseline	0.048581	24.1785	0.00944046	0.00546628	1
725571	cg06619301		0.000251548	0.000251548	0.952761	-1.04958	Acute Loading down vs Baseline	-0.0397235	23.639	0.00631183	0.00373813	1
36031	cg05781826		0.00025409	0.00025409	1.58104	1.58104	Acute Loading up vs Baseline	0.0834843	23.5868	0.0278785	0.0165473	1
676191	cg09514589	ETFA	0.000261786	0.000261786	1.05758	1.05758	Acute Loading up vs Baseline	0.0321428	23.4323	0.00413265	0.00246911	1
280998	cg23839081	PDE3B	0.000261929	0.000261929	0.841918	-1.18776	Acute Loading down vs Baseline	-0.114274	23.4295	0.0522346	0.0312121	1
501144	cg01688810		0.000262972	0.000262972	0.898617	-1.11282	Acute Loading down vs Baseline	-0.0809236	23.409	0.0261945	0.0156659	1
79393	cg02988316	KANK1	0.00028868	0.00028868	1.29594	1.29594	Acute Loading up vs Baseline	0.0207493	22.9308	0.00172213	0.00105142	1
567551	cg18726757	DOCK9	0.000296641	0.000296641	0.847455	-1.18	Acute Loading down vs Baseline	-0.0998263	22.7925	0.0398612	0.0244842	1
122348	cg17912812	IPO9	0.000297777	0.000297777	1.45917	1.45917	Acute Loading up vs Baseline	0.0406032	22.7732	0.00659449	0.00405402	1
794222	cg03607973		0.000302358	0.000302358	0.849803	-1.17674	Acute Loading down vs Baseline	-0.117073	22.6958	0.0548242	0.0338185	1
670107	cg12431689	GABRG3-AS1	0.000302876	0.000302876	1.37773	1.37773	Acute Loading up vs Baseline	0.00833191	22.6872	0.000277683	0.000171355	1
566397	cg01362921	ZNF232	0.000310463	0.000310463	1.08969	1.08969	Acute Loading up vs Baseline	0.0634821	22.5623	0.0161199	0.0100025	1
565571	cg05947303	SH3BP2	0.000324466	0.000324466	1.34927	1.34927	Acute Loading up vs Baseline	0.00983492	22.3407	0.000386903	0.000242456	1
140885	cg09867184	SLC39A1	0.000324495	0.000324495	1.49948	1.49948	Acute Loading up vs Baseline	0.0252922	22.3403	0.00255877	0.00160351	1
248369	cg02954704		0.000324533	0.000324533	1.32742	1.32742	Acute Loading up vs Baseline	0.0111091	22.3397	0.000493646	0.000309362	1
648211	cg06562883		0.000325807	0.000325807	0.810953	-1.23312	Acute Loading down vs Baseline	-0.128513	22.3201	0.0660619	0.0414366	1
528778	cg07601645	SLC44A4	0.000327308	0.000327308	1.3168	1.3168	Acute Loading up vs Baseline	0.0222836	22.2971	0.00198623	0.00124712	1
31696	cg21906444	ALDH3B2	0.000327342	0.000327342	2.30664	2.30664	Acute Loading up vs Baseline	0.0629693	22.2966	0.0158605	0.00995881	1
337331	cg04308589	KCNMA1-AS3	0.000330259	0.000330259	0.860961	-1.16149	Acute Loading down vs Baseline	-0.109032	22.2522	0.0475523	0.0299176	1
508697	cg12346317		0.000330792	0.000330792	0.873522	-1.14479	Acute Loading down vs Baseline	-0.102648	22.2442	0.0421463	0.026526	1
472500	cg18500906		0.000332999	0.000332999	0.887109	-1.12726	Acute Loading down vs Baseline	-0.0960157	22.211	0.036876	0.0232436	1
653829	cg22753057	ADCY5	0.000333745	0.000333745	1.1941	1.1941	Acute Loading up vs Baseline	0.0860021	22.1998	0.0295854	0.0186576	1
413332	cg20700099	DPP8	0.000336631	0.000336631	0.935362	-1.0691	Acute Loading down vs Baseline	-0.054143	22.1569	0.0117258	0.00740905	1
101596	cg08453194	CCND3	0.000343913	0.000343913	1.60927	1.60927	Acute Loading up vs Baseline	0.03949	22.0505	0.00623783	0.00396043	1
784832	cg13871909	SGSM1	0.000349321	0.000349321	0.888396	-1.12562	Acute Loading down vs Baseline	-0.0435619	21.9732	0.00759057	0.00483627	1
230933	cg11724341	BRF1	0.000351693	0.000351693	0.860995	-1.16145	Acute Loading down vs Baseline	-0.117434	21.9396	0.055163	0.0352003	1
482368	cg11737675		0.000359076	0.000359076	1.33413	1.33413	Acute Loading up vs Baseline	0.00867492	21.837	0.000301017	0.000192986	1
629116	cg06171011		0.000371954	0.000371954	0.923646	-1.08267	Acute Loading down vs Baseline	-0.0658927	21.6636	0.0173674	0.0112236	1
56358	cg10530063	SEC61G	0.00037332	0.00037332	1.83444	1.83444	Acute Loading up vs Baseline	0.0130186	21.6456	0.000677934	0.000438475	1
839081	cg06761719	POM121L2	0.000375927	0.000375927	0.732936	-1.36438	Acute Loading down vs Baseline	-0.135917	21.6115	0.0738932	0.0478683	1
90542	cg05813049		0.000378754	0.000378754	1.29878	1.29878	Acute Loading up vs Baseline	0.0343885	21.5748	0.00473026	0.00306949	1
545737	cg15819987		0.000398391	0.000398391	0.925841	-1.0801	Acute Loading down vs Baseline	-0.0543234	21.3283	0.0118041	0.0077483	1
380470	cg00986987	EXTL3	0.000399945	0.000399945	1.12011	1.12011	Acute Loading up vs Baseline	0.0789997	21.3094	0.0249638	0.016401	1
723216	cg05572334		0.000408794	0.000408794	0.832651	-1.20098	Acute Loading down vs Baseline	-0.128028	21.2032	0.0655648	0.0432909	1
55901	cg13075049		0.000411564	0.000411564	1.12433	1.12433	Acute Loading up vs Baseline	0.0427114	21.1706	0.00729704	0.0048255	1
766891	cg18783212		0.000417667	0.000417667	0.844934	-1.18352	Acute Loading down vs Baseline	-0.102975	21.0994	0.042415	0.0281434	1
89186	cg08163906	PPP2R5C	0.000430165	0.000430165	1.48781	1.48781	Acute Loading up vs Baseline	0.0226926	20.9575	0.00205981	0.001376	1
565130	cg25959477		0.000434156	0.000434156	0.903668	-1.1066	Acute Loading down vs Baseline	-0.065913	20.9131	0.0173781	0.0116335	1
704081	cg08940505	TBC1D16	0.000434291	0.000434291	0.893649	-1.11901	Acute Loading down vs Baseline	-0.0804019	20.9116	0.0258579	0.0173114	1
582971	cg09083139	SMURF2	0.000442265	0.000442265	0.9484	-1.05441	Acute Loading down vs Baseline	-0.0434795	20.8244	0.00756185	0.00508374	1
598685	cg23280754	ALS2CR12	0.00044289	0.00044289	1.0934	1.0934	Acute Loading up vs Baseline	0.0617862	20.8177	0.0152701	0.0102692	1
750776	cg16836028	MYH9	0.000445658	0.000445658	0.819701	-1.21996	Acute Loading down vs Baseline	-0.135533	20.7879	0.0734769	0.0494845	1
471200	cg04671550		0.000454328	0.000454328	0.809054	-1.23601	Acute Loading down vs Baseline	-0.115473	20.6959	0.0533356	0.0360796	1
23213	cg11802583	TTR	0.000457606	0.000457606	1.34987	1.34987	Acute Loading up vs Baseline	0.0281651	20.6616	0.00317308	0.00215003	1
591105	cg17288131	TBC1D22A	0.000461071	0.000461071	0.867012	-1.15339	Acute Loading down vs Baseline	-0.105411	20.6257	0.0444459	0.0301683	1
747195	cg12998850	HCG4B	0.000470362	0.000470362	0.794088	-1.25931	Acute Loading down vs Baseline	-0.0514536	20.531	0.0105899	0.00722123	1
239155	cg15141592	HDAC7	0.000472738	0.000472738	1.25493	1.25493	Acute Loading up vs Baseline	0.0123618	20.5071	0.000611253	0.000417298	1
555814	cg10380221	ZNF668	0.000482641	0.000482641	1.07262	1.07262	Acute Loading up vs Baseline	0.052085	20.4089	0.0108514	0.00744378	1
740231	cg09333584		0.000491264	0.000491264	0.944507	-1.05875	Acute Loading down vs Baseline	-0.0440617	20.3254	0.00776574	0.005349	1
650971	cg02942649	LOC100506272	0.000492654	0.000492654	0.877127	-1.14009	Acute Loading down vs Baseline	-0.0970943	20.3121	0.0377092	0.0259909	1
193875	cg09678326	RAB27A	0.000493346	0.000493346	0.88682	-1.12762	Acute Loading down vs Baseline	-0.0618432	20.3054	0.0152983	0.0105477	1
532837	cg08451822		0.000496672	0.000496672	0.81062	-1.23362	Acute Loading down vs Baseline	-0.117492	20.2738	0.0552175	0.0381302	1
852076	cg11969254		0.000505491	0.000505491	0.957282	-1.04462	Acute Loading down vs Baseline	-0.0368466	20.1911	0.00543069	0.0037655	1
339711	cg02199333	ZNF883	0.000516972	0.000516972	1.39506	1.39506	Acute Loading up vs Baseline	0.0159591	20.0858	0.00101877	0.000710088	1
157938	cg02725718	ENKUR	0.000517645	0.000517645	1.24655	1.24655	Acute Loading up vs Baseline	0.00724067	20.0798	0.000209709	0.000146213	1
228988	cg16149226	TTC27	0.000524007	0.000524007	0.872795	-1.14574	Acute Loading down vs Baseline	-0.0950939	20.0227	0.0361714	0.0252913	1
108769	cg19736712	ANKRD16	0.000528126	0.000528126	0.971873	-1.02894	Acute Loading down vs Baseline	-0.0268824	19.9861	0.00289064	0.00202485	1
767771	cg24481376		0.000528261	0.000528261	0.95388	-1.04835	Acute Loading down vs Baseline	-0.0310942	19.9849	0.0038674	0.00270922	1
388395	cg04241844	FAM43B	0.00052924	0.00052924	0.882707	-1.13288	Acute Loading down vs Baseline	-0.0939167	19.9763	0.0352814	0.0247262	1
425262	cg04568592	ULK2	0.000532381	0.000532381	0.939756	-1.06411	Acute Loading down vs Baseline	-0.0488957	19.9487	0.00956315	0.0067114	1
807020	cg12441314		0.000551974	0.000551974	0.896287	-1.11571	Acute Loading down vs Baseline	-0.0847312	19.7808	0.0287175	0.020325	1
41547	cg07208425	CARD14	0.000562207	0.000562207	0.533265	-1.87524	Acute Loading down vs Baseline	-0.152006	19.6958	0.0924236	0.0656957	1
121497	cg19821940	ATOX1	0.000562888	0.000562888	0.587925	-1.7009	Acute Loading down vs Baseline	-0.023887	19.6902	0.00228236	0.00162279	1
671932	cg20411727	COL6A2	0.000566537	0.000566537	0.901851	-1.10883	Acute Loading down vs Baseline	-0.0788533	19.6604	0.0248713	0.0177107	1
650389	cg12036554	SAFB2	0.000577983	0.000577983	1.35689	1.35689	Acute Loading up vs Baseline	0.00743839	19.5682	0.000221319	0.000158342	1
729312	cg03887049		0.000582114	0.000582114	0.93514	-1.06936	Acute Loading down vs Baseline	-0.0570178	19.5354	0.0130041	0.00931938	1
229693	cg08485209	LOC100507391	0.000588081	0.000588081	0.945498	-1.05764	Acute Loading down vs Baseline	-0.0484243	19.4886	0.00937967	0.00673808	1
753433	cg11856561	SGK1	0.000588249	0.000588249	0.913594	-1.09458	Acute Loading down vs Baseline	-0.0726609	19.4872	0.0211184	0.0151719	1
306901	cg21521866	ZNF383	0.000589252	0.000589252	1.03531	1.03531	Acute Loading up vs Baseline	0.0273293	19.4794	0.00298755	0.00214718	1
627958	cg04162949		0.000592907	0.000592907	0.95775	-1.04411	Acute Loading down vs Baseline	-0.0240024	19.451	0.00230446	0.00165865	1
119552	cg16590005	AIFM3	0.000593717	0.000593717	0.634043	-1.57718	Acute Loading down vs Baseline	-0.0267623	19.4448	0.00286488	0.00206268	1
130253	cg11688616	OPN3	0.000596707	0.000596707	0.981162	-1.0192	Acute Loading down vs Baseline	-0.017453	19.4218	0.00121843	0.000878294	1
188467	cg13652520	LINC01135	0.000609152	0.000609152	1.19356	1.19356	Acute Loading up vs Baseline	0.00636592	19.3273	0.0001621	0.000117419	1
319552	cg26412221		0.000618	0.000618	0.885481	-1.12933	Acute Loading down vs Baseline	-0.0869175	19.2615	0.0302186	0.021964	1
490404	cg11552867		0.000621604	0.000621604	1.3877	1.3877	Acute Loading up vs Baseline	0.0111622	19.235	0.000498379	0.000362739	1
190776	cg06243124	PTPRU	0.000622456	0.000622456	0.908104	-1.1012	Acute Loading down vs Baseline	-0.0742844	19.2288	0.0220727	0.0160705	1
537559	cg26120960	MAP4	0.000623396	0.000623396	0.880707	-1.13545	Acute Loading down vs Baseline	-0.089445	19.2219	0.0320016	0.0233079	1
664682	cg11691902	CDC14A	0.000636185	0.000636185	0.799659	-1.25053	Acute Loading down vs Baseline	-0.106251	19.1296	0.0451569	0.033048	1
251771	cg12365612	ATP1A1	0.000640141	0.000640141	0.91961	-1.08742	Acute Loading down vs Baseline	-0.0631712	19.1015	0.0159624	0.0116993	1
855800	cg04784316	ERBB4	0.000643855	0.000643855	1.23219	1.23219	Acute Loading up vs Baseline	0.00840798	19.0753	0.000282776	0.000207539	1
125013	cg18946417		0.000660986	0.000660986	1.75802	1.75802	Acute Loading up vs Baseline	0.0661621	18.9565	0.0175097	0.0129315	1
266131	cg04249506	TIAM1	0.000663232	0.000663232	0.853437	-1.17173	Acute Loading down vs Baseline	-0.104663	18.9412	0.0438175	0.0323867	1
157860	cg08627413	CASQ2	0.000666916	0.000666916	0.949914	-1.05273	Acute Loading down vs Baseline	-0.0398922	18.9163	0.00636554	0.00471117	1
40741	cg12495593	ABCF1	0.000669695	0.000669695	0.53051	-1.88498	Acute Loading down vs Baseline	-0.0406557	18.8975	0.00661154	0.00489808	1
673460	cg22524174	TSHZ3	0.000674502	0.000674502	1.15109	1.15109	Acute Loading up vs Baseline	0.101703	18.8653	0.0413738	0.0307036	1
364857	cg04026647	RYR2	0.000678221	0.000678221	0.941689	-1.06192	Acute Loading down vs Baseline	-0.0424402	18.8406	0.00720469	0.00535364	1
276994	cg08835915	ZSCAN5B	0.000681082	0.000681082	0.928431	-1.07709	Acute Loading down vs Baseline	-0.0566823	18.8217	0.0128516	0.0095593	1
482379	ch.1.217627000R		0.000691662	0.000691662	1.2014	1.2014	Acute Loading up vs Baseline	0.0086488	18.7525	0.000299207	0.000223378	1
180611	cg04947578	MYDGF	0.000694578	0.000694578	1.22821	1.22821	Acute Loading up vs Baseline	0.00545759	18.7336	0.000119141	8.90365e-05	1
323791	cg12660663	COQ10A	0.000705174	0.000705174	0.916451	-1.09117	Acute Loading down vs Baseline	-0.034983	18.6658	0.00489523	0.00367158	1
222774	cg20351190	MEG8	0.000706202	0.000706202	0.833812	-1.19931	Acute Loading down vs Baseline	-0.130714	18.6593	0.0683445	0.0512786	1
492215	cg18225991	GSKIP	0.00073671	0.00073671	0.866063	-1.15465	Acute Loading down vs Baseline	-0.116947	18.4709	0.0547065	0.0414648	1
100431	cg15299388	ZAR1	0.000760787	0.000760787	1.5164	1.5164	Acute Loading up vs Baseline	0.0170974	18.3283	0.00116929	0.000893155	1
91925	cg24231939	MSRA	0.000763147	0.000763147	1.77734	1.77734	Acute Loading up vs Baseline	0.0416574	18.3146	0.00694137	0.0053061	1
292357	cg24044426		0.000776483	0.000776483	1.43114	1.43114	Acute Loading up vs Baseline	0.0121674	18.2382	0.000592185	0.000454573	1
300934	cg00145348	APEX2	0.000786492	0.000786492	1.26286	1.26286	Acute Loading up vs Baseline	0.0245528	18.1818	0.00241135	0.00185675	1
619082	cg19656974	MEIS1-AS3	0.000786561	0.000786561	0.909711	-1.09925	Acute Loading down vs Baseline	-0.0766977	18.1814	0.0235302	0.0181187	1
229432	cg26292912	WNT16	0.000787287	0.000787287	1.3665	1.3665	Acute Loading up vs Baseline	0.0122401	18.1773	0.000599283	0.000461562	1
664273	cg02816067	PVRL1	0.00080139	0.00080139	0.799621	-1.25059	Acute Loading down vs Baseline	-0.136402	18.0993	0.0744218	0.057566	1
568112	cg16468121	CDK14	0.000802206	0.000802206	0.858851	-1.16435	Acute Loading down vs Baseline	-0.0893806	18.0948	0.0319555	0.024724	1
309485	cg04100691	RRAS2	0.000804317	0.000804317	1.16619	1.16619	Acute Loading up vs Baseline	0.0926623	18.0833	0.0343452	0.0265899	1
616552	cg07018739	DNAH10	0.000813808	0.000813808	0.914803	-1.09313	Acute Loading down vs Baseline	-0.0677705	18.0319	0.0183714	0.0142635	1
387999	cg09608383	FAM189A1	0.000840844	0.000840844	0.86369	-1.15782	Acute Loading down vs Baseline	-0.0693231	17.8892	0.0192228	0.0150437	1
404893	cg05345904	TEX11	0.000844313	0.000844313	1.28411	1.28411	Acute Loading up vs Baseline	0.00856444	17.8712	0.000293399	0.000229843	1
140375	cg06364023	RBM15B	0.000845595	0.000845595	0.772379	-1.2947	Acute Loading down vs Baseline	-0.0250799	17.8646	0.00251601	0.00197172	1
64032	cg18391757	ATM	0.000847853	0.000847853	0.972333	-1.02845	Acute Loading down vs Baseline	-0.0256224	17.853	0.00262603	0.00205928	1
2232	cg10239074	BCL2L11	0.000850168	0.000850168	0.948968	-1.05378	Acute Loading down vs Baseline	-0.0458747	17.8412	0.00841796	0.0066056	1
324570	cg10506353	INPP5J	0.000851694	0.000851694	0.830309	-1.20437	Acute Loading down vs Baseline	-0.115066	17.8334	0.0529605	0.0415764	1
716808	cg08234193	ALG12	0.000855163	0.000855163	0.939481	-1.06442	Acute Loading down vs Baseline	-0.0520597	17.8157	0.0108409	0.00851901	1
40478	cg01015899	PXN	0.000870349	0.000870349	1.52276	1.52276	Acute Loading up vs Baseline	0.022804	17.7393	0.00208008	0.00164162	1
697690	cg26251599	PCDH9	0.000877235	0.000877235	0.917757	-1.08961	Acute Loading down vs Baseline	-0.0640368	17.7051	0.0164028	0.0129702	1
146620	cg19601114	MTSS1	0.000886686	0.000886686	0.874658	-1.1433	Acute Loading down vs Baseline	-0.0909504	17.6588	0.0330879	0.0262324	1
565128	cg10824926		0.000897272	0.000897272	0.8959	-1.1162	Acute Loading down vs Baseline	-0.0840558	17.6075	0.0282615	0.0224712	1
349641	cg24388927	GTF2IRD2	0.000920222	0.000920222	0.941915	-1.06167	Acute Loading down vs Baseline	-0.0495305	17.4987	0.0098131	0.00785106	1
728541	cg13962372	CDC42	0.000922531	0.000922531	1.21516	1.21516	Acute Loading up vs Baseline	0.00597785	17.4879	0.000142939	0.00011443	1
161581	cg04082472	ADD2	0.000922998	0.000922998	0.91564	-1.09213	Acute Loading down vs Baseline	-0.0600979	17.4857	0.014447	0.011567	1
246955	cg13986272		0.00092691	0.00092691	0.886175	-1.12845	Acute Loading down vs Baseline	-0.0863098	17.4676	0.0297975	0.0238823	1
461635	cg27640988	RNF103	0.000932898	0.000932898	0.880485	-1.13574	Acute Loading down vs Baseline	-0.0932626	17.4399	0.0347916	0.0279292	1
477074	cg05819296	SAMD11	0.000934558	0.000934558	0.944273	-1.05902	Acute Loading down vs Baseline	-0.0467365	17.4323	0.00873719	0.0070169	1
355876	cg13297319	AFF4	0.00093498	0.00093498	0.819001	-1.221	Acute Loading down vs Baseline	-0.155531	17.4304	0.0967592	0.0777167	1
820824	cg02323007	DNAJC5	0.000942753	0.000942753	1.19928	1.19928	Acute Loading up vs Baseline	0.00599638	17.3949	0.000143826	0.000115756	1
107176	cg25887394		0.000943439	0.000943439	1.63847	1.63847	Acute Loading up vs Baseline	0.0334849	17.3917	0.00448496	0.0036103	1
595030	cg06959520		0.000953967	0.000953967	1.06181	1.06181	Acute Loading up vs Baseline	0.0511675	17.3442	0.0104725	0.00845321	1
44676	cg09257735	ITPK1	0.000956481	0.000956481	0.981496	-1.01885	Acute Loading down vs Baseline	-0.0176831	17.333	0.00125077	0.00101025	1
578146	cg10350620	PKP4	0.000957752	0.000957752	0.936623	-1.06767	Acute Loading down vs Baseline	-0.0553821	17.3273	0.0122687	0.0099128	1
304662	cg18373623	FBXL7	0.000959935	0.000959935	0.88796	-1.12618	Acute Loading down vs Baseline	-0.085417	17.3176	0.0291843	0.0235934	1
731397	cg23687677	CNP	0.000960599	0.000960599	1.20033	1.20033	Acute Loading up vs Baseline	0.00631411	17.3146	0.000159472	0.000128943	1
108211	cg14481135	ARL3	0.000964258	0.000964258	1.57986	1.57986	Acute Loading up vs Baseline	0.0429917	17.2984	0.00739316	0.00598347	1
636783	cg26244522	TMEM109	0.000966769	0.000966769	0.880471	-1.13576	Acute Loading down vs Baseline	-0.0904936	17.2873	0.0327564	0.0265276	1
168752	cg27284398	C19orf57	0.000969164	0.000969164	0.841429	-1.18845	Acute Loading down vs Baseline	-0.117401	17.2767	0.0551317	0.0446754	1
47256	cg26440355	TMOD2	0.000974436	0.000974436	1.41358	1.41358	Acute Loading up vs Baseline	0.035856	17.2536	0.00514261	0.00417285	1
339381	cg19863811	C19orf81	0.000974938	0.000974938	0.93015	-1.0751	Acute Loading down vs Baseline	-0.0538011	17.2514	0.0115782	0.00939609	1
608599	cg16085737	SORCS2	0.000977675	0.000977675	0.938076	-1.06601	Acute Loading down vs Baseline	-0.0528495	17.2394	0.0111723	0.00907293	1
571301	cg15453250		0.000983939	0.000983939	0.906377	-1.10329	Acute Loading down vs Baseline	-0.0742502	17.2122	0.0220524	0.0179368	1
858379	cg01572333	EGR2	0.000993302	0.000993302	0.80842	-1.23698	Acute Loading down vs Baseline	-0.1258	17.1719	0.0633027	0.0516097	1
251714	cg20748397	MYO15A	0.00100665	0.00100665	0.885758	-1.12898	Acute Loading down vs Baseline	-0.0739801	17.1152	0.0218922	0.0179075	1
85414	cg12313476	ZDHHC19	0.00101522	0.00101522	0.985276	-1.01494	Acute Loading down vs Baseline	-0.0141871	17.0793	0.000805097	0.000659945	1
815240	cg05897316		0.00101732	0.00101732	0.867863	-1.15226	Acute Loading down vs Baseline	-0.0933626	17.0705	0.0348663	0.0285949	1
421911	cg00548856		0.00101958	0.00101958	0.950623	-1.05194	Acute Loading down vs Baseline	-0.04386	17.0611	0.00769479	0.00631418	1
292415	cg19478260	TMEM97	0.00102188	0.00102188	0.822095	-1.2164	Acute Loading down vs Baseline	-0.0480966	17.0516	0.00925313	0.00759718	1
558138	cg01553946	RPS14	0.00102347	0.00102347	1.1831	1.1831	Acute Loading up vs Baseline	0.00549627	17.045	0.000120836	9.92494e-05	1
764635	cg18069484	UNC93B1	0.00103451	0.00103451	0.950835	-1.05171	Acute Loading down vs Baseline	-0.0445168	16.9996	0.00792697	0.00652825	1
842064	cg04939882	NIPBL	0.00105403	0.00105403	1.26395	1.26395	Acute Loading up vs Baseline	0.00454258	16.9207	8.25403e-05	6.82929e-05	1
523361	cg27531843		0.00105975	0.00105975	0.919537	-1.0875	Acute Loading down vs Baseline	-0.066065	16.8979	0.0174583	0.0144643	1
259438	cg20589691	LINC00371	0.00106115	0.00106115	1.37287	1.37287	Acute Loading up vs Baseline	0.00702034	16.8923	0.000197141	0.000163386	1
702270	cg22685779		0.00106732	0.00106732	1.14728	1.14728	Acute Loading up vs Baseline	0.00552128	16.8679	0.000121938	0.000101206	1
624150	cg17625764	TMSB4X	0.00107	0.00107	0.913307	-1.09492	Acute Loading down vs Baseline	-0.0554208	16.8574	0.0122859	0.0102034	1
138803	cg00437102		0.00107087	0.00107087	1.59039	1.59039	Acute Loading up vs Baseline	0.0359564	16.854	0.00517145	0.00429574	1
451862	cg26790505	GBE1	0.00107931	0.00107931	0.899033	-1.11231	Acute Loading down vs Baseline	-0.0789822	16.821	0.0249527	0.020768	1
526860	cg16642894	TEX11	0.00109505	0.00109505	0.901365	-1.10943	Acute Loading down vs Baseline	-0.0744491	16.7602	0.0221707	0.0185194	1
641831	cg08719081	ALX3	0.00109921	0.00109921	0.950678	-1.05188	Acute Loading down vs Baseline	-0.0428956	16.7443	0.00736015	0.00615385	1
427744	cg06795864		0.00110483	0.00110483	0.862402	-1.15955	Acute Loading down vs Baseline	-0.099365	16.723	0.0394937	0.033063	1
92382	cg03070533	HMGXB4	0.00110904	0.00110904	1.48154	1.48154	Acute Loading up vs Baseline	0.0295029	16.7071	0.00348168	0.00291754	1
654368	cg12078222	CHRDL2	0.00111395	0.00111395	0.876058	-1.14148	Acute Loading down vs Baseline	-0.0834017	16.6886	0.0278234	0.023341	1
252670	cg23676114	CHMP5	0.00111688	0.00111688	0.918446	-1.0888	Acute Loading down vs Baseline	-0.0659727	16.6776	0.0174096	0.0146144	1
523693	cg12480489		0.00114237	0.00114237	0.921942	-1.08467	Acute Loading down vs Baseline	-0.0645127	16.5835	0.0166475	0.0140541	1
78375	cg26962002	LENG8	0.00114818	0.00114818	1.89675	1.89675	Acute Loading up vs Baseline	0.0646662	16.5623	0.0167269	0.0141391	1
773708	cg26399035	THUMPD1	0.00114988	0.00114988	0.858453	-1.16489	Acute Loading down vs Baseline	-0.104457	16.5562	0.043645	0.0369065	1
663173	cg15267623	NOL4L	0.00116729	0.00116729	1.14049	1.14049	Acute Loading up vs Baseline	0.0928466	16.4937	0.034482	0.0292686	1
377410	cg18916820	KCNQ3	0.0011744	0.0011744	0.874413	-1.14362	Acute Loading down vs Baseline	-0.100759	16.4685	0.0406091	0.0345221	1
693486	cg05252947	MACF1	0.0011791	0.0011791	0.907084	-1.10243	Acute Loading down vs Baseline	-0.0728312	16.4519	0.0212176	0.0180554	1
312114	cg13613260	RNMT	0.0011816	0.0011816	1.16707	1.16707	Acute Loading up vs Baseline	0.00749973	16.4432	0.000224984	0.000191555	1
158923	cg19953253	STAM	0.00119091	0.00119091	0.888407	-1.12561	Acute Loading down vs Baseline	-0.0931545	16.4106	0.0347111	0.0296122	1
663484	cg17113476	MCF2L	0.00119214	0.00119214	1.12833	1.12833	Acute Loading up vs Baseline	0.00865193	16.4064	0.000299424	0.000255507	1
732328	cg13940355	PIK3C2B	0.00119425	0.00119425	0.899312	-1.11196	Acute Loading down vs Baseline	-0.0751401	16.3991	0.0225842	0.0192803	1
850725	cg07818524	PCBP3	0.00119533	0.00119533	0.921955	-1.08465	Acute Loading down vs Baseline	-0.0661472	16.3953	0.0175018	0.0149449	1
643051	cg07359864	GDF9	0.00119711	0.00119711	0.868242	-1.15175	Acute Loading down vs Baseline	-0.0924076	16.3892	0.0341567	0.0291774	1
218637	cg18469506	LOC642852	0.00121395	0.00121395	0.857613	-1.16603	Acute Loading down vs Baseline	-0.0999222	16.3314	0.0399378	0.0342364	1
540342	cg26442375	PLBD2	0.00121978	0.00121978	1.12028	1.12028	Acute Loading up vs Baseline	0.0809474	16.3116	0.0262099	0.0224955	1
386793	cg04210922	GPRASP2	0.00122076	0.00122076	1.0999	1.0999	Acute Loading up vs Baseline	0.0479612	16.3083	0.0092011	0.00789876	1
100543	cg07791671	2002-09-01	0.00123395	0.00123395	1.75573	1.75573	Acute Loading up vs Baseline	0.021793	16.264	0.00189974	0.00163529	1
134037	cg26169439	MYCBP2	0.00123847	0.00123847	1.38665	1.38665	Acute Loading up vs Baseline	0.0346599	16.249	0.00480523	0.00414015	1
239848	cg08231326		0.00124178	0.00124178	0.945312	-1.05785	Acute Loading down vs Baseline	-0.0463826	16.238	0.00860538	0.00741935	1
44331	cg19759671	LOC90768	0.00124587	0.00124587	1.8393	1.8393	Acute Loading up vs Baseline	0.0358733	16.2245	0.00514757	0.00444181	1
398264	cg07573786	TTF2	0.00125384	0.00125384	0.917086	-1.09041	Acute Loading down vs Baseline	-0.0614618	16.1983	0.0151102	0.0130596	1
327917	cg27436003	GJA3	0.00125784	0.00125784	1.07725	1.07725	Acute Loading up vs Baseline	0.0511843	16.1852	0.0104793	0.00906451	1
461528	cg17928406	NANOG	0.00125815	0.00125815	1.06298	1.06298	Acute Loading up vs Baseline	0.0483085	16.1842	0.00933485	0.00807504	1
292199	cg14543495		0.00126034	0.00126034	1.21248	1.21248	Acute Loading up vs Baseline	0.038795	16.177	0.00602021	0.00521004	1
197032	cg05881455	TRIP12	0.00126425	0.00126425	0.878917	-1.13776	Acute Loading down vs Baseline	-0.0864768	16.1643	0.029913	0.0259078	1
771352	cg26389492	TMEM237	0.00126476	0.00126476	0.85172	-1.17409	Acute Loading down vs Baseline	-0.0982654	16.1627	0.0386243	0.0334562	1
656315	cg05247898		0.00126824	0.00126824	0.900423	-1.11059	Acute Loading down vs Baseline	-0.0830254	16.1514	0.0275729	0.0239001	1
611012	cg09789050	DIMT1	0.00127286	0.00127286	0.845231	-1.18311	Acute Loading down vs Baseline	-0.100683	16.1365	0.0405479	0.0351794	1
486846	cg14118424	WDR36	0.00127651	0.00127651	1.32528	1.32528	Acute Loading up vs Baseline	0.0162018	16.1247	0.00104999	0.000911638	1
516323	cg01235375	LOC100507073	0.00127812	0.00127812	0.925884	-1.08005	Acute Loading down vs Baseline	-0.0638381	16.1196	0.0163012	0.0141578	1
650987	cg13902579	MME	0.00128617	0.00128617	1.1647	1.1647	Acute Loading up vs Baseline	0.0428707	16.0939	0.00735159	0.00639512	1
26879	cg27405626	HIP1R	0.00128624	0.00128624	1.38936	1.38936	Acute Loading up vs Baseline	0.0367476	16.0936	0.00540155	0.00469886	1
211635	cg06081329		0.00128799	0.00128799	1.21888	1.21888	Acute Loading up vs Baseline	0.00591044	16.0881	0.000139733	0.000121597	1
462999	cg26245871	NFU1	0.00128843	0.00128843	0.754228	-1.32586	Acute Loading down vs Baseline	-0.0923432	16.0867	0.034109	0.0296846	1
779466	cg07103415	TPPP3	0.00129746	0.00129746	0.93189	-1.07309	Acute Loading down vs Baseline	-0.0572226	16.0581	0.0130977	0.011419	1
334282	cg10055090	EIF5	0.00129821	0.00129821	1.1377	1.1377	Acute Loading up vs Baseline	0.0468421	16.0557	0.00877673	0.00765299	1
460334	cg14438090		0.00129948	0.00129948	0.823959	-1.21365	Acute Loading down vs Baseline	-0.113872	16.0517	0.0518677	0.0452379	1
333707	cg20081724	NAPEPLD	0.00132163	0.00132163	1.34672	1.34672	Acute Loading up vs Baseline	0.0116064	15.9827	0.000538831	0.000471986	1
118817	cg12593421	AKAP13	0.0013217	0.0013217	1.51792	1.51792	Acute Loading up vs Baseline	0.054071	15.9825	0.0116947	0.010244	1
295579	cg04016247	PCSK6	0.00132994	0.00132994	0.955861	-1.04618	Acute Loading down vs Baseline	-0.0330875	15.9572	0.00437912	0.00384201	1
57489	cg01571169	FBXO31	0.00133138	0.00133138	0.953314	-1.04897	Acute Loading down vs Baseline	-0.0421208	15.9528	0.00709664	0.00622794	1
615586	cg19075081	MTSS1L	0.00133411	0.00133411	1.08775	1.08775	Acute Loading up vs Baseline	0.0672387	15.9445	0.0180842	0.0158788	1
184722	cg21396536	LOC101929710	0.00133704	0.00133704	0.870123	-1.14926	Acute Loading down vs Baseline	-0.105034	15.9355	0.0441288	0.0387689	1
859997	cg16613243	SHANK1	0.00134259	0.00134259	0.830152	-1.2046	Acute Loading down vs Baseline	-0.0885012	15.9187	0.0313298	0.0275537	1
476905	cg13515233	NCAPG2	0.00134891	0.00134891	0.922887	-1.08356	Acute Loading down vs Baseline	-0.0622576	15.8996	0.0155041	0.0136517	1
155691	cg04812547		0.00135107	0.00135107	1.14852	1.14852	Acute Loading up vs Baseline	0.00489044	15.8931	9.56657e-05	8.42707e-05	1
511649	cg03153360	IL11	0.00135278	0.00135278	0.931722	-1.07328	Acute Loading down vs Baseline	-0.0533292	15.8879	0.011376	0.0100242	1
725212	cg01632077	LINGO2	0.00135452	0.00135452	1.34965	1.34965	Acute Loading up vs Baseline	0.00802324	15.8827	0.000257489	0.000226967	1
289822	cg02970823	NFASC	0.00135609	0.00135609	1.21119	1.21119	Acute Loading up vs Baseline	0.00729318	15.878	0.000212762	0.000187597	1
462358	cg14312893	UBE2Q2P1	0.00135832	0.00135832	0.835592	-1.19676	Acute Loading down vs Baseline	-0.0655979	15.8713	0.0172123	0.0151829	1
334765	cg10692636	DNAH17	0.00136291	0.00136291	0.841753	-1.188	Acute Loading down vs Baseline	-0.0959913	15.8576	0.0368573	0.0325397	1
834264	cg12056791		0.00137022	0.00137022	0.912516	-1.09587	Acute Loading down vs Baseline	-0.0636935	15.8359	0.0162274	0.0143461	1
708212	cg10208485	CHL1	0.00137135	0.00137135	1.16009	1.16009	Acute Loading up vs Baseline	0.0665673	15.8326	0.0177248	0.0156732	1
654503	cg16107690	ESRRG	0.00139065	0.00139065	0.892126	-1.12092	Acute Loading down vs Baseline	-0.0787316	15.776	0.0247947	0.0220034	1
599461	cg04435928	COMMD9	0.00139328	0.00139328	0.597461	-1.67375	Acute Loading down vs Baseline	-0.160449	15.7683	0.102976	0.0914276	1
267119	cg02600430	ZIC5	0.00139438	0.00139438	0.917639	-1.08975	Acute Loading down vs Baseline	-0.0668777	15.7651	0.0178905	0.0158874	1
212741	cg01692075	CCDC106	0.00139458	0.00139458	0.945893	-1.0572	Acute Loading down vs Baseline	-0.0337958	15.7646	0.00456863	0.00405726	1
264633	cg18646186	USF1	0.0013946	0.0013946	0.78483	-1.27416	Acute Loading down vs Baseline	-0.0485814	15.7645	0.00944059	0.00838392	1
848342	cg07748154	ENTPD4	0.00140369	0.00140369	0.86519	-1.15582	Acute Loading down vs Baseline	-0.0901247	15.7382	0.0324898	0.0289014	1
659405	cg07673181	NECAB3	0.00140459	0.00140459	0.905821	-1.10397	Acute Loading down vs Baseline	-0.0735429	15.7357	0.0216342	0.0192479	1
152475	cg04667347		0.00141939	0.00141939	0.878349	-1.1385	Acute Loading down vs Baseline	-0.0907514	15.6933	0.0329432	0.0293887	1
832265	cg05860082	ZDHHC3	0.00142052	0.00142052	0.911004	-1.09769	Acute Loading down vs Baseline	-0.0721174	15.6901	0.0208037	0.0185627	1
2513	cg23301322	CEMIP	0.00142382	0.00142382	0.983913	-1.01635	Acute Loading down vs Baseline	-0.0153071	15.6808	0.000937234	0.000836776	1
746871	cg22459470		0.00142996	0.00142996	0.955842	-1.0462	Acute Loading down vs Baseline	-0.0274296	15.6634	0.00300954	0.00268993	1
489395	cg18947545		0.00143089	0.00143089	1.0506	1.0506	Acute Loading up vs Baseline	0.0400408	15.6608	0.00641307	0.00573298	1
453686	cg13261438		0.00143235	0.00143235	1.39825	1.39825	Acute Loading up vs Baseline	0.0363222	15.6567	0.00527722	0.00471882	1
858521	cg02790471	SCML4	0.00143979	0.00143979	0.924647	-1.08149	Acute Loading down vs Baseline	-0.0597799	15.6358	0.0142946	0.0127991	1
763195	cg09585074	HEXA	0.00144256	0.00144256	1.14616	1.14616	Acute Loading up vs Baseline	0.0847548	15.6281	0.0287335	0.0257402	1
17723	cg08593364	SLC35F2	0.00146111	0.00146111	1.37853	1.37853	Acute Loading up vs Baseline	0.0204448	15.5767	0.00167195	0.00150272	1
148522	cg11984221	LRRC49	0.00146667	0.00146667	1.2082	1.2082	Acute Loading up vs Baseline	0.00487199	15.5614	9.4945e-05	8.54181e-05	1
672974	cg21203097		0.00149038	0.00149038	0.817531	-1.22319	Acute Loading down vs Baseline	-0.10636	15.4971	0.0452497	0.0408783	1
213449	cg25512177	PRMT3	0.00149246	0.00149246	0.793749	-1.25984	Acute Loading down vs Baseline	-0.100438	15.4916	0.0403512	0.0364661	1
335449	cg16060574		0.00149464	0.00149464	0.809266	-1.23569	Acute Loading down vs Baseline	-0.0808663	15.4857	0.0261574	0.0236479	1
514399	cg15354168		0.00151289	0.00151289	0.9451	-1.05809	Acute Loading down vs Baseline	-0.0440027	15.4371	0.00774495	0.00702392	1
803360	cg23581186	KRTAP21-2	0.00151427	0.00151427	0.931142	-1.07395	Acute Loading down vs Baseline	-0.0577302	15.4335	0.0133311	0.0120929	1
104884	cg24399122	COL9A1	0.00152688	0.00152688	1.65869	1.65869	Acute Loading up vs Baseline	0.0359299	15.4004	0.00516383	0.00469426	1
105197	cg02464895	RPS9	0.00153509	0.00153509	0.946615	-1.0564	Acute Loading down vs Baseline	-0.0451754	15.379	0.00816326	0.00743128	1
28219	cg19508967		0.00153584	0.00153584	1.67745	1.67745	Acute Loading up vs Baseline	0.0749449	15.377	0.022467	0.020455	1
203406	cg01709181	LINC00423	0.00153771	0.00153771	0.841078	-1.18895	Acute Loading down vs Baseline	-0.113443	15.3722	0.0514776	0.0468825	1
263292	cg24585453	PGM1	0.001542	0.001542	1.2022	1.2022	Acute Loading up vs Baseline	0.00835336	15.3611	0.000279114	0.000254383	1
128889	cg19757330	SKI	0.00154259	0.00154259	0.956425	-1.04556	Acute Loading down vs Baseline	-0.0237853	15.3596	0.00226296	0.00206266	1
468779	cg07986058	MIR4715	0.00154406	0.00154406	0.787197	-1.27033	Acute Loading down vs Baseline	-0.109243	15.3558	0.0477363	0.0435216	1
647109	cg20461025		0.00154929	0.00154929	1.3616	1.3616	Acute Loading up vs Baseline	0.0116017	15.3423	0.000538398	0.000491293	1
283082	cg01640444	OPA1	0.00155394	0.00155394	0.85665	-1.16734	Acute Loading down vs Baseline	-0.0369361	15.3304	0.0054571	0.00498354	1
483657	cg09487033	ZNF227	0.00155636	0.00155636	0.87283	-1.1457	Acute Loading down vs Baseline	-0.0941829	15.3242	0.0354817	0.0324157	1
515964	cg13900491		0.00155863	0.00155863	0.842878	-1.18641	Acute Loading down vs Baseline	-0.0822572	15.3184	0.027065	0.0247356	1
144616	cg15813052		0.00156151	0.00156151	1.05524	1.05524	Acute Loading up vs Baseline	0.0366604	15.311	0.00537593	0.0049156	1
618586	cg14107293	MYLK-AS2	0.00156247	0.00156247	1.29127	1.29127	Acute Loading up vs Baseline	0.0113156	15.3086	0.000512175	0.000468394	1
203710	cg18861421	RAB3D	0.00157058	0.00157058	0.747673	-1.33748	Acute Loading down vs Baseline	-0.0829224	15.288	0.0275045	0.0251873	1
13130	cg24811957	PPP1CA	0.00157194	0.00157194	1.90104	1.90104	Acute Loading up vs Baseline	0.0232671	15.2846	0.00216544	0.00198345	1
334780	cg12917094	LINGO1	0.00157319	0.00157319	0.880011	-1.13635	Acute Loading down vs Baseline	-0.0910436	15.2814	0.0331558	0.0303755	1
119810	cg01348799	ZNF616	0.00157605	0.00157605	1.47552	1.47552	Acute Loading up vs Baseline	0.026139	15.2742	0.00273299	0.002505	1
337479	cg07303091	PRICKLE1	0.00159177	0.00159177	1.25312	1.25312	Acute Loading up vs Baseline	0.00921299	15.2348	0.000339516	0.000311999	1
366152	cg25525572	ESX1	0.00159283	0.00159283	0.953869	-1.04836	Acute Loading down vs Baseline	-0.0329032	15.2322	0.00433049	0.00398019	1
244875	cg07611816	AGAP1	0.0015948	0.0015948	1.0962	1.0962	Acute Loading up vs Baseline	0.0730522	15.2273	0.0213465	0.0196261	1
719997	cg12187394	LINC00403	0.00159778	0.00159778	0.908781	-1.10037	Acute Loading down vs Baseline	-0.0624395	15.2199	0.0155948	0.0143448	1
3641	cg16678437	LOC101928068	0.00159952	0.00159952	0.898562	-1.11289	Acute Loading down vs Baseline	-0.0496485	15.2155	0.00985989	0.00907221	1
679792	cg08797106	HIST1H4A	0.00160486	0.00160486	1.16869	1.16869	Acute Loading up vs Baseline	0.00503268	15.2023	0.000101312	9.32989e-05	1
136667	cg23807559	COG1	0.00160979	0.00160979	1.45348	1.45348	Acute Loading up vs Baseline	0.0264525	15.1902	0.00279894	0.00257964	1
545081	cg16631911	CACNG6	0.00161243	0.00161243	0.933229	-1.07155	Acute Loading down vs Baseline	-0.0528175	15.1837	0.0111588	0.0102889	1
160411	cg10363284	MIR95	0.00161526	0.00161526	1.14419	1.14419	Acute Loading up vs Baseline	0.100622	15.1767	0.0404992	0.037359	1
771688	cg08346269	BLOC1S1	0.0016156	0.0016156	0.802559	-1.24601	Acute Loading down vs Baseline	-0.0736828	15.1759	0.0217166	0.0200339	1
783289	cg25733100	TMEM258	0.00161634	0.00161634	1.30169	1.30169	Acute Loading up vs Baseline	0.0131231	15.1741	0.000688864	0.000635562	1
393471	cg06508976	IER5L	0.00161919	0.00161919	0.918649	-1.08855	Acute Loading down vs Baseline	-0.0672821	15.1671	0.0181075	0.0167141	1
238015	cg09175641	HNRNPA1L2	0.00163475	0.00163475	0.788097	-1.26888	Acute Loading down vs Baseline	-0.0666238	15.1293	0.0177549	0.0164296	1
661742	cg10323278	HDLBP	0.001635	0.001635	1.0456	1.0456	Acute Loading up vs Baseline	0.0321086	15.1287	0.00412385	0.00381619	1
696312	cg20336915	LOC400043	0.00163713	0.00163713	0.945449	-1.0577	Acute Loading down vs Baseline	-0.046392	15.1236	0.00860887	0.0079693	1
716466	cg07400139	MAP3K14	0.0016376	0.0016376	0.748611	-1.33581	Acute Loading down vs Baseline	-0.116262	15.1224	0.0540675	0.0500544	1
493076	cg08811117	CMYA5	0.00163905	0.00163905	1.38199	1.38199	Acute Loading up vs Baseline	0.0088933	15.1189	0.000316363	0.000292949	1
425347	cg21904537	ULK1	0.00164089	0.00164089	0.881835	-1.134	Acute Loading down vs Baseline	-0.0945016	15.1145	0.0357222	0.0330881	1
122313	cg01583265	ASNS	0.00164577	0.00164577	0.543544	-1.83978	Acute Loading down vs Baseline	-0.0259684	15.1028	0.00269744	0.00250048	1
66025	cg01786994	DNAJA4	0.0016504	0.0016504	1.46732	1.46732	Acute Loading up vs Baseline	0.0214098	15.0917	0.00183352	0.00170088	1
327113	cg13733394	CLDN10	0.00165119	0.00165119	0.914584	-1.09339	Acute Loading down vs Baseline	-0.0680832	15.0898	0.0185413	0.0172022	1
4020	cg21663075	LINC00837	0.0016517	0.0016517	1.93244	1.93244	Acute Loading up vs Baseline	0.0360759	15.0886	0.00520588	0.0048303	1
438704	cg21153976		0.00165262	0.00165262	0.939242	-1.06469	Acute Loading down vs Baseline	-0.0447348	15.0864	0.00800481	0.00742837	1
507455	cg09740695		0.00165389	0.00165389	1.13748	1.13748	Acute Loading up vs Baseline	0.0823104	15.0834	0.0271	0.0251535	1
141439	cg12949483	EMC4	0.00165641	0.00165641	1.70367	1.70367	Acute Loading up vs Baseline	0.0216609	15.0774	0.00187678	0.00174268	1
387388	cg23437742	NXF1	0.00165826	0.00165826	0.953251	-1.04904	Acute Loading down vs Baseline	-0.0409338	15.073	0.00670231	0.0062252	1
852750	cg07391800		0.00166115	0.00166115	0.877402	-1.13973	Acute Loading down vs Baseline	-0.0798561	15.0661	0.025508	0.023703	1
107056	cg26870720	CHMP3	0.00166344	0.00166344	1.72515	1.72515	Acute Loading up vs Baseline	0.0279082	15.0607	0.00311547	0.00289606	1
561988	cg07397983		0.0016644	0.0016644	1.05443	1.05443	Acute Loading up vs Baseline	0.0442203	15.0584	0.00782173	0.00727198	1
108465	cg01814098	ALDH7A1	0.00167032	0.00167032	1.44743	1.44743	Acute Loading up vs Baseline	0.0208368	15.0444	0.00173668	0.00161612	1
24071	cg01435643	MCF2L	0.0016752	0.0016752	0.820598	-1.21862	Acute Loading down vs Baseline	-0.0901264	15.0329	0.032491	0.0302586	1
679534	cg20137425	AHR	0.00167527	0.00167527	1.21953	1.21953	Acute Loading up vs Baseline	0.00597087	15.0328	0.000142605	0.000132808	1
426607	cg07686628		0.00167819	0.00167819	1.23543	1.23543	Acute Loading up vs Baseline	0.0131216	15.0259	0.000688709	0.000641687	1
188882	cg20418864	MMAA	0.00168151	0.00168151	0.852974	-1.17237	Acute Loading down vs Baseline	-0.0938574	15.0181	0.0352369	0.0328481	1
848323	cg24475062	TNXB	0.00168158	0.00168158	0.935043	-1.06947	Acute Loading down vs Baseline	-0.0482556	15.018	0.00931441	0.00868305	1
211508	cg04311227	BSDC1	0.00168232	0.00168232	0.824355	-1.21307	Acute Loading down vs Baseline	-0.058484	15.0162	0.0136815	0.0127556	1
815744	cg15651267	TENM2	0.00168585	0.00168585	1.06127	1.06127	Acute Loading up vs Baseline	0.033847	15.008	0.00458246	0.00427469	1
573199	cg12714415	TMEM132B	0.0016867	0.0016867	0.967572	-1.03352	Acute Loading down vs Baseline	-0.0293018	15.006	0.00343437	0.00320413	1
757065	cg01980298	PLVAP	0.00169832	0.00169832	0.928028	-1.07755	Acute Loading down vs Baseline	-0.0562536	14.979	0.0126579	0.0118306	1
474709	cg05426509	FBXL17	0.00170181	0.00170181	0.931433	-1.07361	Acute Loading down vs Baseline	-0.0562731	14.9709	0.0126666	0.0118452	1
38096	cg01301382		0.00170535	0.00170535	0.666696	-1.49993	Acute Loading down vs Baseline	-0.0352904	14.9628	0.00498166	0.00466111	1
724151	cg19726840	RPS15	0.00170927	0.00170927	0.951988	-1.05043	Acute Loading down vs Baseline	-0.0360371	14.9538	0.0051947	0.00486337	1
92377	cg14240733	TLE4	0.00171469	0.00171469	0.692556	-1.44393	Acute Loading down vs Baseline	-0.02574	14.9413	0.00265019	0.00248322	1
716450	cg05446322	NBEA	0.00172221	0.00172221	0.909324	-1.09972	Acute Loading down vs Baseline	-0.0690482	14.9242	0.0190706	0.0178897	1
790821	cg15788839	FOXP3	0.0017309	0.0017309	0.928043	-1.07754	Acute Loading down vs Baseline	-0.0559729	14.9044	0.0125318	0.0117714	1
624599	cg15265199	MIR181A1HG	0.00173268	0.00173268	0.844635	-1.18394	Acute Loading down vs Baseline	-0.0481333	14.9004	0.00926726	0.00870724	1
116527	cg01533108	HIST1H2BJ	0.00173461	0.00173461	1.25744	1.25744	Acute Loading up vs Baseline	0.0340963	14.8961	0.00465024	0.00437051	1
32035	cg03901886	SLC25A33	0.00175788	0.00175788	1.8811	1.8811	Acute Loading up vs Baseline	0.0421632	14.8439	0.00711096	0.00670667	1
35728	cg06028605	SLC5A11	0.00175999	0.00175999	0.973869	-1.02683	Acute Loading down vs Baseline	-0.0247784	14.8392	0.00245587	0.00231698	1
705290	cg03535099	TBCD	0.0017686	0.0017686	0.874617	-1.14336	Acute Loading down vs Baseline	-0.091437	14.8202	0.0334429	0.0315921	1
732162	cg07745886	IKBKB	0.00176889	0.00176889	0.701661	-1.42519	Acute Loading down vs Baseline	-0.142683	14.8195	0.0814341	0.0769307	1
570804	cg09812992		0.00177364	0.00177364	0.891811	-1.12131	Acute Loading down vs Baseline	-0.0852467	14.8091	0.029068	0.02748	1
235738	cg18369972	GAS7	0.00177926	0.00177926	0.76489	-1.30738	Acute Loading down vs Baseline	-0.182885	14.7967	0.133788	0.126584	1
708552	cg06663615	BAHCC1	0.00178688	0.00178688	1.03489	1.03489	Acute Loading up vs Baseline	0.024755	14.78	0.00245123	0.00232186	1
287516	cg24726137	PRCD	0.00178847	0.00178847	1.13521	1.13521	Acute Loading up vs Baseline	0.0898458	14.7766	0.0322891	0.0305921	1
652743	cg10111648	NUP214	0.00179597	0.00179597	0.81911	-1.22084	Acute Loading down vs Baseline	-0.118217	14.7603	0.0559013	0.0530219	1
129289	cg26959358	RUNX1T1	0.00179746	0.00179746	1.31642	1.31642	Acute Loading up vs Baseline	0.038008	14.757	0.00577843	0.00548199	1
19301	cg18197392	SSTR4	0.00179852	0.00179852	0.992832	-1.00722	Acute Loading down vs Baseline	-0.00710359	14.7547	0.000201844	0.000191519	1
243004	cg18659728	ERBB3	0.0017991	0.0017991	1.0883	1.0883	Acute Loading up vs Baseline	0.066192	14.7535	0.0175255	0.0166305	1
632433	cg10306210	DST	0.00179985	0.00179985	1.13399	1.13399	Acute Loading up vs Baseline	0.00653825	14.7519	0.000170995	0.000162279	1
745766	cg20256498	CRTC1	0.00180995	0.00180995	0.868061	-1.15199	Acute Loading down vs Baseline	-0.0837582	14.7301	0.0280618	0.0266709	1
491692	cg25711536	KCNK5	0.0018248	0.0018248	1.08911	1.08911	Acute Loading up vs Baseline	0.0665372	14.6983	0.0177088	0.0168675	1
772099	cg12038958		0.00182578	0.00182578	0.914248	-1.0938	Acute Loading down vs Baseline	-0.0696565	14.6962	0.0194081	0.0184887	1
365093	cg12761100		0.00183191	0.00183191	1.06307	1.06307	Acute Loading up vs Baseline	0.0439521	14.6832	0.00772716	0.00736763	1
420492	cg25532776		0.00184059	0.00184059	0.94235	-1.06118	Acute Loading down vs Baseline	-0.0465372	14.6648	0.00866285	0.00827013	1
248626	cg15670221		0.00184939	0.00184939	1.17051	1.17051	Acute Loading up vs Baseline	0.00476778	14.6463	9.09269e-05	8.69145e-05	1
721853	cg13069247	GAS2L3	0.00185653	0.00185653	0.932129	-1.07281	Acute Loading down vs Baseline	-0.0596879	14.6314	0.0142506	0.0136357	1
118110	cg02806352	KCTD20	0.00185931	0.00185931	1.56641	1.56641	Acute Loading up vs Baseline	0.0363878	14.6256	0.00529629	0.00506976	1
558052	cg02239282	PLA2G1B	0.00187864	0.00187864	0.894598	-1.11782	Acute Loading down vs Baseline	-0.0783919	14.5855	0.0245812	0.0235944	1
300575	cg24665113	DTNB	0.00187937	0.00187937	0.913999	-1.09409	Acute Loading down vs Baseline	-0.06057	14.584	0.0146749	0.0140873	1
67968	cg04080994		0.00188125	0.00188125	0.991738	-1.00833	Acute Loading down vs Baseline	-0.00805317	14.5801	0.000259414	0.000249092	1
678081	cg15978097	RNH1	0.00189419	0.00189419	0.896001	-1.11607	Acute Loading down vs Baseline	-0.0735816	14.5536	0.021657	0.0208332	1
103289	cg21102477	CSMD2	0.00189454	0.00189454	0.873932	-1.14425	Acute Loading down vs Baseline	-0.056153	14.5529	0.0126126	0.0121335	1
685956	cg21859425	CXADR	0.00189482	0.00189482	0.876283	-1.14118	Acute Loading down vs Baseline	-0.082771	14.5523	0.0274041	0.026364	1
409137	cg03396047	LPP	0.00190101	0.00190101	1.2679	1.2679	Acute Loading up vs Baseline	0.0509629	14.5397	0.0103889	0.0100032	1
744396	cg04266870	DNM3	0.00190995	0.00190995	0.883343	-1.13206	Acute Loading down vs Baseline	-0.0783476	14.5216	0.0245534	0.0236714	1
431783	cg26314823	LOC101929147	0.00191589	0.00191589	0.868357	-1.1516	Acute Loading down vs Baseline	-0.101353	14.5096	0.0410893	0.0396462	1
17197	cg10602468	CYTH2	0.00191899	0.00191899	1.59104	1.59104	Acute Loading up vs Baseline	0.0182881	14.5034	0.00133782	0.00129138	1
65474	cg13968557	AP2A2	0.00192999	0.00192999	1.52178	1.52178	Acute Loading up vs Baseline	0.0235051	14.4813	0.00220996	0.0021365	1
127866	cg24523339	ADRB1	0.00193877	0.00193877	0.720989	-1.38698	Acute Loading down vs Baseline	-0.0542915	14.4638	0.0117903	0.0114122	1
338534	cg23905524	PRRC2A	0.00194238	0.00194238	1.25306	1.25306	Acute Loading up vs Baseline	0.00712403	14.4567	0.000203007	0.000196594	1
212490	cg15451187		0.00194706	0.00194706	0.616276	-1.62265	Acute Loading down vs Baseline	-0.156937	14.4474	0.0985172	0.0954663	1
671304	cg05675527		0.00194963	0.00194963	1.13399	1.13399	Acute Loading up vs Baseline	0.0323361	14.4423	0.00418249	0.0040544	1
730108	cg05724997	BCL2	0.0019556	0.0019556	0.850947	-1.17516	Acute Loading down vs Baseline	-0.10131	14.4306	0.0410549	0.03983	1
70436	cg22490861	HEBP1	0.00196495	0.00196495	1.76746	1.76746	Acute Loading up vs Baseline	0.0554114	14.4122	0.0122817	0.0119304	1
550245	cg16763806	PDE4D	0.00196988	0.00196988	0.785295	-1.27341	Acute Loading down vs Baseline	-0.119857	14.4026	0.0574628	0.0558566	1
84539	cg00259966	TRIM47	0.00198127	0.00198127	1.41369	1.41369	Acute Loading up vs Baseline	0.0376815	14.3804	0.00567959	0.00552934	1
559075	cg20266220	MLC1	0.0019814	0.0019814	0.882858	-1.13269	Acute Loading down vs Baseline	-0.0925548	14.3802	0.0342655	0.0333597	1
441949	cg19628632		0.00200148	0.00200148	1.05634	1.05634	Acute Loading up vs Baseline	0.0370547	14.3415	0.00549219	0.00536142	1
861512	cg24357890	HRH1	0.00201611	0.00201611	0.862553	-1.15935	Acute Loading down vs Baseline	-0.107442	14.3136	0.0461751	0.0451635	1
587202	cg11816001	LOC101927550	0.00201778	0.00201778	0.876697	-1.14064	Acute Loading down vs Baseline	-0.0789285	14.3104	0.0249188	0.0243783	1
690643	cg25921194	RNF169	0.00202059	0.00202059	1.12468	1.12468	Acute Loading up vs Baseline	0.0847103	14.3051	0.0287033	0.0280912	1
449826	cg26803385	CROCC	0.00202187	0.00202187	0.818077	-1.22238	Acute Loading down vs Baseline	-0.114433	14.3027	0.0523792	0.0512708	1
523964	cg13139787	CSNK1D	0.00202286	0.00202286	0.963757	-1.03761	Acute Loading down vs Baseline	-0.0321335	14.3008	0.00413026	0.00404339	1
119121	cg16626884	DYSF	0.00202341	0.00202341	1.80419	1.80419	Acute Loading up vs Baseline	0.0329813	14.2997	0.00435105	0.00425985	1
375582	cg20682073	WWTR1	0.00202712	0.00202712	0.960239	-1.04141	Acute Loading down vs Baseline	-0.0279924	14.2927	0.00313431	0.00307012	1
663393	cg00922522	RIMBP2	0.00203392	0.00203392	1.37246	1.37246	Acute Loading up vs Baseline	0.0201966	14.2799	0.00163161	0.00159963	1
603665	cg10078415	ACSM3	0.0020345	0.0020345	0.881646	-1.13424	Acute Loading down vs Baseline	-0.060336	14.2788	0.0145617	0.0142774	1
402906	cg00375638	MEGF10	0.00204997	0.00204997	1.2722	1.2722	Acute Loading up vs Baseline	0.0193994	14.2499	0.00150535	0.00147895	1
83939	cg07737131	ITGA2	0.00205492	0.00205492	0.982977	-1.01732	Acute Loading down vs Baseline	-0.0163273	14.2407	0.00106633	0.00104831	1
344821	cg03326609	SPATA5	0.00205726	0.00205726	0.803672	-1.24429	Acute Loading down vs Baseline	-0.13603	14.2363	0.074017	0.0727884	1
321424	cg12426896	CDH19	0.00205842	0.00205842	1.18312	1.18312	Acute Loading up vs Baseline	0.00522677	14.2341	0.000109276	0.000107479	1
860164	cg00564080	RAPGEF1	0.00206592	0.00206592	1.13023	1.13023	Acute Loading up vs Baseline	0.0275037	14.2203	0.00302581	0.00297894	1
523579	cg27573720		0.00206619	0.00206619	0.858422	-1.16493	Acute Loading down vs Baseline	-0.0992733	14.2198	0.0394207	0.0388115	1
56685	cg18579564	UNC5B-AS1	0.00206811	0.00206811	1.4107	1.4107	Acute Loading up vs Baseline	0.0335642	14.2162	0.00450623	0.00443769	1
128783	cg13425637	PRKCH	0.00207656	0.00207656	1.5436	1.5436	Acute Loading up vs Baseline	0.0157544	14.2007	0.0009928	0.00097877	1
808478	cg18729871	PACS1	0.00208509	0.00208509	0.89016	-1.12339	Acute Loading down vs Baseline	-0.0767209	14.185	0.0235444	0.0232373	1
303249	cg00597585		0.00210696	0.00210696	0.824378	-1.21304	Acute Loading down vs Baseline	-0.0856469	14.1453	0.0293416	0.0290401	1
93645	cg23327070	LGMN	0.00211773	0.00211773	1.57831	1.57831	Acute Loading up vs Baseline	0.0238503	14.1259	0.00227534	0.00225506	1
496246	cg17065262	MYO18A	0.00211851	0.00211851	1.58593	1.58593	Acute Loading up vs Baseline	0.0222045	14.1245	0.00197216	0.00195477	1
542088	cg14638279		0.00211965	0.00211965	0.925888	-1.08004	Acute Loading down vs Baseline	-0.0398433	14.1225	0.00634995	0.00629489	1
71282	cg24526669		0.00212199	0.00212199	0.985929	-1.01427	Acute Loading down vs Baseline	-0.0135817	14.1183	0.000737846	0.000731665	1
694496	cg26637171	IL11	0.00213282	0.00213282	0.822283	-1.21613	Acute Loading down vs Baseline	-0.122244	14.0989	0.0597746	0.0593552	1
478824	cg23673980	FSCN1	0.00213484	0.00213484	0.833399	-1.19991	Acute Loading down vs Baseline	-0.103947	14.0953	0.0432203	0.042928	1
148034	cg26424079	CFAP74	0.00213762	0.00213762	1.17317	1.17317	Acute Loading up vs Baseline	0.00487601	14.0904	9.51019e-05	9.44919e-05	1
354419	cg03650344	CSGALNACT1	0.00214234	0.00214234	1.03828	1.03828	Acute Loading up vs Baseline	0.0271101	14.082	0.00293983	0.00292271	1
449164	cg17993296	FAM83G	0.00214335	0.00214335	1.2866	1.2866	Acute Loading up vs Baseline	0.00664023	14.0802	0.00017637	0.000175366	1
771133	cg10381985		0.00214438	0.00214438	0.85061	-1.17563	Acute Loading down vs Baseline	-0.111006	14.0784	0.0492897	0.0490152	1
619405	cg03602746		0.00214973	0.00214973	0.926848	-1.07893	Acute Loading down vs Baseline	-0.0510414	14.0689	0.0104209	0.0103698	1
672337	cg11704081	SUFU	0.00215629	0.00215629	1.27832	1.27832	Acute Loading up vs Baseline	0.0151892	14.0574	0.000922848	0.00091908	1
67918	cg13713739	PRRX2	0.0021594	0.0021594	0.977036	-1.0235	Acute Loading down vs Baseline	-0.0215826	14.0519	0.00186324	0.00185635	1
754188	cg14873022	ZNF827	0.00216019	0.00216019	0.938874	-1.06511	Acute Loading down vs Baseline	-0.0503632	14.0505	0.0101458	0.0101093	1
407113	cg16924638	LMBRD2	0.00217011	0.00217011	0.917876	-1.08947	Acute Loading down vs Baseline	-0.065069	14.0332	0.0169359	0.0168959	1
66472	cg23484461	SLC24A4	0.00217521	0.00217521	1.29228	1.29228	Acute Loading up vs Baseline	0.0464843	14.0243	0.00864317	0.0086282	1
321593	cg25718451		0.00217647	0.00217647	1.48154	1.48154	Acute Loading up vs Baseline	0.0221898	14.0221	0.00196955	0.00196645	1
532899	cg13061941	LOC101927770	0.00218228	0.00218228	0.919495	-1.08755	Acute Loading down vs Baseline	-0.0587102	14.012	0.0137875	0.0137757	1
266316	cg26912314	GNAO1	0.00218722	0.00218722	1.25915	1.25915	Acute Loading up vs Baseline	0.00723666	14.0034	0.000209477	0.000209426	1
376569	cg14154381	SNORD115-21	0.00218959	0.00218959	1.0706	1.0706	Acute Loading up vs Baseline	0.0435897	13.9993	0.00760026	0.00760062	1
287592	cg21758338		0.00219127	0.00219127	1.30029	1.30029	Acute Loading up vs Baseline	0.00663288	13.9964	0.00017598	0.000176025	1
485974	cg20015583	TRAF1	0.00219138	0.00219138	0.907682	-1.10171	Acute Loading down vs Baseline	-0.0740308	13.9962	0.0219223	0.0219281	1
782288	cg09650138		0.00219408	0.00219408	0.920043	-1.08691	Acute Loading down vs Baseline	-0.0515562	13.9916	0.0106322	0.0106385	1
138069	cg15012766	FOXO6	0.00219753	0.00219753	1.65403	1.65403	Acute Loading up vs Baseline	0.0393116	13.9856	0.0061816	0.00618794	1
718329	cg26697364	CECR1	0.00219943	0.00219943	0.888415	-1.1256	Acute Loading down vs Baseline	-0.0821142	13.9824	0.026971	0.0270049	1
154128	cg04849574	TMEM246	0.00220177	0.00220177	0.858166	-1.16528	Acute Loading down vs Baseline	-0.0963583	13.9784	0.0371397	0.0371972	1
549826	cg12836825	LMOD3	0.00220753	0.00220753	0.911479	-1.09712	Acute Loading down vs Baseline	-0.0634138	13.9685	0.0160853	0.0161215	1
439845	cg07929763	ZNF514	0.00221106	0.00221106	0.897612	-1.11407	Acute Loading down vs Baseline	-0.0827527	13.9625	0.027392	0.0274657	1
97848	cg08358587	TIMM8A	0.00221244	0.00221244	0.513645	-1.94687	Acute Loading down vs Baseline	-0.0674563	13.9601	0.0182014	0.0182534	1
617897	cg22557725	BICC1	0.00221309	0.00221309	0.970553	-1.03034	Acute Loading down vs Baseline	-0.0191701	13.959	0.00146997	0.00147429	1
20904	cg15942382	TLL2	0.00221332	0.00221332	1.82381	1.82381	Acute Loading up vs Baseline	0.0491041	13.9586	0.00964485	0.00967346	1
486929	cg27425899		0.00221399	0.00221399	0.771043	-1.29694	Acute Loading down vs Baseline	-0.0929982	13.9574	0.0345947	0.0347002	1
262101	cg06793322	TMEM63C	0.00221555	0.00221555	0.886147	-1.12848	Acute Loading down vs Baseline	-0.0887714	13.9548	0.0315214	0.0316235	1
106277	cg03021120	BRD7	0.00221815	0.00221815	1.38469	1.38469	Acute Loading up vs Baseline	0.0362767	13.9504	0.00526399	0.00528273	1
802195	cg00779928	WNT3A	0.00222057	0.00222057	0.888328	-1.12571	Acute Loading down vs Baseline	-0.0819583	13.9462	0.0268687	0.0269722	1
117351	cg17092624	ZNF35	0.00222497	0.00222497	1.29237	1.29237	Acute Loading up vs Baseline	0.0253697	13.9388	0.00257449	0.0025858	1
807379	cg03106430	SQRDL	0.00222798	0.00222798	0.933177	-1.07161	Acute Loading down vs Baseline	-0.0519872	13.9337	0.0108107	0.0108622	1
663954	cg25813343	MYLK4	0.00223867	0.00223867	1.1796	1.1796	Acute Loading up vs Baseline	0.00768305	13.9156	0.000236117	0.000237549	1
651838	cg12386297	MIR205HG	0.00224025	0.00224025	0.897773	-1.11387	Acute Loading down vs Baseline	-0.0772988	13.9129	0.0239004	0.02405	1
8297	cg24329521	PTBP2	0.00224188	0.00224188	1.32621	1.32621	Acute Loading up vs Baseline	0.0437624	13.9102	0.00766059	0.00771005	1
800307	cg09552881	PLRG1	0.0022483	0.0022483	0.907344	-1.10212	Acute Loading down vs Baseline	-0.0777086	13.8994	0.0241545	0.0243293	1
565710	cg00505570	VAX1	0.00225539	0.00225539	0.869472	-1.15012	Acute Loading down vs Baseline	-0.10533	13.8876	0.0443773	0.0447366	1
605429	cg04005701	SMYD4	0.00227483	0.00227483	1.2053	1.2053	Acute Loading up vs Baseline	0.00887989	13.8553	0.00031541	0.000318705	1
434065	cg17975663	AATK	0.00227877	0.00227877	1.20225	1.20225	Acute Loading up vs Baseline	0.0153431	13.8487	0.000941638	0.000951923	1
415408	cg06533860	EHD3	0.00228035	0.00228035	1.06135	1.06135	Acute Loading up vs Baseline	0.0424295	13.8461	0.00720106	0.00728108	1
646303	cg06813807		0.00228069	0.00228069	1.09308	1.09308	Acute Loading up vs Baseline	0.0391879	13.8456	0.00614276	0.00621127	1
836340	cg17087314	NPFFR1	0.00228654	0.00228654	0.891608	-1.12157	Acute Loading down vs Baseline	-0.0892732	13.8359	0.0318788	0.0322568	1
140827	cg10979994	SLC6A19	0.00228721	0.00228721	1.38971	1.38971	Acute Loading up vs Baseline	0.0371089	13.8348	0.00550827	0.00557403	1
761811	cg08498138	PARN	0.00229595	0.00229595	0.881075	-1.13498	Acute Loading down vs Baseline	-0.0814354	13.8205	0.0265269	0.0268715	1
145087	cg07617163	NADSYN1	0.00229794	0.00229794	1.21386	1.21386	Acute Loading up vs Baseline	0.00718077	13.8173	0.000206254	0.000208981	1
501352	cg09127540	PTPRN2	0.00230565	0.00230565	0.864288	-1.15702	Acute Loading down vs Baseline	-0.092828	13.8047	0.0344682	0.0349559	1
219143	cg23165431	ZNF232	0.00231753	0.00231753	0.94899	-1.05375	Acute Loading down vs Baseline	-0.0326645	13.7854	0.00426787	0.00433432	1
119520	cg27627381	2009-09-01	0.00232328	0.00232328	1.49428	1.49428	Acute Loading up vs Baseline	0.0208505	13.7761	0.00173897	0.00176723	1
570094	cg12513025	PRKAR1A	0.00232928	0.00232928	0.916641	-1.09094	Acute Loading down vs Baseline	-0.0255628	13.7664	0.00261383	0.00265818	1
139526	cg15600835	RPTOR	0.00234013	0.00234013	0.947017	-1.05595	Acute Loading down vs Baseline	-0.0432988	13.749	0.00749915	0.00763606	1
411749	cg11162764		0.00235382	0.00235382	1.27927	1.27927	Acute Loading up vs Baseline	0.00609424	13.7272	0.000148559	0.000151512	1
125755	cg11643473	FAM83C-AS1	0.0023588	0.0023588	0.58961	-1.69604	Acute Loading down vs Baseline	-0.0321115	13.7192	0.00412459	0.004209	1
837781	cg04976037		0.00236556	0.00236556	0.930787	-1.07436	Acute Loading down vs Baseline	-0.0588883	13.7085	0.0138713	0.0141663	1
502558	cg17343033		0.00236845	0.00236845	0.953571	-1.04869	Acute Loading down vs Baseline	-0.0342913	13.704	0.00470357	0.00480517	1
501696	cg01960016	MSX2	0.00237116	0.00237116	0.898583	-1.11286	Acute Loading down vs Baseline	-0.0738739	13.6997	0.0218294	0.0223079	1
81472	cg27057036	FAM49B	0.00237437	0.00237437	1.48517	1.48517	Acute Loading up vs Baseline	0.0464634	13.6946	0.00863541	0.00882796	1
114442	cg04141770	C14orf180	0.00238329	0.00238329	0.987917	-1.01223	Acute Loading down vs Baseline	-0.0116916	13.6806	0.000546778	0.000559542	1
748087	cg09322349	GRHL3	0.00238685	0.00238685	1.12108	1.12108	Acute Loading up vs Baseline	0.0761339	13.6751	0.0231855	0.0237364	1
353478	cg11080085	WDR44	0.00239205	0.00239205	0.896668	-1.11524	Acute Loading down vs Baseline	-0.0800089	13.6669	0.0256057	0.0262297	1
650448	cg12395649	GNPTAB	0.00239684	0.00239684	1.23831	1.23831	Acute Loading up vs Baseline	0.14724	13.6595	0.0867183	0.0888803	1
664769	cg22168489	WDR66	0.0023999	0.0023999	0.909268	-1.09979	Acute Loading down vs Baseline	-0.0569329	13.6547	0.0129654	0.0132933	1
231974	cg05314961	AGPAT3	0.00240906	0.00240906	0.905813	-1.10398	Acute Loading down vs Baseline	-0.0762488	13.6405	0.0232555	0.0238685	1
849736	cg21101226	ASIC3	0.00241043	0.00241043	1.12331	1.12331	Acute Loading up vs Baseline	0.0315011	13.6384	0.00396929	0.00407454	1
56946	cg25773262	BCAN	0.00241154	0.00241154	1.68287	1.68287	Acute Loading up vs Baseline	0.0296102	13.6366	0.00350705	0.0036005	1
199294	cg27514611	NDUFAF2	0.00241185	0.00241185	0.909947	-1.09896	Acute Loading down vs Baseline	-0.0610124	13.6362	0.0148901	0.0152873	1
309846	cg23077029		0.00241268	0.00241268	1.11894	1.11894	Acute Loading up vs Baseline	0.0431558	13.6349	0.0074497	0.00764919	1
378413	cg19741112		0.00241328	0.00241328	0.872901	-1.14561	Acute Loading down vs Baseline	-0.0818959	13.634	0.0268278	0.0275481	1
200202	cg13980795	PKP2	0.00241774	0.00241774	1.02754	1.02754	Acute Loading up vs Baseline	0.0199565	13.6271	0.00159305	0.00163665	1
317139	cg12804120	KMT2B	0.0024189	0.0024189	0.893314	-1.11943	Acute Loading down vs Baseline	-0.0595112	13.6253	0.0141663	0.0145559	1
464030	cg14974622	GRIK2	0.00242099	0.00242099	0.852186	-1.17345	Acute Loading down vs Baseline	-0.108463	13.6221	0.0470567	0.0483623	1
738615	cg13381243	C7orf50	0.00242218	0.00242218	1.39136	1.39136	Acute Loading up vs Baseline	0.0390139	13.6202	0.00608833	0.00625809	1
712940	cg20274280	TNS3	0.00242232	0.00242232	1.44236	1.44236	Acute Loading up vs Baseline	0.0107391	13.62	0.000461309	0.000474179	1
709595	cg04943407		0.0024261	0.0024261	0.772587	-1.29435	Acute Loading down vs Baseline	-0.149897	13.6142	0.0898762	0.0924231	1
778239	cg06132853	CCDC57	0.00243236	0.00243236	1.14258	1.14258	Acute Loading up vs Baseline	0.0292182	13.6046	0.00341481	0.00351406	1
171009	cg15625017	GMDS	0.00243399	0.00243399	0.938503	-1.06553	Acute Loading down vs Baseline	-0.045514	13.6021	0.00828609	0.00852848	1
732012	cg04709302	AIMP2	0.00243759	0.00243759	0.781974	-1.27882	Acute Loading down vs Baseline	-0.0865817	13.5966	0.0299856	0.0308752	1
373317	cg10725183		0.00245502	0.00245502	1.10174	1.10174	Acute Loading up vs Baseline	0.0728562	13.5701	0.0212321	0.0219047	1
682043	cg14146669	EIF3IP1	0.00245737	0.00245737	0.919991	-1.08697	Acute Loading down vs Baseline	-0.0656873	13.5665	0.0172593	0.0178107	1
274220	cg11498602	KIF4A	0.00245839	0.00245839	1.16267	1.16267	Acute Loading up vs Baseline	0.00395282	13.565	6.24992e-05	6.45035e-05	1
368212	cg12943634	ASNSD1	0.00246138	0.00246138	0.913381	-1.09483	Acute Loading down vs Baseline	-0.0609509	13.5605	0.01486	0.0153417	1
471423	cg09767154	MAFTRR	0.00246392	0.00246392	0.895637	-1.11652	Acute Loading down vs Baseline	-0.0830059	13.5566	0.02756	0.0284613	1
567695	cg21858526		0.00246455	0.00246455	0.891565	-1.12162	Acute Loading down vs Baseline	-0.0848321	13.5557	0.028786	0.0297295	1
357304	cg26291385	PIGS	0.00246932	0.00246932	0.910209	-1.09865	Acute Loading down vs Baseline	-0.0710974	13.5485	0.0202194	0.0208932	1
633436	cg24680248		0.00247148	0.00247148	0.9382	-1.06587	Acute Loading down vs Baseline	-0.0491138	13.5452	0.00964868	0.00997262	1
2936	cg15409004	CTBP2	0.00247391	0.00247391	1.36367	1.36367	Acute Loading up vs Baseline	0.0214205	13.5416	0.00183536	0.00189749	1
845021	cg04924225	MICU3	0.00247573	0.00247573	0.929869	-1.07542	Acute Loading down vs Baseline	-0.0582363	13.5389	0.0135659	0.0140279	1
318582	cg22477737	NCK2	0.00248646	0.00248646	0.85906	-1.16406	Acute Loading down vs Baseline	-0.0890647	13.5228	0.0317301	0.0328498	1
130996	cg23283590	PSD3	0.00249741	0.00249741	1.47758	1.47758	Acute Loading up vs Baseline	0.0182473	13.5065	0.00133185	0.00138052	1
690290	cg06748792	VEZF1	0.00249937	0.00249937	0.773702	-1.29249	Acute Loading down vs Baseline	-0.146889	13.5036	0.0863049	0.0894777	1
245520	cg19461907	OCEL1	0.00250073	0.00250073	0.935811	-1.06859	Acute Loading down vs Baseline	-0.0504931	13.5016	0.0101982	0.0105747	1
652580	cg10290988		0.00251212	0.00251212	0.864009	-1.15739	Acute Loading down vs Baseline	-0.0674581	13.4847	0.0182024	0.018898	1
785813	cg12568756	TNS1	0.00251259	0.00251259	0.87569	-1.14196	Acute Loading down vs Baseline	-0.086624	13.484	0.0300149	0.0311635	1
720658	cg07584087	MGAT4B	0.00251355	0.00251355	1.24433	1.24433	Acute Loading up vs Baseline	0.00542501	13.4826	0.000117723	0.000122241	1
722559	cg04831048	OSBPL5	0.00251523	0.00251523	1.17824	1.17824	Acute Loading up vs Baseline	0.0435476	13.4801	0.00758556	0.00787811	1
580020	cg09755216	DNAH3	0.00251714	0.00251714	0.859539	-1.16341	Acute Loading down vs Baseline	-0.098114	13.4773	0.0385054	0.0399988	1
773040	cg23246640	SPNS2	0.00252664	0.00252664	1.21183	1.21183	Acute Loading up vs Baseline	0.0618642	13.4633	0.0153087	0.0159189	1
791834	cg14474846	ARHGAP42	0.00252867	0.00252867	0.914457	-1.09355	Acute Loading down vs Baseline	-0.0681612	13.4604	0.0185838	0.0193288	1
651042	cg09193791	FXYD6	0.00254313	0.00254313	1.16703	1.16703	Acute Loading up vs Baseline	0.00563323	13.4393	0.000126933	0.000132229	1
638615	cg17164356	TCP1	0.00255007	0.00255007	0.710847	-1.40677	Acute Loading down vs Baseline	-0.202551	13.4292	0.164107	0.171083	1
842491	cg16776908	TENM4	0.00255709	0.00255709	1.13322	1.13322	Acute Loading up vs Baseline	0.095336	13.419	0.0363558	0.0379298	1
115940	cg13089599	ANO1	0.00255964	0.00255964	0.937812	-1.06631	Acute Loading down vs Baseline	-0.0537474	13.4153	0.0115551	0.0120587	1
6918	cg10880709	MAEA	0.00256479	0.00256479	0.987879	-1.01227	Acute Loading down vs Baseline	-0.0115623	13.4079	0.000534749	0.000558363	1
311734	cg03056513		0.00257313	0.00257313	0.907474	-1.10196	Acute Loading down vs Baseline	-0.073351	13.3959	0.0215215	0.022492	1
839441	cg26693953	PRSS27	0.00257889	0.00257889	1.12663	1.12663	Acute Loading up vs Baseline	0.0389777	13.3877	0.00607703	0.00635499	1
458708	cg24112091		0.00258321	0.00258321	0.91787	-1.08948	Acute Loading down vs Baseline	-0.0623353	13.3815	0.0155428	0.0162612	1
857289	cg16497828	FAM227A	0.00258602	0.00258602	1.03308	1.03308	Acute Loading up vs Baseline	0.022795	13.3775	0.00207845	0.00217517	1
721154	cg12827224	TEC	0.00258705	0.00258705	0.940453	-1.06332	Acute Loading down vs Baseline	-0.0515515	13.376	0.0106302	0.0111261	1
33787	cg03186620	CILP2	0.00258805	0.00258805	1.77517	1.77517	Acute Loading up vs Baseline	0.0390039	13.3746	0.00608523	0.00636979	1
198339	cg06887328	VPS53	0.00259565	0.00259565	1.11924	1.11924	Acute Loading up vs Baseline	0.0752673	13.3637	0.0226607	0.0237396	1
649935	cg10878114	SLC35F3	0.00259825	0.00259825	1.08155	1.08155	Acute Loading up vs Baseline	0.0581143	13.3601	0.0135091	0.0141562	1
254342	cg22760373	GMIP	0.00260064	0.00260064	1.06039	1.06039	Acute Loading up vs Baseline	0.0263725	13.3567	0.00278204	0.00291604	1
595848	cg16846530		0.00260493	0.00260493	1.1975	1.1975	Acute Loading up vs Baseline	0.0180456	13.3506	0.00130257	0.00136593	1
124539	cg17802942	FOXL2NB	0.00261412	0.00261412	1.68877	1.68877	Acute Loading up vs Baseline	0.0363578	13.3376	0.00528757	0.00555017	1
573838	cg04231340		0.0026146	0.0026146	0.852974	-1.17237	Acute Loading down vs Baseline	-0.101828	13.3369	0.0414761	0.0435382	1
440464	cg26023877		0.00261665	0.00261665	0.740363	-1.35069	Acute Loading down vs Baseline	-0.137179	13.334	0.0752722	0.0790316	1
139702	cg24552267	DPY19L3	0.00261679	0.00261679	0.75314	-1.32777	Acute Loading down vs Baseline	-0.0128487	13.3338	0.000660357	0.000693348	1
735586	cg10347949	XRCC3	0.00262395	0.00262395	0.869695	-1.14983	Acute Loading down vs Baseline	-0.0812522	13.3238	0.0264077	0.0277479	1
184727	cg15090562	PLEKHG5	0.00262428	0.00262428	1.0455	1.0455	Acute Loading up vs Baseline	0.0383169	13.3233	0.00587274	0.00617102	1
458408	cg18232041		0.00262842	0.00262842	1.08183	1.08183	Acute Loading up vs Baseline	0.0605794	13.3175	0.0146795	0.0154317	1
675037	cg17449072	ASTN2	0.00263531	0.00263531	0.881022	-1.13505	Acute Loading down vs Baseline	-0.0896363	13.3079	0.0321387	0.0338102	1
321005	cg16573130		0.00264587	0.00264587	0.875433	-1.14229	Acute Loading down vs Baseline	-0.0891366	13.2932	0.0317814	0.0334713	1
206242	cg07068898	EIF4E1B	0.00264592	0.00264592	0.942443	-1.06107	Acute Loading down vs Baseline	-0.0431976	13.2931	0.00746412	0.00786105	1
424525	cg13079912		0.00265102	0.00265102	1.20139	1.20139	Acute Loading up vs Baseline	0.0299979	13.286	0.0035995	0.00379293	1
442553	cg15332174	EBF3	0.00265138	0.00265138	1.0463	1.0463	Acute Loading up vs Baseline	0.0299154	13.2855	0.00357972	0.00377224	1
855530	cg08160246	KCNQ1OT1	0.0026526	0.0026526	0.934736	-1.06982	Acute Loading down vs Baseline	-0.0554424	13.2838	0.0122954	0.0129583	1
650759	cg18614381		0.00265383	0.00265383	0.913371	-1.09485	Acute Loading down vs Baseline	-0.0656812	13.2821	0.0172561	0.0181888	1
379508	cg08969825		0.00265699	0.00265699	1.29257	1.29257	Acute Loading up vs Baseline	0.013602	13.2777	0.000740058	0.000780315	1
408019	cg08417997		0.00266053	0.00266053	1.23488	1.23488	Acute Loading up vs Baseline	0.0121884	13.2728	0.000594224	0.000626779	1
139428	cg14184882	MRRF	0.00266084	0.00266084	1.39151	1.39151	Acute Loading up vs Baseline	0.0284166	13.2724	0.00323002	0.00340709	1
713805	cg20044021		0.00266526	0.00266526	0.901652	-1.10908	Acute Loading down vs Baseline	-0.0605471	13.2663	0.0146638	0.0154748	1
787675	cg23406407	SLC16A6	0.00267223	0.00267223	1.2253	1.2253	Acute Loading up vs Baseline	0.00477663	13.2567	9.12648e-05	9.63818e-05	1
153062	cg08110485		0.00267465	0.00267465	0.697103	-1.43451	Acute Loading down vs Baseline	-0.00833776	13.2534	0.000278073	0.000293738	1
658106	cg22893791	GAREML	0.00268434	0.00268434	1.26226	1.26226	Acute Loading up vs Baseline	0.00843311	13.2401	0.000284469	0.000300796	1
533682	cg14161821	KDM4C	0.00268538	0.00268538	0.867207	-1.15313	Acute Loading down vs Baseline	-0.0868422	13.2387	0.0301663	0.031901	1
235791	cg04788743	MORN1	0.00269256	0.00269256	0.905924	-1.10385	Acute Loading down vs Baseline	-0.0736216	13.2289	0.0216805	0.0229443	1
267463	cg05451733		0.00271831	0.00271831	0.707112	-1.4142	Acute Loading down vs Baseline	-0.0886716	13.194	0.0314506	0.0333719	1
741502	cg14370910	LINC00643	0.00272373	0.00272373	0.869328	-1.15031	Acute Loading down vs Baseline	-0.103923	13.1867	0.0431996	0.0458639	1
816872	cg02683009	TFDP2	0.00272467	0.00272467	0.871819	-1.14703	Acute Loading down vs Baseline	-0.104444	13.1854	0.043634	0.0463297	1
464934	cg05968796	SAMD12	0.002727	0.002727	1.09344	1.09344	Acute Loading up vs Baseline	0.0728156	13.1823	0.0212085	0.022524	1
663358	cg26422469	TMEM105	0.0027301	0.0027301	0.73751	-1.35591	Acute Loading down vs Baseline	-0.108132	13.1782	0.0467698	0.0496865	1
97225	cg25088874	BMPR1B	0.0027361	0.0027361	0.979817	-1.0206	Acute Loading down vs Baseline	-0.0191402	13.1701	0.00146539	0.00155773	1
273164	cg04603203		0.00273996	0.00273996	0.807797	-1.23793	Acute Loading down vs Baseline	-0.124071	13.1649	0.0615745	0.0654801	1
483221	cg15512297	ZNF804A	0.00274987	0.00274987	1.20226	1.20226	Acute Loading up vs Baseline	0.0139541	13.1517	0.000778864	0.000829099	1
348264	cg06868474	MDK	0.0027502	0.0027502	0.905683	-1.10414	Acute Loading down vs Baseline	-0.0730233	13.1513	0.0213296	0.0227061	1
489392	cg26486663	SYNGR3	0.00275136	0.00275136	0.911309	-1.09732	Acute Loading down vs Baseline	-0.0754987	13.1498	0.0228002	0.0242744	1
489445	cg23668905	SYT2	0.00276167	0.00276167	0.919829	-1.08716	Acute Loading down vs Baseline	-0.0606734	13.1361	0.014725	0.0156934	1
763784	cg08345465	FOXO3	0.00276521	0.00276521	0.89769	-1.11397	Acute Loading down vs Baseline	-0.0695895	13.1314	0.0193708	0.0206521	1
476036	cg24502022	ZNF680	0.00277086	0.00277086	0.863837	-1.15763	Acute Loading down vs Baseline	-0.080665	13.1239	0.0260273	0.0277647	1
560590	cg12916761	SETD5	0.00277119	0.00277119	1.22547	1.22547	Acute Loading up vs Baseline	0.0326132	13.1235	0.00425449	0.00453864	1
161098	cg06061892	MGME1	0.00277364	0.00277364	0.863659	-1.15786	Acute Loading down vs Baseline	-0.103874	13.1203	0.0431592	0.046053	1
76974	cg21210224		0.00277867	0.00277867	2.3581	2.3581	Acute Loading up vs Baseline	0.0296858	13.1137	0.00352498	0.00376323	1
483984	cg25235133		0.00278451	0.00278451	0.878449	-1.13837	Acute Loading down vs Baseline	-0.0872189	13.106	0.0304286	0.0325042	1
848000	cg17604362	LOC102723927	0.00279209	0.00279209	0.750885	-1.33176	Acute Loading down vs Baseline	-0.114082	13.0961	0.052059	0.0556522	1
329605	cg06106063	EDNRB	0.00279981	0.00279981	1.2261	1.2261	Acute Loading up vs Baseline	0.106227	13.086	0.0451365	0.048289	1
673847	cg05571448	PPP3CA	0.00280003	0.00280003	0.881718	-1.13415	Acute Loading down vs Baseline	-0.0683247	13.0857	0.018673	0.0199777	1
292138	cg21197893	VSTM2L	0.00281462	0.00281462	0.87401	-1.14415	Acute Loading down vs Baseline	-0.0742934	13.0668	0.022078	0.0236548	1
663287	cg15218316		0.00281634	0.00281634	0.908883	-1.10025	Acute Loading down vs Baseline	-0.0398815	13.0646	0.00636213	0.00681768	1
636977	cg08021054	LOC101928708	0.002819	0.002819	0.898277	-1.11324	Acute Loading down vs Baseline	-0.0765954	13.0611	0.0234674	0.0251544	1
610043	cg15480998	KCNMA1	0.00281919	0.00281919	1.20456	1.20456	Acute Loading up vs Baseline	0.00829972	13.0609	0.000275542	0.000295354	1
692251	cg11895775	MYCBP2	0.00281934	0.00281934	1.15648	1.15648	Acute Loading up vs Baseline	0.109751	13.0607	0.048181	0.0516462	1
23380	cg12668415	PGAM5	0.00282987	0.00282987	0.742169	-1.3474	Acute Loading down vs Baseline	-0.057804	13.0471	0.0133652	0.0143413	1
432458	cg08596472	HYDIN	0.00283618	0.00283618	0.784764	-1.27427	Acute Loading down vs Baseline	-0.0587562	13.039	0.0138092	0.014827	1
530815	cg11639868	ASAP1	0.00284637	0.00284637	1.31147	1.31147	Acute Loading up vs Baseline	0.00877597	13.0259	0.00030807	0.000331108	1
143000	cg01502588		0.00284665	0.00284665	0.899724	-1.11145	Acute Loading down vs Baseline	-0.0765106	13.0256	0.0234155	0.0251672	1
744616	cg02258724		0.00285521	0.00285521	1.07541	1.07541	Acute Loading up vs Baseline	0.0504662	13.0146	0.0101873	0.0109586	1
142190	cg18144906	BEND4	0.00285671	0.00285671	0.959055	-1.04269	Acute Loading down vs Baseline	-0.0361772	13.0127	0.00523517	0.00563235	1
167070	cg13559510	TMEM181	0.00286217	0.00286217	1.24467	1.24467	Acute Loading up vs Baseline	0.00581865	13.0058	0.000135427	0.000145779	1
565775	cg22377939	ANP32E	0.00287436	0.00287436	0.860944	-1.16152	Acute Loading down vs Baseline	-0.103167	12.9903	0.0425738	0.0458828	1
582960	cg20968071	KANSL3	0.00287658	0.00287658	1.09694	1.09694	Acute Loading up vs Baseline	0.041388	12.9875	0.00685186	0.00738601	1
618379	cg14157870	ATP2C2	0.00287723	0.00287723	0.860687	-1.16186	Acute Loading down vs Baseline	-0.0790975	12.9867	0.0250256	0.0269783	1
388789	cg24488861	SPAG9	0.00287823	0.00287823	1.11767	1.11767	Acute Loading up vs Baseline	0.0802752	12.9855	0.0257764	0.0277903	1
455813	cg12868517		0.00288026	0.00288026	0.756718	-1.3215	Acute Loading down vs Baseline	-0.100168	12.9829	0.0401344	0.0432787	1
113020	cg23021237		0.00288092	0.00288092	1.52729	1.52729	Acute Loading up vs Baseline	0.0184663	12.9821	0.00136401	0.00147097	1
777258	cg03595402	LOC100505530	0.00288103	0.00288103	0.779413	-1.28302	Acute Loading down vs Baseline	-0.114311	12.9819	0.052268	0.056367	1
664626	cg00915214	KAZN	0.00288229	0.00288229	1.07563	1.07563	Acute Loading up vs Baseline	0.0602589	12.9803	0.0145246	0.0156655	1
306150	cg08374799	ITGB7	0.00288531	0.00288531	1.1081	1.1081	Acute Loading up vs Baseline	0.071421	12.9765	0.0204038	0.0220131	1
402766	cg06340828	AKAP14	0.00288815	0.00288815	1.08425	1.08425	Acute Loading up vs Baseline	0.0614997	12.973	0.0151289	0.0163266	1
414760	cg10945855		0.00289223	0.00289223	0.9212	-1.08554	Acute Loading down vs Baseline	-0.0643609	12.9678	0.0165693	0.0178881	1
651265	cg00362062	KCNQ3	0.00289288	0.00289288	0.883088	-1.13239	Acute Loading down vs Baseline	-0.0521473	12.967	0.0108774	0.0117439	1
645161	cg07068797	GRIP1	0.00289315	0.00289315	1.25774	1.25774	Acute Loading up vs Baseline	0.155498	12.9667	0.0967191	0.104427	1
687078	cg16792548	PRKAG3	0.00290085	0.00290085	0.921154	-1.08559	Acute Loading down vs Baseline	-0.0366945	12.957	0.00538596	0.0058195	1
94255	cg10037448	C14orf166	0.00290214	0.00290214	1.27295	1.27295	Acute Loading up vs Baseline	0.0298171	12.9554	0.00355624	0.00384298	1
450505	cg24720242		0.00291612	0.00291612	1.26469	1.26469	Acute Loading up vs Baseline	0.00804807	12.938	0.000259086	0.000280352	1
70714	cg25851597		0.00292326	0.00292326	1.09443	1.09443	Acute Loading up vs Baseline	0.0289422	12.9291	0.0033506	0.00362812	1
168819	cg21157446	ADCK3	0.0029258	0.0029258	0.818496	-1.22175	Acute Loading down vs Baseline	-0.133105	12.926	0.0708673	0.0767556	1
332118	cg24552773	SLC2A5	0.00292817	0.00292817	1.26939	1.26939	Acute Loading up vs Baseline	0.00954424	12.9231	0.00036437	0.000394735	1
527288	cg25267487	LOC100420587	0.00293106	0.00293106	0.898287	-1.11323	Acute Loading down vs Baseline	-0.0756474	12.9195	0.0228901	0.0248046	1
275161	cg15024055	ATG10	0.0029396	0.0029396	1.14366	1.14366	Acute Loading up vs Baseline	0.00368905	12.9089	5.44363e-05	5.90373e-05	1
108773	cg24711626	TRAPPC8	0.00294251	0.00294251	1.44952	1.44952	Acute Loading up vs Baseline	0.0342541	12.9054	0.00469337	0.00509147	1
65264	cg03845683		0.00294464	0.00294464	1.26885	1.26885	Acute Loading up vs Baseline	0.0148035	12.9027	0.00087657	0.000951115	1
150467	cg07725579	SIRPB2	0.00294521	0.00294521	0.878303	-1.13856	Acute Loading down vs Baseline	-0.0988467	12.902	0.0390826	0.0424086	1
229048	cg23232915	LINC01198	0.00294712	0.00294712	0.915259	-1.09259	Acute Loading down vs Baseline	-0.0664826	12.8997	0.0176798	0.0191878	1
377362	cg25487135		0.00294826	0.00294826	1.16055	1.16055	Acute Loading up vs Baseline	0.0816924	12.8983	0.0266946	0.0289747	1
403215	cg18235335	XDH	0.00294955	0.00294955	0.889526	-1.12419	Acute Loading down vs Baseline	-0.0721119	12.8967	0.0208005	0.0225799	1
318339	cg14162929	POLR3H	0.00295174	0.00295174	1.09677	1.09677	Acute Loading up vs Baseline	0.0702372	12.894	0.0197331	0.0214256	1
526864	cg17054045	DLGAP2	0.00295197	0.00295197	1.30928	1.30928	Acute Loading up vs Baseline	0.0462427	12.8937	0.00855357	0.00928745	1
502851	cg14051760	USP7	0.00295527	0.00295527	0.839185	-1.19163	Acute Loading down vs Baseline	-0.0742911	12.8897	0.0220767	0.0239783	1
24828	cg20631254	FNDC3A	0.00296012	0.00296012	1.53081	1.53081	Acute Loading up vs Baseline	0.0364876	12.8838	0.00532539	0.00578678	1
838473	cg11289645	RAPGEF1	0.00296082	0.00296082	1.16126	1.16126	Acute Loading up vs Baseline	0.00347704	12.8829	4.83594e-05	5.25527e-05	1
163716	cg02183042	SLC25A29	0.00297326	0.00297326	0.89959	-1.11162	Acute Loading down vs Baseline	-0.0785225	12.8677	0.0246632	0.0268333	1
380055	cg06989803	PSMD6	0.00297426	0.00297426	1.20949	1.20949	Acute Loading up vs Baseline	0.00746684	12.8665	0.000223015	0.000242661	1
326502	cg26069067	CPEB1	0.00297843	0.00297843	1.04054	1.04054	Acute Loading up vs Baseline	0.0315356	12.8615	0.00397796	0.0043301	1
435496	cg08573334	TRIAP1	0.00298003	0.00298003	1.30926	1.30926	Acute Loading up vs Baseline	0.0291713	12.8595	0.00340385	0.00370573	1
776980	cg19374731	MORN1	0.00298083	0.00298083	0.911596	-1.09698	Acute Loading down vs Baseline	-0.0707952	12.8586	0.0200479	0.0218275	1
837894	cg00534871	TUBB4B	0.00298634	0.00298634	1.14311	1.14311	Acute Loading up vs Baseline	0.00456515	12.8519	8.33622e-05	9.08094e-05	1
222486	cg20250316		0.00299029	0.00299029	1.10772	1.10772	Acute Loading up vs Baseline	0.0640914	12.8471	0.0164308	0.0179053	1
398360	cg08043024	MON1B	0.00299631	0.00299631	0.922534	-1.08397	Acute Loading down vs Baseline	-0.062522	12.8399	0.015636	0.0170488	1
487293	cg00766664	AK2	0.00300303	0.00300303	0.903186	-1.10719	Acute Loading down vs Baseline	-0.0632892	12.8318	0.0160221	0.0174808	1
344740	cg10513866		0.00301474	0.00301474	0.830092	-1.20469	Acute Loading down vs Baseline	-0.107704	12.8177	0.0464002	0.0506801	1
790029	cg01738152	FMNL1	0.00301813	0.00301813	0.873079	-1.14537	Acute Loading down vs Baseline	-0.086475	12.8137	0.0299117	0.0326811	1
132912	cg00092383		0.00302004	0.00302004	1.6338	1.6338	Acute Loading up vs Baseline	0.0242687	12.8114	0.00235588	0.00257445	1
124081	cg09634861	HECTD1	0.0030202	0.0030202	1.61241	1.61241	Acute Loading up vs Baseline	0.0287077	12.8112	0.00329653	0.00360243	1
828182	cg00958031	C11orf97	0.0030278	0.0030278	0.816241	-1.22513	Acute Loading down vs Baseline	-0.1188	12.8021	0.0564538	0.0617361	1
230903	cg07213870	ZNF202	0.0030285	0.0030285	0.938744	-1.06525	Acute Loading down vs Baseline	-0.0420771	12.8013	0.00708195	0.0077451	1
340732	cg16718760	ERC2	0.00302978	0.00302978	0.906537	-1.1031	Acute Loading down vs Baseline	-0.0772855	12.7998	0.0238922	0.0261326	1
763344	cg16727923	SLITRK1	0.00303197	0.00303197	1.34993	1.34993	Acute Loading up vs Baseline	0.132961	12.7972	0.0707144	0.0773611	1
715390	cg23352530	TLL2	0.0030395	0.0030395	0.9211	-1.08566	Acute Loading down vs Baseline	-0.0464751	12.7882	0.00863976	0.00945844	1
715781	cg06074992	TAT-AS1	0.00307168	0.00307168	0.949606	-1.05307	Acute Loading down vs Baseline	-0.0395362	12.7503	0.00625245	0.00686526	1
762098	cg08964814		0.00307321	0.00307321	1.06449	1.06449	Acute Loading up vs Baseline	0.0461057	12.7485	0.00850294	0.00933764	1
684835	cg10795898	COL23A1	0.00307594	0.00307594	1.27245	1.27245	Acute Loading up vs Baseline	0.00795237	12.7453	0.000252961	0.000277863	1
852227	cg15966969	SORCS1	0.00307737	0.00307737	0.861627	-1.1606	Acute Loading down vs Baseline	-0.100443	12.7437	0.0403549	0.0443333	1
317269	cg06064052	RIPK3	0.00307765	0.00307765	0.929684	-1.07563	Acute Loading down vs Baseline	-0.0581764	12.7433	0.013538	0.014873	1
212392	cg09658987	RWDD2A	0.00308158	0.00308158	1.33525	1.33525	Acute Loading up vs Baseline	0.00674429	12.7387	0.000181942	0.000199956	1
784322	cg10167318		0.00308233	0.00308233	1.21812	1.21812	Acute Loading up vs Baseline	0.00646958	12.7379	0.000167422	0.000184011	1
395540	cg23015676	ASAP1	0.00308468	0.00308468	0.825355	-1.2116	Acute Loading down vs Baseline	-0.11396	12.7351	0.0519477	0.0571073	1
768376	cg02480199		0.00308855	0.00308855	1.11088	1.11088	Acute Loading up vs Baseline	0.0285221	12.7306	0.00325404	0.00357851	1
327178	cg23323867	ARPC5L	0.00309405	0.00309405	0.886706	-1.12777	Acute Loading down vs Baseline	-0.0895561	12.7242	0.0320812	0.0352978	1
835417	cg26075184		0.00309755	0.00309755	0.914657	-1.09331	Acute Loading down vs Baseline	-0.0715537	12.7202	0.0204797	0.0225403	1
546549	cg23651502	SIX4	0.00309768	0.00309768	0.903626	-1.10665	Acute Loading down vs Baseline	-0.0747795	12.72	0.0223679	0.0246187	1
598447	cg09658189	MYO3B	0.00309784	0.00309784	0.920129	-1.0868	Acute Loading down vs Baseline	-0.0510088	12.7198	0.0104076	0.011455	1
730823	cg08092199	DLX4	0.00310044	0.00310044	0.945658	-1.05746	Acute Loading down vs Baseline	-0.0438918	12.7168	0.00770597	0.00848354	1
102229	cg17497066	AMACR	0.00310305	0.00310305	0.978104	-1.02239	Acute Loading down vs Baseline	-0.0201231	12.7138	0.00161976	0.00178362	1
248095	cg06828388	FRY	0.00310316	0.00310316	0.826604	-1.20977	Acute Loading down vs Baseline	-0.0728257	12.7137	0.0212143	0.0233607	1
839476	cg23277830	LRRC47	0.00310379	0.00310379	0.895401	-1.11682	Acute Loading down vs Baseline	-0.0742276	12.7129	0.022039	0.0242702	1
745706	cg15259060		0.00310787	0.00310787	0.888376	-1.12565	Acute Loading down vs Baseline	-0.0865974	12.7082	0.0299965	0.0330456	1
835290	cg07702051		0.00311521	0.00311521	1.05068	1.05068	Acute Loading up vs Baseline	0.0379858	12.6997	0.00577168	0.00636261	1
246100	cg21681318		0.00312477	0.00312477	1.17646	1.17646	Acute Loading up vs Baseline	0.0057083	12.6888	0.000130339	0.000143808	1
39356	cg27356513		0.00312619	0.00312619	0.636147	-1.57196	Acute Loading down vs Baseline	-0.0597168	12.6871	0.0142644	0.0157405	1
288556	cg14789775		0.00314141	0.00314141	0.899953	-1.11117	Acute Loading down vs Baseline	-0.0758404	12.6697	0.0230071	0.0254228	1
847680	cg20721750	DUSP19	0.00314405	0.00314405	0.834374	-1.1985	Acute Loading down vs Baseline	-0.110275	12.6667	0.0486421	0.0537623	1
26607	cg00299943	L3MBTL2	0.00314577	0.00314577	1.01355	1.01355	Acute Loading up vs Baseline	0.0124639	12.6647	0.000621391	0.000686905	1
636926	cg02693328		0.0031517	0.0031517	0.917935	-1.0894	Acute Loading down vs Baseline	-0.0643336	12.658	0.0165553	0.0183105	1
655466	cg22134923	AHNAK	0.00315406	0.00315406	0.916578	-1.09101	Acute Loading down vs Baseline	-0.0646533	12.6553	0.0167202	0.0184968	1
672920	cg01962911	LIMCH1	0.00315769	0.00315769	0.916108	-1.09157	Acute Loading down vs Baseline	-0.0709546	12.6512	0.0201382	0.0222853	1
502347	cg13635052	RALBP1	0.00317324	0.00317324	0.896226	-1.11579	Acute Loading down vs Baseline	-0.0748139	12.6336	0.0223885	0.02481	1
714566	ch.1.3533603R	STX6	0.00317703	0.00317703	0.839555	-1.19111	Acute Loading down vs Baseline	-0.107979	12.6293	0.0466377	0.0516994	1
282454	cg20849855	ADPRHL1	0.00317816	0.00317816	0.790327	-1.2653	Acute Loading down vs Baseline	-0.0914092	12.628	0.0334226	0.0370538	1
138808	cg14690395	IST1	0.00318313	0.00318313	1.43028	1.43028	Acute Loading up vs Baseline	0.021631	12.6224	0.00187161	0.00207586	1
782002	cg16467725	ATRNL1	0.003188	0.003188	0.915404	-1.09241	Acute Loading down vs Baseline	-0.0683702	12.617	0.0186979	0.0207475	1
501821	cg16856436		0.00318839	0.00318839	0.946527	-1.05649	Acute Loading down vs Baseline	-0.0465169	12.6165	0.00865527	0.00960437	1
554628	cg16976189	ETAA1	0.00319405	0.00319405	0.851675	-1.17416	Acute Loading down vs Baseline	-0.0981692	12.6102	0.0385488	0.0427973	1
143877	cg14208374		0.0031962	0.0031962	0.874879	-1.14301	Acute Loading down vs Baseline	-0.0907383	12.6078	0.0329338	0.0365705	1
282879	cg13720890	MELK	0.00319647	0.00319647	1.24425	1.24425	Acute Loading up vs Baseline	0.00945602	12.6075	0.000357665	0.00039717	1
207164	cg04006136	SEC16A	0.00319675	0.00319675	0.805545	-1.2414	Acute Loading down vs Baseline	-0.132715	12.6072	0.0704529	0.0782365	1
12926	cg19519747	MIR10B	0.00319838	0.00319838	1.34709	1.34709	Acute Loading up vs Baseline	0.0252491	12.6053	0.00255007	0.00283221	1
695481	cg05799016		0.00319886	0.00319886	0.894072	-1.11848	Acute Loading down vs Baseline	-0.0700416	12.6048	0.0196233	0.0217953	1
99610	cg09766327	PDRG1	0.00320748	0.00320748	1.33106	1.33106	Acute Loading up vs Baseline	0.0187134	12.5952	0.00140076	0.00155699	1
218431	cg05380919	GSTT1	0.0032131	0.0032131	1.2681	1.2681	Acute Loading up vs Baseline	0.00779878	12.5889	0.000243284	0.000270553	1
663957	cg21818073	WBSCR16	0.00321523	0.00321523	1.33453	1.33453	Acute Loading up vs Baseline	0.0145115	12.5866	0.000842329	0.00093692	1
847834	cg09717796	VEZT	0.00321916	0.00321916	0.920285	-1.08662	Acute Loading down vs Baseline	-0.0629548	12.5822	0.0158532	0.0176396	1
759676	cg09648424	CD300E	0.00323129	0.00323129	0.885185	-1.12971	Acute Loading down vs Baseline	-0.0852184	12.5688	0.0290487	0.0323566	1
93770	cg24370615		0.00323338	0.00323338	0.975048	-1.02559	Acute Loading down vs Baseline	-0.0222787	12.5665	0.00198537	0.00221185	1
375896	cg07356096		0.00323594	0.00323594	1.17224	1.17224	Acute Loading up vs Baseline	0.00581231	12.5636	0.000135132	0.000150581	1
304870	cg17751892	SDK2	0.00324024	0.00324024	0.871524	-1.14742	Acute Loading down vs Baseline	-0.0663255	12.5589	0.0175963	0.0196154	1
212124	cg06956470	TBC1D22A	0.00324108	0.00324108	0.927733	-1.0779	Acute Loading down vs Baseline	-0.0592789	12.558	0.0140559	0.01567	1
862046	cg15763369	KLHDC10	0.00324253	0.00324253	1.29903	1.29903	Acute Loading up vs Baseline	0.0127262	12.5564	0.000647829	0.000722311	1
605653	cg07014891	ANXA11	0.00324722	0.00324722	0.959288	-1.04244	Acute Loading down vs Baseline	-0.0292217	12.5512	0.00341562	0.00380989	1
254429	cg05253661	LSS	0.0032543	0.0032543	0.873987	-1.14418	Acute Loading down vs Baseline	-0.0825149	12.5434	0.0272349	0.0303974	1
747906	cg09232871		0.0032622	0.0032622	0.834297	-1.19861	Acute Loading down vs Baseline	-0.103797	12.5348	0.0430956	0.048133	1
100365	cg07237939	SLC22A3	0.0032633	0.0032633	1.6319	1.6319	Acute Loading up vs Baseline	0.0293397	12.5336	0.00344328	0.00384613	1
784757	cg04814992	SORBS2	0.00326435	0.00326435	0.949314	-1.05339	Acute Loading down vs Baseline	-0.0327246	12.5325	0.00428359	0.00478519	1
154101	cg10992736	ZDHHC14	0.00326456	0.00326456	0.91146	-1.09714	Acute Loading down vs Baseline	-0.0637874	12.5322	0.0162753	0.0181815	1
65062	cg21789229	SCFD2	0.00326479	0.00326479	0.981149	-1.01921	Acute Loading down vs Baseline	-0.0176781	12.532	0.00125006	0.00139649	1
606983	cg11911498	PDE2A	0.00327577	0.00327577	0.907285	-1.10219	Acute Loading down vs Baseline	-0.0675738	12.52	0.0182648	0.0204239	1
448379	cg11936825	CTSG	0.00327889	0.00327889	1.10125	1.10125	Acute Loading up vs Baseline	0.0706009	12.5166	0.019938	0.0223009	1
330499	cg19738353	SIKE1	0.00327925	0.00327925	1.05995	1.05995	Acute Loading up vs Baseline	0.0447743	12.5162	0.00801896	0.00896958	1
208353	cg02520020	SERPING1	0.00328245	0.00328245	1.11425	1.11425	Acute Loading up vs Baseline	0.0444212	12.5127	0.00789299	0.00883114	1
364589	cg13719443	LOC285847	0.00328259	0.00328259	0.946235	-1.05682	Acute Loading down vs Baseline	-0.0343283	12.5126	0.00471373	0.00527406	1
114640	cg22977667	XBP1	0.00328432	0.00328432	1.47233	1.47233	Acute Loading up vs Baseline	0.0301366	12.5107	0.00363286	0.00406532	1
474822	cg05374654	GPR83	0.00328559	0.00328559	1.12908	1.12908	Acute Loading up vs Baseline	0.0908942	12.5094	0.033047	0.036985	1
652001	cg20799264	C17orf99	0.00328956	0.00328956	1.14059	1.14059	Acute Loading up vs Baseline	0.00597843	12.5051	0.000142966	0.000160058	1
191350	cg10097105	KIF14	0.00329016	0.00329016	0.92904	-1.07638	Acute Loading down vs Baseline	-0.0460646	12.5044	0.0084878	0.00950299	1
24457	cg19732154	GPSM3	0.00329386	0.00329386	2.33244	2.33244	Acute Loading up vs Baseline	0.0610324	12.5004	0.0148998	0.0166873	1
328247	cg23815283	NUDT7	0.00329505	0.00329505	0.929597	-1.07573	Acute Loading down vs Baseline	-0.0527384	12.4991	0.0111253	0.0124613	1
467384	cg17144192		0.00329946	0.00329946	0.611187	-1.63616	Acute Loading down vs Baseline	-0.110063	12.4944	0.0484554	0.0542945	1
594950	cg02241976	SLC22A17	0.00330158	0.00330158	0.879843	-1.13657	Acute Loading down vs Baseline	-0.0874874	12.4921	0.0306162	0.0343119	1
785805	cg25159324	OSBPL10	0.00330586	0.00330586	1.029	1.029	Acute Loading up vs Baseline	0.0207287	12.4875	0.00171872	0.0019269	1
116778	cg19530576	SETD3	0.0033145	0.0033145	0.954236	-1.04796	Acute Loading down vs Baseline	-0.0267611	12.4782	0.00286463	0.003214	1
122983	cg22301396	CLPB	0.00332517	0.00332517	1.39423	1.39423	Acute Loading up vs Baseline	0.0303992	12.4667	0.00369644	0.00415106	1
359854	cg07224114	GRM1	0.00334111	0.00334111	1.3126	1.3126	Acute Loading up vs Baseline	0.0236001	12.4497	0.00222786	0.00250528	1
771497	cg23721140	ZNF514	0.00334359	0.00334359	1.2752	1.2752	Acute Loading up vs Baseline	0.0175995	12.4471	0.00123897	0.00139355	1
355948	cg02529683	EEA1	0.00334417	0.00334417	0.886511	-1.12802	Acute Loading down vs Baseline	-0.0923821	12.4465	0.0341378	0.0383987	1
476437	cg06028671	MEIS3	0.00334882	0.00334882	1.33874	1.33874	Acute Loading up vs Baseline	0.00780863	12.4416	0.000243899	0.00027445	1
860748	cg13175344	SLC23A2	0.00335172	0.00335172	0.902898	-1.10754	Acute Loading down vs Baseline	-0.00923326	12.4385	0.000341013	0.000383823	1
696737	cg11618935	ABCC13	0.00335618	0.00335618	0.935265	-1.06922	Acute Loading down vs Baseline	-0.0546672	12.4338	0.011954	0.0134598	1
689566	cg08488756	PWP2	0.00336071	0.00336071	0.856021	-1.1682	Acute Loading down vs Baseline	-0.107615	12.429	0.0463244	0.0521797	1
132946	cg09010323	MAP6	0.00337099	0.00337099	1.4331	1.4331	Acute Loading up vs Baseline	0.0293362	12.4181	0.00344244	0.00388095	1
27044	cg05013661	IFITM3	0.00337537	0.00337537	0.541129	-1.84799	Acute Loading down vs Baseline	-0.0248834	12.4135	0.00247673	0.00279326	1
157512	cg09934399	CCDC130	0.00338553	0.00338553	1.21063	1.21063	Acute Loading up vs Baseline	0.00873956	12.4029	0.000305519	0.000344861	1
443813	cg25487118	SLC25A13	0.00338756	0.00338756	0.848076	-1.17914	Acute Loading down vs Baseline	-0.0992625	12.4007	0.0394122	0.0444949	1
259440	cg13908323		0.00339235	0.00339235	0.900727	-1.11021	Acute Loading down vs Baseline	-0.0655082	12.3957	0.0171653	0.0193868	1
383595	cg27384569	GABRB3	0.0034074	0.0034074	1.17171	1.17171	Acute Loading up vs Baseline	0.00638568	12.3801	0.000163108	0.00018445	1
118374	cg11898129	ZMYM5	0.00341217	0.00341217	1.54127	1.54127	Acute Loading up vs Baseline	0.0405489	12.3751	0.00657687	0.00744043	1
861322	cg04239636	EPS8L3	0.00341246	0.00341246	0.940933	-1.06278	Acute Loading down vs Baseline	-0.0498655	12.3748	0.00994628	0.0112525	1
571222	cg12042843	PDE6C	0.00341707	0.00341707	0.9587	-1.04308	Acute Loading down vs Baseline	-0.0333059	12.37	0.00443713	0.0050218	1
518994	cg06104408	CAMK2B	0.00341912	0.00341912	0.84669	-1.18107	Acute Loading down vs Baseline	-0.0946997	12.3679	0.0358721	0.0406059	1
445447	cg22495353	LOC100505841	0.00342002	0.00342002	0.920482	-1.08639	Acute Loading down vs Baseline	-0.0676489	12.367	0.0183055	0.0207227	1
436669	cg09216320	L3HYPDH	0.00342057	0.00342057	0.861763	-1.16041	Acute Loading down vs Baseline	-0.0345202	12.3664	0.00476657	0.00539624	1
432136	cg26884806	PACS2	0.00342152	0.00342152	1.20507	1.20507	Acute Loading up vs Baseline	0.0544719	12.3654	0.0118688	0.0134377	1
474922	cg22878990	RFTN1	0.00342183	0.00342183	0.898253	-1.11327	Acute Loading down vs Baseline	-0.081483	12.3651	0.0265579	0.0300693	1
850558	cg21180345	BCAS3	0.00343347	0.00343347	1.10527	1.10527	Acute Loading up vs Baseline	0.069957	12.3531	0.0195759	0.0221858	1
50054	cg10754777	AKAP8L	0.00344327	0.00344327	1.30411	1.30411	Acute Loading up vs Baseline	0.0379903	12.343	0.00577304	0.00654806	1
423378	cg17370619		0.00344721	0.00344721	1.08018	1.08018	Acute Loading up vs Baseline	0.0591821	12.339	0.0140101	0.0158961	1
463804	cg04491917		0.00344828	0.00344828	0.90244	-1.10811	Acute Loading down vs Baseline	-0.0816389	12.3379	0.0266597	0.0302512	1
677546	cg26619624	SHFM1	0.00345913	0.00345913	1.24536	1.24536	Acute Loading up vs Baseline	0.00694107	12.3268	0.000192714	0.000218873	1
588784	cg11099463		0.00346719	0.00346719	0.935836	-1.06856	Acute Loading down vs Baseline	-0.0448995	12.3185	0.00806387	0.00916459	1
408001	cg00145284		0.00347064	0.00347064	0.816444	-1.22482	Acute Loading down vs Baseline	-0.0936091	12.315	0.0350507	0.0398464	1
74063	cg23988359		0.00348343	0.00348343	1.39025	1.39025	Acute Loading up vs Baseline	0.0294237	12.302	0.00346302	0.003941	1
329283	cg02989600	DDIT4L	0.00349758	0.00349758	0.947714	-1.05517	Acute Loading down vs Baseline	-0.0293541	12.2877	0.00344664	0.00392692	1
439721	cg16504696	THEMIS	0.00350193	0.00350193	0.746839	-1.33898	Acute Loading down vs Baseline	-0.142512	12.2833	0.0812387	0.0925922	1
346472	cg03541835	CDHR1	0.00350731	0.00350731	0.825144	-1.21191	Acute Loading down vs Baseline	-0.093973	12.2779	0.0353237	0.0402781	1
63519	cg23817096		0.00350829	0.00350829	0.974957	-1.02569	Acute Loading down vs Baseline	-0.02411	12.2769	0.00232518	0.00265151	1
480467	cg02596875	RAPGEF4	0.00350873	0.00350873	0.859016	-1.16412	Acute Loading down vs Baseline	-0.08766	12.2765	0.0307371	0.0350523	1
702565	cg20736849	ALMS1P	0.00350933	0.00350933	0.854646	-1.17008	Acute Loading down vs Baseline	-0.104383	12.2759	0.0435836	0.0497048	1
559700	cg09122679		0.00350991	0.00350991	0.846185	-1.18177	Acute Loading down vs Baseline	-0.0921619	12.2753	0.0339753	0.0387488	1
33259	cg22539359	C17orf59	0.00351058	0.00351058	1.50568	1.50568	Acute Loading up vs Baseline	0.0325818	12.2746	0.00424631	0.00484318	1
348178	cg17482508	CLPB	0.00354919	0.00354919	1.21549	1.21549	Acute Loading up vs Baseline	0.0661268	12.2361	0.017491	0.0200124	1
607401	cg24929418		0.00355176	0.00355176	1.20589	1.20589	Acute Loading up vs Baseline	0.00841388	12.2336	0.000283173	0.000324062	1
651458	cg26824091	GLO1	0.00355363	0.00355363	1.21369	1.21369	Acute Loading up vs Baseline	0.00772101	12.2317	0.000238456	0.000272929	1
119857	cg13912478	MED22	0.0035622	0.0035622	0.683124	-1.46386	Acute Loading down vs Baseline	-0.0443792	12.2232	0.00787804	0.0090232	1
559968	cg06057569	BRD1	0.0035633	0.0035633	1.31703	1.31703	Acute Loading up vs Baseline	0.0451979	12.2221	0.00817142	0.00936005	1
684811	cg23079227		0.00356886	0.00356886	0.919008	-1.08813	Acute Loading down vs Baseline	-0.0606252	12.2167	0.0147017	0.0168478	1
707613	cg16175206	GMIP	0.00358537	0.00358537	0.944333	-1.05895	Acute Loading down vs Baseline	-0.0471206	12.2004	0.00888139	0.0101914	1
197067	cg17118548		0.00358893	0.00358893	1.15352	1.15352	Acute Loading up vs Baseline	0.0473586	12.1969	0.00897136	0.0102976	1
402134	cg25219674	EHHADH	0.00360298	0.00360298	0.921991	-1.08461	Acute Loading down vs Baseline	-0.0552018	12.1832	0.012189	0.0140066	1
670038	cg10406119	SMG6	0.00360665	0.00360665	0.834365	-1.19852	Acute Loading down vs Baseline	-0.0662878	12.1796	0.0175763	0.0202032	1
187754	cg14029912		0.00360738	0.00360738	0.896561	-1.11537	Acute Loading down vs Baseline	-0.0854	12.1789	0.0291726	0.0335347	1
429181	cg24176425	ERGIC3	0.00361044	0.00361044	1.08118	1.08118	Acute Loading up vs Baseline	0.0283378	12.1759	0.00321212	0.00369333	1
140399	cg00401123	TWF1	0.00361168	0.00361168	1.6633	1.6633	Acute Loading up vs Baseline	0.0423211	12.1747	0.00716429	0.00823838	1
532247	cg01848115		0.0036244	0.0036244	0.881674	-1.13421	Acute Loading down vs Baseline	-0.0777345	12.1624	0.0241706	0.0278225	1
700398	cg05002654	FHOD1	0.00362737	0.00362737	0.946086	-1.05699	Acute Loading down vs Baseline	-0.0388674	12.1595	0.0060427	0.00695732	1
757750	cg18341508	PKNOX1	0.00363436	0.00363436	0.749588	-1.33407	Acute Loading down vs Baseline	-0.118493	12.1528	0.0561622	0.0646989	1
264418	cg12547439	2010-03-01	0.00363531	0.00363531	1.26159	1.26159	Acute Loading up vs Baseline	0.00788175	12.1518	0.000248488	0.00028628	1
443821	cg11097124	TAF4	0.00364164	0.00364164	1.21654	1.21654	Acute Loading up vs Baseline	0.00549911	12.1458	0.000120961	0.000139427	1
520749	cg14999724		0.00364427	0.00364427	0.908398	-1.10084	Acute Loading down vs Baseline	-0.0685985	12.1432	0.018823	0.0217012	1
234589	cg22629417	CREB5	0.00364687	0.00364687	0.891711	-1.12144	Acute Loading down vs Baseline	-0.0851991	12.1407	0.0290356	0.0334822	1
555659	cg02352370	TNXB	0.00364819	0.00364819	0.936229	-1.06811	Acute Loading down vs Baseline	-0.0496357	12.1395	0.00985483	0.0113652	1
765587	cg21369890		0.00365552	0.00365552	1.17152	1.17152	Acute Loading up vs Baseline	0.007064	12.1324	0.000199601	0.000230326	1
393417	cg20064848	KCNJ10	0.003664	0.003664	1.24079	1.24079	Acute Loading up vs Baseline	0.026954	12.1243	0.00290608	0.00335567	1
174939	cg09723536	PXDNL	0.00366561	0.00366561	0.821066	-1.21793	Acute Loading down vs Baseline	-0.106634	12.1228	0.0454834	0.0525267	1
230526	cg02509011		0.00366605	0.00366605	1.14345	1.14345	Acute Loading up vs Baseline	0.0369092	12.1223	0.00544916	0.00629319	1
588341	cg26956865	C12orf76	0.00368757	0.00368757	1.15409	1.15409	Acute Loading up vs Baseline	0.00466728	12.1018	8.71339e-05	0.000100801	1
404571	cg15741551	ZNF512	0.00369091	0.00369091	1.26313	1.26313	Acute Loading up vs Baseline	0.00849251	12.0987	0.000288491	0.000333827	1
838892	cg15791889	LINC01166	0.00369134	0.00369134	1.17369	1.17369	Acute Loading up vs Baseline	0.00551108	12.0983	0.000121488	0.000140585	1
748766	cg11339445	SHC4	0.00369984	0.00369984	1.12274	1.12274	Acute Loading up vs Baseline	0.0821311	12.0902	0.0269821	0.0312442	1
848783	cg10473748		0.00370191	0.00370191	1.31937	1.31937	Acute Loading up vs Baseline	0.0443687	12.0883	0.00787432	0.00911963	1
122373	cg22671410	HCG4B	0.00370912	0.00370912	1.3077	1.3077	Acute Loading up vs Baseline	0.0253778	12.0815	0.00257613	0.00298522	1
384923	cg07036786	RBFOX3	0.00372086	0.00372086	1.22887	1.22887	Acute Loading up vs Baseline	0.00600736	12.0704	0.000144353	0.00016743	1
768027	cg00281781	FSTL4	0.00372209	0.00372209	0.843971	-1.18487	Acute Loading down vs Baseline	-0.0641285	12.0693	0.0164499	0.0190814	1
296289	cg06334093	CCDC28A	0.00372885	0.00372885	0.940017	-1.06381	Acute Loading down vs Baseline	-0.0522945	12.0629	0.0109389	0.0126954	1
726595	cg09892273	SLC6A15	0.00372974	0.00372974	0.929089	-1.07632	Acute Loading down vs Baseline	-0.0620615	12.0621	0.0154065	0.0178818	1
56991	cg08941352	SYMPK	0.00374011	0.00374011	0.692993	-1.44302	Acute Loading down vs Baseline	-0.0655741	12.0524	0.0171998	0.0199793	1
468007	cg04773131	JAKMIP1	0.00374488	0.00374488	0.614574	-1.62714	Acute Loading down vs Baseline	-0.0935991	12.0479	0.0350431	0.040721	1
843187	cg16037074		0.00375735	0.00375735	0.846999	-1.18064	Acute Loading down vs Baseline	-0.106518	12.0363	0.0453844	0.0527887	1
777565	cg08729690		0.0037635	0.0037635	0.857919	-1.16561	Acute Loading down vs Baseline	-0.0672845	12.0306	0.0181088	0.0210732	1
661708	cg14767671	PRKCA	0.00376512	0.00376512	0.912073	-1.0964	Acute Loading down vs Baseline	-0.0616453	12.0291	0.0152006	0.0176911	1
864728	cg06110730	C1orf123	0.00376569	0.00376569	1.2232	1.2232	Acute Loading up vs Baseline	0.0059239	12.0286	0.00014037	0.000163376	1
813514	cg16442312		0.00377564	0.00377564	0.82025	-1.21914	Acute Loading down vs Baseline	-0.122772	12.0194	0.0602916	0.0702268	1
179110	cg18565268	PAX9	0.00378463	0.00378463	0.914885	-1.09303	Acute Loading down vs Baseline	-0.06941	12.0111	0.019271	0.0224621	1
301922	cg22443229		0.00378829	0.00378829	1.09832	1.09832	Acute Loading up vs Baseline	0.061114	12.0077	0.0149397	0.0174184	1
672452	cg07894567		0.00379498	0.00379498	1.13407	1.13407	Acute Loading up vs Baseline	0.00684858	12.0016	0.000187612	0.000218852	1
74450	cg17632233	LBHD1	0.00381105	0.00381105	0.469656	-2.12922	Acute Loading down vs Baseline	-0.0339717	11.9868	0.0046163	0.00539159	1
187721	cg25748586	GALM	0.00381106	0.00381106	0.95647	-1.04551	Acute Loading down vs Baseline	-0.0341505	11.9868	0.00466504	0.00544852	1
654884	cg04410355	ADCK4	0.00381395	0.00381395	0.850112	-1.17632	Acute Loading down vs Baseline	-0.0908905	11.9842	0.0330443	0.0386025	1
348895	cg26524964	ATP11A	0.00381833	0.00381833	1.11446	1.11446	Acute Loading up vs Baseline	0.00431131	11.9802	7.43494e-05	8.68844e-05	1
140926	cg16859884		0.00382168	0.00382168	1.4628	1.4628	Acute Loading up vs Baseline	0.0409431	11.9771	0.00670536	0.00783784	1
439291	cg06988251	H6PD	0.00382334	0.00382334	1.05414	1.05414	Acute Loading up vs Baseline	0.0382247	11.9756	0.00584452	0.00683248	1
660701	cg14504826	KRT27	0.00382853	0.00382853	0.834671	-1.19808	Acute Loading down vs Baseline	-0.113437	11.9709	0.051472	0.0601966	1
608083	cg26079250		0.00382874	0.00382874	0.843249	-1.18589	Acute Loading down vs Baseline	-0.105576	11.9707	0.0445854	0.0521435	1
330614	cg20860481		0.0038288	0.0038288	1.13866	1.13866	Acute Loading up vs Baseline	0.00525007	11.9707	0.000110253	0.000128944	1
731101	cg24647391	VPS53	0.00383383	0.00383383	1.11038	1.11038	Acute Loading up vs Baseline	0.0723326	11.9661	0.020928	0.0244852	1
82641	cg23121728		0.00383644	0.00383644	1.50031	1.50031	Acute Loading up vs Baseline	0.0592858	11.9637	0.0140592	0.0164522	1
774744	cg20995835	CCDC144B	0.00383734	0.00383734	0.943167	-1.06026	Acute Loading down vs Baseline	-0.0470283	11.9629	0.00884663	0.0103531	1
739585	cg16008418		0.00384298	0.00384298	0.919046	-1.08808	Acute Loading down vs Baseline	-0.0530127	11.9578	0.0112414	0.0131612	1
609285	cg09985739	PCDH9	0.00384688	0.00384688	0.789662	-1.26636	Acute Loading down vs Baseline	-0.152367	11.9543	0.0928632	0.108755	1
92315	cg16315238	CNOT8	0.00384799	0.00384799	1.51776	1.51776	Acute Loading up vs Baseline	0.0390601	11.9533	0.00610277	0.00714773	1
529317	cg22286996		0.00385146	0.00385146	0.808893	-1.23626	Acute Loading down vs Baseline	-0.0810738	11.9501	0.0262919	0.0308018	1
629377	cg14706043	VAV2	0.0038517	0.0038517	0.907931	-1.10141	Acute Loading down vs Baseline	-0.0745582	11.9499	0.0222357	0.0260503	1
274007	cg06022426		0.00385172	0.00385172	0.899049	-1.11229	Acute Loading down vs Baseline	-0.0781068	11.9499	0.0244027	0.0285891	1
530379	cg00516067	COL9A3	0.00385616	0.00385616	0.884627	-1.13042	Acute Loading down vs Baseline	-0.0483472	11.9459	0.00934979	0.0109575	1
501154	cg05886768	CERKL	0.00386242	0.00386242	0.93034	-1.07488	Acute Loading down vs Baseline	-0.0394153	11.9403	0.00621428	0.00728626	1
495421	cg19303619	TBX3	0.00386323	0.00386323	0.899446	-1.1118	Acute Loading down vs Baseline	-0.0755543	11.9395	0.0228338	0.0267744	1
435859	cg12183150		0.00386413	0.00386413	1.19197	1.19197	Acute Loading up vs Baseline	0.00817126	11.9387	0.000267078	0.00031319	1
760130	cg20412356	FOXK2	0.00386506	0.00386506	0.897863	-1.11376	Acute Loading down vs Baseline	-0.065145	11.9379	0.0169755	0.0199078	1
321886	cg22786316		0.00387763	0.00387763	1.14899	1.14899	Acute Loading up vs Baseline	0.0484812	11.9266	0.00940172	0.0110362	1
514630	cg18320917	HERC2P3	0.0038778	0.0038778	0.922237	-1.08432	Acute Loading down vs Baseline	-0.0546963	11.9265	0.0119668	0.0140473	1
234974	cg00741431		0.00388047	0.00388047	0.94157	-1.06206	Acute Loading down vs Baseline	-0.0508092	11.9241	0.0103263	0.0121241	1
137133	cg03514351	LEPR	0.00388468	0.00388468	0.676029	-1.47923	Acute Loading down vs Baseline	-0.0178394	11.9203	0.00127298	0.00149507	1
787025	cg19131387	ZNF429	0.00388794	0.00388794	0.92311	-1.08329	Acute Loading down vs Baseline	-0.0620094	11.9174	0.0153807	0.0180685	1
797702	cg16620964		0.00389207	0.00389207	0.960898	-1.04069	Acute Loading down vs Baseline	-0.0274997	11.9137	0.00302494	0.00355467	1
350859	cg12531767	TAZ	0.00389323	0.00389323	1.27231	1.27231	Acute Loading up vs Baseline	0.0359335	11.9127	0.00516488	0.00606987	1
231392	cg05957436		0.00389921	0.00389921	1.10506	1.10506	Acute Loading up vs Baseline	0.0600841	11.9073	0.0144404	0.0169782	1
628117	cg01957897		0.00389922	0.00389922	0.865893	-1.15488	Acute Loading down vs Baseline	-0.0935278	11.9073	0.0349898	0.0411391	1
817454	cg20445630	PTCH1	0.0039018	0.0039018	1.09977	1.09977	Acute Loading up vs Baseline	0.058704	11.905	0.0137847	0.0162104	1
531651	cg17904321	SEC24C	0.00390859	0.00390859	0.751371	-1.3309	Acute Loading down vs Baseline	-0.115159	11.899	0.053046	0.0624123	1
789577	cg00747283		0.00391168	0.00391168	1.14634	1.14634	Acute Loading up vs Baseline	0.00713975	11.8963	0.000203904	0.000239963	1
57583	cg26994253	FAM53B	0.00391389	0.00391389	0.975204	-1.02543	Acute Loading down vs Baseline	-0.0232583	11.8943	0.0021638	0.00254687	1
623048	cg21097283	OTP	0.00392589	0.00392589	1.06108	1.06108	Acute Loading up vs Baseline	0.0512434	11.8837	0.0105035	0.0123741	1
836980	cg04182910	C19orf48	0.0039289	0.0039289	0.912963	-1.09534	Acute Loading down vs Baseline	-0.0717385	11.881	0.0205857	0.0242571	1
221967	cg01528520		0.00393095	0.00393095	0.854088	-1.17084	Acute Loading down vs Baseline	-0.081856	11.8792	0.0268016	0.0315865	1
799200	cg24128731	LINC00578	0.00395461	0.00395461	0.951649	-1.05081	Acute Loading down vs Baseline	-0.0398313	11.8584	0.00634613	0.00749221	1
95250	cg27353073	LOC100506127	0.00395565	0.00395565	0.985885	-1.01432	Acute Loading down vs Baseline	-0.0133538	11.8575	0.000713299	0.000842182	1
273288	cg00765518	CCDC80	0.00395682	0.00395682	0.922434	-1.08409	Acute Loading down vs Baseline	-0.0668634	11.8565	0.0178828	0.0211159	1
31980	cg20773915	CHD5	0.00396125	0.00396125	1.81278	1.81278	Acute Loading up vs Baseline	0.0488339	11.8526	0.00953901	0.0112672	1
831427	cg09709966	SEC14L1	0.00396726	0.00396726	1.52832	1.52832	Acute Loading up vs Baseline	0.0101641	11.8474	0.000413235	0.000488319	1
259884	cg12723251	GALNT2	0.00397434	0.00397434	1.04388	1.04388	Acute Loading up vs Baseline	0.0355824	11.8412	0.00506442	0.00598773	1
569037	cg11081826	RPP21	0.00397835	0.00397835	1.14724	1.14724	Acute Loading up vs Baseline	0.009469	11.8377	0.000358648	0.000424159	1
687649	cg19776453	CEACAM1	0.00398655	0.00398655	0.940193	-1.06361	Acute Loading down vs Baseline	-0.0503064	11.8306	0.0101229	0.0119792	1
401033	cg02198033		0.00398663	0.00398663	1.06447	1.06447	Acute Loading up vs Baseline	0.0439445	11.8305	0.00772446	0.00914099	1
10949	cg25680105		0.00399021	0.00399021	0.536757	-1.86304	Acute Loading down vs Baseline	-0.106044	11.8274	0.0449815	0.0532442	1
278496	cg04319742	KRTAP4-1	0.00400506	0.00400506	0.928126	-1.07744	Acute Loading down vs Baseline	-0.0540366	11.8146	0.0116798	0.0138403	1
354793	cg00481013	PREX1	0.00400526	0.00400526	1.20488	1.20488	Acute Loading up vs Baseline	0.00832666	11.8144	0.000277333	0.000328639	1
664612	cg23062771		0.00400771	0.00400771	0.834497	-1.19833	Acute Loading down vs Baseline	-0.11682	11.8123	0.0545881	0.0646982	1
79065	cg25580342	HS3ST3B1	0.00401785	0.00401785	0.971797	-1.02902	Acute Loading down vs Baseline	-0.0261462	11.8035	0.00273451	0.00324336	1
616964	cg11590730		0.00401868	0.00401868	0.898556	-1.1129	Acute Loading down vs Baseline	-0.0812262	11.8028	0.0263908	0.0313036	1
458193	cg02902975	LRRC36	0.00402194	0.00402194	1.18707	1.18707	Acute Loading up vs Baseline	0.0958904	11.8	0.0367799	0.0436371	1
806634	cg13554187	AMOTL1	0.00402258	0.00402258	1.26015	1.26015	Acute Loading up vs Baseline	0.0175986	11.7995	0.00123884	0.00146988	1
650957	cg16582891		0.00402426	0.00402426	0.931368	-1.07369	Acute Loading down vs Baseline	-0.0550786	11.798	0.0121346	0.0143994	1
683692	cg00562705		0.00403449	0.00403449	0.956096	-1.04592	Acute Loading down vs Baseline	-0.0327561	11.7893	0.00429184	0.00509665	1
843984	cg27451450	APOBEC3C	0.00403928	0.00403928	0.843335	-1.18577	Acute Loading down vs Baseline	-0.0939415	11.7852	0.0353	0.0419341	1
341190	cg00761236	LINC00443	0.00404417	0.00404417	0.957764	-1.0441	Acute Loading down vs Baseline	-0.0368115	11.781	0.00542035	0.00644131	1
575748	cg06838940	ZNF18	0.00404662	0.00404662	0.934655	-1.06991	Acute Loading down vs Baseline	-0.0521763	11.7789	0.0108895	0.0129429	1
142172	cg27131551	SLFN12L	0.00406862	0.00406862	1.49763	1.49763	Acute Loading up vs Baseline	0.0492425	11.7602	0.00969929	0.0115466	1
233255	cg01458336		0.00406902	0.00406902	1.20605	1.20605	Acute Loading up vs Baseline	0.00526513	11.7599	0.000110887	0.000132009	1
273311	cg19653946	LOC100294145	0.00407387	0.00407387	0.94794	-1.05492	Acute Loading down vs Baseline	-0.0323483	11.7557	0.00418566	0.00498473	1
580133	cg04774966	LOC553103	0.00407457	0.00407457	0.837536	-1.19398	Acute Loading down vs Baseline	-0.0964251	11.7552	0.0371912	0.0442935	1
610739	cg25420398	RYK	0.00407893	0.00407893	1.0443	1.0443	Acute Loading up vs Baseline	0.033578	11.7515	0.00450994	0.00537287	1
79815	cg07723510	HLA-L	0.00408231	0.00408231	1.23802	1.23802	Acute Loading up vs Baseline	0.0335142	11.7486	0.00449281	0.00535377	1
251303	cg10717694	CCDC63	0.00408361	0.00408361	1.15861	1.15861	Acute Loading up vs Baseline	0.0100394	11.7475	0.000403155	0.000480456	1
212314	cg14762062	ACTN3	0.00409184	0.00409184	0.810792	-1.23336	Acute Loading down vs Baseline	-0.1013	11.7406	0.0410471	0.0489465	1
733681	cg18537464		0.00409983	0.00409983	0.947382	-1.05554	Acute Loading down vs Baseline	-0.0361911	11.7339	0.00523918	0.00625102	1
23587	cg16939187	IQCE	0.0041058	0.0041058	0.822552	-1.21573	Acute Loading down vs Baseline	-0.0329661	11.7288	0.00434706	0.00518882	1
194755	cg08574562	TGFBRAP1	0.00410639	0.00410639	1.31214	1.31214	Acute Loading up vs Baseline	0.0166805	11.7283	0.00111296	0.00132853	1
139855	cg22691505	CYTH3	0.00410907	0.00410907	1.53145	1.53145	Acute Loading up vs Baseline	0.0165718	11.7261	0.0010985	0.00131152	1
189408	cg27504555	XCL1	0.00411126	0.00411126	0.964974	-1.0363	Acute Loading down vs Baseline	-0.0314757	11.7243	0.00396287	0.00473208	1
813151	cg13208562	IFNAR2	0.00411279	0.00411279	0.937827	-1.0663	Acute Loading down vs Baseline	-0.0494556	11.723	0.00978344	0.0116837	1
558942	cg06934960	CNTFR-AS1	0.00411319	0.00411319	1.19053	1.19053	Acute Loading up vs Baseline	0.00731369	11.7226	0.00021396	0.000255526	1
673073	cg03065197	CARD9	0.0041137	0.0041137	0.889173	-1.12464	Acute Loading down vs Baseline	-0.094227	11.7222	0.0355149	0.0424159	1
682409	cg13556554	ARPP19	0.00411583	0.00411583	1.21722	1.21722	Acute Loading up vs Baseline	0.106683	11.7204	0.0455251	0.0543795	1
671538	cg13357998		0.00412546	0.00412546	0.902201	-1.1084	Acute Loading down vs Baseline	-0.0725919	11.7124	0.0210783	0.0251952	1
744891	cg17106686	FRMD8	0.00412993	0.00412993	1.27074	1.27074	Acute Loading up vs Baseline	0.0304635	11.7087	0.00371209	0.00443853	1
385753	cg15713282		0.00413125	0.00413125	0.920941	-1.08585	Acute Loading down vs Baseline	-0.0646246	11.7076	0.0167053	0.0199764	1
665900	cg10584828	RFWD2	0.00413169	0.00413169	0.911202	-1.09745	Acute Loading down vs Baseline	-0.0714873	11.7072	0.0204418	0.0244452	1
553508	cg16328299	KIAA0922	0.00413428	0.00413428	0.874848	-1.14306	Acute Loading down vs Baseline	-0.0880989	11.705	0.0310457	0.0371327	1
89676	cg20331609		0.00413681	0.00413681	0.973426	-1.0273	Acute Loading down vs Baseline	-0.0246816	11.7029	0.00243673	0.00291501	1
379593	cg11601748	EXOC3	0.00414783	0.00414783	1.14343	1.14343	Acute Loading up vs Baseline	0.00574403	11.6938	0.000131976	0.000158003	1
105605	cg12329407		0.00415004	0.00415004	1.52181	1.52181	Acute Loading up vs Baseline	0.0319907	11.692	0.00409362	0.00490171	1
447700	cg04150079		0.00415967	0.00415967	0.771153	-1.29676	Acute Loading down vs Baseline	-0.138015	11.684	0.0761925	0.0912954	1
325105	cg14805932	GPC1	0.00416061	0.00416061	0.895572	-1.11661	Acute Loading down vs Baseline	-0.0788504	11.6832	0.0248695	0.0298011	1
752355	cg10672004		0.00416372	0.00416372	1.19005	1.19005	Acute Loading up vs Baseline	0.00567554	11.6806	0.000128847	0.000154432	1
312188	cg07670736	ALG14	0.0041693	0.0041693	0.901046	-1.10982	Acute Loading down vs Baseline	-0.0685171	11.676	0.0187784	0.0225159	1
573237	cg27226214	VHL	0.00417188	0.00417188	0.874111	-1.14402	Acute Loading down vs Baseline	-0.0779301	11.6739	0.0242924	0.0291327	1
234774	cg15366275	XYLT2	0.00417725	0.00417725	1.07099	1.07099	Acute Loading up vs Baseline	0.0387549	11.6695	0.00600778	0.00720759	1
597150	cg23389785	ZDHHC14	0.00418045	0.00418045	0.87906	-1.13758	Acute Loading down vs Baseline	-0.0906021	11.6669	0.032835	0.0394013	1
568695	cg13228596	ARHGEF10L	0.00418364	0.00418364	0.831592	-1.20251	Acute Loading down vs Baseline	-0.127707	11.6643	0.0652361	0.0782995	1
105064	cg11520162	FAM213B	0.00418785	0.00418785	0.964202	-1.03713	Acute Loading down vs Baseline	-0.027629	11.6608	0.00305345	0.00366598	1
415653	cg12676322		0.00418893	0.00418893	0.919087	-1.08804	Acute Loading down vs Baseline	-0.0644495	11.6599	0.0166149	0.0199495	1
668588	cg09927569	ZNF667	0.00419087	0.00419087	0.900592	-1.11038	Acute Loading down vs Baseline	-0.0751793	11.6583	0.0226077	0.0271486	1
26254	cg12813724	ZNF683	0.00419599	0.00419599	0.976676	-1.02388	Acute Loading down vs Baseline	-0.0221267	11.6541	0.00195837	0.00235257	1
99731	cg13445984	ZNF83	0.00419792	0.00419792	1.69737	1.69737	Acute Loading up vs Baseline	0.0349341	11.6525	0.00488158	0.00586499	1
264869	cg11819637	THPO	0.00420115	0.00420115	0.913171	-1.09509	Acute Loading down vs Baseline	-0.0629607	11.6499	0.0158562	0.0190548	1
574815	cg06191260	MAPK4	0.00420295	0.00420295	1.24821	1.24821	Acute Loading up vs Baseline	0.0058084	11.6484	0.00013495	0.000162194	1
582340	cg06513043		0.00420927	0.00420927	1.15475	1.15475	Acute Loading up vs Baseline	0.0911743	11.6433	0.033251	0.0399813	1
353519	cg20006825	PTMS	0.00420931	0.00420931	1.19641	1.19641	Acute Loading up vs Baseline	0.0121165	11.6433	0.000587242	0.000706107	1
68217	cg14057181	CXorf57	0.00422012	0.00422012	1.51108	1.51108	Acute Loading up vs Baseline	0.0477121	11.6345	0.00910577	0.0109572	1
831848	cg14767228		0.00422016	0.00422016	1.07433	1.07433	Acute Loading up vs Baseline	0.0403627	11.6344	0.0065166	0.00784159	1
503360	cg17294081	ATRN	0.00422105	0.00422105	0.918524	-1.0887	Acute Loading down vs Baseline	-0.0689826	11.6337	0.0190344	0.022906	1
328529	cg13420422		0.00422158	0.00422158	0.918	-1.08932	Acute Loading down vs Baseline	-0.0690408	11.6333	0.0190665	0.0229455	1
707372	cg27195771	WSCD2	0.00422227	0.00422227	0.918548	-1.08868	Acute Loading down vs Baseline	-0.0665692	11.6327	0.0177259	0.0213331	1
425338	cg01581763		0.0042237	0.0042237	0.933362	-1.0714	Acute Loading down vs Baseline	-0.055603	11.6316	0.0123668	0.0148849	1
69261	cg01558638	SCLT1	0.00422764	0.00422764	1.48912	1.48912	Acute Loading up vs Baseline	0.0261195	11.6284	0.00272892	0.00328549	1
286927	cg14865284	KMT2E	0.00423835	0.00423835	0.825999	-1.21066	Acute Loading down vs Baseline	-0.112728	11.6197	0.0508308	0.0612436	1
742555	cg08603424	CLYBL	0.00424137	0.00424137	0.894929	-1.11741	Acute Loading down vs Baseline	-0.0809235	11.6172	0.0261945	0.0315671	1
731172	cg27655206	FAM66E	0.00425189	0.00425189	0.816867	-1.22419	Acute Loading down vs Baseline	-0.116447	11.6088	0.0542396	0.0654122	1
402135	cg23359489	SNUPN	0.0042536	0.0042536	0.92648	-1.07935	Acute Loading down vs Baseline	-0.0586491	11.6074	0.0137589	0.016595	1
100451	cg14413482	CDV3	0.00425393	0.00425393	0.902491	-1.10804	Acute Loading down vs Baseline	-0.054019	11.6071	0.0116722	0.0140785	1
762271	cg09913382		0.00425784	0.00425784	0.880532	-1.13568	Acute Loading down vs Baseline	-0.0856254	11.604	0.0293268	0.0353824	1
129912	cg06008419		0.00425887	0.00425887	1.62253	1.62253	Acute Loading up vs Baseline	0.0263054	11.6031	0.00276789	0.00333966	1
212995	cg00938163	GMPR	0.0042646	0.0042646	0.917244	-1.09022	Acute Loading down vs Baseline	-0.0594514	11.5985	0.0141379	0.0170651	1
762275	cg20675616	TNXB	0.00427752	0.00427752	1.24702	1.24702	Acute Loading up vs Baseline	0.00681762	11.5882	0.00018592	0.000224615	1
669563	cg11772020		0.00427915	0.00427915	0.841284	-1.18866	Acute Loading down vs Baseline	-0.0764408	11.5869	0.0233728	0.0282405	1
574704	cg01269771	P2RX3	0.00429369	0.00429369	0.885812	-1.12891	Acute Loading down vs Baseline	-0.0633163	11.5753	0.0160358	0.0193949	1
195064	cg09777014	CHST11	0.00429496	0.00429496	1.19529	1.19529	Acute Loading up vs Baseline	0.00472197	11.5743	8.91878e-05	0.00010788	1
59916	cg09566392	PQLC3	0.00430047	0.00430047	0.99127	-1.00881	Acute Loading down vs Baseline	-0.00842735	11.5699	0.000284081	0.00034375	1
757862	cg17831826	SNX8	0.00432949	0.00432949	1.12862	1.12862	Acute Loading up vs Baseline	0.0916315	11.5469	0.0335854	0.0407205	1
298498	cg27205798	TMTC1	0.00433648	0.00433648	0.912268	-1.09617	Acute Loading down vs Baseline	-0.0484522	11.5414	0.00939048	0.0113909	1
216439	cg09489743	CTNNB1	0.00434258	0.00434258	0.862019	-1.16007	Acute Loading down vs Baseline	-0.0503143	11.5366	0.0101261	0.0122884	1
598680	cg15530356	ZNF414	0.00434701	0.00434701	1.08349	1.08349	Acute Loading up vs Baseline	0.0627205	11.5331	0.0157355	0.0191013	1
394854	cg04234379	ZNF707	0.00435145	0.00435145	1.2371	1.2371	Acute Loading up vs Baseline	0.00539238	11.5296	0.000116311	0.000141233	1
686463	cg04358210		0.00435549	0.00435549	0.91866	-1.08854	Acute Loading down vs Baseline	-0.0642098	11.5264	0.0164916	0.0200307	1
771004	cg07733830		0.00436103	0.00436103	1.3307	1.3307	Acute Loading up vs Baseline	0.04732	11.5221	0.00895673	0.0108829	1
574803	cg00186252		0.00437013	0.00437013	0.944374	-1.0589	Acute Loading down vs Baseline	-0.0420038	11.515	0.00705727	0.00858028	1
490305	cg19827131	IL31RA	0.00437065	0.00437065	0.855112	-1.16944	Acute Loading down vs Baseline	-0.100163	11.5146	0.0401306	0.0487928	1
864694	cg02735829	OR2Y1	0.00437077	0.00437077	1.21783	1.21783	Acute Loading up vs Baseline	0.00403004	11.5145	6.4965e-05	7.89885e-05	1
252887	cg15851964	MIR26A2	0.00437249	0.00437249	1.07762	1.07762	Acute Loading up vs Baseline	0.0374323	11.5131	0.00560472	0.00681535	1
139438	cg06091013	FBXO39	0.00437573	0.00437573	1.75902	1.75902	Acute Loading up vs Baseline	0.0442837	11.5106	0.0078442	0.00954066	1
93131	cg10353388	TAF1D	0.00437659	0.00437659	1.40321	1.40321	Acute Loading up vs Baseline	0.019174	11.5099	0.00147056	0.0017887	1
329272	cg16450667	SLC10A7	0.00437906	0.00437906	1.1805	1.1805	Acute Loading up vs Baseline	0.00433925	11.508	7.53162e-05	9.16255e-05	1
596143	cg06138830	TFAP2C	0.00437991	0.00437991	0.858965	-1.16419	Acute Loading down vs Baseline	-0.0758588	11.5074	0.0230182	0.0280043	1
377698	cg22013137	SELE	0.00438932	0.00438932	0.775617	-1.2893	Acute Loading down vs Baseline	-0.13758	11.5	0.0757127	0.0921718	1
727500	cg14707256		0.00439096	0.00439096	0.851943	-1.17379	Acute Loading down vs Baseline	-0.0473439	11.4988	0.00896577	0.010916	1
427256	cg26364080	ARMC9	0.00439112	0.00439112	0.901614	-1.10912	Acute Loading down vs Baseline	-0.0779486	11.4986	0.0243039	0.0295909	1
558644	cg16357179	DKFZp434L192	0.00439454	0.00439454	0.843019	-1.18621	Acute Loading down vs Baseline	-0.0936384	11.496	0.0350726	0.042712	1
504562	cg10194319		0.00440157	0.00440157	0.945876	-1.05722	Acute Loading down vs Baseline	-0.047735	11.4905	0.00911453	0.0111051	1
817562	cg21248287		0.0044037	0.0044037	0.940529	-1.06323	Acute Loading down vs Baseline	-0.0509692	11.4889	0.0103914	0.0126627	1
74844	cg14517108	TIMP2	0.00440463	0.00440463	1.32696	1.32696	Acute Loading up vs Baseline	0.0237828	11.4882	0.00226249	0.00275718	1
730860	cg01485010	EPHA1	0.00440531	0.00440531	0.954761	-1.04738	Acute Loading down vs Baseline	-0.0378214	11.4876	0.00572183	0.0069732	1
705055	cg09750197	PDE4D	0.00441021	0.00441021	1.24689	1.24689	Acute Loading up vs Baseline	0.00818117	11.4839	0.000267726	0.000326386	1
161980	cg05688523	LTBP1	0.00441209	0.00441209	0.830171	-1.20457	Acute Loading down vs Baseline	-0.106103	11.4824	0.0450315	0.054905	1
770781	cg03851970	MITF	0.00442355	0.00442355	0.886253	-1.12835	Acute Loading down vs Baseline	-0.0798723	11.4736	0.0255184	0.0311374	1
142221	cg09684529	ENO4	0.00442935	0.00442935	0.963657	-1.03771	Acute Loading down vs Baseline	-0.0329831	11.4691	0.00435155	0.00531181	1
843070	cg08509586		0.00443372	0.00443372	0.871115	-1.14795	Acute Loading down vs Baseline	-0.0826358	11.4657	0.0273147	0.033352	1
5128	cg26821579	SVIP	0.00443461	0.00443461	1.73628	1.73628	Acute Loading up vs Baseline	0.0210561	11.4651	0.00177344	0.00216556	1
179988	cg02528400	CSMD1	0.00443515	0.00443515	1.33332	1.33332	Acute Loading up vs Baseline	0.0676046	11.4646	0.0182815	0.0223244	1
150370	cg00154733		0.00443711	0.00443711	1.03799	1.03799	Acute Loading up vs Baseline	0.0262844	11.4631	0.00276349	0.00337506	1
603974	cg00720732	LRRCC1	0.00443916	0.00443916	0.907514	-1.10191	Acute Loading down vs Baseline	-0.076093	11.4616	0.0231606	0.02829	1
320583	cg09047486	GBF1	0.00444975	0.00444975	0.940796	-1.06293	Acute Loading down vs Baseline	-0.0503421	11.4535	0.0101373	0.0123912	1
723873	cg20424470		0.00445292	0.00445292	0.928244	-1.0773	Acute Loading down vs Baseline	-0.0560103	11.451	0.0125486	0.0153419	1
345002	cg08346627	KLHL36	0.00445473	0.00445473	0.774668	-1.29088	Acute Loading down vs Baseline	-0.100588	11.4497	0.0404718	0.0494867	1
286801	ch.3.69086826R		0.00445516	0.00445516	1.08	1.08	Acute Loading up vs Baseline	0.0634961	11.4493	0.016127	0.0197198	1
233388	cg25410181	DNAJC10	0.00446405	0.00446405	1.03958	1.03958	Acute Loading up vs Baseline	0.0225812	11.4425	0.00203964	0.00249551	1
783953	cg02156767		0.00446487	0.00446487	0.932623	-1.07224	Acute Loading down vs Baseline	-0.0568987	11.4419	0.0129498	0.015845	1
191794	cg05807489		0.00446691	0.00446691	0.924724	-1.0814	Acute Loading down vs Baseline	-0.0597783	11.4404	0.0142938	0.0174918	1
11909	cg03384825	DAB1	0.00446967	0.00446967	0.963445	-1.03794	Acute Loading down vs Baseline	-0.0328533	11.4383	0.00431737	0.00528429	1
648843	cg02632109		0.00447166	0.00447166	1.17965	1.17965	Acute Loading up vs Baseline	0.0041645	11.4368	6.93723e-05	8.49202e-05	1
667378	cg07879062	ABCB9	0.00447469	0.00447469	0.970725	-1.03016	Acute Loading down vs Baseline	-0.0224191	11.4344	0.00201046	0.00246155	1
566789	cg03350491	SLC35C2	0.00448012	0.00448012	1.0435	1.0435	Acute Loading up vs Baseline	0.0211982	11.4303	0.00179745	0.00220154	1
61814	cg26171643	CHTF8	0.00448246	0.00448246	0.925785	-1.08016	Acute Loading down vs Baseline	-0.0448937	11.4286	0.00806178	0.0098757	1
330665	cg16525606	SH3YL1	0.00448492	0.00448492	0.933505	-1.07123	Acute Loading down vs Baseline	-0.0555897	11.4267	0.0123609	0.0151446	1
774443	cg01323723		0.00448649	0.00448649	1.11886	1.11886	Acute Loading up vs Baseline	0.081875	11.4255	0.0268141	0.0328561	1
314107	cg07109124	ARSB	0.0044894	0.0044894	1.14837	1.14837	Acute Loading up vs Baseline	0.0777245	11.4233	0.0241644	0.0296151	1
769252	cg19439427	ATXN10	0.00449279	0.00449279	1.16405	1.16405	Acute Loading up vs Baseline	0.108373	11.4207	0.0469784	0.0575881	1
357670	cg12435677	MIR4656	0.00449895	0.00449895	0.917944	-1.08939	Acute Loading down vs Baseline	-0.0718477	11.4161	0.0206484	0.0253219	1
435558	cg25675349	TEX264	0.00450151	0.00450151	0.879202	-1.1374	Acute Loading down vs Baseline	-0.0535964	11.4141	0.0114903	0.0140934	1
287311	cg12842902		0.00450274	0.00450274	0.868868	-1.15092	Acute Loading down vs Baseline	-0.0586533	11.4132	0.0137608	0.0168797	1
259970	cg07013392	COX10	0.00450302	0.00450302	0.896434	-1.11553	Acute Loading down vs Baseline	-0.0743385	11.413	0.0221048	0.0271153	1
434380	cg02731412		0.00450641	0.00450641	1.07724	1.07724	Acute Loading up vs Baseline	0.0512157	11.4104	0.0104922	0.0128733	1
402252	cg24379018	ETF1	0.00450879	0.00450879	0.932507	-1.07238	Acute Loading down vs Baseline	-0.0552364	11.4087	0.0122043	0.0149763	1
343813	cg24336035	MAGIX	0.00452146	0.00452146	1.23346	1.23346	Acute Loading up vs Baseline	0.11717	11.3991	0.0549154	0.0674451	1
414119	cg15135990	RTKN	0.00452787	0.00452787	1.05319	1.05319	Acute Loading up vs Baseline	0.0322214	11.3943	0.00415287	0.00510256	1
122614	cg08026009	SLC35C1	0.00452937	0.00452937	0.957017	-1.04491	Acute Loading down vs Baseline	-0.0361408	11.3932	0.00522463	0.00642003	1
577696	cg15114651	SLC1A5	0.00453272	0.00453272	0.910453	-1.09835	Acute Loading down vs Baseline	-0.0605844	11.3907	0.0146819	0.0180451	1
748808	cg07903860	DCLRE1C	0.00454925	0.00454925	1.0625	1.0625	Acute Loading up vs Baseline	0.0384361	11.3783	0.00590933	0.00727088	1
233057	cg14389797		0.00454944	0.00454944	1.14963	1.14963	Acute Loading up vs Baseline	0.0998743	11.3782	0.0398995	0.0490933	1
440797	cg23399385	WFDC1	0.00454953	0.00454953	0.920607	-1.08624	Acute Loading down vs Baseline	-0.0621915	11.3781	0.0154711	0.0190361	1
403814	cg16191358		0.00454987	0.00454987	1.19556	1.19556	Acute Loading up vs Baseline	0.00555007	11.3779	0.000123213	0.000151608	1
590688	cg03555371		0.00454996	0.00454996	0.881667	-1.13422	Acute Loading down vs Baseline	-0.0886041	11.3778	0.0314027	0.0386399	1
75843	cg00577361	HP1BP3	0.00455338	0.00455338	1.49752	1.49752	Acute Loading up vs Baseline	0.0306062	11.3753	0.00374695	0.00461152	1
436692	cg23516454		0.00456542	0.00456542	1.11346	1.11346	Acute Loading up vs Baseline	0.0501526	11.3663	0.0100611	0.0123924	1
282759	cg16105754	PNLIP	0.00456938	0.00456938	0.931689	-1.07332	Acute Loading down vs Baseline	-0.0559449	11.3634	0.0125193	0.0154241	1
506097	cg16483670	SLC16A7	0.0045716	0.0045716	1.09326	1.09326	Acute Loading up vs Baseline	0.0667081	11.3617	0.0177999	0.0219331	1
423944	cg15420832	SP2	0.00457901	0.00457901	0.8868	-1.12765	Acute Loading down vs Baseline	-0.0824122	11.3562	0.0271671	0.0334917	1
336654	cg16719323	CSAD	0.00458007	0.00458007	1.06929	1.06929	Acute Loading up vs Baseline	0.0483957	11.3555	0.00936858	0.0115504	1
608052	cg06843218		0.00458291	0.00458291	0.804736	-1.24264	Acute Loading down vs Baseline	-0.124174	11.3534	0.0616769	0.0760548	1
115937	cg07498874	STRIP1	0.00458749	0.00458749	1.65736	1.65736	Acute Loading up vs Baseline	0.0555562	11.35	0.012346	0.0152286	1
111348	cg24960979	NKRF	0.00459611	0.00459611	1.67623	1.67623	Acute Loading up vs Baseline	0.0284656	11.3436	0.00324116	0.00400016	1
266411	cg02369100	MYT1L	0.00460519	0.00460519	0.88085	-1.13527	Acute Loading down vs Baseline	-0.0890276	11.3369	0.0317036	0.0391509	1
587726	cg09651935	TECPR2	0.00460625	0.00460625	0.887592	-1.12664	Acute Loading down vs Baseline	-0.0894221	11.3362	0.0319852	0.0395013	1
561723	cg04180481		0.00461439	0.00461439	0.876271	-1.1412	Acute Loading down vs Baseline	-0.0925419	11.3302	0.034256	0.042328	1
113516	cg05551578	FAM122B	0.00461902	0.00461902	0.98527	-1.01495	Acute Loading down vs Baseline	-0.0142339	11.3268	0.000810419	0.00100168	1
405038	cg14285412	LOC644189	0.0046208	0.0046208	1.13729	1.13729	Acute Loading up vs Baseline	0.0441142	11.3255	0.00778424	0.00962248	1
507608	cg26092553	TIAL1	0.00462665	0.00462665	1.14778	1.14778	Acute Loading up vs Baseline	0.0428196	11.3212	0.00733407	0.00906944	1
761766	cg23893402	MICAL3	0.00462706	0.00462706	0.836371	-1.19564	Acute Loading down vs Baseline	-0.103014	11.3209	0.0424471	0.0524923	1
842379	cg23402329		0.00462968	0.00462968	0.907024	-1.10251	Acute Loading down vs Baseline	-0.0726493	11.319	0.0211117	0.0261122	1
581898	cg16021364	PARG	0.0046302	0.0046302	0.878159	-1.13875	Acute Loading down vs Baseline	-0.0371245	11.3186	0.00551291	0.00681891	1
753876	cg22583333	PLCL1	0.0046347	0.0046347	1.07188	1.07188	Acute Loading up vs Baseline	0.0373396	11.3153	0.00557698	0.00690017	1
221925	cg11624479	DENND5A	0.00463787	0.00463787	1.24662	1.24662	Acute Loading up vs Baseline	0.00725033	11.313	0.000210269	0.000260211	1
587831	cg11983459		0.00465316	0.00465316	0.765592	-1.30618	Acute Loading down vs Baseline	-0.130777	11.3019	0.0684101	0.0847416	1
856134	cg01904151		0.00465599	0.00465599	0.859319	-1.16371	Acute Loading down vs Baseline	-0.105086	11.2998	0.0441725	0.0547277	1
744855	cg00272823		0.00465812	0.00465812	0.915163	-1.0927	Acute Loading down vs Baseline	-0.0685433	11.2983	0.0187928	0.0232866	1
173745	cg15951979	NDUFAF5	0.00466123	0.00466123	1.18411	1.18411	Acute Loading up vs Baseline	0.00516498	11.296	0.000106708	0.000132251	1
363477	cg07062327	NTPCR	0.00466671	0.00466671	0.915064	-1.09282	Acute Loading down vs Baseline	-0.0708105	11.2921	0.0200565	0.0248662	1
427960	cg05013218	CTNNA2	0.00466847	0.00466847	1.16173	1.16173	Acute Loading up vs Baseline	0.0152697	11.2908	0.000932652	0.00115644	1
116822	cg13808185	C9orf66	0.00467792	0.00467792	0.967761	-1.03331	Acute Loading down vs Baseline	-0.0274132	11.284	0.00300593	0.00372945	1
229362	cg02633664		0.00468162	0.00468162	0.912796	-1.09553	Acute Loading down vs Baseline	-0.0716482	11.2813	0.0205339	0.0254824	1
626905	cg21007931	GSG1L	0.00468511	0.00468511	0.961882	-1.03963	Acute Loading down vs Baseline	-0.0216047	11.2788	0.00186706	0.00231752	1
156823	cg05513735		0.00469732	0.00469732	0.916784	-1.09077	Acute Loading down vs Baseline	-0.0666328	11.27	0.0177597	0.0220618	1
232702	cg03985351		0.00469733	0.00469733	1.21889	1.21889	Acute Loading up vs Baseline	0.00392672	11.27	6.16764e-05	7.66167e-05	1
476678	cg01043550	VIT	0.00470444	0.00470444	0.90415	-1.10601	Acute Loading down vs Baseline	-0.0615789	11.2649	0.0151679	0.0188506	1
660740	cg05212327		0.00471033	0.00471033	1.38048	1.38048	Acute Loading up vs Baseline	0.026681	11.2607	0.0028475	0.0035402	1
413325	cg05388281	ZNF718	0.00471637	0.00471637	1.04197	1.04197	Acute Loading up vs Baseline	0.0316605	11.2563	0.00400954	0.00498685	1
462137	cg00450319	LOC728024	0.00471677	0.00471677	0.953291	-1.049	Acute Loading down vs Baseline	-0.0293569	11.2561	0.0034473	0.00428767	1
512272	cg08109669	CEP57	0.00471712	0.00471712	0.822303	-1.2161	Acute Loading down vs Baseline	-0.119532	11.2558	0.0571516	0.0710853	1
492117	cg24785279		0.00472217	0.00472217	0.915488	-1.09231	Acute Loading down vs Baseline	-0.0644001	11.2522	0.0165895	0.0206407	1
610885	cg14431528	MIR485	0.00472369	0.00472369	1.15398	1.15398	Acute Loading up vs Baseline	0.0453932	11.2511	0.00824219	0.0102559	1
282276	cg02645058		0.00472597	0.00472597	0.856749	-1.1672	Acute Loading down vs Baseline	-0.0963329	11.2495	0.0371201	0.046196	1
417326	cg13929598	WIPF3	0.0047279	0.0047279	0.930989	-1.07413	Acute Loading down vs Baseline	-0.0380331	11.2481	0.00578608	0.00720166	1
431384	cg17206420	SLC30A3	0.0047314	0.0047314	0.921802	-1.08483	Acute Loading down vs Baseline	-0.0585344	11.2456	0.0137051	0.0170619	1
42836	cg14597534		0.00474941	0.00474941	1.46206	1.46206	Acute Loading up vs Baseline	0.0480538	11.2328	0.00923669	0.0115121	1
247206	cg04265882	ZDHHC7	0.00475064	0.00475064	0.909805	-1.09914	Acute Loading down vs Baseline	-0.0710682	11.2319	0.0202028	0.0251817	1
102793	cg05213896	IL4I1	0.00475799	0.00475799	0.976583	-1.02398	Acute Loading down vs Baseline	-0.0214238	11.2267	0.00183591	0.00228942	1
44862	cg25634091	TVP23C	0.00475872	0.00475872	0.594824	-1.68117	Acute Loading down vs Baseline	-0.0298604	11.2262	0.00356657	0.00444781	1
308720	cg19177600	RASGRP1	0.00476215	0.00476215	0.835254	-1.19724	Acute Loading down vs Baseline	-0.0937244	11.2238	0.0351371	0.0438283	1
609703	cg08343699	NDUFAF7	0.0047644	0.0047644	1.09586	1.09586	Acute Loading up vs Baseline	0.038343	11.2222	0.00588075	0.0073364	1
460176	cg20036641	LINC00403	0.00476516	0.00476516	1.1873	1.1873	Acute Loading up vs Baseline	0.0249118	11.2217	0.00248239	0.003097	1
186122	cg27525570		0.0047676	0.0047676	0.943094	-1.06034	Acute Loading down vs Baseline	-0.0435825	11.2199	0.00759775	0.00948032	1
574637	cg06508655	NAPB	0.00477222	0.00477222	0.847361	-1.18013	Acute Loading down vs Baseline	-0.0900237	11.2167	0.0324171	0.0404611	1
366265	cg07164639	DDO	0.00477648	0.00477648	0.79714	-1.25449	Acute Loading down vs Baseline	-0.0830928	11.2137	0.0276177	0.03448	1
829821	cg06297678	SARM1	0.00477702	0.00477702	0.813547	-1.22918	Acute Loading down vs Baseline	-0.119746	11.2133	0.0573561	0.0716102	1
324293	cg02634004	PPFIBP2	0.00478379	0.00478379	0.775576	-1.28936	Acute Loading down vs Baseline	-0.108397	11.2085	0.0469992	0.0587044	1
679494	cg22693806	PRRX1	0.00479073	0.00479073	0.839761	-1.19082	Acute Loading down vs Baseline	-0.115189	11.2036	0.0530738	0.0663206	1
825	cg11974977	RPP21	0.00479132	0.00479132	1.36434	1.36434	Acute Loading up vs Baseline	0.0194282	11.2032	0.00150982	0.00188673	1
270834	cg01999914	NUP98	0.0047924	0.0047924	1.11034	1.11034	Acute Loading up vs Baseline	0.0678188	11.2025	0.0183975	0.0229919	1
132545	cg24601901	TGOLN2	0.00479497	0.00479497	0.978062	-1.02243	Acute Loading down vs Baseline	-0.0201921	11.2007	0.00163088	0.00203848	1
680126	cg08452021		0.00479515	0.00479515	0.785185	-1.27359	Acute Loading down vs Baseline	-0.151866	11.2005	0.092253	0.115311	1
105802	cg10188299	TMEM229B	0.00480622	0.00480622	1.42615	1.42615	Acute Loading up vs Baseline	0.0263548	11.1928	0.0027783	0.00347512	1
837565	cg17446262	TBC1D19	0.00480779	0.00480779	0.750427	-1.33257	Acute Loading down vs Baseline	-0.0394291	11.1917	0.00621861	0.00777903	1
864135	cg15884880		0.00481188	0.00481188	0.821805	-1.21683	Acute Loading down vs Baseline	-0.122311	11.1888	0.0598402	0.0748749	1
350972	cg03330071	GUSBP11	0.00481693	0.00481693	0.793885	-1.25963	Acute Loading down vs Baseline	-0.132531	11.1853	0.070258	0.0879379	1
101170	cg06258179	CDK6	0.00481926	0.00481926	0.954092	-1.04812	Acute Loading down vs Baseline	-0.0412107	11.1837	0.00679328	0.00850399	1
250385	cg24824287		0.00482888	0.00482888	0.860218	-1.1625	Acute Loading down vs Baseline	-0.103605	11.177	0.0429357	0.0537802	1
441651	cg24344074	MOV10	0.00483451	0.00483451	0.868794	-1.15102	Acute Loading down vs Baseline	-0.0768364	11.1731	0.0236153	0.0295904	1
748819	cg04748180	TCERG1L	0.00483837	0.00483837	0.898521	-1.11294	Acute Loading down vs Baseline	-0.0553514	11.1704	0.0122551	0.0153595	1
695739	cg16728483	TACC2	0.00484094	0.00484094	0.911331	-1.0973	Acute Loading down vs Baseline	-0.0727576	11.1686	0.0211747	0.0265428	1
843471	cg11073032	SNRPN	0.00484771	0.00484771	0.880342	-1.13592	Acute Loading down vs Baseline	-0.0895862	11.1639	0.0321027	0.0402582	1
131365	cg10578952	TBCE	0.00484858	0.00484858	1.39945	1.39945	Acute Loading up vs Baseline	0.0337049	11.1633	0.00454409	0.00569879	1
338908	cg12908908		0.00485037	0.00485037	0.90044	-1.11057	Acute Loading down vs Baseline	-0.07604	11.1621	0.0231283	0.0290087	1
331422	cg07647127		0.00485336	0.00485336	0.864934	-1.15616	Acute Loading down vs Baseline	-0.102766	11.16	0.0422437	0.0529939	1
405097	cg15688902		0.00485347	0.00485347	1.16547	1.16547	Acute Loading up vs Baseline	0.00594797	11.1599	0.000141513	0.000177527	1
169325	cg19847936	SLC45A1	0.00485379	0.00485379	0.903704	-1.10656	Acute Loading down vs Baseline	-0.0794909	11.1597	0.0252752	0.0317081	1
862309	cg14960007	COX6C	0.00485449	0.00485449	1.17979	1.17979	Acute Loading up vs Baseline	0.00649875	11.1592	0.000168935	0.000211941	1
739665	cg02280683	FAP	0.00485463	0.00485463	0.76384	-1.30917	Acute Loading down vs Baseline	-0.0690422	11.1591	0.0190673	0.0239215	1
501780	cg23394329	KIF2C	0.004857	0.004857	0.84914	-1.17766	Acute Loading down vs Baseline	-0.0966066	11.1575	0.0373314	0.0468421	1
296262	cg26932981	PIGN	0.00486318	0.00486318	1.29088	1.29088	Acute Loading up vs Baseline	0.0281798	11.1532	0.00317641	0.00398717	1
649079	cg10121238		0.00486497	0.00486497	0.960902	-1.04069	Acute Loading down vs Baseline	-0.0342715	11.152	0.00469815	0.00589798	1
748211	cg08089030	TMPRSS11A	0.00486713	0.00486713	0.929784	-1.07552	Acute Loading down vs Baseline	-0.056961	11.1505	0.0129782	0.0162948	1
572524	cg23289135		0.00488001	0.00488001	0.919736	-1.08727	Acute Loading down vs Baseline	-0.0656512	11.1416	0.0172403	0.0216634	1
726536	cg05470682		0.0048809	0.0048809	1.04108	1.04108	Acute Loading up vs Baseline	0.0242847	11.141	0.00235899	0.00296436	1
811236	cg19358349	PTEN	0.00488267	0.00488267	0.892303	-1.1207	Acute Loading down vs Baseline	-0.0701807	11.1398	0.0197013	0.0247598	1
624231	cg15026754		0.00488854	0.00488854	0.935129	-1.06937	Acute Loading down vs Baseline	-0.0548348	11.1357	0.0120274	0.015121	1
387961	cg10235569		0.00489071	0.00489071	0.867338	-1.15295	Acute Loading down vs Baseline	-0.0750212	11.1343	0.0225127	0.0283071	1
572335	cg03276479	SDC2	0.00489685	0.00489685	1.09132	1.09132	Acute Loading up vs Baseline	0.0594173	11.13	0.0141217	0.017763	1
537175	cg03860252	FGFR3	0.00489694	0.00489694	0.91779	-1.08957	Acute Loading down vs Baseline	-0.0653728	11.13	0.0170944	0.0215024	1
116520	cg15119274	PTPRN	0.00489915	0.00489915	1.23824	1.23824	Acute Loading up vs Baseline	0.0331592	11.1285	0.00439812	0.00553299	1
795268	cg23336160		0.00490641	0.00490641	0.920929	-1.08586	Acute Loading down vs Baseline	-0.0674569	11.1235	0.0182018	0.0229086	1
574698	cg01436487	MAD1L1	0.0049072	0.0049072	1.16858	1.16858	Acute Loading up vs Baseline	0.00398808	11.123	6.3619e-05	8.00746e-05	1
445110	cg26241788	ADGB	0.0049199	0.0049199	0.861586	-1.16065	Acute Loading down vs Baseline	-0.0818974	11.1143	0.0268288	0.0337945	1
475393	cg13051067		0.00492744	0.00492744	0.950092	-1.05253	Acute Loading down vs Baseline	-0.0380502	11.1092	0.00579129	0.00729829	1
95052	cg27535648	TBC1D22A	0.00492745	0.00492745	1.30185	1.30185	Acute Loading up vs Baseline	0.0233432	11.1092	0.00217962	0.00274681	1
288942	cg21429636	ABLIM2	0.00493151	0.00493151	0.875931	-1.14164	Acute Loading down vs Baseline	-0.0899129	11.1064	0.0323373	0.0407623	1
386001	cg11408613		0.00493664	0.00493664	0.894671	-1.11773	Acute Loading down vs Baseline	-0.0532378	11.1029	0.0113371	0.0142952	1
58277	cg19800096	APEH	0.00494225	0.00494225	1.94229	1.94229	Acute Loading up vs Baseline	0.026501	11.0991	0.00280922	0.00354344	1
483154	cg27175123		0.00494282	0.00494282	0.868662	-1.1512	Acute Loading down vs Baseline	-0.0999224	11.0987	0.039938	0.050378	1
644534	cg01460974	ARHGEF9	0.00494791	0.00494791	0.918406	-1.08884	Acute Loading down vs Baseline	-0.0653314	11.0953	0.0170728	0.0215424	1
94854	cg18913687	RPL21	0.00494833	0.00494833	1.36053	1.36053	Acute Loading up vs Baseline	0.0357581	11.095	0.00511457	0.00645371	1
155187	cg20900312	TMEM63C	0.00495557	0.00495557	0.909184	-1.09989	Acute Loading down vs Baseline	-0.0757486	11.0901	0.0229514	0.0289735	1
23211	cg21745307	MATN4	0.00495837	0.00495837	0.989697	-1.01041	Acute Loading down vs Baseline	-0.0100825	11.0882	0.000406627	0.000513408	1
362443	cg24613043	PRSS23	0.00495941	0.00495941	1.05681	1.05681	Acute Loading up vs Baseline	0.0290196	11.0875	0.00336856	0.00425341	1
54235	cg16194820	TRIM9	0.00496102	0.00496102	0.817282	-1.22357	Acute Loading down vs Baseline	-0.114669	11.0864	0.0525958	0.0664182	1
602649	cg13485564	CCDC140	0.00496343	0.00496343	1.22998	1.22998	Acute Loading up vs Baseline	0.00575282	11.0848	0.00013238	0.000167194	1
680969	cg11323721		0.00496484	0.00496484	0.816499	-1.22474	Acute Loading down vs Baseline	-0.106204	11.0839	0.0451174	0.0569877	1
130908	cg09425708	TEAD4	0.00496495	0.00496495	0.577214	-1.73246	Acute Loading down vs Baseline	-0.0335848	11.0838	0.00451176	0.00569884	1
96652	cg24926924		0.00497368	0.00497368	0.977324	-1.0232	Acute Loading down vs Baseline	-0.021662	11.0779	0.00187696	0.00237206	1
131380	cg24024426	SLC23A2	0.00497512	0.00497512	0.953869	-1.04836	Acute Loading down vs Baseline	-0.0378242	11.0769	0.00572269	0.00723284	1
521627	cg09173039	MCM7	0.00497928	0.00497928	1.23936	1.23936	Acute Loading up vs Baseline	0.00607643	11.0741	0.000147692	0.000186713	1
429364	cg02795691	BFSP1	0.00497955	0.00497955	1.25138	1.25138	Acute Loading up vs Baseline	0.010714	11.074	0.000459157	0.000580478	1
713429	cg14807046	ARL15	0.00498102	0.00498102	1.06578	1.06578	Acute Loading up vs Baseline	0.0524367	11.073	0.0109984	0.0139057	1
34732	cg20454517	EPT1	0.00498471	0.00498471	0.966639	-1.03451	Acute Loading down vs Baseline	-0.0290302	11.0705	0.003371	0.00426304	1
233822	cg09309112		0.00498768	0.00498768	0.925015	-1.08106	Acute Loading down vs Baseline	-0.0628591	11.0685	0.0158051	0.0199911	1
94442	cg05072819	KAT2B	0.00499819	0.00499819	1.55354	1.55354	Acute Loading up vs Baseline	0.0230908	11.0615	0.00213273	0.00269931	1
344716	cg00264384		0.00499844	0.00499844	0.940036	-1.06379	Acute Loading down vs Baseline	-0.0485342	11.0613	0.00942227	0.0119255	1
319006	cg10168709	CAMK2G	0.00499936	0.00499936	0.858881	-1.16431	Acute Loading down vs Baseline	-0.097819	11.0607	0.0382743	0.0484454	1
182607	cg22943827	MIR503	0.00500493	0.00500493	1.09649	1.09649	Acute Loading up vs Baseline	0.0674795	11.057	0.0182139	0.0230619	1
401602	cg16594495	PHACTR1	0.00501077	0.00501077	1.35219	1.35219	Acute Loading up vs Baseline	0.00945074	11.0531	0.000357266	0.00045252	1
133635	cg21449450		0.00501328	0.00501328	0.674859	-1.48179	Acute Loading down vs Baseline	-0.0181269	11.0514	0.00131435	0.00166503	1
500005	cg09667226	KLF5	0.00501506	0.00501506	0.943227	-1.06019	Acute Loading down vs Baseline	-0.044688	11.0502	0.00798809	0.0101205	1
8391	cg09230661	MTA1	0.00501924	0.00501924	0.629269	-1.58915	Acute Loading down vs Baseline	-0.146144	11.0474	0.085432	0.108265	1
476269	cg00596823	TMEM150B	0.00502653	0.00502653	0.927316	-1.07838	Acute Loading down vs Baseline	-0.0429685	11.0426	0.00738517	0.00936307	1
21280	cg00570391	DNAAF5	0.00502785	0.00502785	0.715501	-1.39762	Acute Loading down vs Baseline	-0.0396946	11.0417	0.00630264	0.00799125	1
85817	cg10503202	DGKZ	0.00502925	0.00502925	1.62089	1.62089	Acute Loading up vs Baseline	0.0260258	11.0408	0.00270938	0.00343557	1
818672	cg22901975	CSMD3	0.0050402	0.0050402	0.937091	-1.06713	Acute Loading down vs Baseline	-0.0506671	11.0335	0.0102686	0.0130295	1
703801	cg05399615	TM2D1	0.00504073	0.00504073	0.866832	-1.15363	Acute Loading down vs Baseline	-0.100545	11.0332	0.0404368	0.0513104	1
434874	cg09811211		0.00504168	0.00504168	1.12986	1.12986	Acute Loading up vs Baseline	0.0859838	11.0325	0.0295729	0.0375273	1
262601	cg26569590	ADARB2	0.00504585	0.00504585	0.896366	-1.11562	Acute Loading down vs Baseline	-0.0835614	11.0298	0.02793	0.0354514	1
164996	cg10481065	SLC32A1	0.00504647	0.00504647	0.858479	-1.16485	Acute Loading down vs Baseline	-0.00555599	11.0294	0.000123476	0.000156733	1
844188	cg11479273		0.00504702	0.00504702	1.12039	1.12039	Acute Loading up vs Baseline	0.00383026	11.029	5.86836e-05	7.44919e-05	1
676533	cg16106732	DNM2	0.00504762	0.00504762	0.80364	-1.24434	Acute Loading down vs Baseline	-0.124677	11.0286	0.0621775	0.0789299	1
228731	cg27560660		0.00504808	0.00504808	0.921811	-1.08482	Acute Loading down vs Baseline	-0.0636111	11.0283	0.0161855	0.0205469	1
105341	cg15781397		0.00504989	0.00504989	1.66744	1.66744	Acute Loading up vs Baseline	0.0328739	11.0271	0.00432276	0.00548818	1
266912	cg05532202	C19orf53	0.00505985	0.00505985	0.814755	-1.22736	Acute Loading down vs Baseline	-0.106631	11.0205	0.0454804	0.0577764	1
111658	cg26926986	GPHN	0.00506402	0.00506402	1.82893	1.82893	Acute Loading up vs Baseline	0.0283487	11.0178	0.0032146	0.00408471	1
474409	cg24355319		0.00506522	0.00506522	0.850028	-1.17643	Acute Loading down vs Baseline	-0.123787	11.017	0.0612927	0.0778886	1
134722	cg20621459	KCNAB1	0.00507386	0.00507386	0.984061	-1.0162	Acute Loading down vs Baseline	-0.0154714	11.0113	0.000957452	0.00121733	1
412620	cg08844697	MRPS18A	0.00507467	0.00507467	0.93998	-1.06385	Acute Loading down vs Baseline	-0.0500258	11.0108	0.0100103	0.012728	1
763300	cg24805559		0.00507887	0.00507887	0.924776	-1.08134	Acute Loading down vs Baseline	-0.0600474	11.008	0.0144228	0.0183429	1
333830	cg06000034	PMEPA1	0.00507888	0.00507888	0.945029	-1.05817	Acute Loading down vs Baseline	-0.0448006	11.008	0.00802838	0.0102105	1
338499	cg15674917		0.005085	0.005085	0.918519	-1.08871	Acute Loading down vs Baseline	-0.0634893	11.004	0.0161236	0.0205135	1
70899	cg04962282	ATF6B	0.0050858	0.0050858	0.976052	-1.02454	Acute Loading down vs Baseline	-0.0227333	11.0035	0.00206722	0.00263018	1
360283	cg03349408	LOC101929331	0.00509372	0.00509372	1.12885	1.12885	Acute Loading up vs Baseline	0.00444392	10.9983	7.89938e-05	0.000100553	1
342300	cg08473232		0.00510338	0.00510338	0.909294	-1.09975	Acute Loading down vs Baseline	-0.0732528	10.9919	0.0214639	0.0273377	1
515708	cg17403054	NRG1	0.00510551	0.00510551	0.842881	-1.18641	Acute Loading down vs Baseline	-0.102943	10.9906	0.0423887	0.0539957	1
197635	cg16251641	FZR1	0.0051106	0.0051106	1.2633	1.2633	Acute Loading up vs Baseline	0.0344271	10.9872	0.00474091	0.0060409	1
50002	cg26655299	SYN2	0.00511774	0.00511774	1.72049	1.72049	Acute Loading up vs Baseline	0.0197571	10.9826	0.00156137	0.00199035	1
330142	cg04267953	LOC101927196	0.0051185	0.0051185	0.934863	-1.06968	Acute Loading down vs Baseline	-0.0358121	10.9821	0.00513004	0.00653979	1
205633	cg14456982	MPRIP	0.00512028	0.00512028	0.834769	-1.19794	Acute Loading down vs Baseline	-0.0507913	10.9809	0.010319	0.0131561	1
417868	cg13012245	PANK3	0.00512778	0.00512778	1.17147	1.17147	Acute Loading up vs Baseline	0.0251514	10.9761	0.00253038	0.00322751	1
19461	cg14584092	AP3D1	0.00512968	0.00512968	0.95304	-1.04927	Acute Loading down vs Baseline	-0.0370394	10.9748	0.00548768	0.00700035	1
305806	cg06687607		0.00513114	0.00513114	0.933559	-1.07117	Acute Loading down vs Baseline	-0.0565392	10.9739	0.0127867	0.0163128	1
385673	cg07382806	CYP4V2	0.00513143	0.00513143	1.26883	1.26883	Acute Loading up vs Baseline	0.0821249	10.9737	0.026978	0.034418	1
134871	cg22139533	BDH1	0.00513802	0.00513802	0.981288	-1.01907	Acute Loading down vs Baseline	-0.0176545	10.9694	0.00124673	0.00159117	1
2527	cg00899920		0.00514063	0.00514063	1.19442	1.19442	Acute Loading up vs Baseline	0.114088	10.9677	0.0520645	0.066459	1
172120	cg03726785	SIRPD	0.00514253	0.00514253	0.808385	-1.23703	Acute Loading down vs Baseline	-0.11172	10.9665	0.0499255	0.0637357	1
360561	cg03546284		0.00514257	0.00514257	0.918613	-1.0886	Acute Loading down vs Baseline	-0.0691786	10.9665	0.0191427	0.0244379	1
24087	cg22706424	ZCCHC17	0.0051471	0.0051471	0.98247	-1.01784	Acute Loading down vs Baseline	-0.0164504	10.9635	0.00108246	0.00138226	1
459473	cg11310812	KCNJ16	0.00515045	0.00515045	1.14743	1.14743	Acute Loading up vs Baseline	0.0376664	10.9614	0.00567502	0.00724821	1
667299	cg00024720		0.00515063	0.00515063	1.2582	1.2582	Acute Loading up vs Baseline	0.0079719	10.9613	0.000254205	0.000324677	1
228618	cg09786333	PLEKHA6	0.0051537	0.0051537	0.940522	-1.06324	Acute Loading down vs Baseline	-0.0502987	10.9593	0.0101198	0.0129277	1
133127	cg03619811	MED22	0.00516002	0.00516002	1.61293	1.61293	Acute Loading up vs Baseline	0.0395801	10.9552	0.00626634	0.00800796	1
148131	cg09966309	RPS6KA2	0.00516011	0.00516011	1.23737	1.23737	Acute Loading up vs Baseline	0.0257269	10.9551	0.0026475	0.00338335	1
29463	cg21088896	PEG10	0.00516593	0.00516593	1.73967	1.73967	Acute Loading up vs Baseline	0.0484033	10.9514	0.00937152	0.0119803	1
513443	cg22421084	SPRY1	0.00517061	0.00517061	1.03109	1.03109	Acute Loading up vs Baseline	0.0225332	10.9484	0.00203099	0.00259708	1
251393	cg00880494	HSPA2	0.00518139	0.00518139	0.841853	-1.18786	Acute Loading down vs Baseline	-0.0752096	10.9414	0.0226259	0.0289507	1
168200	cg19389973	AOAH	0.00518269	0.00518269	0.890544	-1.12291	Acute Loading down vs Baseline	-0.084852	10.9406	0.0287995	0.0368528	1
135004	cg01538227	GFRA1	0.00519195	0.00519195	1.57218	1.57218	Acute Loading up vs Baseline	0.0555725	10.9347	0.0123532	0.0158162	1
431157	cg05863998	DIAPH2	0.00519334	0.00519334	0.875224	-1.14257	Acute Loading down vs Baseline	-0.0759722	10.9338	0.0230871	0.0295615	1
207177	cg07902156	LPCAT1	0.0051947	0.0051947	1.14557	1.14557	Acute Loading up vs Baseline	0.00485764	10.9329	9.43865e-05	0.000120865	1
514870	cg04084126	CLCN3	0.00520079	0.00520079	0.944217	-1.05908	Acute Loading down vs Baseline	-0.0477958	10.929	0.00913777	0.0117054	1
577928	cg25887315	ARHGAP44	0.00520501	0.00520501	1.06773	1.06773	Acute Loading up vs Baseline	0.0541721	10.9263	0.0117385	0.0150406	1
288626	cg16014725		0.00520734	0.00520734	1.15633	1.15633	Acute Loading up vs Baseline	0.00472565	10.9248	8.93272e-05	0.000114471	1
273171	cg01942816	MIR589	0.00521514	0.00521514	0.929935	-1.07534	Acute Loading down vs Baseline	-0.0455208	10.9199	0.00828857	0.0106265	1
743041	cg21755709	PDXK	0.0052163	0.0052163	1.22197	1.22197	Acute Loading up vs Baseline	0.0050311	10.9191	0.000101248	0.000129815	1
45212	cg16247817	SLC27A3	0.00523338	0.00523338	0.946829	-1.05616	Acute Loading down vs Baseline	-0.0430473	10.9083	0.00741229	0.00951315	1
276367	cg11715103		0.005242	0.005242	0.80004	-1.24994	Acute Loading down vs Baseline	-0.127936	10.9028	0.0654702	0.0840685	1
53522	cg18284650	FCHO2	0.00524486	0.00524486	1.53408	1.53408	Acute Loading up vs Baseline	0.0604183	10.901	0.0146015	0.0187525	1
243157	cg19048010	SSH2	0.00524559	0.00524559	1.14534	1.14534	Acute Loading up vs Baseline	0.0951727	10.9005	0.0362314	0.0465334	1
580694	cg18349527	HDAC7	0.0052473	0.0052473	0.874349	-1.14371	Acute Loading down vs Baseline	-0.0784461	10.8995	0.0246152	0.0316174	1
579639	cg11113673	SPAG16	0.00525103	0.00525103	0.966853	-1.03428	Acute Loading down vs Baseline	-0.0259731	10.8971	0.00269841	0.00346677	1
757385	cg05941208	SLC7A1	0.00525132	0.00525132	0.846998	-1.18064	Acute Loading down vs Baseline	-0.0671201	10.8969	0.0180204	0.0231521	1
379057	cg09487245	PTPN18	0.00525385	0.00525385	0.834791	-1.1979	Acute Loading down vs Baseline	-0.111345	10.8953	0.0495909	0.063722	1
460500	cg15500594		0.00525683	0.00525683	0.959181	-1.04256	Acute Loading down vs Baseline	-0.0248462	10.8934	0.00246934	0.00317354	1
34930	cg14880348	COL9A3	0.00526314	0.00526314	0.973173	-1.02757	Acute Loading down vs Baseline	-0.0251298	10.8895	0.00252603	0.00324758	1
861945	cg23283823		0.0052707	0.0052707	0.884414	-1.13069	Acute Loading down vs Baseline	-0.0883026	10.8847	0.0311894	0.040116	1
144891	cg20988759		0.00527331	0.00527331	0.837707	-1.19373	Acute Loading down vs Baseline	-0.0517353	10.8831	0.0107062	0.0137724	1
380448	cg06407172	ACOT7	0.00527794	0.00527794	1.21342	1.21342	Acute Loading up vs Baseline	0.00646974	10.8801	0.00016743	0.00021544	1
760961	cg08604594		0.00528311	0.00528311	0.974785	-1.02587	Acute Loading down vs Baseline	-0.0230078	10.8769	0.00211743	0.00272542	1
20270	cg01878788	RING1	0.00528509	0.00528509	0.667702	-1.49768	Acute Loading down vs Baseline	-0.0215431	10.8757	0.00185642	0.00238973	1
164283	cg14298509	DAAM2	0.00528569	0.00528569	1.22337	1.22337	Acute Loading up vs Baseline	0.137573	10.8753	0.0757051	0.0974568	1
470443	cg10087693		0.00529695	0.00529695	0.75567	-1.32333	Acute Loading down vs Baseline	-0.0484645	10.8682	0.00939524	0.0121025	1
185908	cg03647657	STAT3	0.00529738	0.00529738	0.834124	-1.19886	Acute Loading down vs Baseline	-0.0818656	10.868	0.0268079	0.0345337	1
271692	cg19491663	NDUFV2	0.00530301	0.00530301	0.892133	-1.12091	Acute Loading down vs Baseline	-0.0722719	10.8644	0.0208929	0.0269227	1
347294	cg25249290	MIR181A1HG	0.00530832	0.00530832	1.08143	1.08143	Acute Loading up vs Baseline	0.058728	10.8611	0.0137959	0.0177829	1
420316	cg16726195		0.00531364	0.00531364	1.26144	1.26144	Acute Loading up vs Baseline	0.00745552	10.8578	0.000222339	0.000286683	1
37045	cg25810484		0.00532014	0.00532014	1.58757	1.58757	Acute Loading up vs Baseline	0.022329	10.8538	0.00199434	0.00257245	1
486446	cg20964758	ENOX2	0.00532365	0.00532365	1.18791	1.18791	Acute Loading up vs Baseline	0.00602077	10.8516	0.000144999	0.000187068	1
817971	cg15134159		0.0053239	0.0053239	1.17369	1.17369	Acute Loading up vs Baseline	0.00791503	10.8514	0.000250591	0.000323301	1
795523	cg13248255		0.00532822	0.00532822	1.22956	1.22956	Acute Loading up vs Baseline	0.00508884	10.8487	0.000103585	0.000133674	1
305267	cg15805726		0.00532852	0.00532852	1.2691	1.2691	Acute Loading up vs Baseline	0.0151901	10.8485	0.000922954	0.00119107	1
121201	cg14782966	RUNX2	0.00532969	0.00532969	1.3818	1.3818	Acute Loading up vs Baseline	0.0348667	10.8478	0.00486275	0.00627577	1
208631	cg04163048	LACTBL1	0.00532991	0.00532991	1.26789	1.26789	Acute Loading up vs Baseline	0.00992852	10.8477	0.000394302	0.000508885	1
231032	cg27200242		0.00533041	0.00533041	0.832325	-1.20145	Acute Loading down vs Baseline	-0.0872106	10.8474	0.0304227	0.0392646	1
301743	cg15890617		0.00533286	0.00533286	0.92422	-1.08199	Acute Loading down vs Baseline	-0.0609664	10.8459	0.0148676	0.0191914	1
329401	cg10384264	MUTYH	0.00533447	0.00533447	0.955111	-1.047	Acute Loading down vs Baseline	-0.0368702	10.8449	0.00543765	0.00701966	1
859135	cg11007190	AGO2	0.00533775	0.00533775	0.903922	-1.10629	Acute Loading down vs Baseline	-0.0758815	10.8428	0.023032	0.0297384	1
34346	cg04829994	KIAA0930	0.00533974	0.00533974	0.52785	-1.89448	Acute Loading down vs Baseline	-0.0257157	10.8416	0.00264518	0.00341579	1
500311	cg16735303		0.00534464	0.00534464	0.854268	-1.17059	Acute Loading down vs Baseline	-0.108624	10.8386	0.0471966	0.0609632	1
65635	cg21712812	TMEM65	0.00534536	0.00534536	1.24909	1.24909	Acute Loading up vs Baseline	0.0181391	10.8381	0.00131611	0.00170008	1
277353	cg04579608	MIR182	0.00534755	0.00534755	0.919168	-1.08794	Acute Loading down vs Baseline	-0.0596708	10.8367	0.0142424	0.0183998	1
1470	cg02266771	PRSS16	0.00535064	0.00535064	0.570687	-1.75227	Acute Loading down vs Baseline	-0.0594202	10.8348	0.014123	0.0182488	1
286049	cg14199735		0.00535374	0.00535374	0.908035	-1.10128	Acute Loading down vs Baseline	-0.0766972	10.8329	0.0235298	0.0304089	1
284525	cg13350481	EXOG	0.00536116	0.00536116	1.18455	1.18455	Acute Loading up vs Baseline	0.0223133	10.8283	0.00199153	0.00257486	1
410114	cg05387371	NRARP	0.00536484	0.00536484	1.25749	1.25749	Acute Loading up vs Baseline	0.0129611	10.8261	0.000671957	0.000868957	1
402583	cg04272229	BANK1	0.0053687	0.0053687	0.918434	-1.08881	Acute Loading down vs Baseline	-0.0618492	10.8237	0.0153013	0.0197916	1
267293	cg11050977	MIR1261	0.00536973	0.00536973	1.15645	1.15645	Acute Loading up vs Baseline	0.00662045	10.8231	0.000175322	0.000226785	1
341552	cg04656692	MRGPRG	0.0053724	0.0053724	1.26474	1.26474	Acute Loading up vs Baseline	0.0131766	10.8214	0.000694493	0.000898487	1
370823	cg07844357	C1orf56	0.00537289	0.00537289	1.27359	1.27359	Acute Loading up vs Baseline	0.0101558	10.8211	0.000412559	0.000533755	1
94749	cg02566159	MED21	0.0053768	0.0053768	1.35255	1.35255	Acute Loading up vs Baseline	0.0128864	10.8187	0.000664239	0.000859561	1
794661	cg10219719	NPHP1	0.00537713	0.00537713	0.912448	-1.09595	Acute Loading down vs Baseline	-0.0670293	10.8185	0.0179717	0.0232568	1
138670	cg03560053	PIN1	0.00537919	0.00537919	0.974171	-1.02651	Acute Loading down vs Baseline	-0.0243045	10.8172	0.00236284	0.00305806	1
689192	cg14974577	TNPO1	0.00538488	0.00538488	0.938712	-1.06529	Acute Loading down vs Baseline	-0.0463286	10.8137	0.00858537	0.011115	1
80129	cg05295841	KLHL26	0.0053979	0.0053979	1.64391	1.64391	Acute Loading up vs Baseline	0.0159176	10.8058	0.00101348	0.00131307	1
449228	cg10503840	GJA8	0.0054024	0.0054024	0.900251	-1.1108	Acute Loading down vs Baseline	-0.0551278	10.803	0.0121563	0.0157537	1
724138	cg13209606		0.0054074	0.0054074	0.920617	-1.08623	Acute Loading down vs Baseline	-0.0460799	10.8	0.00849343	0.0110101	1
234882	cg22943066	MLXIPL	0.00540879	0.00540879	0.824334	-1.2131	Acute Loading down vs Baseline	-0.099312	10.7991	0.0394515	0.0511451	1
544207	cg05036874		0.00541519	0.00541519	0.808999	-1.2361	Acute Loading down vs Baseline	-0.137428	10.7952	0.0755461	0.0979737	1
836869	cg19093890		0.00541743	0.00541743	0.913333	-1.09489	Acute Loading down vs Baseline	-0.0744608	10.7938	0.0221777	0.0287653	1
819862	cg02406454	TNIP3	0.00542175	0.00542175	1.09	1.09	Acute Loading up vs Baseline	0.0571891	10.7912	0.0130824	0.0169724	1
172980	cg20843095		0.00542595	0.00542595	1.18376	1.18376	Acute Loading up vs Baseline	0.101039	10.7886	0.0408359	0.0529912	1
721959	cg27167111		0.00543195	0.00543195	0.935315	-1.06916	Acute Loading down vs Baseline	-0.0575321	10.785	0.0132398	0.0171865	1
93261	cg15950627	MYEOV2	0.00543367	0.00543367	1.47645	1.47645	Acute Loading up vs Baseline	0.0249467	10.7839	0.00248935	0.00323174	1
145919	cg01939872	TXNDC9	0.00543907	0.00543907	1.26883	1.26883	Acute Loading up vs Baseline	0.00661457	10.7807	0.00017501	0.000227272	1
848567	cg03717616		0.00544154	0.00544154	0.876158	-1.14135	Acute Loading down vs Baseline	-0.0867477	10.7792	0.0301007	0.0390948	1
665598	cg00491047	EFS	0.00544219	0.00544219	0.916946	-1.09058	Acute Loading down vs Baseline	-0.0694317	10.7788	0.019283	0.0250457	1
443120	cg06898830	ODF2L	0.00544722	0.00544722	0.899003	-1.11234	Acute Loading down vs Baseline	-0.0781673	10.7757	0.0244405	0.0317535	1
11179	cg25706257	ACOT7	0.00544857	0.00544857	0.973893	-1.02681	Acute Loading down vs Baseline	-0.0241321	10.7749	0.00232944	0.00302668	1
526545	cg03092825	LINC01122	0.00545042	0.00545042	0.82685	-1.20941	Acute Loading down vs Baseline	-0.0528649	10.7738	0.0111788	0.0145263	1
180894	cg06777868	CORO7-PAM16	0.00545983	0.00545983	0.882202	-1.13353	Acute Loading down vs Baseline	-0.0609102	10.7681	0.0148402	0.0192943	1
504682	cg07184423	REPS1	0.00546119	0.00546119	1.20612	1.20612	Acute Loading up vs Baseline	0.00528406	10.7673	0.000111685	0.000145217	1
649224	cg12894101	EGFR	0.00546205	0.00546205	0.95326	-1.04903	Acute Loading down vs Baseline	-0.0335711	10.7668	0.00450808	0.00586185	1
856554	cg02509021		0.00546615	0.00546615	0.891631	-1.12154	Acute Loading down vs Baseline	-0.0885557	10.7643	0.0313684	0.0407977	1
139455	cg10923346	PFKFB3	0.00546687	0.00546687	0.532654	-1.87739	Acute Loading down vs Baseline	-0.0198279	10.7639	0.00157258	0.00204538	1
649949	cg14350693	COL5A1	0.00546872	0.00546872	0.913154	-1.09511	Acute Loading down vs Baseline	-0.0716929	10.7627	0.0205595	0.0267435	1
241492	cg09391032		0.00546965	0.00546965	0.941819	-1.06178	Acute Loading down vs Baseline	-0.0510106	10.7622	0.0104083	0.0135397	1
418617	cg17392950	PTPRN2	0.00547982	0.00547982	1.02713	1.02713	Acute Loading up vs Baseline	0.0193435	10.756	0.00149668	0.00194807	1
316384	cg16278744	NOVA1	0.00548762	0.00548762	0.818563	-1.22165	Acute Loading down vs Baseline	-0.119282	10.7514	0.0569125	0.0741092	1
453630	cg24968495	UBE3B	0.00548884	0.00548884	1.24394	1.24394	Acute Loading up vs Baseline	0.0085628	10.7506	0.000293286	0.000381932	1
32384	cg23848624	ZIC5	0.00549075	0.00549075	1.42267	1.42267	Acute Loading up vs Baseline	0.0369844	10.7495	0.00547139	0.00712587	1
508350	cg06899218	COL2A1	0.0054946	0.0054946	0.921826	-1.0848	Acute Loading down vs Baseline	-0.0592523	10.7472	0.0140433	0.0182938	1
290174	cg12598039		0.00549688	0.00549688	1.18055	1.18055	Acute Loading up vs Baseline	0.00571091	10.7458	0.000130458	0.000169965	1
228254	cg24133663	P3H2	0.00551407	0.00551407	0.815544	-1.22618	Acute Loading down vs Baseline	-0.133355	10.7355	0.071134	0.0927645	1
585791	cg13753183	APTX	0.00552018	0.00552018	1.14586	1.14586	Acute Loading up vs Baseline	0.108668	10.7319	0.0472347	0.0616188	1
448458	cg13888763		0.00552073	0.00552073	0.692546	-1.44395	Acute Loading down vs Baseline	-0.1238	10.7315	0.0613053	0.0799768	1
765191	cg12959030		0.00552116	0.00552116	0.910508	-1.09829	Acute Loading down vs Baseline	-0.0622544	10.7313	0.0155024	0.0202244	1
139603	cg08980382	YBX3P1	0.00552209	0.00552209	0.741821	-1.34803	Acute Loading down vs Baseline	-0.0187497	10.7307	0.0014062	0.00183463	1
138970	cg25767345		0.00552273	0.00552273	0.633672	-1.5781	Acute Loading down vs Baseline	-0.0348062	10.7303	0.0048459	0.00632249	1
293012	cg12284265	MUC20	0.00552546	0.00552546	0.890535	-1.12292	Acute Loading down vs Baseline	-0.077149	10.7287	0.0238079	0.0310671	1
141123	cg23350744		0.0055257	0.0055257	0.646015	-1.54795	Acute Loading down vs Baseline	-0.0329574	10.7286	0.00434475	0.00566958	1
513144	cg15157828	FHOD1	0.00554237	0.00554237	1.25961	1.25961	Acute Loading up vs Baseline	0.00555605	10.7187	0.000123479	0.00016128	1
312868	cg19846387	KCNK4	0.00554242	0.00554242	0.910429	-1.09838	Acute Loading down vs Baseline	-0.0700569	10.7186	0.0196319	0.0256419	1
820050	cg10301169	JOSD1	0.00556654	0.00556654	0.954956	-1.04717	Acute Loading down vs Baseline	-0.0379854	10.7043	0.00577158	0.00754853	1
105073	cg05791173		0.00556663	0.00556663	1.52886	1.52886	Acute Loading up vs Baseline	0.0175148	10.7043	0.00122707	0.00160486	1
243761	cg16705395		0.00557615	0.00557615	0.923065	-1.08335	Acute Loading down vs Baseline	-0.0660941	10.6987	0.0174737	0.0228656	1
510162	cg11577646	SEPW1	0.00558255	0.00558255	0.855931	-1.16832	Acute Loading down vs Baseline	-0.102773	10.6949	0.0422488	0.0553051	1
862632	cg05720871	SYBU	0.00558368	0.00558368	1.15544	1.15544	Acute Loading up vs Baseline	0.00370545	10.6942	5.49215e-05	7.18986e-05	1
8552	cg22415594	ZC3H13	0.00558534	0.00558534	1.34525	1.34525	Acute Loading up vs Baseline	0.0271342	10.6933	0.00294506	0.00385577	1
710257	cg14514397	ITSN2	0.00558728	0.00558728	0.773282	-1.29319	Acute Loading down vs Baseline	-0.118545	10.6921	0.0562119	0.0736025	1
135452	cg26169845	MYO1C	0.00560198	0.00560198	0.983709	-1.01656	Acute Loading down vs Baseline	-0.0151078	10.6835	0.000912987	0.00119641	1
545567	cg21844815		0.00560595	0.00560595	1.10329	1.10329	Acute Loading up vs Baseline	0.0427104	10.6812	0.00729672	0.00956395	1
53625	cg22774088	JSRP1	0.0056071	0.0056071	1.22589	1.22589	Acute Loading up vs Baseline	0.044726	10.6805	0.00800165	0.0104886	1
434270	cg11806633	ARHGEF10L	0.00560752	0.00560752	0.861872	-1.16027	Acute Loading down vs Baseline	-0.10004	10.6802	0.0400321	0.0524753	1
87008	cg07649988	SCD	0.0056154	0.0056154	1.51495	1.51495	Acute Loading up vs Baseline	0.0596803	10.6756	0.0142469	0.0186834	1
488459	cg03778155	RSPO3	0.00561577	0.00561577	0.706418	-1.41559	Acute Loading down vs Baseline	-0.183549	10.6754	0.134762	0.17673	1
615407	cg20807790	POMC	0.0056199	0.0056199	0.869407	-1.15021	Acute Loading down vs Baseline	-0.0597549	10.673	0.0142826	0.0187348	1
344630	cg00800606	ST8SIA1	0.00562183	0.00562183	1.19028	1.19028	Acute Loading up vs Baseline	0.136503	10.6719	0.0745324	0.0977762	1
172193	cg16397002	BTK	0.00562688	0.00562688	0.870629	-1.1486	Acute Loading down vs Baseline	-0.0431403	10.6689	0.00744433	0.00976862	1
278546	cg17784318		0.00562732	0.00562732	1.34509	1.34509	Acute Loading up vs Baseline	0.0303983	10.6687	0.00369624	0.00485041	1
662572	cg24019471		0.00563013	0.00563013	1.26656	1.26656	Acute Loading up vs Baseline	0.0459057	10.667	0.00842932	0.0110631	1
850096	cg07119912	KIF5A	0.00563422	0.00563422	1.12073	1.12073	Acute Loading up vs Baseline	0.0799537	10.6646	0.0255704	0.0335675	1
132611	cg10275340	USP14	0.00563655	0.00563655	1.52881	1.52881	Acute Loading up vs Baseline	0.0317614	10.6633	0.00403516	0.00529783	1
680395	cg16678295	SUPT20HL1	0.00563951	0.00563951	0.928413	-1.07711	Acute Loading down vs Baseline	-0.0605821	10.6616	0.0146808	0.0192777	1
721232	cg16538682	CADPS2	0.00564242	0.00564242	0.882766	-1.1328	Acute Loading down vs Baseline	-0.0801148	10.6599	0.0256735	0.033718	1
187430	cg11235951	FGF23	0.00564261	0.00564261	1.10911	1.10911	Acute Loading up vs Baseline	0.0130437	10.6598	0.000680552	0.000893804	1
474807	cg09263755	ZNF830	0.00564317	0.00564317	1.25141	1.25141	Acute Loading up vs Baseline	0.0249359	10.6594	0.00248719	0.00326665	1
641217	cg13165620	FAM216A	0.00564504	0.00564504	0.860318	-1.16236	Acute Loading down vs Baseline	-0.0730008	10.6583	0.0213165	0.0279997	1
522828	cg03331344	ARHGAP29	0.00564615	0.00564615	0.90314	-1.10725	Acute Loading down vs Baseline	-0.0820203	10.6577	0.0269094	0.0353483	1
524597	cg10111716	ZNF311	0.00564695	0.00564695	0.897169	-1.11462	Acute Loading down vs Baseline	-0.0705656	10.6572	0.019918	0.0261656	1
818716	cg14077898	SLC17A8	0.00565303	0.00565303	0.826634	-1.20973	Acute Loading down vs Baseline	-0.0131885	10.6537	0.000695751	0.000914285	1
4962	cg13925890	FGF18	0.00565322	0.00565322	0.984691	-1.01555	Acute Loading down vs Baseline	-0.0148991	10.6536	0.000887929	0.00116684	1
567940	cg05058706		0.00566113	0.00566113	0.912874	-1.09544	Acute Loading down vs Baseline	-0.073425	10.649	0.0215649	0.0283509	1
808847	cg14556896		0.00566187	0.00566187	0.903946	-1.10626	Acute Loading down vs Baseline	-0.0603172	10.6486	0.0145526	0.0191328	1
100679	cg24400983	PPP2R3C	0.00566976	0.00566976	1.639	1.639	Acute Loading up vs Baseline	0.0507819	10.644	0.0103152	0.0135675	1
825537	cg17498239		0.00567247	0.00567247	0.909056	-1.10004	Acute Loading down vs Baseline	-0.0743445	10.6424	0.0221084	0.0290834	1
310499	cg24163835	MCF2L2	0.00567483	0.00567483	0.796581	-1.25537	Acute Loading down vs Baseline	-0.0775732	10.6411	0.0240704	0.0316684	1
816469	cg09122455	TMEM132B	0.00567491	0.00567491	1.26428	1.26428	Acute Loading up vs Baseline	0.0126503	10.641	0.000640122	0.000842185	1
198264	cg13917978	ABCA10	0.00567599	0.00567599	0.749783	-1.33372	Acute Loading down vs Baseline	-0.104313	10.6404	0.0435252	0.0572678	1
115702	cg07055259		0.00568065	0.00568065	1.3176	1.3176	Acute Loading up vs Baseline	0.0287181	10.6377	0.00329893	0.00434162	1
106279	cg15988897	PMF1	0.00568242	0.00568242	0.971468	-1.02937	Acute Loading down vs Baseline	-0.027186	10.6367	0.00295632	0.0038911	1
265909	cg09930074		0.00568304	0.00568304	0.886458	-1.12808	Acute Loading down vs Baseline	-0.0485328	10.6363	0.00942174	0.0124013	1
116352	cg24879809	TGFBR3	0.00568557	0.00568557	1.48657	1.48657	Acute Loading up vs Baseline	0.0327365	10.6349	0.00428671	0.00564312	1
736952	cg15791552		0.00569502	0.00569502	0.9271	-1.07863	Acute Loading down vs Baseline	-0.0629443	10.6294	0.0158479	0.0208733	1
140629	cg16955166	RAB27B	0.00569795	0.00569795	1.5078	1.5078	Acute Loading up vs Baseline	0.0319146	10.6277	0.00407417	0.00536693	1
433331	cg12940466	PSMC6	0.00570346	0.00570346	1.16769	1.16769	Acute Loading up vs Baseline	0.00633016	10.6246	0.000160284	0.000211206	1
524346	cg27660825	TIMELESS	0.00571253	0.00571253	0.889278	-1.12451	Acute Loading down vs Baseline	-0.0800195	10.6194	0.0256125	0.0337661	1
94556	cg19843939	TNFAIP8	0.00571314	0.00571314	0.978964	-1.02149	Acute Loading down vs Baseline	-0.0198481	10.619	0.00157579	0.0020775	1
583002	cg08351753	RIMS4	0.00571671	0.00571671	0.866328	-1.1543	Acute Loading down vs Baseline	-0.0722568	10.617	0.0208842	0.0275388	1
321474	cg00039672	ABLIM3	0.00571751	0.00571751	1.22997	1.22997	Acute Loading up vs Baseline	0.00667561	10.6165	0.000178255	0.000235065	1
526094	cg21862372	SOX5	0.00571874	0.00571874	0.900135	-1.11094	Acute Loading down vs Baseline	-0.0812256	10.6158	0.0263904	0.0348033	1
233539	cg08609229		0.00572106	0.00572106	0.928454	-1.07706	Acute Loading down vs Baseline	-0.0490347	10.6145	0.00961761	0.0126852	1
483242	cg26275647	MDFIC	0.00572629	0.00572629	0.876423	-1.141	Acute Loading down vs Baseline	-0.0734239	10.6115	0.0215642	0.0284502	1
709313	cg20157095	ALDH3B1	0.00574252	0.00574252	1.19438	1.19438	Acute Loading up vs Baseline	0.0970222	10.6022	0.0376532	0.0497202	1
133553	cg13474370	RBPMS2	0.005749	0.005749	1.37848	1.37848	Acute Loading up vs Baseline	0.0168936	10.5985	0.00114157	0.00150794	1
543502	cg24626310	PYGB	0.0057496	0.0057496	1.48291	1.48291	Acute Loading up vs Baseline	0.0608144	10.5982	0.0147935	0.019542	1
293950	cg15073906	RALGPS2	0.00575304	0.00575304	0.914727	-1.09322	Acute Loading down vs Baseline	-0.0697694	10.5962	0.0194711	0.0257257	1
14835	cg04276484	CYP46A1	0.00576064	0.00576064	1.67048	1.67048	Acute Loading up vs Baseline	0.0508514	10.5919	0.0103435	0.0136716	1
464336	cg08749122	TARS2	0.00576151	0.00576151	1.18706	1.18706	Acute Loading up vs Baseline	0.00573121	10.5914	0.000131387	0.000173671	1
169871	cg20427738	TPO	0.00576496	0.00576496	0.953612	-1.04864	Acute Loading down vs Baseline	-0.0350703	10.5895	0.00491972	0.0065042	1
566473	cg16836250		0.00576818	0.00576818	1.12101	1.12101	Acute Loading up vs Baseline	0.00339668	10.5876	4.61497e-05	6.10237e-05	1
464026	cg24200259	CACNG2	0.00577595	0.00577595	0.929133	-1.07627	Acute Loading down vs Baseline	-0.0561785	10.5832	0.0126241	0.0166997	1
575687	cg26446593		0.00577803	0.00577803	1.16735	1.16735	Acute Loading up vs Baseline	0.00495584	10.5821	9.82416e-05	0.000129973	1
637624	cg16028999	SUN1	0.00577832	0.00577832	1.10164	1.10164	Acute Loading up vs Baseline	0.0476189	10.5819	0.00907025	0.0120001	1
47508	cg18470468	ARPC1B	0.00578004	0.00578004	1.37573	1.37573	Acute Loading up vs Baseline	0.0199594	10.5809	0.00159351	0.00210843	1
80150	cg17612148	PIGS	0.0057806	0.0057806	0.918062	-1.08925	Acute Loading down vs Baseline	-0.0580552	10.5806	0.0134816	0.0178385	1
711958	cg01812599		0.00578066	0.00578066	0.859447	-1.16354	Acute Loading down vs Baseline	-0.0776936	10.5806	0.0241452	0.0319485	1
676227	cg16488776		0.00578523	0.00578523	0.804334	-1.24327	Acute Loading down vs Baseline	-0.103559	10.578	0.042898	0.0567756	1
514669	cg19084269		0.00578644	0.00578644	1.16365	1.16365	Acute Loading up vs Baseline	0.0061041	10.5773	0.00014904	0.000197268	1
137251	cg00851770	CIDEA	0.00578721	0.00578721	1.36386	1.36386	Acute Loading up vs Baseline	0.016008	10.5769	0.00102503	0.00135677	1
122274	cg18944135		0.00579019	0.00579019	1.67151	1.67151	Acute Loading up vs Baseline	0.0160398	10.5752	0.0010291	0.00136238	1
69144	cg05463782	TRIOBP	0.00579196	0.00579196	0.964713	-1.03658	Acute Loading down vs Baseline	-0.0324166	10.5742	0.00420335	0.00556515	1
73601	cg24517252	PGBD2	0.00579665	0.00579665	0.975792	-1.02481	Acute Loading down vs Baseline	-0.0218307	10.5715	0.00190632	0.00252456	1
455182	cg10919111		0.00579691	0.00579691	0.968706	-1.03231	Acute Loading down vs Baseline	-0.0262415	10.5714	0.00275446	0.00364781	1
26057	cg21333208	DOK7	0.00579878	0.00579878	0.578879	-1.72748	Acute Loading down vs Baseline	-0.0519517	10.5703	0.0107959	0.0142988	1
644801	cg06172089		0.00581809	0.00581809	0.860367	-1.1623	Acute Loading down vs Baseline	-0.101948	10.5595	0.0415738	0.0551195	1
602265	cg17952474	LOC400867	0.00582985	0.00582985	0.881058	-1.135	Acute Loading down vs Baseline	-0.0886159	10.5529	0.0314111	0.0416716	1
225420	cg27194047		0.00584099	0.00584099	1.30064	1.30064	Acute Loading up vs Baseline	0.0058932	10.5466	0.000138919	0.000184406	1
370575	cg12533565	ZNF316	0.00584229	0.00584229	0.87177	-1.14709	Acute Loading down vs Baseline	-0.0924157	10.5459	0.0341627	0.0453519	1
187957	cg17145806	LINC00337	0.0058426	0.0058426	0.945767	-1.05734	Acute Loading down vs Baseline	-0.0443055	10.5457	0.00785191	0.0104238	1
33662	cg15075293		0.00584347	0.00584347	1.21561	1.21561	Acute Loading up vs Baseline	0.0184302	10.5453	0.00135869	0.00180382	1
239565	cg20384939		0.00585175	0.00585175	0.845676	-1.18249	Acute Loading down vs Baseline	-0.113771	10.5406	0.0517754	0.0687678	1
199580	cg23260754		0.00585257	0.00585257	1.03849	1.03849	Acute Loading up vs Baseline	0.0296494	10.5402	0.00351634	0.00467059	1
281590	cg07731211	LINC00883	0.00585323	0.00585323	0.913611	-1.09456	Acute Loading down vs Baseline	-0.049263	10.5398	0.00970739	0.0128943	1
730349	cg13493805	NFATC4	0.00585573	0.00585573	0.852623	-1.17285	Acute Loading down vs Baseline	-0.100496	10.5384	0.040398	0.0536676	1
191143	cg05745332	RPL15	0.00585701	0.00585701	1.10864	1.10864	Acute Loading up vs Baseline	0.079655	10.5377	0.0253797	0.0337185	1
588921	cg00444390	OR10A6	0.00585793	0.00585793	1.20562	1.20562	Acute Loading up vs Baseline	0.00628748	10.5372	0.00015813	0.000210095	1
652906	cg15205345		0.00586217	0.00586217	0.90253	-1.108	Acute Loading down vs Baseline	-0.0684922	10.5348	0.0187647	0.0249369	1
727845	cg21038819	CASKIN2	0.00586358	0.00586358	0.923302	-1.08307	Acute Loading down vs Baseline	-0.0407577	10.534	0.00664477	0.00883106	1
388338	cg11177277	PALLD	0.00586365	0.00586365	0.948303	-1.05451	Acute Loading down vs Baseline	-0.0434684	10.534	0.00755801	0.0100448	1
633827	cg12138450		0.00586394	0.00586394	0.924966	-1.08112	Acute Loading down vs Baseline	-0.0595604	10.5338	0.0141898	0.0188589	1
256971	cg08041014	VAT1	0.00586903	0.00586903	1.19952	1.19952	Acute Loading up vs Baseline	0.103711	10.531	0.0430239	0.0571963	1
777255	cg14779974		0.0058724	0.0058724	0.958154	-1.04367	Acute Loading down vs Baseline	-0.0260011	10.5291	0.00270422	0.00359565	1
7963	cg26937809	CENPL	0.00587423	0.00587423	1.37253	1.37253	Acute Loading up vs Baseline	0.0377479	10.5281	0.0056996	0.00757917	1
783503	cg18631692	ABCC13	0.0058764	0.0058764	0.912483	-1.09591	Acute Loading down vs Baseline	-0.0672658	10.5269	0.0180988	0.02407	1
344523	cg05043943		0.00588117	0.00588117	1.06473	1.06473	Acute Loading up vs Baseline	0.0510445	10.5243	0.0104222	0.0138642	1
589861	cg01005371		0.00588169	0.00588169	1.31102	1.31102	Acute Loading up vs Baseline	0.0210812	10.524	0.00177766	0.00236481	1
714798	cg11271188	RAI1	0.00588261	0.00588261	0.903611	-1.10667	Acute Loading down vs Baseline	-0.0775721	10.5235	0.0240697	0.0320214	1
233641	cg07232688	LRRC39	0.00589801	0.00589801	0.918703	-1.08849	Acute Loading down vs Baseline	-0.053979	10.5149	0.0116549	0.0155178	1
232200	cg03287527	NUBP1	0.00590764	0.00590764	1.13648	1.13648	Acute Loading up vs Baseline	0.0283969	10.5096	0.00322553	0.00429676	1
298814	cg14504479	MRPL57	0.00591554	0.00591554	1.44875	1.44875	Acute Loading up vs Baseline	0.0455638	10.5053	0.00830423	0.0110668	1
535276	cg25464840	FRMD4A	0.00591944	0.00591944	0.750216	-1.33295	Acute Loading down vs Baseline	-0.13504	10.5031	0.0729431	0.0972285	1
99245	cg15867939	SPSB4	0.00592498	0.00592498	1.27487	1.27487	Acute Loading up vs Baseline	0.0424479	10.5001	0.00720731	0.00960967	1
505152	cg26952572		0.00593034	0.00593034	0.944876	-1.05834	Acute Loading down vs Baseline	-0.0476996	10.4971	0.009101	0.012138	1
824678	cg09324116	GEMIN8	0.00593262	0.00593262	1.20162	1.20162	Acute Loading up vs Baseline	0.0850712	10.4959	0.0289485	0.0386131	1
613655	cg02805188	ANKFN1	0.00594532	0.00594532	0.810499	-1.23381	Acute Loading down vs Baseline	-0.125158	10.4889	0.0626583	0.0836326	1
135407	cg08869066	PLD3	0.00595464	0.00595464	0.917265	-1.0902	Acute Loading down vs Baseline	-0.0294801	10.4838	0.00347631	0.00464224	1
471161	cg09738193	PSKH1	0.00595532	0.00595532	0.806192	-1.2404	Acute Loading down vs Baseline	-0.0785335	10.4834	0.02467	0.0329453	1
760485	cg00893424	SACS	0.00595906	0.00595906	0.874812	-1.1431	Acute Loading down vs Baseline	-0.0886911	10.4814	0.0314645	0.042027	1
121753	cg06977823		0.00596491	0.00596491	1.59784	1.59784	Acute Loading up vs Baseline	0.0581615	10.4782	0.013531	0.0180789	1
603434	cg13042596	WDR36	0.00596792	0.00596792	0.894906	-1.11744	Acute Loading down vs Baseline	-0.089229	10.4766	0.0318473	0.042558	1
8089	cg22897413		0.00596863	0.00596863	1.56055	1.56055	Acute Loading up vs Baseline	0.0539854	10.4762	0.0116577	0.0155789	1
853348	cg01455550	KRT40	0.00597467	0.00597467	0.86385	-1.15761	Acute Loading down vs Baseline	-0.0981522	10.4729	0.0385354	0.0515136	1
669057	cg01942654	GPC2	0.0059846	0.0059846	1.20836	1.20836	Acute Loading up vs Baseline	0.122424	10.4675	0.0599501	0.0801817	1
647125	cg27495654	SPIDR	0.00598733	0.00598733	1.0601	1.0601	Acute Loading up vs Baseline	0.0381747	10.466	0.00582922	0.00779753	1
687827	cg02795976	GRK5	0.00599134	0.00599134	0.911085	-1.09759	Acute Loading down vs Baseline	-0.0553496	10.4638	0.0122543	0.0163956	1
231519	cg04863613		0.00599489	0.00599489	0.930877	-1.07426	Acute Loading down vs Baseline	-0.0536907	10.4619	0.0115307	0.0154303	1
805303	cg05812216	RBMS3	0.00599711	0.00599711	0.919431	-1.08763	Acute Loading down vs Baseline	-0.064248	10.4607	0.0165112	0.0220976	1
115195	cg27484582		0.00599944	0.00599944	0.938623	-1.06539	Acute Loading down vs Baseline	-0.0333204	10.4594	0.00444101	0.00594431	1
810028	cg11625933	GBE1	0.00600132	0.00600132	1.21845	1.21845	Acute Loading up vs Baseline	0.00608729	10.4584	0.00014822	0.000198413	1
463425	cg02317738	C5orf49	0.00600388	0.00600388	0.874902	-1.14299	Acute Loading down vs Baseline	-0.0898114	10.457	0.0322643	0.0431959	1
84553	cg19472303	TOP2B	0.00600469	0.00600469	1.57192	1.57192	Acute Loading up vs Baseline	0.0275527	10.4566	0.0030366	0.00406561	1
849622	cg13781350	SLC47A2	0.00600764	0.00600764	0.932101	-1.07285	Acute Loading down vs Baseline	-0.0480098	10.455	0.00921976	0.0123459	1
263442	cg07473223	PACS2	0.00601309	0.00601309	0.851067	-1.175	Acute Loading down vs Baseline	-0.0971769	10.452	0.0377734	0.0505956	1
7627	cg17414900		0.00602531	0.00602531	1.50771	1.50771	Acute Loading up vs Baseline	0.0304356	10.4454	0.0037053	0.00496621	1
227121	cg13995073	CACNG8	0.00602572	0.00602572	0.777809	-1.28566	Acute Loading down vs Baseline	-0.102131	10.4452	0.0417229	0.0559222	1
849558	cg14280491	PALD1	0.00602631	0.00602631	0.946437	-1.05659	Acute Loading down vs Baseline	-0.0461176	10.4449	0.00850733	0.0114029	1
621911	cg22634961		0.00602664	0.00602664	1.16625	1.16625	Acute Loading up vs Baseline	0.00652892	10.4447	0.000170507	0.000228546	1
558695	ch.1.3132707F	DCAF8	0.00602795	0.00602795	0.914362	-1.09366	Acute Loading down vs Baseline	-0.0703387	10.444	0.0197902	0.0265283	1
99632	cg25019564	RALBP1	0.00602919	0.00602919	1.84534	1.84534	Acute Loading up vs Baseline	0.0400358	10.4434	0.00641147	0.00859499	1
716689	cg06799979		0.00603212	0.00603212	0.928002	-1.07758	Acute Loading down vs Baseline	-0.0613262	10.4418	0.0150436	0.02017	1
453758	cg17314894		0.00603571	0.00603571	1.17568	1.17568	Acute Loading up vs Baseline	0.00345875	10.4398	4.78519e-05	6.41702e-05	1
619030	cg02225739	MLYCD	0.00603945	0.00603945	0.751697	-1.33032	Acute Loading down vs Baseline	-0.104534	10.4378	0.0437092	0.058626	1
290623	cg21989765		0.00604163	0.00604163	1.13572	1.13572	Acute Loading up vs Baseline	0.00381709	10.4367	5.82808e-05	7.81793e-05	1
452072	cg02388537	KPNB1	0.00604908	0.00604908	0.948441	-1.05436	Acute Loading down vs Baseline	-0.0433242	10.4327	0.00750795	0.0100752	1
14231	cg03403065	PTPRT	0.00605168	0.00605168	1.63856	1.63856	Acute Loading up vs Baseline	0.0798852	10.4313	0.0255266	0.0342597	1
805676	cg03353233	CYP1A2	0.00605405	0.00605405	1.16482	1.16482	Acute Loading up vs Baseline	0.00521313	10.43	0.000108707	0.000145915	1
148820	cg02773821	VPS13C	0.00605423	0.00605423	0.942563	-1.06094	Acute Loading down vs Baseline	-0.0354602	10.4299	0.0050297	0.00675134	1
116288	cg07234876	ERICH1	0.00605495	0.00605495	0.974059	-1.02663	Acute Loading down vs Baseline	-0.022926	10.4295	0.0021024	0.00282215	1
628310	cg13977235		0.00605832	0.00605832	0.916895	-1.09064	Acute Loading down vs Baseline	-0.0706203	10.4277	0.0199489	0.0267829	1
545125	cg01930808	LPPR3	0.00607154	0.00607154	0.928792	-1.07667	Acute Loading down vs Baseline	-0.0502435	10.4206	0.0100976	0.0135661	1
490544	cg17055794		0.00607849	0.00607849	0.94197	-1.06161	Acute Loading down vs Baseline	-0.0506875	10.4169	0.0102769	0.0138118	1
66265	cg26365705		0.00607901	0.00607901	0.964619	-1.03668	Acute Loading down vs Baseline	-0.0305736	10.4166	0.00373898	0.0050252	1
580521	cg14395537	GOLGA3	0.00609101	0.00609101	0.94661	-1.0564	Acute Loading down vs Baseline	-0.0448617	10.4102	0.00805029	0.0108263	1
284765	cg07250516		0.00609387	0.00609387	0.931716	-1.07329	Acute Loading down vs Baseline	-0.0542273	10.4087	0.0117624	0.0158207	1
521746	cg03529712		0.00609445	0.00609445	0.810619	-1.23363	Acute Loading down vs Baseline	-0.0632591	10.4084	0.0160068	0.0215303	1
634633	cg05335388		0.0060957	0.0060957	0.718649	-1.3915	Acute Loading down vs Baseline	-0.112916	10.4077	0.0510001	0.0686029	1
131330	cg17812788	KCNH4	0.00609686	0.00609686	0.956703	-1.04526	Acute Loading down vs Baseline	-0.0240746	10.4071	0.00231835	0.00311872	1
234996	cg10033246		0.00609727	0.00609727	1.1144	1.1144	Acute Loading up vs Baseline	0.0792062	10.4069	0.0250945	0.0337586	1
142745	cg12626381		0.00610231	0.00610231	0.883165	-1.13229	Acute Loading down vs Baseline	-0.0820656	10.4042	0.0269391	0.0362494	1
426099	cg18941410	TRAPPC12	0.00611254	0.00611254	1.2838	1.2838	Acute Loading up vs Baseline	0.0346586	10.3988	0.00480487	0.00646885	1
615021	cg18379455		0.00612278	0.00612278	0.945639	-1.05749	Acute Loading down vs Baseline	-0.0370278	10.3934	0.00548422	0.00738732	1
715544	cg15413034	ZNF729	0.00612324	0.00612324	0.910517	-1.09828	Acute Loading down vs Baseline	-0.0710971	10.3931	0.0202192	0.0272361	1
166874	cg19986152	TF	0.0061246	0.0061246	1.16475	1.16475	Acute Loading up vs Baseline	0.00697271	10.3924	0.000194475	0.000261984	1
473283	cg03275895	CEP170	0.00612783	0.00612783	0.817232	-1.22364	Acute Loading down vs Baseline	-0.0541079	10.3907	0.0117107	0.0157785	1
270671	cg05710479	CAMTA1	0.00613073	0.00613073	0.797569	-1.25381	Acute Loading down vs Baseline	-0.0139193	10.3892	0.000774988	0.00104434	1
60122	cg04195581	COX7C	0.00613336	0.00613336	0.993311	-1.00673	Acute Loading down vs Baseline	-0.00653859	10.3878	0.000171013	0.00023048	1
766203	cg11446608	NUP210L	0.00613377	0.00613377	0.849565	-1.17707	Acute Loading down vs Baseline	-0.0993841	10.3876	0.0395088	0.0532486	1
418739	cg25535982	LOC101928580	0.00613698	0.00613698	1.29531	1.29531	Acute Loading up vs Baseline	0.00763367	10.3859	0.000233091	0.000314204	1
21355	cg24050671	CCDC15	0.00614072	0.00614072	0.957644	-1.04423	Acute Loading down vs Baseline	-0.0388726	10.3839	0.00604432	0.00814921	1
695452	cg09427295	CDH23	0.00614363	0.00614363	0.90228	-1.1083	Acute Loading down vs Baseline	-0.0808625	10.3824	0.026155	0.0352685	1
135932	cg06839777	HSF2	0.00614534	0.00614534	1.43312	1.43312	Acute Loading up vs Baseline	0.019272	10.3814	0.00148564	0.00200347	1
384196	cg20999663	SOAT1	0.00614869	0.00614869	1.19535	1.19535	Acute Loading up vs Baseline	0.0911196	10.3797	0.0332111	0.0447948	1
659082	cg22238662	COL4A6	0.00615015	0.00615015	0.918085	-1.08922	Acute Loading down vs Baseline	-0.0668502	10.3789	0.0178758	0.0241124	1
855203	cg22515639	LOC101929199	0.00615217	0.00615217	0.889864	-1.12377	Acute Loading down vs Baseline	-0.0735035	10.3779	0.021611	0.0291539	1
451317	cg00596438		0.00615757	0.00615757	0.902404	-1.10815	Acute Loading down vs Baseline	-0.0512597	10.375	0.0105102	0.0141825	1
528304	cg07666840	FGF1	0.00616403	0.00616403	1.21765	1.21765	Acute Loading up vs Baseline	0.00598878	10.3716	0.000143462	0.00019365	1
564648	cg10890030	RAD9B	0.00616512	0.00616512	0.729851	-1.37014	Acute Loading down vs Baseline	-0.14868	10.371	0.0884234	0.119364	1
96551	cg07300050	CTC-338M12.4	0.0061779	0.0061779	1.52169	1.52169	Acute Loading up vs Baseline	0.0217435	10.3643	0.00189112	0.0025545	1
443590	cg15887776	NUDCD3	0.00617977	0.00617977	0.950572	-1.052	Acute Loading down vs Baseline	-0.0320212	10.3634	0.00410144	0.00554069	1
657993	cg08460022	HSPA1B	0.00618756	0.00618756	0.86504	-1.15602	Acute Loading down vs Baseline	-0.0765053	10.3593	0.0234122	0.0316403	1
274387	cg07416291	MAST4	0.00619092	0.00619092	0.790398	-1.26519	Acute Loading down vs Baseline	-0.114989	10.3575	0.0528899	0.0714899	1
613406	cg02320543		0.00619189	0.00619189	0.762536	-1.31141	Acute Loading down vs Baseline	-0.102918	10.357	0.0423682	0.0572708	1
226552	cg05908960	PITPNM2	0.00620184	0.00620184	0.91268	-1.09567	Acute Loading down vs Baseline	-0.0693717	10.3518	0.0192497	0.0260337	1
372919	cg13211832	WDR27	0.00620709	0.00620709	0.933635	-1.07108	Acute Loading down vs Baseline	-0.0546368	10.3491	0.0119407	0.0161532	1
197557	cg05598546	SNORD45C	0.0062071	0.0062071	1.16124	1.16124	Acute Loading up vs Baseline	0.00362428	10.3491	5.25415e-05	7.1077e-05	1
96140	cg05796909	SENP3	0.00620805	0.00620805	0.987149	-1.01302	Acute Loading down vs Baseline	-0.0121125	10.3486	0.000586847	0.000793911	1
710159	cg14178794	EVC	0.00621284	0.00621284	0.93776	-1.06637	Acute Loading down vs Baseline	-0.0543718	10.3461	0.0118252	0.0160014	1
462056	cg27621029	ZMYND10	0.00621313	0.00621313	0.906637	-1.10298	Acute Loading down vs Baseline	-0.0758759	10.3459	0.0230286	0.031162	1
791918	cg05156245		0.00621518	0.00621518	0.856377	-1.16771	Acute Loading down vs Baseline	-0.0616992	10.3449	0.0152272	0.0206074	1
322517	cg18912006	HIP1R	0.00622093	0.00622093	1.27204	1.27204	Acute Loading up vs Baseline	0.00668804	10.3419	0.000178919	0.000242207	1
320777	cg22155281	TRAM1L1	0.00622192	0.00622192	0.839948	-1.19055	Acute Loading down vs Baseline	-0.112388	10.3414	0.0505247	0.0683996	1
507552	cg14839994	CHEK1	0.00622251	0.00622251	0.945101	-1.05809	Acute Loading down vs Baseline	-0.0473438	10.3411	0.00896574	0.0121381	1
173378	cg05674639	LINC00514	0.00622333	0.00622333	0.902196	-1.10841	Acute Loading down vs Baseline	-0.0666299	10.3406	0.0177582	0.0240425	1
219812	cg02254574	ASIC2	0.00622781	0.00622781	1.11585	1.11585	Acute Loading up vs Baseline	0.0708534	10.3383	0.0200808	0.0271931	1
228559	cg00441209	OR51A4	0.00622889	0.00622889	0.94551	-1.05763	Acute Loading down vs Baseline	-0.0436413	10.3377	0.00761826	0.0103171	1
111501	cg25621393	TCOF1	0.00623112	0.00623112	0.966618	-1.03454	Acute Loading down vs Baseline	-0.0291579	10.3366	0.00340073	0.00460599	1
94125	cg07201754	NDUFS5	0.00623135	0.00623135	1.43866	1.43866	Acute Loading up vs Baseline	0.0414412	10.3365	0.00686948	0.00930422	1
168198	cg19510999	CKLF-CMTM1	0.00623628	0.00623628	0.836488	-1.19547	Acute Loading down vs Baseline	-0.093832	10.3339	0.0352178	0.0477117	1
495563	cg15859135	ITGBL1	0.00623886	0.00623886	1.11887	1.11887	Acute Loading up vs Baseline	0.0337391	10.3326	0.00455331	0.00616946	1
852695	cg22314319	FBXO10	0.00625088	0.00625088	1.22473	1.22473	Acute Loading up vs Baseline	0.00541831	10.3264	0.000117432	0.00015921	1
336788	cg12270421		0.00625775	0.00625775	0.863469	-1.15812	Acute Loading down vs Baseline	-0.106384	10.3228	0.04527	0.0613961	1
364647	cg04433380		0.00626026	0.00626026	0.940793	-1.06293	Acute Loading down vs Baseline	-0.0290087	10.3215	0.00336602	0.00456564	1
137608	cg23465967	BUB1	0.00626271	0.00626271	1.32377	1.32377	Acute Loading up vs Baseline	0.0207104	10.3202	0.00171568	0.00232741	1
426683	cg02119097		0.00626737	0.00626737	0.890089	-1.12348	Acute Loading down vs Baseline	-0.0779025	10.3178	0.0242752	0.0329383	1
175175	cg03661577		0.00626908	0.00626908	1.11474	1.11474	Acute Loading up vs Baseline	0.0680731	10.317	0.0185358	0.0251529	1
614024	cg21446172	CAPN8	0.00627255	0.00627255	0.826617	-1.20975	Acute Loading down vs Baseline	-0.104133	10.3152	0.0433745	0.0588688	1
865821	cg19366295	FLII	0.0062745	0.0062745	1.18723	1.18723	Acute Loading up vs Baseline	0.0299721	10.3142	0.00359332	0.00487741	1
526692	cg04304121	FAM179A	0.00627579	0.00627579	0.871384	-1.1476	Acute Loading down vs Baseline	-0.0821067	10.3135	0.026966	0.0366048	1
181587	cg23336105	NCOA2	0.00628326	0.00628326	0.785083	-1.27375	Acute Loading down vs Baseline	-0.122833	10.3097	0.0603515	0.0819543	1
755511	cg06152354		0.00628439	0.00628439	1.0617	1.0617	Acute Loading up vs Baseline	0.0416097	10.3091	0.00692546	0.00940495	1
405879	cg20199709	LINC00466	0.00628677	0.00628677	0.909406	-1.09962	Acute Loading down vs Baseline	-0.0784131	10.3079	0.0245945	0.0334039	1
759690	cg08919780	CDK13	0.00629034	0.00629034	1.29905	1.29905	Acute Loading up vs Baseline	0.0180793	10.306	0.00130744	0.00177607	1
596183	cg08308360	GTF2F1	0.00629638	0.00629638	1.11815	1.11815	Acute Loading up vs Baseline	0.0827751	10.3029	0.0274069	0.0372415	1
500243	cg09430877		0.00629712	0.00629712	0.940407	-1.06337	Acute Loading down vs Baseline	-0.0463789	10.3026	0.008604	0.0116919	1
431331	cg10100437	CAPN2	0.00630258	0.00630258	0.856336	-1.16777	Acute Loading down vs Baseline	-0.0369503	10.2998	0.00546129	0.00742329	1
140184	cg19407545		0.00631094	0.00631094	1.55852	1.55852	Acute Loading up vs Baseline	0.0314053	10.2955	0.00394517	0.00536472	1
193442	cg05721307		0.00631133	0.00631133	0.8443	-1.18441	Acute Loading down vs Baseline	-0.0975013	10.2953	0.038026	0.0517095	1
561634	cg03132877		0.00631212	0.00631212	1.24117	1.24117	Acute Loading up vs Baseline	0.0298876	10.2949	0.00357308	0.00485902	1
67960	cg22842854	HIP1R	0.00631658	0.00631658	0.971103	-1.02976	Acute Loading down vs Baseline	-0.0263288	10.2926	0.00277283	0.0037716	1
112613	cg02455803	MARCKSL1	0.00631706	0.00631706	1.54003	1.54003	Acute Loading up vs Baseline	0.0292146	10.2924	0.00341396	0.00464378	1
602352	cg12896519	MKNK1-AS1	0.00631845	0.00631845	0.827866	-1.20793	Acute Loading down vs Baseline	-0.125205	10.2916	0.0627049	0.0852992	1
547269	cg25118516		0.00631868	0.00631868	1.17953	1.17953	Acute Loading up vs Baseline	0.00796826	10.2915	0.000253973	0.00034549	1
299158	cg01799359		0.0063209	0.0063209	0.954279	-1.04791	Acute Loading down vs Baseline	-0.0370492	10.2904	0.00549056	0.00746987	1
666625	cg23162479	ANO2	0.00632391	0.00632391	1.33375	1.33375	Acute Loading up vs Baseline	0.00568854	10.2889	0.000129438	0.000176126	1
25362	cg21990808	MIR5703	0.00632511	0.00632511	0.690464	-1.4483	Acute Loading down vs Baseline	-0.0514074	10.2882	0.0105709	0.0143846	1
25179	cg04701661	RAB5A	0.00632677	0.00632677	1.10484	1.10484	Acute Loading up vs Baseline	0.0187593	10.2874	0.00140765	0.00191565	1
201307	cg26618874	TMEM231	0.00634388	0.00634388	0.83722	-1.19443	Acute Loading down vs Baseline	-0.105754	10.2787	0.044736	0.0609322	1
788745	cg08306794	DDAH1	0.00634979	0.00634979	0.967565	-1.03352	Acute Loading down vs Baseline	-0.0225702	10.2757	0.00203765	0.00277618	1
715908	cg22186533	EEF1D	0.00635041	0.00635041	0.84806	-1.17916	Acute Loading down vs Baseline	-0.0779956	10.2754	0.0243333	0.0331536	1
281844	cg26723331	TRIM27	0.00635193	0.00635193	0.879103	-1.13752	Acute Loading down vs Baseline	-0.0776586	10.2746	0.0241235	0.0328702	1
729891	cg02236157		0.00635639	0.00635639	0.953769	-1.04847	Acute Loading down vs Baseline	-0.0346928	10.2723	0.00481437	0.00656142	1
26993	cg11091909		0.00635976	0.00635976	1.57553	1.57553	Acute Loading up vs Baseline	0.0381038	10.2706	0.00580759	0.00791638	1
658418	cg25222848	PTGER2	0.00636026	0.00636026	0.893104	-1.11969	Acute Loading down vs Baseline	-0.0809591	10.2704	0.0262175	0.0357382	1
231838	ch.13.100269732F	NALCN-AS1	0.0063646	0.0063646	0.928426	-1.07709	Acute Loading down vs Baseline	-0.0593704	10.2682	0.0140994	0.0192236	1
20141	cg17399283	TSLP	0.00637516	0.00637516	1.21691	1.21691	Acute Loading up vs Baseline	0.0271672	10.2628	0.00295222	0.00402725	1
355496	cg16664635	BDNF-AS	0.00638301	0.00638301	1.21333	1.21333	Acute Loading up vs Baseline	0.010322	10.2589	0.000426172	0.000581585	1
460600	cg22629482	ZNF280C	0.00638675	0.00638675	0.935126	-1.06937	Acute Loading down vs Baseline	-0.0500106	10.257	0.0100043	0.013655	1
770098	cg18126840	CAMKMT	0.00639061	0.00639061	1.23266	1.23266	Acute Loading up vs Baseline	0.00569061	10.255	0.000129532	0.000176835	1
534487	cg23504215	TDRD1	0.00639285	0.00639285	0.844804	-1.18371	Acute Loading down vs Baseline	-0.0704036	10.2539	0.0198267	0.02707	1
244436	cg23498254	TERT	0.00639425	0.00639425	0.911576	-1.097	Acute Loading down vs Baseline	-0.0554657	10.2532	0.0123058	0.0168026	1
172018	cg06929216	STK24	0.00639559	0.00639559	0.945833	-1.05727	Acute Loading down vs Baseline	-0.0424915	10.2525	0.00722209	0.00986189	1
795799	cg13609700		0.00640099	0.00640099	0.96719	-1.03392	Acute Loading down vs Baseline	-0.0258412	10.2498	0.00267107	0.00364836	1
702178	cg04783733		0.00640317	0.00640317	0.949713	-1.05295	Acute Loading down vs Baseline	-0.0446434	10.2487	0.00797214	0.0108901	1
323096	cg05821379		0.00640438	0.00640438	0.874071	-1.14407	Acute Loading down vs Baseline	-0.0952781	10.2481	0.0363116	0.0496055	1
69250	cg11449070	SMC1A	0.00640584	0.00640584	2.1384	2.1384	Acute Loading up vs Baseline	0.0363972	10.2474	0.00529902	0.00723954	1
58711	cg07034004		0.00640627	0.00640627	0.49786	-2.0086	Acute Loading down vs Baseline	-0.0311565	10.2472	0.00388292	0.00530497	1
140588	cg23476885	MCCC1	0.006407	0.006407	0.980704	-1.01968	Acute Loading down vs Baseline	-0.018207	10.2468	0.00132598	0.00181166	1
1084	cg02182698	CCDC184	0.00641962	0.00641962	0.976871	-1.02368	Acute Loading down vs Baseline	-0.0212675	10.2405	0.00180922	0.00247343	1
249162	cg10762570	SPTSSA	0.00642597	0.00642597	0.960294	-1.04135	Acute Loading down vs Baseline	-0.0307297	10.2373	0.00377726	0.00516559	1
165573	cg08062858	ARHGEF1	0.00642912	0.00642912	0.949181	-1.05354	Acute Loading down vs Baseline	-0.0443792	10.2357	0.00787806	0.0107753	1
169221	cg16327477	LTBP3	0.00642941	0.00642941	0.879307	-1.13726	Acute Loading down vs Baseline	-0.0862307	10.2356	0.0297429	0.0406818	1
592037	cg24524539		0.00643338	0.00643338	0.935191	-1.0693	Acute Loading down vs Baseline	-0.0525096	10.2336	0.011029	0.0150882	1
831196	cg06067723		0.00643427	0.00643427	0.937216	-1.06699	Acute Loading down vs Baseline	-0.0514917	10.2331	0.0106056	0.0145095	1
255164	cg13515584	ARID3C	0.00643445	0.00643445	0.854099	-1.17082	Acute Loading down vs Baseline	-0.0929017	10.233	0.0345229	0.0472314	1
789879	cg24181036	POLR3D	0.00643506	0.00643506	1.1501	1.1501	Acute Loading up vs Baseline	0.0370558	10.2327	0.00549252	0.00751463	1
91687	cg22271113	NDEL1	0.00643901	0.00643901	1.4486	1.4486	Acute Loading up vs Baseline	0.111837	10.2308	0.0500301	0.0684623	1
183176	cg15416233	PAX2	0.00644175	0.00644175	1.07751	1.07751	Acute Loading up vs Baseline	0.0512395	10.2294	0.0105019	0.014373	1
82265	cg04669106	COLGALT1	0.00644628	0.00644628	1.15384	1.15384	Acute Loading up vs Baseline	0.0198297	10.2271	0.00157287	0.00215312	1
847540	cg05303639	TRPV1	0.00644724	0.00644724	1.23706	1.23706	Acute Loading up vs Baseline	0.0120498	10.2266	0.000580793	0.000795089	1
631937	cg16670392		0.00644935	0.00644935	1.12926	1.12926	Acute Loading up vs Baseline	0.0853139	10.2256	0.0291139	0.0398602	1
448819	cg06838687		0.0064584	0.0064584	0.945393	-1.05776	Acute Loading down vs Baseline	-0.0361134	10.2211	0.00521671	0.00714542	1
251886	cg26056788	NHSL2	0.00646118	0.00646118	1.21178	1.21178	Acute Loading up vs Baseline	0.00541933	10.2197	0.000117476	0.000160931	1
340821	cg26097711		0.00646409	0.00646409	0.908849	-1.10029	Acute Loading down vs Baseline	-0.0638314	10.2183	0.0162978	0.0223296	1
814388	cg16748269		0.00646637	0.00646637	0.92682	-1.07896	Acute Loading down vs Baseline	-0.0568939	10.2171	0.0129476	0.0177415	1
275629	cg14556616	CRB2	0.00648274	0.00648274	0.80558	-1.24134	Acute Loading down vs Baseline	-0.106779	10.209	0.045607	0.0625427	1
119482	cg09420572	AMPD2	0.0064884	0.0064884	1.39004	1.39004	Acute Loading up vs Baseline	0.0261259	10.2062	0.00273024	0.00374512	1
373096	cg17397921	MACF1	0.00649266	0.00649266	0.920456	-1.08642	Acute Loading down vs Baseline	-0.0512912	10.2041	0.0105231	0.0144377	1
111728	cg21164821	COMMD5	0.00649342	0.00649342	1.63676	1.63676	Acute Loading up vs Baseline	0.0232147	10.2037	0.0021557	0.00295773	1
629911	cg17249856	NUTF2	0.00649917	0.00649917	1.18588	1.18588	Acute Loading up vs Baseline	0.0080605	10.2009	0.000259887	0.000356677	1
745664	cg11283860	LOC102724539	0.0065003	0.0065003	0.947246	-1.05569	Acute Loading down vs Baseline	-0.033218	10.2003	0.00441374	0.00605789	1
21724	cg22015966	ARFGAP2	0.00650486	0.00650486	1.64589	1.64589	Acute Loading up vs Baseline	0.0405999	10.1981	0.00659341	0.00905151	1
458173	cg02806132		0.00651575	0.00651575	0.891376	-1.12186	Acute Loading down vs Baseline	-0.0667197	10.1927	0.0178061	0.0244573	1
127805	cg03841151	TTC34	0.00651613	0.00651613	0.563777	-1.77375	Acute Loading down vs Baseline	-0.0154253	10.1925	0.000951755	0.00130729	1
57352	cg12832355	DAXX	0.00651727	0.00651727	0.957965	-1.04388	Acute Loading down vs Baseline	-0.0358326	10.1919	0.00513589	0.00705484	1
725132	cg01241576	IGFBP7	0.00652234	0.00652234	1.05462	1.05462	Acute Loading up vs Baseline	0.0420456	10.1894	0.00707132	0.0097158	1
30101	cg25534544	PTENP1	0.00652319	0.00652319	1.63786	1.63786	Acute Loading up vs Baseline	0.0390952	10.189	0.00611375	0.00840047	1
486786	cg20679096		0.00652571	0.00652571	0.834804	-1.19789	Acute Loading down vs Baseline	-0.104247	10.1878	0.04347	0.0597363	1
596789	cg02929149		0.00653636	0.00653636	0.917239	-1.09023	Acute Loading down vs Baseline	-0.0663949	10.1825	0.0176331	0.0242438	1
302827	cg19521693	CACNG8	0.00654618	0.00654618	0.880892	-1.13521	Acute Loading down vs Baseline	-0.0703236	10.1777	0.0197817	0.0272107	1
607293	cg15914239		0.00655507	0.00655507	0.880841	-1.13528	Acute Loading down vs Baseline	-0.0738861	10.1734	0.0218366	0.0300503	1
492071	cg10722361	CELF6	0.00655669	0.00655669	0.956947	-1.04499	Acute Loading down vs Baseline	-0.0295463	10.1726	0.00349193	0.00480577	1
734814	cg26940755	EIF3I	0.00655966	0.00655966	0.938572	-1.06545	Acute Loading down vs Baseline	-0.0411585	10.1711	0.00677609	0.00932692	1
739228	cg10433166		0.00656227	0.00656227	0.933535	-1.0712	Acute Loading down vs Baseline	-0.0515059	10.1699	0.0106114	0.0146079	1
672577	cg02169538	C9orf47	0.00656235	0.00656235	0.94134	-1.06232	Acute Loading down vs Baseline	-0.0492026	10.1698	0.00968357	0.0133306	1
686416	cg13391381	LINC00961	0.00657559	0.00657559	1.12134	1.12134	Acute Loading up vs Baseline	0.00509141	10.1634	0.00010369	0.000142833	1
400297	cg08638800		0.00657641	0.00657641	0.957301	-1.0446	Acute Loading down vs Baseline	-0.0358578	10.163	0.00514314	0.00708495	1
8581	cg27077050	XRCC3	0.00657803	0.00657803	0.970546	-1.03035	Acute Loading down vs Baseline	-0.0255245	10.1622	0.00260599	0.00359017	1
639533	cg25367249	NTN4	0.00659155	0.00659155	1.21221	1.21221	Acute Loading up vs Baseline	0.0494309	10.1556	0.00977364	0.0134735	1
409139	cg21599147		0.00660114	0.00660114	0.920806	-1.086	Acute Loading down vs Baseline	-0.0613142	10.1509	0.0150377	0.0207398	1
329261	cg11260546		0.00661922	0.00661922	0.906824	-1.10275	Acute Loading down vs Baseline	-0.0641788	10.1422	0.0164757	0.0227426	1
25194	cg14698297	C11orf80	0.00661927	0.00661927	0.96646	-1.0347	Acute Loading down vs Baseline	-0.0302062	10.1421	0.00364966	0.00503791	1
477008	cg16001135	ADAP1	0.00662037	0.00662037	1.23688	1.23688	Acute Loading up vs Baseline	0.00662665	10.1416	0.00017565	0.000242477	1
775334	cg16539111	CPE	0.00662076	0.00662076	0.830708	-1.20379	Acute Loading down vs Baseline	-0.105235	10.1414	0.0442976	0.0611519	1
73056	cg00119197	NFKB1	0.00662233	0.00662233	0.628117	-1.59206	Acute Loading down vs Baseline	-0.0327457	10.1407	0.00428911	0.00592147	1
552787	cg03142256		0.00662733	0.00662733	0.9124	-1.09601	Acute Loading down vs Baseline	-0.0682789	10.1382	0.018648	0.0257513	1
645550	cg16573713		0.00663119	0.00663119	0.913121	-1.09514	Acute Loading down vs Baseline	-0.0356352	10.1364	0.00507948	0.0070156	1
545514	cg16860106		0.00663334	0.00663334	1.13095	1.13095	Acute Loading up vs Baseline	0.0931081	10.1353	0.0346764	0.0478988	1
155965	cg12444385	UST	0.0066345	0.0066345	1.19469	1.19469	Acute Loading up vs Baseline	0.0974914	10.1348	0.0380183	0.0525178	1
578738	cg12126869	DIP2C	0.00663722	0.00663722	0.866714	-1.15378	Acute Loading down vs Baseline	-0.0941143	10.1335	0.03543	0.0489487	1
447878	cg00948047	BANP	0.00663906	0.00663906	0.903038	-1.10737	Acute Loading down vs Baseline	-0.080991	10.1326	0.0262381	0.0362528	1
424751	cg00325023	CEP250	0.00663981	0.00663981	0.881161	-1.13487	Acute Loading down vs Baseline	-0.0911073	10.1322	0.0332021	0.0458765	1
244246	cg00232679	SLC6A3	0.00663983	0.00663983	0.919094	-1.08803	Acute Loading down vs Baseline	-0.0557686	10.1322	0.0124405	0.0171895	1
614670	cg09782904		0.00664174	0.00664174	1.20718	1.20718	Acute Loading up vs Baseline	0.00649654	10.1313	0.00016882	0.000233286	1
6907	cg25291396	LMX1B	0.00664619	0.00664619	0.546707	-1.82913	Acute Loading down vs Baseline	-0.0204204	10.1291	0.00166796	0.00230538	1
224596	cg17604239	TRMT2B	0.00664733	0.00664733	1.25331	1.25331	Acute Loading up vs Baseline	0.0130859	10.1286	0.000684966	0.000946777	1
508766	cg05186426		0.00664777	0.00664777	1.07076	1.07076	Acute Loading up vs Baseline	0.0278018	10.1284	0.00309177	0.00427362	1
679217	cg08222798	ANKRD20A3	0.00664838	0.00664838	0.880221	-1.13608	Acute Loading down vs Baseline	-0.0442681	10.1281	0.00783868	0.0108354	1
237026	cg01486558	TRAK1	0.00664849	0.00664849	0.879144	-1.13747	Acute Loading down vs Baseline	-0.0824442	10.128	0.0271882	0.0375823	1
433150	cg12746519	BICD1	0.00665253	0.00665253	0.884712	-1.13031	Acute Loading down vs Baseline	-0.0599085	10.1261	0.0143561	0.0198483	1
118949	cg00849642	CORO1C	0.00665865	0.00665865	1.32377	1.32377	Acute Loading up vs Baseline	0.0442547	10.1231	0.0078339	0.010834	1
379763	cg21654379	TRIM71	0.00666132	0.00666132	1.21504	1.21504	Acute Loading up vs Baseline	0.0159258	10.1219	0.00101452	0.00140323	1
425066	cg23740868	BRPF3	0.00666681	0.00666681	1.09988	1.09988	Acute Loading up vs Baseline	0.0595287	10.1192	0.0141747	0.0196107	1
1526	cg04301623	HSD11B1L	0.00666783	0.00666783	0.723543	-1.38209	Acute Loading down vs Baseline	-0.0383788	10.1187	0.00589173	0.00815163	1
529301	cg05513616		0.00667634	0.00667634	0.862258	-1.15975	Acute Loading down vs Baseline	-0.103552	10.1147	0.0428924	0.0593687	1
175829	cg14180680	NGEF	0.00667852	0.00667852	0.922987	-1.08344	Acute Loading down vs Baseline	-0.0638724	10.1136	0.0163188	0.0225896	1
273917	cg10146423		0.00668171	0.00668171	0.838938	-1.19198	Acute Loading down vs Baseline	-0.092143	10.1121	0.0339614	0.0470189	1
421944	cg07853246	INPP4B	0.00668371	0.00668371	0.865965	-1.15478	Acute Loading down vs Baseline	-0.101474	10.1111	0.0411878	0.0570292	1
678337	cg01612330	LPCAT2	0.00668603	0.00668603	1.28152	1.28152	Acute Loading up vs Baseline	0.00759496	10.11	0.000230734	0.000319512	1
39026	cg20846042	OXNAD1	0.00668615	0.00668615	1.59662	1.59662	Acute Loading up vs Baseline	0.0301049	10.11	0.00362522	0.00502011	1
281644	cg14343337	ANKRD27	0.00668728	0.00668728	1.21987	1.21987	Acute Loading up vs Baseline	0.00834331	10.1094	0.000278443	0.000385602	1
687333	cg05046382	MIR3134	0.00668789	0.00668789	0.899229	-1.11206	Acute Loading down vs Baseline	-0.0414969	10.1091	0.00688798	0.00953907	1
680936	cg02724667	PVRL4	0.00669176	0.00669176	0.954916	-1.04721	Acute Loading down vs Baseline	-0.0383394	10.1073	0.00587965	0.00814415	1
613567	cg01704778	FOXR2	0.00669238	0.00669238	0.92022	-1.0867	Acute Loading down vs Baseline	-0.0652433	10.107	0.0170267	0.0235851	1
458009	cg21780615	LHPP	0.00669312	0.00669312	0.866045	-1.15467	Acute Loading down vs Baseline	-0.0800682	10.1066	0.0256437	0.0355224	1
387869	cg08166222	WBSCR17	0.006703	0.006703	0.939288	-1.06464	Acute Loading down vs Baseline	-0.0524706	10.1019	0.0110127	0.0152622	1
236383	cg08447432	DDX58	0.0067045	0.0067045	0.910442	-1.09837	Acute Loading down vs Baseline	-0.0315495	10.1012	0.00398147	0.00551822	1
341932	cg12199031	SERPINB5	0.00670631	0.00670631	0.910881	-1.09784	Acute Loading down vs Baseline	-0.0614295	10.1003	0.0150943	0.0209222	1
519064	cg22106280		0.00671227	0.00671227	1.21981	1.21981	Acute Loading up vs Baseline	0.0420418	10.0975	0.00707004	0.0098025	1
110749	cg15856832	QRICH1	0.00671255	0.00671255	0.990031	-1.01007	Acute Loading down vs Baseline	-0.00959314	10.0974	0.000368113	0.000510389	1
805594	cg03942599	TRPC6	0.00671863	0.00671863	1.1783	1.1783	Acute Loading up vs Baseline	0.0043817	10.0945	7.67971e-05	0.00010651	1
575550	cg11753051	LOC101928891	0.00672505	0.00672505	1.21834	1.21834	Acute Loading up vs Baseline	0.0321525	10.0914	0.00413513	0.00573673	1
336951	cg25546362		0.00672681	0.00672681	1.18378	1.18378	Acute Loading up vs Baseline	0.0058832	10.0906	0.000138448	0.000192088	1
832412	cg20733250		0.00672815	0.00672815	1.35406	1.35406	Acute Loading up vs Baseline	0.0170717	10.0899	0.00116577	0.00161753	1
527452	cg26809795	ASB11	0.00673163	0.00673163	0.829625	-1.20536	Acute Loading down vs Baseline	-0.0778544	10.0883	0.0242453	0.0336463	1
410442	cg01518008		0.00673363	0.00673363	0.869754	-1.14975	Acute Loading down vs Baseline	-0.102529	10.0873	0.0420488	0.0583586	1
726223	cg12523109	SPANXN5	0.00673374	0.00673374	1.02308	1.02308	Acute Loading up vs Baseline	0.0141556	10.0873	0.000801524	0.00111242	1
100240	cg08116199	PCMTD2	0.00673717	0.00673717	1.5055	1.5055	Acute Loading up vs Baseline	0.0429633	10.0857	0.00738339	0.010249	1
424789	cg10028192		0.00673805	0.00673805	1.15107	1.15107	Acute Loading up vs Baseline	0.00708169	10.0852	0.000200601	0.000278468	1
464092	cg05529249	FKBP1B	0.00674085	0.00674085	1.17251	1.17251	Acute Loading up vs Baseline	0.0171007	10.0839	0.00116973	0.001624	1
721473	cg11950212		0.0067435	0.0067435	0.942071	-1.06149	Acute Loading down vs Baseline	-0.0492889	10.0827	0.00971757	0.0134931	1
783145	cg24667407	DMBT1	0.00674381	0.00674381	1.36051	1.36051	Acute Loading up vs Baseline	0.0236675	10.0825	0.00224061	0.00311118	1
681349	cg07993088	NIN	0.00674745	0.00674745	0.933725	-1.07098	Acute Loading down vs Baseline	-0.051834	10.0808	0.0107471	0.0149253	1
405044	cg20558008	ABCG2	0.00674821	0.00674821	0.939201	-1.06473	Acute Loading down vs Baseline	-0.0520607	10.0804	0.0108413	0.0150567	1
832430	cg00683285		0.00675732	0.00675732	0.863022	-1.15872	Acute Loading down vs Baseline	-0.0822313	10.0761	0.0270479	0.0375811	1
252896	cg11970254	MIR4747	0.00675849	0.00675849	0.733247	-1.3638	Acute Loading down vs Baseline	-0.118226	10.0756	0.0559093	0.077686	1
306288	cg09396217	ANGPT1	0.00675944	0.00675944	1.14298	1.14298	Acute Loading up vs Baseline	0.00618408	10.0751	0.000152971	0.000212563	1
848801	cg19626039	JAKMIP1	0.00676421	0.00676421	1.32324	1.32324	Acute Loading up vs Baseline	0.00700615	10.0729	0.000196345	0.000272894	1
67159	cg24439256	GPR158	0.0067671	0.0067671	0.982682	-1.01762	Acute Loading down vs Baseline	-0.0165115	10.0715	0.00109052	0.00151589	1
32414	cg11192800	THAP2	0.00677023	0.00677023	0.878173	-1.13873	Acute Loading down vs Baseline	-0.0813635	10.07	0.0264801	0.0368143	1
678880	cg05683469		0.00678679	0.00678679	1.19068	1.19068	Acute Loading up vs Baseline	0.00604033	10.0622	0.000145942	0.000203055	1
294232	cg05791025	MYLK	0.00679192	0.00679192	1.09782	1.09782	Acute Loading up vs Baseline	0.0603988	10.0598	0.0145921	0.0203074	1
370770	cg10445050		0.00679241	0.00679241	0.936418	-1.0679	Acute Loading down vs Baseline	-0.046757	10.0596	0.00874485	0.0121703	1
174033	cg03271534		0.00679949	0.00679949	1.2427	1.2427	Acute Loading up vs Baseline	0.0106513	10.0563	0.000453803	0.000631769	1
420471	cg05453816	PRSS35	0.00680216	0.00680216	0.891112	-1.12219	Acute Loading down vs Baseline	-0.0893363	10.055	0.0319239	0.0444489	1
102018	cg13271939	PPM1A	0.00680479	0.00680479	1.99071	1.99071	Acute Loading up vs Baseline	0.029695	10.0538	0.00352717	0.00491162	1
22501	cg16459349	PRKCDBP	0.0068178	0.0068178	0.620602	-1.61134	Acute Loading down vs Baseline	-0.0298895	10.0477	0.00357353	0.0049792	1
153724	cg04882580		0.00681934	0.00681934	1.28485	1.28485	Acute Loading up vs Baseline	0.0254819	10.047	0.00259732	0.00361924	1
30954	cg03439145	MRPL40	0.00682093	0.00682093	0.955632	-1.04643	Acute Loading down vs Baseline	-0.0395258	10.0462	0.00624915	0.00870855	1
301625	cg02589695	RASSF5	0.00684057	0.00684057	0.866762	-1.15372	Acute Loading down vs Baseline	-0.094582	10.0371	0.035783	0.0499112	1
652363	cg17887950	SETD5	0.00684356	0.00684356	1.27756	1.27756	Acute Loading up vs Baseline	0.00933074	10.0357	0.000348251	0.000485819	1
349133	cg10500653	RHBDL2	0.0068491	0.0068491	0.879826	-1.13659	Acute Loading down vs Baseline	-0.07881	10.0331	0.024844	0.034667	1
436808	cg14750269	PNMAL1	0.00685082	0.00685082	0.876192	-1.1413	Acute Loading down vs Baseline	-0.0539903	10.0323	0.0116598	0.0162712	1
360049	cg20101349		0.00685131	0.00685131	1.17325	1.17325	Acute Loading up vs Baseline	0.0293782	10.0321	0.00345232	0.00481781	1
527057	cg00942746		0.00685651	0.00685651	1.15028	1.15028	Acute Loading up vs Baseline	0.106116	10.0296	0.0450426	0.0628732	1
241652	cg04929230	MYO18B	0.00685943	0.00685943	0.919144	-1.08797	Acute Loading down vs Baseline	-0.0610816	10.0283	0.0149238	0.0208344	1
28507	cg01087294	ARPIN	0.00686087	0.00686087	1.43231	1.43231	Acute Loading up vs Baseline	0.0390341	10.0276	0.00609465	0.00850901	1
776458	cg23624271	MED30	0.00686131	0.00686131	0.899471	-1.11176	Acute Loading down vs Baseline	-0.0474111	10.0274	0.00899126	0.0125533	1
53680	cg26077124	TRPM3	0.0068663	0.0068663	0.967191	-1.03392	Acute Loading down vs Baseline	-0.0289739	10.0251	0.00335796	0.00468937	1
86909	cg18622001	LHPP	0.00686662	0.00686662	0.977242	-1.02329	Acute Loading down vs Baseline	-0.0211059	10.0249	0.00178183	0.00248835	1
460748	cg22448068		0.00686952	0.00686952	1.25662	1.25662	Acute Loading up vs Baseline	0.00685923	10.0236	0.000188196	0.000262854	1
704571	cg19786221	DHX30	0.00687163	0.00687163	0.868574	-1.15131	Acute Loading down vs Baseline	-0.0991512	10.0226	0.0393239	0.0549291	1
394649	cg14208978	CASC21	0.00687771	0.00687771	1.24982	1.24982	Acute Loading up vs Baseline	0.136687	10.0198	0.0747338	0.10442	1
559754	cg25455659	KCNG3	0.00687961	0.00687961	1.17726	1.17726	Acute Loading up vs Baseline	0.00665461	10.0189	0.000177135	0.000247521	1
624107	cg13085024		0.00688976	0.00688976	0.706388	-1.41565	Acute Loading down vs Baseline	-0.132031	10.0142	0.069729	0.0974819	1
708334	cg18565285	GUCY2GP	0.00689085	0.00689085	0.727597	-1.37439	Acute Loading down vs Baseline	-0.0931812	10.0137	0.034731	0.0485567	1
157824	cg26891951	PRDM16	0.00689908	0.00689908	1.02445	1.02445	Acute Loading up vs Baseline	0.0178007	10.0099	0.00126746	0.00177268	1
209425	cg24806647		0.00690365	0.00690365	0.885026	-1.12991	Acute Loading down vs Baseline	-0.0929839	10.0078	0.034584	0.0483798	1
610757	cg26464482	KIAA1429	0.00690412	0.00690412	0.947589	-1.05531	Acute Loading down vs Baseline	-0.0421992	10.0076	0.00712308	0.00996473	1
162978	cg22254242	IGF2BP1	0.006908	0.006908	1.15265	1.15265	Acute Loading up vs Baseline	0.00864172	10.0058	0.000298717	0.000417961	1
66726	cg14621784		0.00691529	0.00691529	1.48307	1.48307	Acute Loading up vs Baseline	0.0287863	10.0025	0.00331461	0.00463932	1
462765	cg17269169	DIP2C	0.00692323	0.00692323	0.907052	-1.10247	Acute Loading down vs Baseline	-0.0717003	9.99882	0.0205637	0.0287926	1
657421	cg00779616		0.00692496	0.00692496	0.822902	-1.21521	Acute Loading down vs Baseline	-0.104267	9.99802	0.0434863	0.0608929	1
357808	cg08773757		0.00693408	0.00693408	0.955335	-1.04675	Acute Loading down vs Baseline	-0.037619	9.99383	0.00566076	0.00792996	1
670824	cg25555022	LOC101929567	0.00693746	0.00693746	1.0563	1.0563	Acute Loading up vs Baseline	0.0410591	9.99228	0.0067434	0.00944805	1
410208	cg09754663		0.00694085	0.00694085	0.941616	-1.062	Acute Loading down vs Baseline	-0.0535096	9.99073	0.0114531	0.0160492	1
41784	cg06018079	SLC1A5	0.00694457	0.00694457	0.975065	-1.02557	Acute Loading down vs Baseline	-0.0230587	9.98903	0.00212682	0.00298081	1
238121	cg04862633		0.00694461	0.00694461	0.911579	-1.097	Acute Loading down vs Baseline	-0.0443997	9.98901	0.00788533	0.0110516	1
717418	cg02839264	KCNQ5	0.00694464	0.00694464	1.3088	1.3088	Acute Loading up vs Baseline	0.0289202	9.98899	0.00334551	0.00468887	1
807962	cg27485810	RFX2	0.0069485	0.0069485	0.950587	-1.05198	Acute Loading down vs Baseline	-0.0267199	9.98723	0.00285581	0.00400325	1
80795	cg05438320	AMER2	0.0069519	0.0069519	1.3593	1.3593	Acute Loading up vs Baseline	0.0306151	9.98568	0.00374913	0.00525631	1
325887	cg21960944		0.00695316	0.00695316	0.735217	-1.36014	Acute Loading down vs Baseline	-0.131658	9.9851	0.0693353	0.0972143	1
564644	cg26514858	ZNF57	0.00695932	0.00695932	0.885529	-1.12927	Acute Loading down vs Baseline	-0.0769799	9.98228	0.0237036	0.033244	1
164781	cg22280820		0.00696343	0.00696343	0.927011	-1.07874	Acute Loading down vs Baseline	-0.0593995	9.98041	0.0141132	0.0197973	1
584499	cg14543319		0.0069682	0.0069682	0.723814	-1.38157	Acute Loading down vs Baseline	-0.0995055	9.97823	0.0396054	0.0555685	1
744056	cg01887804	IVD	0.00696853	0.00696853	0.878453	-1.13836	Acute Loading down vs Baseline	-0.0915865	9.97808	0.0335523	0.0470764	1
117245	cg14699895	FAM151B	0.0069734	0.0069734	2.07107	2.07107	Acute Loading up vs Baseline	0.0328756	9.97586	0.00432322	0.00606715	1
266132	cg13764915	NXPE3	0.00697596	0.00697596	1.20656	1.20656	Acute Loading up vs Baseline	0.00593534	9.97469	0.000140913	0.000197778	1
145415	cg17865045	PILRA	0.00697848	0.00697848	0.883539	-1.13181	Acute Loading down vs Baseline	-0.0914363	9.97355	0.0334424	0.0469436	1
768642	cg10144112	ZNF644	0.00698004	0.00698004	0.900885	-1.11002	Acute Loading down vs Baseline	-0.0778384	9.97283	0.0242353	0.0340218	1
577173	cg13924580	NIPAL2	0.0069821	0.0069821	0.944554	-1.0587	Acute Loading down vs Baseline	-0.0294309	9.9719	0.00346471	0.00486426	1
818101	cg27175061		0.006986	0.006986	1.24453	1.24453	Acute Loading up vs Baseline	0.00595435	9.97012	0.000141817	0.000199139	1
198632	cg24771681	SMG6	0.00698859	0.00698859	0.930916	-1.07421	Acute Loading down vs Baseline	-0.05942	9.96895	0.0141229	0.0198337	1
480882	cg26073856	FABP2	0.0069921	0.0069921	0.829506	-1.20554	Acute Loading down vs Baseline	-0.107773	9.96735	0.0464597	0.0652567	1
594561	cg01770033	LINC01206	0.00699292	0.00699292	0.899446	-1.1118	Acute Loading down vs Baseline	-0.0741041	9.96698	0.0219656	0.0308538	1
390356	cg13505051	CDH12	0.00699466	0.00699466	0.915595	-1.09219	Acute Loading down vs Baseline	-0.0690424	9.96619	0.0190674	0.026785	1
17280	cg23161505	REPIN1	0.00699485	0.00699485	0.692379	-1.4443	Acute Loading down vs Baseline	-0.140047	9.9661	0.0784532	0.110208	1
300354	cg23315932	DAAM1	0.00700575	0.00700575	0.929079	-1.07634	Acute Loading down vs Baseline	-0.0413598	9.96116	0.00684253	0.0096169	1
199436	cg00582231	RSPO2	0.0070058	0.0070058	1.12477	1.12477	Acute Loading up vs Baseline	0.0864639	9.96113	0.029904	0.042029	1
849596	cg02715072	TNXB	0.00701074	0.00701074	0.909907	-1.09901	Acute Loading down vs Baseline	-0.0775201	9.9589	0.0240375	0.0337914	1
380545	cg05851043		0.00701928	0.00701928	1.09047	1.09047	Acute Loading up vs Baseline	0.0120134	9.95503	0.000577285	0.00081185	1
120329	cg05302784	RPRML	0.00702287	0.00702287	1.67553	1.67553	Acute Loading up vs Baseline	0.0430537	9.95341	0.00741447	0.0104288	1
98348	cg19099850	LGALS3	0.00702288	0.00702288	1.53548	1.53548	Acute Loading up vs Baseline	0.0202729	9.9534	0.00164397	0.00231233	1
52012	cg18115495	CRCP	0.007026	0.007026	0.975137	-1.0255	Acute Loading down vs Baseline	-0.0234279	9.95199	0.00219546	0.00308847	1
428521	cg09509267	PIKFYVE	0.00702918	0.00702918	0.889434	-1.12431	Acute Loading down vs Baseline	-0.0811753	9.95056	0.0263577	0.0370841	1
267765	cg11182105	LINC00923	0.00703222	0.00703222	1.22046	1.22046	Acute Loading up vs Baseline	0.0289713	9.94918	0.00335734	0.00472428	1
170625	cg21142196	NPHS1	0.00704261	0.00704261	1.31663	1.31663	Acute Loading up vs Baseline	0.00870337	9.9445	0.000302995	0.00042656	1
677312	cg07830374		0.00704775	0.00704775	1.23074	1.23074	Acute Loading up vs Baseline	0.00490424	9.94218	9.62061e-05	0.000135472	1
113164	cg24630419	ESRRG	0.00705183	0.00705183	1.60299	1.60299	Acute Loading up vs Baseline	0.0256954	9.94035	0.00264102	0.00371962	1
498434	cg05861708	LINC00602	0.00705587	0.00705587	1.21387	1.21387	Acute Loading up vs Baseline	0.0579493	9.93853	0.0134325	0.0189218	1
391151	cg22388417		0.00705741	0.00705741	0.891191	-1.12209	Acute Loading down vs Baseline	-0.0779161	9.93784	0.0242837	0.0342098	1
429743	cg14098096	ZNF71	0.00706599	0.00706599	1.22487	1.22487	Acute Loading up vs Baseline	0.0172603	9.93399	0.00119168	0.00167944	1
810281	cg20972214	SLC2A3	0.00706873	0.00706873	1.05201	1.05201	Acute Loading up vs Baseline	0.0394885	9.93276	0.00623738	0.00879145	1
583328	cg24684798	RGS6	0.00706999	0.00706999	1.07216	1.07216	Acute Loading up vs Baseline	0.0294242	9.93219	0.00346313	0.00488149	1
617429	cg07249227	ZBTB21	0.00707788	0.00707788	0.819856	-1.21973	Acute Loading down vs Baseline	-0.106552	9.92866	0.045413	0.064035	1
540127	cg10573198	GLI3	0.00707993	0.00707993	0.958643	-1.04314	Acute Loading down vs Baseline	-0.0317431	9.92774	0.0040305	0.00568378	1
53705	cg23345340	RAC1	0.00708316	0.00708316	0.98942	-1.01069	Acute Loading down vs Baseline	-0.0103775	9.92629	0.000430773	0.000607561	1
581939	cg07286413	CCM2	0.00709453	0.00709453	0.886218	-1.12839	Acute Loading down vs Baseline	-0.0391369	9.92121	0.00612678	0.00864562	1
299354	cg06242416	METTL9	0.00709696	0.00709696	0.935585	-1.06885	Acute Loading down vs Baseline	-0.0549129	9.92012	0.0120617	0.0170224	1
414291	cg23479557		0.00710136	0.00710136	1.04537	1.04537	Acute Loading up vs Baseline	0.0334315	9.91816	0.00447066	0.00631057	1
542880	cg21916114		0.00710422	0.00710422	0.789213	-1.26709	Acute Loading down vs Baseline	-0.106393	9.91688	0.0452775	0.0639199	1
648117	cg06152855		0.00710771	0.00710771	1.11553	1.11553	Acute Loading up vs Baseline	0.0596004	9.91532	0.0142088	0.0200622	1
291879	cg20070457	LINC00850	0.00710783	0.00710783	0.866239	-1.15442	Acute Loading down vs Baseline	-0.0828454	9.91527	0.0274534	0.0387632	1
645077	cg06302245	SMIM3	0.00710881	0.00710881	0.843797	-1.18512	Acute Loading down vs Baseline	-0.0703735	9.91483	0.0198097	0.0279718	1
762951	cg25482767		0.00711514	0.00711514	0.857157	-1.16665	Acute Loading down vs Baseline	-0.0718485	9.91202	0.0206488	0.0291649	1
749046	cg00294636		0.00712333	0.00712333	0.961796	-1.03972	Acute Loading down vs Baseline	-0.0301874	9.90837	0.00364512	0.00515036	1
237032	cg13563634	TAP2	0.00713435	0.00713435	1.15278	1.15278	Acute Loading up vs Baseline	0.0282456	9.90348	0.00319125	0.00451129	1
288814	cg27024272		0.00713454	0.00713454	0.858912	-1.16426	Acute Loading down vs Baseline	-0.0955298	9.90339	0.0365038	0.0516038	1
687435	cg23102114	CERS3-AS1	0.00713611	0.00713611	0.926475	-1.07936	Acute Loading down vs Baseline	-0.0663197	9.9027	0.0175932	0.0248725	1
408492	cg11937129	TMEM120B	0.0071472	0.0071472	0.91039	-1.09843	Acute Loading down vs Baseline	-0.0702617	9.89778	0.0197468	0.027931	1
780336	cg03802231	FNTA	0.00715449	0.00715449	0.773085	-1.29352	Acute Loading down vs Baseline	-0.0884115	9.89455	0.0312664	0.0442394	1
455722	cg00508856	ALDH1L1	0.00715524	0.00715524	1.14204	1.14204	Acute Loading up vs Baseline	0.0827324	9.89422	0.0273786	0.0387398	1
409570	cg19949550	ASB2	0.0071592	0.0071592	0.871654	-1.14724	Acute Loading down vs Baseline	-0.0786856	9.89247	0.0247657	0.0350488	1
514211	cg01490578	NBPF8	0.00717782	0.00717782	0.766674	-1.30433	Acute Loading down vs Baseline	-0.0614945	9.88425	0.0151263	0.0214248	1
377394	cg02212626		0.00718344	0.00718344	0.94222	-1.06132	Acute Loading down vs Baseline	-0.0394982	9.88177	0.00624045	0.00884115	1
840023	cg27330502		0.00718591	0.00718591	1.10069	1.10069	Acute Loading up vs Baseline	0.0772173	9.88069	0.0238501	0.0337933	1
14108	cg15793573	SCARA5	0.00719092	0.00719092	1.24559	1.24559	Acute Loading up vs Baseline	0.0712323	9.87848	0.0202962	0.0287641	1
743565	cg20307972		0.00719233	0.00719233	1.10909	1.10909	Acute Loading up vs Baseline	0.0264769	9.87787	0.00280411	0.00397429	1
478327	cg00218945		0.0071997	0.0071997	0.942322	-1.06121	Acute Loading down vs Baseline	-0.0334894	9.87462	0.00448616	0.00636036	1
346980	cg27024083		0.00720049	0.00720049	0.936389	-1.06793	Acute Loading down vs Baseline	-0.0488369	9.87428	0.00954017	0.0135263	1
115745	cg17516889		0.00720399	0.00720399	1.35574	1.35574	Acute Loading up vs Baseline	0.0262581	9.87274	0.00275796	0.00391091	1
134157	cg13920886	NCAM2	0.00720415	0.00720415	1.36894	1.36894	Acute Loading up vs Baseline	0.0536197	9.87267	0.0115003	0.0163081	1
236847	cg12680737	KLRC1	0.00721323	0.00721323	1.11724	1.11724	Acute Loading up vs Baseline	0.0789988	9.86869	0.0249632	0.0354135	1
841627	cg09189544	CHD2	0.00722223	0.00722223	0.888461	-1.12554	Acute Loading down vs Baseline	-0.0824319	9.86475	0.0271801	0.0385738	1
380813	cg05404847	LIPE	0.00722392	0.00722392	1.17606	1.17606	Acute Loading up vs Baseline	0.00432597	9.86401	7.48561e-05	0.000106243	1
152012	cg00293402		0.00722578	0.00722578	1.22759	1.22759	Acute Loading up vs Baseline	0.0062424	9.86319	0.00015587	0.000221245	1
126543	cg20096481	WWP1	0.00722899	0.00722899	1.2541	1.2541	Acute Loading up vs Baseline	0.0360313	9.86179	0.00519302	0.00737211	1
614517	cg19944876		0.00724727	0.00724727	1.15191	1.15191	Acute Loading up vs Baseline	0.0040533	9.85381	6.57169e-05	9.33685e-05	1
494869	cg05653482	CMIP	0.00724919	0.00724919	0.893545	-1.11914	Acute Loading down vs Baseline	-0.0769428	9.85297	0.0236808	0.0336478	1
139291	cg12215340	ADRA1D	0.0072566	0.0072566	1.42812	1.42812	Acute Loading up vs Baseline	0.0230698	9.84975	0.00212886	0.00302587	1
522031	cg07787771	SUFU	0.00726178	0.00726178	1.35876	1.35876	Acute Loading up vs Baseline	0.0120798	9.84749	0.000583687	0.000829818	1
308113	cg24994314	VTI1A	0.00727103	0.00727103	0.790406	-1.26517	Acute Loading down vs Baseline	-0.158717	9.84347	0.100765	0.143314	1
222091	cg26457178		0.0072744	0.0072744	0.889246	-1.12455	Acute Loading down vs Baseline	-0.0403615	9.84201	0.0065162	0.00926912	1
239930	cg13880890		0.00727646	0.00727646	0.897924	-1.11368	Acute Loading down vs Baseline	-0.0858151	9.84112	0.0294569	0.0419055	1
179639	cg00364843		0.00729066	0.00729066	0.899077	-1.11225	Acute Loading down vs Baseline	-0.0784535	9.83496	0.0246198	0.0350461	1
639993	cg06605454		0.00729308	0.00729308	1.19057	1.19057	Acute Loading up vs Baseline	0.00634152	9.83392	0.000160859	0.000229007	1
279695	cg20883115		0.00729352	0.00729352	1.12786	1.12786	Acute Loading up vs Baseline	0.0873166	9.83373	0.0304968	0.0434174	1
38036	cg14976978	RAD9A	0.00730446	0.00730446	0.961449	-1.0401	Acute Loading down vs Baseline	-0.0346756	9.829	0.00480958	0.00685056	1
111666	cg08453784	TOP1MT	0.00730488	0.00730488	1.44976	1.44976	Acute Loading up vs Baseline	0.0201121	9.82881	0.00161799	0.00230463	1
437003	cg09974774		0.00731289	0.00731289	0.926228	-1.07965	Acute Loading down vs Baseline	-0.0562335	9.82536	0.0126488	0.0180231	1
287279	cg14740607	TAF6L	0.00731427	0.00731427	0.935545	-1.0689	Acute Loading down vs Baseline	-0.0544925	9.82476	0.0118777	0.0169254	1
614402	cg01884358	TNNT2	0.00731443	0.00731443	1.05487	1.05487	Acute Loading up vs Baseline	0.040936	9.82469	0.00670301	0.00955166	1
120686	cg10783294	NINJ2	0.00731496	0.00731496	0.713072	-1.40238	Acute Loading down vs Baseline	-0.0617697	9.82446	0.015262	0.0217486	1
103100	cg14624996	LNPEP	0.00731911	0.00731911	0.636777	-1.57041	Acute Loading down vs Baseline	-0.0433863	9.82267	0.0075295	0.0107316	1
40118	cg22828383	NCOR2	0.00732342	0.00732342	1.19367	1.19367	Acute Loading up vs Baseline	0.027179	9.82082	0.0029548	0.00421219	1
203099	cg09696120	ZAP70	0.00733178	0.00733178	1.23511	1.23511	Acute Loading up vs Baseline	0.00684294	9.81722	0.000187303	0.000267107	1
85757	cg02348395	PIGU	0.00733514	0.00733514	0.971564	-1.02927	Acute Loading down vs Baseline	-0.0263477	9.81578	0.0027768	0.00396049	1
691758	cg00121989	RNU6-19P	0.00733734	0.00733734	0.888941	-1.12493	Acute Loading down vs Baseline	-0.0819504	9.81483	0.0268634	0.0383184	1
843676	cg24647339	IL18R1	0.00734001	0.00734001	1.40646	1.40646	Acute Loading up vs Baseline	0.0115949	9.81368	0.00053777	0.000767171	1
302518	cg05628417	POPDC3	0.00734592	0.00734592	0.840579	-1.18966	Acute Loading down vs Baseline	-0.105751	9.81115	0.0447328	0.0638314	1
637923	cg27161497	AHNAK2	0.00734993	0.00734993	0.814934	-1.22709	Acute Loading down vs Baseline	-0.115008	9.80943	0.0529076	0.0755097	1
146286	cg11679545		0.00736397	0.00736397	0.917249	-1.09022	Acute Loading down vs Baseline	-0.0657107	9.80341	0.0172716	0.0246651	1
493441	cg25026237	CDYL	0.00736537	0.00736537	1.15434	1.15434	Acute Loading up vs Baseline	0.00430757	9.80281	7.42205e-05	0.000105999	1
292126	cg20306229	TRIP10	0.00736611	0.00736611	1.34617	1.34617	Acute Loading up vs Baseline	0.00778791	9.8025	0.000242606	0.000346492	1
120803	cg17197051	FBXO7	0.00737246	0.00737246	1.51537	1.51537	Acute Loading up vs Baseline	0.0467516	9.79978	0.00874285	0.0124901	1
194784	cg11838988	PLXNC1	0.00737326	0.00737326	0.930832	-1.07431	Acute Loading down vs Baseline	-0.059632	9.79944	0.0142239	0.020321	1
36397	cg27379758	PWP1	0.00737644	0.00737644	0.978544	-1.02193	Acute Loading down vs Baseline	-0.0201228	9.79808	0.00161971	0.00231432	1
755751	cg20898616		0.00738136	0.00738136	1.35403	1.35403	Acute Loading up vs Baseline	0.0162854	9.79598	0.00106085	0.00151613	1
522253	cg00546879		0.00738957	0.00738957	0.954521	-1.04765	Acute Loading down vs Baseline	-0.0321577	9.79248	0.00413647	0.00591378	1
697270	cg19072080	CELA3A	0.00739068	0.00739068	0.826078	-1.21054	Acute Loading down vs Baseline	-0.104027	9.792	0.0432867	0.0618887	1
304647	cg02459110	IQCD	0.00740318	0.00740318	1.10147	1.10147	Acute Loading up vs Baseline	0.0701348	9.78668	0.0196755	0.0281462	1
733662	cg11478766	C6orf10	0.00740417	0.00740417	0.85135	-1.1746	Acute Loading down vs Baseline	-0.0698391	9.78626	0.01951	0.0279106	1
242875	cg14645861		0.00741324	0.00741324	1.05576	1.05576	Acute Loading up vs Baseline	0.0311299	9.78241	0.00387628	0.0055475	1
88244	cg09515947	CDH8	0.0074201	0.0074201	0.97211	-1.02869	Acute Loading down vs Baseline	-0.0260148	9.7795	0.00270707	0.00387535	1
67797	cg24365846	PPP4R3B	0.0074378	0.0074378	1.6934	1.6934	Acute Loading up vs Baseline	0.0501378	9.772	0.0100552	0.0144057	1
583296	cg12395926		0.00743888	0.00743888	0.928459	-1.07705	Acute Loading down vs Baseline	-0.0533516	9.77154	0.0113856	0.0163125	1
110434	cg26951364		0.00744928	0.00744928	0.979978	-1.02043	Acute Loading down vs Baseline	-0.0182659	9.76715	0.00133458	0.00191295	1
677248	cg05684200		0.00745323	0.00745323	0.864725	-1.15644	Acute Loading down vs Baseline	-0.0646849	9.76548	0.0167366	0.0239939	1
340625	cg04851426	CFAP74	0.00745587	0.00745587	0.932187	-1.07275	Acute Loading down vs Baseline	-0.0573472	9.76437	0.0131548	0.0188612	1
675053	cg16052570		0.00746248	0.00746248	1.25078	1.25078	Acute Loading up vs Baseline	0.0187352	9.76158	0.00140403	0.00201365	1
337320	cg06302564	TNFSF8	0.0074658	0.0074658	0.899574	-1.11164	Acute Loading down vs Baseline	-0.0650027	9.76018	0.0169014	0.0242434	1
235807	cg23625770	CD53	0.00746893	0.00746893	0.887873	-1.12629	Acute Loading down vs Baseline	-0.0820404	9.75886	0.0269225	0.0386229	1
332196	cg03199721	MTHFD2L	0.00747595	0.00747595	0.921997	-1.0846	Acute Loading down vs Baseline	-0.059035	9.75591	0.0139405	0.0200051	1
126369	cg00443946	LINC00917	0.00748345	0.00748345	1.50357	1.50357	Acute Loading up vs Baseline	0.0386111	9.75276	0.00596327	0.00856022	1
739159	cg09765256	ZNF646	0.00748523	0.00748523	1.1399	1.1399	Acute Loading up vs Baseline	0.0403887	9.75201	0.006525	0.0093673	1
180857	cg00977312		0.00748819	0.00748819	1.11366	1.11366	Acute Loading up vs Baseline	0.0537809	9.75076	0.0115695	0.0166113	1
261573	cg02533676	STK4	0.00749246	0.00749246	0.901543	-1.10921	Acute Loading down vs Baseline	-0.0798037	9.74898	0.0254745	0.0365826	1
578304	cg15321908		0.00749452	0.00749452	0.932404	-1.0725	Acute Loading down vs Baseline	-0.0545696	9.74811	0.0119113	0.0171068	1
402026	cg09875471		0.00749465	0.00749465	0.84575	-1.18238	Acute Loading down vs Baseline	-0.103857	9.74806	0.0431447	0.0619637	1
400533	cg06539924	VWF	0.00749525	0.00749525	1.19297	1.19297	Acute Loading up vs Baseline	0.00668165	9.7478	0.000178578	0.000256477	1
328244	cg00563238		0.00749556	0.00749556	1.06327	1.06327	Acute Loading up vs Baseline	0.0487374	9.74767	0.00950132	0.0136462	1
400787	cg18610205	BIN2	0.00749659	0.00749659	0.797023	-1.25467	Acute Loading down vs Baseline	-0.0639288	9.74724	0.0163476	0.0234801	1
239024	cg10307181	RTN1	0.0075035	0.0075035	0.91296	-1.09534	Acute Loading down vs Baseline	-0.0688223	9.74435	0.0189461	0.0272204	1
801124	cg00987097		0.00750435	0.00750435	0.842518	-1.18692	Acute Loading down vs Baseline	-0.0438308	9.74399	0.00768456	0.0110411	1
401702	cg25817279		0.0075136	0.0075136	0.929905	-1.07538	Acute Loading down vs Baseline	-0.0499462	9.74012	0.0099785	0.0143426	1
527391	cg17266123	MAP3K7CL	0.00751959	0.00751959	0.848143	-1.17905	Acute Loading down vs Baseline	-0.0832271	9.73762	0.027707	0.039835	1
853331	cg05300045	ACSM5	0.00752161	0.00752161	1.23949	1.23949	Acute Loading up vs Baseline	0.00745518	9.73677	0.000222319	0.00031966	1
639149	cg16053012	ADCY5	0.00752309	0.00752309	0.930779	-1.07437	Acute Loading down vs Baseline	-0.053088	9.73616	0.0112734	0.0162104	1
860052	cg16399589	SLC13A2	0.0075275	0.0075275	0.910723	-1.09803	Acute Loading down vs Baseline	-0.0713414	9.73432	0.0203584	0.0292796	1
279345	cg06968241	HLA-DRA	0.00752973	0.00752973	0.83254	-1.20114	Acute Loading down vs Baseline	-0.126369	9.73339	0.0638766	0.0918768	1
733209	cg24322358		0.00753011	0.00753011	1.20347	1.20347	Acute Loading up vs Baseline	0.00584337	9.73323	0.00013658	0.000196453	1
119190	cg27147556	ARL4D	0.00753204	0.00753204	1.38032	1.38032	Acute Loading up vs Baseline	0.0336433	9.73242	0.00452749	0.00651275	1
714753	cg15839247		0.00753628	0.00753628	1.05738	1.05738	Acute Loading up vs Baseline	0.0391103	9.73066	0.00611846	0.00880295	1
618388	cg20911718	NYNRIN	0.00754275	0.00754275	1.20375	1.20375	Acute Loading up vs Baseline	0.00830192	9.72796	0.000275687	0.000396756	1
301008	cg11555471	ZNF770	0.00754385	0.00754385	1.22327	1.22327	Acute Loading up vs Baseline	0.00823035	9.7275	0.000270955	0.000389963	1
115895	cg14602341	ULK4P3	0.00754496	0.00754496	0.988376	-1.01176	Acute Loading down vs Baseline	-0.0109841	9.72704	0.000482604	0.000694605	1
90601	cg13947137	DPP6	0.00754939	0.00754939	0.654761	-1.52728	Acute Loading down vs Baseline	-0.0872453	9.7252	0.030447	0.0438302	1
587404	cg07349471		0.00755016	0.00755016	1.23186	1.23186	Acute Loading up vs Baseline	0.034442	9.72488	0.00474501	0.00683095	1
52400	cg26311420		0.00755645	0.00755645	0.527432	-1.89598	Acute Loading down vs Baseline	-0.0156064	9.72227	0.000974234	0.00140289	1
208081	cg19100357	SRP14	0.0075589	0.0075589	0.814595	-1.2276	Acute Loading down vs Baseline	-0.0955234	9.72125	0.0364989	0.0525636	1
749201	cg26639084	HMCN1	0.00755927	0.00755927	0.896469	-1.11549	Acute Loading down vs Baseline	-0.0838154	9.72109	0.0281001	0.0404688	1
608594	cg07671976	TNFRSF18	0.00756512	0.00756512	1.14279	1.14279	Acute Loading up vs Baseline	0.00511232	9.71866	0.000104543	0.000150597	1
483077	cg13847966		0.00757049	0.00757049	0.800202	-1.24968	Acute Loading down vs Baseline	-0.100299	9.71644	0.0402398	0.0579799	1
340087	cg16834532		0.00757062	0.00757062	0.870288	-1.14904	Acute Loading down vs Baseline	-0.0882868	9.71639	0.0311782	0.0449236	1
413146	cg15778594		0.00757978	0.00757978	1.22771	1.22771	Acute Loading up vs Baseline	0.0306273	9.71259	0.00375214	0.00540844	1
155359	cg21212108	TRABD2B	0.00758064	0.00758064	1.20584	1.20584	Acute Loading up vs Baseline	0.00698962	9.71224	0.000195419	0.000281693	1
504233	cg01542644	BTN2A1	0.00758167	0.00758167	0.857636	-1.166	Acute Loading down vs Baseline	-0.0989773	9.71181	0.039186	0.0564884	1
574700	cg10588696	ISL2	0.00758238	0.00758238	1.18301	1.18301	Acute Loading up vs Baseline	0.10314	9.71151	0.0425517	0.061342	1
624391	cg11391543	KAT8	0.00758407	0.00758407	0.791831	-1.2629	Acute Loading down vs Baseline	-0.127792	9.71082	0.0653235	0.0941763	1
538574	cg19475194	OSBPL11	0.00758751	0.00758751	1.25252	1.25252	Acute Loading up vs Baseline	0.0129142	9.70939	0.000667109	0.000961907	1
724501	cg20411843		0.00758843	0.00758843	1.1564	1.1564	Acute Loading up vs Baseline	0.0175125	9.70902	0.00122676	0.00176893	1
667871	cg01297323	GPRC5C	0.00759218	0.00759218	1.15579	1.15579	Acute Loading up vs Baseline	0.00455991	9.70747	8.3171e-05	0.000119948	1
856433	cg27078256		0.00759337	0.00759337	0.822924	-1.21518	Acute Loading down vs Baseline	-0.0615854	9.70697	0.015171	0.0218806	1
380416	cg04191306		0.00759425	0.00759425	1.23628	1.23628	Acute Loading up vs Baseline	0.025694	9.70661	0.00264073	0.00380877	1
517215	cg10011239	SLC35E4	0.0075978	0.0075978	1.22652	1.22652	Acute Loading up vs Baseline	0.00572766	9.70514	0.000131224	0.000189295	1
527710	cg00548060	NPL	0.0075984	0.0075984	1.0375	1.0375	Acute Loading up vs Baseline	0.0239099	9.7049	0.00228674	0.00329879	1
758612	cg01055403		0.00760683	0.00760683	1.08078	1.08078	Acute Loading up vs Baseline	0.0630933	9.70142	0.0159231	0.0229784	1
672355	cg11218852	MYO9A	0.00760784	0.00760784	0.910497	-1.0983	Acute Loading down vs Baseline	-0.0703253	9.701	0.0197826	0.0285492	1
499260	cg16812352	ADCY9	0.00761121	0.00761121	1.18082	1.18082	Acute Loading up vs Baseline	0.00616565	9.69962	0.000152061	0.000219478	1
525351	cg20402574		0.00761201	0.00761201	0.902378	-1.10818	Acute Loading down vs Baseline	-0.0782387	9.69928	0.0244852	0.035342	1
134331	cg11732642	SOX9	0.00761945	0.00761945	0.838687	-1.19234	Acute Loading down vs Baseline	-0.0340619	9.69622	0.00464086	0.00670076	1
269429	cg05305753	TTBK1	0.00763532	0.00763532	0.904333	-1.10579	Acute Loading down vs Baseline	-0.0764971	9.6897	0.0234072	0.0338195	1
104306	cg26988241	RPL36AL	0.00763699	0.00763699	0.968671	-1.03234	Acute Loading down vs Baseline	-0.0280465	9.68902	0.00314642	0.00454637	1
347676	cg05511794	LINC01446	0.00763743	0.00763743	1.1244	1.1244	Acute Loading up vs Baseline	0.088823	9.68883	0.0315581	0.0456003	1
140688	cg03319986	PLCB3	0.0076447	0.0076447	1.25745	1.25745	Acute Loading up vs Baseline	0.0297526	9.68585	0.00354086	0.00511799	1
746903	cg07021810	LOC401242	0.00764485	0.00764485	0.924751	-1.08137	Acute Loading down vs Baseline	-0.0615469	9.68579	0.0151521	0.0219011	1
587022	cg07630255	MPI	0.00764848	0.00764848	1.04047	1.04047	Acute Loading up vs Baseline	0.0274967	9.6843	0.00302426	0.00437199	1
662493	cg01788836	IFITM10	0.00764872	0.00764872	1.09668	1.09668	Acute Loading up vs Baseline	0.0759476	9.6842	0.0230722	0.0333544	1
608224	cg25172603	GYG2	0.0076493	0.0076493	0.829524	-1.20551	Acute Loading down vs Baseline	-0.10106	9.68397	0.0408528	0.0590604	1
357998	cg09801593		0.00765055	0.00765055	1.2352	1.2352	Acute Loading up vs Baseline	0.0206518	9.68346	0.00170599	0.00246647	1
693966	cg20913063	BCL11A	0.00765299	0.00765299	1.13058	1.13058	Acute Loading up vs Baseline	0.0590806	9.68246	0.0139621	0.020188	1
706220	cg00770085	TTC39A	0.00765679	0.00765679	0.851716	-1.1741	Acute Loading down vs Baseline	-0.0369338	9.6809	0.00545643	0.00789079	1
551827	cg27338841	LINC00879	0.00765773	0.00765773	0.968667	-1.03235	Acute Loading down vs Baseline	-0.0238981	9.68052	0.00228448	0.00330382	1
615427	cg17584196	FAM181B	0.007664	0.007664	0.913115	-1.09515	Acute Loading down vs Baseline	-0.0593093	9.67795	0.0140704	0.020354	1
431578	cg14144428	EFEMP2	0.00766597	0.00766597	0.781487	-1.27961	Acute Loading down vs Baseline	-0.107658	9.67715	0.0463612	0.067071	1
14699	cg07035503	NEUROG1	0.00766623	0.00766623	0.970464	-1.03044	Acute Loading down vs Baseline	-0.027406	9.67705	0.00300435	0.00434647	1
416377	cg01408298	RNF32	0.00766843	0.00766843	0.91534	-1.09249	Acute Loading down vs Baseline	-0.0604259	9.67614	0.0146051	0.0211316	1
785694	cg08514393		0.00766847	0.00766847	1.13171	1.13171	Acute Loading up vs Baseline	0.00415454	9.67613	6.90406e-05	9.98921e-05	1
256829	cg09304355	KLHL14	0.00767205	0.00767205	0.925418	-1.08059	Acute Loading down vs Baseline	-0.0590421	9.67467	0.0139439	0.0201779	1
508400	cg14219693		0.00767537	0.00767537	1.05694	1.05694	Acute Loading up vs Baseline	0.0471457	9.67331	0.00889085	0.0128676	1
450716	cg18420925	ZNF281	0.00767684	0.00767684	1.21389	1.21389	Acute Loading up vs Baseline	0.0127964	9.67271	0.000654995	0.000948021	1
757603	cg01496475	LRRC40	0.00767849	0.00767849	1.17756	1.17756	Acute Loading up vs Baseline	0.00672206	9.67204	0.000180744	0.000261622	1
621680	cg17618902	SAV1	0.00768206	0.00768206	0.773849	-1.29224	Acute Loading down vs Baseline	-0.102427	9.67059	0.0419648	0.060752	1
120552	cg02186707	SDK1	0.00768252	0.00768252	1.46617	1.46617	Acute Loading up vs Baseline	0.0239878	9.6704	0.00230166	0.00333216	1
404981	cg13935907	OR4F13P	0.00768495	0.00768495	1.2604	1.2604	Acute Loading up vs Baseline	0.0450366	9.66941	0.0081132	0.0117468	1
190483	cg11394317	COL9A3	0.00768504	0.00768504	0.926247	-1.07963	Acute Loading down vs Baseline	-0.0552922	9.66937	0.0122289	0.0177059	1
170056	cg13686214		0.00768733	0.00768733	0.823397	-1.21448	Acute Loading down vs Baseline	-0.106752	9.66844	0.0455837	0.0660057	1
845849	cg00733385	ZNF775	0.00768749	0.00768749	1.15323	1.15323	Acute Loading up vs Baseline	0.00465655	9.66837	8.67339e-05	0.000125593	1
49358	cg26623416	TSG101	0.00768939	0.00768939	0.964923	-1.03635	Acute Loading down vs Baseline	-0.0323176	9.6676	0.0041777	0.00604988	1
487039	cg24157852	MFSD11	0.00769152	0.00769152	0.915453	-1.09235	Acute Loading down vs Baseline	-0.0660318	9.66673	0.0174408	0.0252589	1
697904	cg24543574	KAT6B	0.0076917	0.0076917	0.876099	-1.14142	Acute Loading down vs Baseline	-0.026941	9.66666	0.00290327	0.00420474	1
40874	cg00606818	LYRM7	0.00770352	0.00770352	1.43457	1.43457	Acute Loading up vs Baseline	0.0664635	9.66185	0.0176696	0.0256032	1
708169	cg17350690	RGMA	0.00770491	0.00770491	1.0546	1.0546	Acute Loading up vs Baseline	0.0452941	9.66129	0.00820623	0.0118915	1
843265	cg16247544	CMSS1	0.00770806	0.00770806	1.24779	1.24779	Acute Loading up vs Baseline	0.0157952	9.66001	0.000997959	0.00144632	1
109222	cg26488527	PPL	0.00771463	0.00771463	1.6025	1.6025	Acute Loading up vs Baseline	0.0275883	9.65734	0.00304447	0.00441348	1
120331	cg27039662	LOC392232	0.00771544	0.00771544	0.99154	-1.00853	Acute Loading down vs Baseline	-0.00819018	9.65701	0.000268317	0.000388985	1
854047	cg21822583	LINC01044	0.00771801	0.00771801	0.893539	-1.11915	Acute Loading down vs Baseline	-0.0789929	9.65597	0.0249595	0.0361883	1
765836	cg21590352		0.00771921	0.00771921	1.02955	1.02955	Acute Loading up vs Baseline	0.0206536	9.65548	0.00170628	0.00247403	1
498477	cg16506959		0.00771968	0.00771968	0.938534	-1.06549	Acute Loading down vs Baseline	-0.0474267	9.6553	0.00899718	0.0130457	1
467693	cg01984154	RPS4Y1	0.00772425	0.00772425	1.24836	1.24836	Acute Loading up vs Baseline	0.0239175	9.65344	0.00228819	0.00331847	1
560690	cg24888803	SUDS3	0.00772677	0.00772677	0.961749	-1.03977	Acute Loading down vs Baseline	-0.0253986	9.65242	0.00258036	0.00374258	1
279911	cg14212180	NFIC	0.00773147	0.00773147	1.08407	1.08407	Acute Loading up vs Baseline	0.0597552	9.65052	0.0142827	0.0207199	1
4843	cg17714861	PRKAG2	0.00773928	0.00773928	0.93588	-1.06851	Acute Loading down vs Baseline	-0.0502444	9.64737	0.010098	0.0146539	1
789328	cg19372362	MPDU1	0.00774558	0.00774558	1.19343	1.19343	Acute Loading up vs Baseline	0.109711	9.64482	0.0481458	0.0698863	1
586295	cg11591924		0.00774799	0.00774799	0.909462	-1.09955	Acute Loading down vs Baseline	-0.0676524	9.64385	0.0183074	0.0265769	1
281406	cg00165362		0.00775014	0.00775014	1.19499	1.19499	Acute Loading up vs Baseline	0.00581027	9.64298	0.000135037	0.000196051	1
544529	cg26442890	KCNMA1	0.00775129	0.00775129	0.920495	-1.08637	Acute Loading down vs Baseline	-0.0653945	9.64251	0.0171057	0.0248359	1
525773	cg27234340	ASGR1	0.00775203	0.00775203	0.912525	-1.09586	Acute Loading down vs Baseline	-0.0620692	9.64222	0.0154104	0.022375	1
117576	cg00982548	BOLL	0.00776328	0.00776328	0.990557	-1.00953	Acute Loading down vs Baseline	-0.00911075	9.63768	0.000332023	0.000482307	1
56497	cg05995220	RBM38	0.00776382	0.00776382	0.96075	-1.04085	Acute Loading down vs Baseline	-0.0353499	9.63747	0.00499845	0.00726106	1
6670	cg08194879	CLVS2	0.00776854	0.00776854	0.95939	-1.04233	Acute Loading down vs Baseline	-0.0359619	9.63557	0.00517304	0.00751617	1
298252	cg17750401	C6orf10	0.00777073	0.00777073	1.31178	1.31178	Acute Loading up vs Baseline	0.0315196	9.63469	0.00397393	0.00577445	1
372183	cg09826506	PIGG	0.00777632	0.00777632	1.155	1.155	Acute Loading up vs Baseline	0.0433735	9.63244	0.00752503	0.010937	1
99382	cg09294038	NDRG3	0.00778285	0.00778285	1.43951	1.43951	Acute Loading up vs Baseline	0.0151854	9.62982	0.000922391	0.00134099	1
153756	cg18984757	SEZ6	0.00779232	0.00779232	0.918012	-1.08931	Acute Loading down vs Baseline	-0.0500028	9.62602	0.0100011	0.0145455	1
786025	cg17834289		0.00779371	0.00779371	0.8908	-1.12259	Acute Loading down vs Baseline	-0.0768152	9.62546	0.0236023	0.034329	1
719406	cg04102547	FGD2	0.00779775	0.00779775	1.28007	1.28007	Acute Loading up vs Baseline	0.169621	9.62384	0.115086	0.167417	1
583791	cg08981514	LINC01395	0.00780112	0.00780112	0.811997	-1.23153	Acute Loading down vs Baseline	-0.110521	9.62249	0.0488594	0.0710867	1
750050	cg20980305		0.00780441	0.00780441	0.83463	-1.19814	Acute Loading down vs Baseline	-0.0953862	9.62117	0.0363941	0.0529579	1
813241	cg15939624	HIPK2	0.00780667	0.00780667	0.965656	-1.03557	Acute Loading down vs Baseline	-0.0305329	9.62027	0.00372904	0.00542672	1
566401	cg22730994	CKLF	0.00780815	0.00780815	1.12272	1.12272	Acute Loading up vs Baseline	0.077527	9.61968	0.0240417	0.0349892	1
97493	cg20090731	HOXD-AS2	0.00781559	0.00781559	1.4616	1.4616	Acute Loading up vs Baseline	0.0240307	9.6167	0.00230989	0.00336274	1
55970	cg22480742	CALD1	0.00781565	0.00781565	1.6507	1.6507	Acute Loading up vs Baseline	0.0420282	9.61668	0.00706547	0.0102859	1
95354	cg19697558	GRHL3	0.00781746	0.00781746	1.38344	1.38344	Acute Loading up vs Baseline	0.0273928	9.61596	0.00300147	0.00436988	1
771810	cg23090258		0.00781901	0.00781901	1.34507	1.34507	Acute Loading up vs Baseline	0.00877822	9.61534	0.000308229	0.000448783	1
471082	cg07082302		0.00782102	0.00782102	1.1749	1.1749	Acute Loading up vs Baseline	0.0908527	9.61454	0.0330168	0.0480768	1
164467	cg01360115		0.00782206	0.00782206	1.26107	1.26107	Acute Loading up vs Baseline	0.00809546	9.61412	0.000262146	0.000381735	1
749962	cg19579755	FAM26F	0.00782286	0.00782286	0.911173	-1.09749	Acute Loading down vs Baseline	-0.0702479	9.6138	0.0197391	0.0287448	1
369606	cg16964733	TMEM132B	0.0078235	0.0078235	0.947573	-1.05533	Acute Loading down vs Baseline	-0.030874	9.61355	0.00381281	0.00555251	1
289148	cg07177011	TMEM52	0.00783308	0.00783308	0.857059	-1.16678	Acute Loading down vs Baseline	-0.0953804	9.60972	0.0363896	0.0530145	1
856391	cg06375969		0.00783402	0.00783402	0.915485	-1.09232	Acute Loading down vs Baseline	-0.0713552	9.60935	0.0203663	0.0296719	1
577850	cg08666722	LOC101928989	0.00783889	0.00783889	0.919137	-1.08798	Acute Loading down vs Baseline	-0.0616181	9.60741	0.0151871	0.0221308	1
469839	cg20126741	HDAC4	0.00783902	0.00783902	0.866976	-1.15343	Acute Loading down vs Baseline	-0.0942931	9.60736	0.0355647	0.0518255	1
619032	cg16464144	DACT1	0.00783976	0.00783976	0.911559	-1.09702	Acute Loading down vs Baseline	-0.075195	9.60706	0.0226171	0.0329591	1
349498	cg21333585		0.00784028	0.00784028	0.837429	-1.19413	Acute Loading down vs Baseline	-0.109405	9.60686	0.047878	0.0697723	1
796525	cg19143209		0.00784072	0.00784072	0.934769	-1.06978	Acute Loading down vs Baseline	-0.0551417	9.60668	0.0121624	0.0177245	1
449819	cg16514391	CELSR1	0.00784075	0.00784075	0.940866	-1.06285	Acute Loading down vs Baseline	-0.0372145	9.60667	0.00553968	0.00807309	1
405669	cg02335844		0.0078415	0.0078415	1.04403	1.04403	Acute Loading up vs Baseline	0.0310041	9.60637	0.00384501	0.00560358	1
616905	cg23640231		0.00784675	0.00784675	0.925001	-1.08108	Acute Loading down vs Baseline	-0.0591217	9.60428	0.0139815	0.0203806	1
370978	cg05768558	LIN28A	0.00784885	0.00784885	0.892195	-1.12083	Acute Loading down vs Baseline	-0.0471416	9.60345	0.00888931	0.0129589	1
412789	cg00387012		0.00785268	0.00785268	1.15027	1.15027	Acute Loading up vs Baseline	0.00715226	9.60193	0.000204619	0.000298343	1
522217	cg12310411		0.00785864	0.00785864	0.824483	-1.21288	Acute Loading down vs Baseline	-0.0685644	9.59956	0.0188043	0.0274242	1
185682	cg18532548	ANO6	0.00786096	0.00786096	0.824262	-1.21321	Acute Loading down vs Baseline	-0.00901114	9.59864	0.000324802	0.000473737	1
54131	cg07888856	SLC35D3	0.00786819	0.00786819	0.608669	-1.64293	Acute Loading down vs Baseline	-0.0143474	9.59577	0.000823395	0.00120131	1
79774	cg12705389	FGF13	0.00787377	0.00787377	1.48563	1.48563	Acute Loading up vs Baseline	0.0420035	9.59356	0.00705718	0.0102986	1
763313	cg12696399	UNG	0.00787957	0.00787957	0.951839	-1.0506	Acute Loading down vs Baseline	-0.0367092	9.59126	0.00539025	0.00786794	1
434415	cg05893638		0.0078899	0.0078899	1.18852	1.18852	Acute Loading up vs Baseline	0.0288805	9.58718	0.00333633	0.00487199	1
794440	cg13026522	ATG16L1	0.00789184	0.00789184	1.0483	1.0483	Acute Loading up vs Baseline	0.0363712	9.58641	0.00529147	0.00772767	1
254664	cg00849853	PCNT	0.00789516	0.00789516	0.936258	-1.06808	Acute Loading down vs Baseline	-0.0540396	9.5851	0.0116811	0.0170615	1
618039	cg00465079	ENPP3	0.00789907	0.00789907	1.05226	1.05226	Acute Loading up vs Baseline	0.0284876	9.58356	0.00324617	0.00474211	1
288729	cg07665161	RTN1	0.00790017	0.00790017	0.848511	-1.17854	Acute Loading down vs Baseline	-0.116849	9.58312	0.0546152	0.0797874	1
102755	cg26398158	TRA2B	0.00790704	0.00790704	1.26075	1.26075	Acute Loading up vs Baseline	0.0639438	9.58041	0.0163553	0.0239002	1
764302	cg17358529	COPB2	0.00790932	0.00790932	0.772061	-1.29523	Acute Loading down vs Baseline	-0.127511	9.57952	0.0650361	0.0950471	1
110878	cg20694865	TMEM131	0.00791376	0.00791376	1.58839	1.58839	Acute Loading up vs Baseline	0.0395258	9.57777	0.00624915	0.0091345	1
269369	cg05074032		0.00791946	0.00791946	1.25506	1.25506	Acute Loading up vs Baseline	0.00790463	9.57552	0.000249932	0.000365417	1
772639	cg09523568	CFAP97	0.00792408	0.00792408	0.771739	-1.29577	Acute Loading down vs Baseline	-0.109436	9.5737	0.0479053	0.0700538	1
302970	cg16541222	EPB41L4A	0.00792416	0.00792416	0.843217	-1.18593	Acute Loading down vs Baseline	-0.102078	9.57367	0.0416793	0.0609495	1
778906	cg25976504	SGIP1	0.00794303	0.00794303	0.884866	-1.13011	Acute Loading down vs Baseline	-0.0795356	9.56626	0.0253036	0.0370313	1
339795	cg05829302		0.00794455	0.00794455	0.868181	-1.15183	Acute Loading down vs Baseline	-0.0862523	9.56567	0.0297579	0.0435527	1
377730	cg19868862		0.00794616	0.00794616	1.08189	1.08189	Acute Loading up vs Baseline	0.0317742	9.56503	0.00403841	0.00591087	1
722490	cg03456512	DLD	0.00794663	0.00794663	0.901434	-1.10934	Acute Loading down vs Baseline	-0.0398861	9.56485	0.0063636	0.00931436	1
32013	cg13204529	ALKBH5	0.00794695	0.00794695	1.45011	1.45011	Acute Loading up vs Baseline	0.0282257	9.56473	0.00318676	0.0046645	1
336877	cg01892202		0.00794979	0.00794979	0.854508	-1.17026	Acute Loading down vs Baseline	-0.102351	9.56362	0.041903	0.061341	1
241787	ch.8.903080R	WHSC1L1	0.00795106	0.00795106	1.13974	1.13974	Acute Loading up vs Baseline	0.0824983	9.56312	0.0272239	0.0398546	1
590352	cg03520471	GABRR3	0.00795149	0.00795149	1.09322	1.09322	Acute Loading up vs Baseline	0.0690244	9.56295	0.0190575	0.0278999	1
841981	cg02406277		0.00795292	0.00795292	1.24081	1.24081	Acute Loading up vs Baseline	0.0129927	9.56239	0.000675244	0.000988604	1
121371	cg22639492	OSER1-AS1	0.00795761	0.00795761	1.58305	1.58305	Acute Loading up vs Baseline	0.033606	9.56055	0.00451744	0.00661512	1
588141	cg07693238		0.0079578	0.0079578	0.923192	-1.0832	Acute Loading down vs Baseline	-0.0496402	9.56048	0.0098566	0.0144336	1
335260	cg20686554	OR51Q1	0.0079622	0.0079622	0.893495	-1.1192	Acute Loading down vs Baseline	-0.0848259	9.55876	0.0287817	0.0421545	1
826816	cg08447405	BLMH	0.00797063	0.00797063	0.930828	-1.07431	Acute Loading down vs Baseline	-0.049649	9.55546	0.0098601	0.0144463	1
140846	cg24873695	PRDM16	0.00797097	0.00797097	0.972391	-1.02839	Acute Loading down vs Baseline	-0.0246007	9.55533	0.00242079	0.00354682	1
234093	cg24468682	TPM2	0.00798341	0.00798341	0.766197	-1.30515	Acute Loading down vs Baseline	-0.134681	9.55048	0.0725558	0.106359	1
626172	cg18963596	ARHGAP5-AS1	0.00798437	0.00798437	0.927343	-1.07835	Acute Loading down vs Baseline	-0.0596211	9.5501	0.0142187	0.0208439	1
257610	cg00470472	WWC3	0.00799038	0.00799038	0.851044	-1.17503	Acute Loading down vs Baseline	-0.109449	9.54776	0.047916	0.0702598	1
784107	cg11170796	TCF3	0.0079908	0.0079908	0.863098	-1.15862	Acute Loading down vs Baseline	-0.109246	9.5476	0.0477384	0.0700007	1
216970	cg12392261	SHFM1	0.00800952	0.00800952	1.24527	1.24527	Acute Loading up vs Baseline	0.0177135	9.54032	0.00125507	0.00184176	1
232	cg04553960	KIF1A	0.00801343	0.00801343	1.07195	1.07195	Acute Loading up vs Baseline	0.0375471	9.5388	0.00563915	0.00827652	1
56861	cg17067889	NUB1	0.00801525	0.00801525	0.990586	-1.0095	Acute Loading down vs Baseline	-0.0091548	9.53809	0.000335241	0.000492067	1
603881	cg16285240	SMC3	0.00802788	0.00802788	0.752421	-1.32904	Acute Loading down vs Baseline	-0.139413	9.5332	0.0777436	0.114171	1
121021	cg22952834	NPDC1	0.0080321	0.0080321	1.2099	1.2099	Acute Loading up vs Baseline	0.0281862	9.53156	0.00317784	0.00466762	1
163594	cg20890145	IFNG	0.00804016	0.00804016	0.887912	-1.12624	Acute Loading down vs Baseline	-0.0652927	9.52844	0.0170525	0.025055	1
425245	cg24158963	HTRA3	0.00804352	0.00804352	0.802671	-1.24584	Acute Loading down vs Baseline	-0.0819476	9.52714	0.0268617	0.0394728	1
418364	cg02112122	PEX13	0.00804644	0.00804644	1.12072	1.12072	Acute Loading up vs Baseline	0.0861304	9.52602	0.0296738	0.0436104	1
133289	cg07244354	EBF3	0.00804735	0.00804735	1.51753	1.51753	Acute Loading up vs Baseline	0.0256815	9.52566	0.00263815	0.00387733	1
291264	cg02376880	CYBRD1	0.00804769	0.00804769	1.09734	1.09734	Acute Loading up vs Baseline	0.0703488	9.52553	0.0197958	0.0290945	1
328968	cg19453742	SLIT1-AS1	0.00804973	0.00804973	0.888736	-1.12519	Acute Loading down vs Baseline	-0.0845849	9.52474	0.0286184	0.042065	1
413675	cg23191027		0.00805351	0.00805351	1.13814	1.13814	Acute Loading up vs Baseline	0.00528485	9.52329	0.000111719	0.000164236	1
11289	cg18313530	FDXACB1	0.00805787	0.00805787	1.41654	1.41654	Acute Loading up vs Baseline	0.0605719	9.5216	0.0146758	0.0215785	1
111918	cg02492791	SLC6A15	0.00805799	0.00805799	0.767185	-1.30347	Acute Loading down vs Baseline	-0.0416647	9.52156	0.00694378	0.0102098	1
103768	cg12495503	HCG25	0.00806084	0.00806084	1.4537	1.4537	Acute Loading up vs Baseline	0.0140226	9.52046	0.000786535	0.00115661	1
165349	cg25957513	WDFY2	0.00806934	0.00806934	0.852689	-1.17276	Acute Loading down vs Baseline	-0.087522	9.51718	0.0306404	0.0450727	1
737135	cg27040864		0.00807074	0.00807074	0.945791	-1.05732	Acute Loading down vs Baseline	-0.0419791	9.51665	0.00704897	0.0103698	1
381194	cg16324829		0.00807102	0.00807102	1.06753	1.06753	Acute Loading up vs Baseline	0.0479726	9.51653	0.00920548	0.0135424	1
214997	cg19535004		0.00807493	0.00807493	1.13556	1.13556	Acute Loading up vs Baseline	0.00486417	9.51503	9.46406e-05	0.00013925	1
113200	cg04600000	RASA3	0.00807617	0.00807617	1.49033	1.49033	Acute Loading up vs Baseline	0.027933	9.51455	0.003121	0.00459233	1
658855	cg23840963	UBE3C	0.00807749	0.00807749	1.28791	1.28791	Acute Loading up vs Baseline	0.0969875	9.51405	0.0376263	0.0553674	1
661958	cg11483922	CREB3L1	0.00808419	0.00808419	0.9273	-1.0784	Acute Loading down vs Baseline	-0.0616926	9.51147	0.0152239	0.0224082	1
776194	cg08009622	COL12A1	0.00808759	0.00808759	0.871358	-1.14763	Acute Loading down vs Baseline	-0.039985	9.51016	0.0063952	0.00941444	1
634540	cg18497519		0.00809997	0.00809997	0.947579	-1.05532	Acute Loading down vs Baseline	-0.0459696	9.50541	0.0084528	0.0124497	1
697370	cg27206863	LINC00347	0.00810309	0.00810309	0.904173	-1.10598	Acute Loading down vs Baseline	-0.0789944	9.50422	0.0249604	0.0367675	1
123199	cg20228890		0.00811008	0.00811008	0.630108	-1.58703	Acute Loading down vs Baseline	-0.0306131	9.50154	0.00374864	0.00552342	1
121239	cg21160472	ATF3	0.00811424	0.00811424	1.48902	1.48902	Acute Loading up vs Baseline	0.0281398	9.49995	0.0031674	0.00466777	1
133270	cg03752015	CITED1	0.00812708	0.00812708	1.56423	1.56423	Acute Loading up vs Baseline	0.0554058	9.49504	0.0122792	0.0181051	1
474164	cg06357999		0.00813811	0.00813811	0.920889	-1.08591	Acute Loading down vs Baseline	-0.0578438	9.49083	0.0133836	0.0197423	1
19629	cg20455959	MTMR1	0.00814141	0.00814141	1.63838	1.63838	Acute Loading up vs Baseline	0.0252127	9.48957	0.00254272	0.00375128	1
650725	cg03383178	KCTD3	0.00814246	0.00814246	1.17149	1.17149	Acute Loading up vs Baseline	0.017575	9.48917	0.00123553	0.00182286	1
108557	cg17271338	FLJ38576	0.00815031	0.00815031	0.982716	-1.01759	Acute Loading down vs Baseline	-0.0168628	9.48618	0.00113742	0.00167864	1
333615	cg12043807	ZNF367	0.00815133	0.00815133	0.812477	-1.2308	Acute Loading down vs Baseline	-0.116866	9.4858	0.054631	0.0806294	1
618130	cg25512912	ZNF609	0.00815357	0.00815357	0.888331	-1.12571	Acute Loading down vs Baseline	-0.0806595	9.48494	0.0260238	0.0384118	1
46057	cg08282195	MICA	0.00815372	0.00815372	1.41206	1.41206	Acute Loading up vs Baseline	0.0273505	9.48488	0.00299219	0.00441657	1
827937	cg22846582		0.00815469	0.00815469	0.922794	-1.08367	Acute Loading down vs Baseline	-0.0577558	9.48452	0.0133429	0.0196953	1
549044	cg17061972		0.00816061	0.00816061	0.802801	-1.24564	Acute Loading down vs Baseline	-0.00986714	9.48226	0.000389441	0.000574987	1
349594	cg04437594		0.0081617	0.0081617	0.852907	-1.17246	Acute Loading down vs Baseline	-0.0963175	9.48185	0.0371083	0.0547905	1
68720	cg25203481	KCNQ1DN	0.00816269	0.00816269	1.19478	1.19478	Acute Loading up vs Baseline	0.0183195	9.48148	0.00134241	0.00198215	1
486733	cg26819783		0.00817588	0.00817588	1.06252	1.06252	Acute Loading up vs Baseline	0.0494393	9.47647	0.00977698	0.014444	1
579285	cg00112238	SSBP3	0.00817818	0.00817818	0.949664	-1.053	Acute Loading down vs Baseline	-0.0421081	9.4756	0.00709238	0.0104788	1
15719	cg02446151		0.00818138	0.00818138	0.71028	-1.40789	Acute Loading down vs Baseline	-0.0153748	9.47438	0.000945543	0.0013972	1
469048	cg17812834		0.00818186	0.00818186	0.801413	-1.2478	Acute Loading down vs Baseline	-0.0739872	9.4742	0.0218965	0.0323563	1
67104	cg16161848	MTIF3	0.00818224	0.00818224	0.98922	-1.0109	Acute Loading down vs Baseline	-0.010326	9.47406	0.000426502	0.000630251	1
307823	cg21514373		0.00818363	0.00818363	1.29727	1.29727	Acute Loading up vs Baseline	0.0155564	9.47353	0.000968006	0.00143052	1
730746	ch.1.590396F	SDHB	0.00818428	0.00818428	0.728496	-1.37269	Acute Loading down vs Baseline	-0.0685891	9.47328	0.0188179	0.0278098	1
79314	cg00912722	MIR345	0.00818937	0.00818937	1.19823	1.19823	Acute Loading up vs Baseline	0.0362696	9.47136	0.00526193	0.00777788	1
752005	cg02550301	MOB3A	0.00819454	0.00819454	0.817203	-1.22369	Acute Loading down vs Baseline	-0.097378	9.4694	0.0379299	0.0560774	1
246562	cg15529614		0.00820664	0.00820664	1.29069	1.29069	Acute Loading up vs Baseline	0.00717499	9.46483	0.000205922	0.000304591	1
832919	cg25921758		0.00821782	0.00821782	0.868494	-1.15142	Acute Loading down vs Baseline	-0.0893423	9.46061	0.0319282	0.047248	1
93040	cg27326452	FOXL2NB	0.00821903	0.00821903	1.40966	1.40966	Acute Loading up vs Baseline	0.0146325	9.46015	0.00085644	0.00126744	1
512984	cg26888727	COL11A2	0.00821935	0.00821935	0.891846	-1.12127	Acute Loading down vs Baseline	-0.0791232	9.46003	0.0250419	0.0370598	1
323843	cg03988533	ROBO4	0.00822159	0.00822159	0.878271	-1.1386	Acute Loading down vs Baseline	-0.0869441	9.45919	0.0302371	0.0447522	1
522524	cg26606626		0.0082381	0.0082381	0.909978	-1.09893	Acute Loading down vs Baseline	-0.0699188	9.45297	0.0195545	0.0289606	1
359625	cg23280614	ZCCHC4	0.00824005	0.00824005	0.828971	-1.20631	Acute Loading down vs Baseline	-0.124548	9.45224	0.0620483	0.0919017	1
629580	cg16324820		0.00824512	0.00824512	0.840505	-1.18976	Acute Loading down vs Baseline	-0.107036	9.45033	0.0458268	0.0678892	1
135212	cg27254442		0.00825027	0.00825027	1.61376	1.61376	Acute Loading up vs Baseline	0.0332282	9.4484	0.00441644	0.00654398	1
118361	cg01275669		0.00825204	0.00825204	0.991099	-1.00898	Acute Loading down vs Baseline	-0.00853569	9.44774	0.000291432	0.000431855	1
271401	cg03987236		0.0082551	0.0082551	0.956585	-1.04539	Acute Loading down vs Baseline	-0.0370499	9.44659	0.00549079	0.00813744	1
185984	cg21319028		0.00826012	0.00826012	1.04257	1.04257	Acute Loading up vs Baseline	0.0251746	9.44471	0.00253504	0.00375772	1
665515	cg07688460	NKX6-1	0.00826636	0.00826636	0.909469	-1.09954	Acute Loading down vs Baseline	-0.0304685	9.44237	0.00371331	0.00550565	1
44078	cg12502441	PMEPA1	0.0082688	0.0082688	0.989276	-1.01084	Acute Loading down vs Baseline	-0.0104023	9.44145	0.000432829	0.000641808	1
133267	cg15160081	ATAD3A	0.00828304	0.00828304	1.43641	1.43641	Acute Loading up vs Baseline	0.0309441	9.43613	0.00383014	0.00568262	1
685560	cg09648505	IQGAP3	0.00828698	0.00828698	1.19054	1.19054	Acute Loading up vs Baseline	0.0868087	9.43466	0.030143	0.0447289	1
421845	cg09874472	PGM5	0.00829195	0.00829195	0.866257	-1.15439	Acute Loading down vs Baseline	-0.104513	9.43281	0.0436918	0.0648466	1
199262	cg27069194		0.00829484	0.00829484	0.92172	-1.08493	Acute Loading down vs Baseline	-0.0651783	9.43173	0.0169929	0.0252234	1
321961	cg16528084		0.00829558	0.00829558	1.18343	1.18343	Acute Loading up vs Baseline	0.027979	9.43145	0.00313129	0.00464807	1
852830	cg25131897	XPNPEP2	0.00829566	0.00829566	1.30908	1.30908	Acute Loading up vs Baseline	0.00824104	9.43142	0.000271659	0.000403251	1
509651	cg02427830		0.0083026	0.0083026	0.826289	-1.21023	Acute Loading down vs Baseline	-0.10503	9.42883	0.044125	0.0655171	1
709778	cg00846511	OXR1	0.00830627	0.00830627	0.944739	-1.05849	Acute Loading down vs Baseline	-0.0456461	9.42747	0.00833427	0.0123766	1
763594	cg25548231	LINC01135	0.00830658	0.00830658	0.907506	-1.10192	Acute Loading down vs Baseline	-0.0702357	9.42735	0.0197322	0.0293031	1
713825	cg11549094	SULF1	0.00831356	0.00831356	1.2127	1.2127	Acute Loading up vs Baseline	0.00751635	9.42475	0.000225982	0.000335685	1
344184	cg15268510	CYHR1	0.00831712	0.00831712	1.22	1.22	Acute Loading up vs Baseline	0.00584219	9.42343	0.000136525	0.000202829	1
374481	cg05927628		0.00831843	0.00831843	0.92651	-1.07932	Acute Loading down vs Baseline	-0.0562758	9.42294	0.0126679	0.0188211	1
557892	cg16594910	NTM	0.00831945	0.00831945	1.12643	1.12643	Acute Loading up vs Baseline	0.0912497	9.42256	0.033306	0.049486	1
25161	cg03671748	NOP14	0.00832004	0.00832004	1.13502	1.13502	Acute Loading up vs Baseline	0.0140319	9.42234	0.000787578	0.00117021	1
59397	cg03470671	PRDM11	0.00832088	0.00832088	1.20499	1.20499	Acute Loading up vs Baseline	0.0150843	9.42203	0.000910143	0.00135236	1
340715	cg10898577	COLCA1	0.00832348	0.00832348	1.17385	1.17385	Acute Loading up vs Baseline	0.0484748	9.42107	0.00939923	0.0139675	1
679271	cg12207051	SLC12A8	0.00832527	0.00832527	0.917767	-1.0896	Acute Loading down vs Baseline	-0.063716	9.4204	0.0162389	0.0241332	1
236888	cg12087221		0.00833219	0.00833219	1.25356	1.25356	Acute Loading up vs Baseline	0.00565631	9.41783	0.000127975	0.000190241	1
478681	cg12232658	APC2	0.00833661	0.00833661	0.957876	-1.04398	Acute Loading down vs Baseline	-0.0301677	9.41619	0.00364036	0.00541249	1
810631	cg17045268		0.00833836	0.00833836	0.839084	-1.19178	Acute Loading down vs Baseline	-0.0831541	9.41554	0.0276584	0.0411254	1
338253	cg03646084	BLMH	0.00833976	0.00833976	0.818305	-1.22204	Acute Loading down vs Baseline	-0.111483	9.41502	0.0497138	0.0739237	1
376436	cg00880741	DCDC2C	0.00834182	0.00834182	0.932892	-1.07193	Acute Loading down vs Baseline	-0.0553294	9.41426	0.0122454	0.0182102	1
356201	cg24389924		0.00834455	0.00834455	1.30487	1.30487	Acute Loading up vs Baseline	0.0256041	9.41325	0.00262228	0.00390003	1
5318	cg10095938	NKX1-2	0.00835353	0.00835353	0.975729	-1.02487	Acute Loading down vs Baseline	-0.0216318	9.40992	0.00187174	0.00278475	1
596994	cg15407055		0.00836004	0.00836004	0.803742	-1.24418	Acute Loading down vs Baseline	-0.0978857	9.40752	0.0383265	0.0570364	1
642557	cg22464884		0.00836165	0.00836165	0.933835	-1.07085	Acute Loading down vs Baseline	-0.0521186	9.40692	0.0108654	0.0161706	1
716788	cg09094119	STAG1	0.00836415	0.00836415	0.872537	-1.14608	Acute Loading down vs Baseline	-0.105183	9.406	0.0442539	0.0658681	1
571575	cg05040649	LOC407835	0.00836576	0.00836576	1.12201	1.12201	Acute Loading up vs Baseline	0.0757977	9.4054	0.0229812	0.0342076	1
308965	cg20149094		0.00836986	0.00836986	0.880237	-1.13606	Acute Loading down vs Baseline	-0.0973581	9.40389	0.0379144	0.0564449	1
301840	cg14680885	CDK3	0.00837006	0.00837006	0.917021	-1.09049	Acute Loading down vs Baseline	-0.0643826	9.40381	0.0165805	0.0246843	1
8587	cg23239812	CD82	0.00837439	0.00837439	0.988027	-1.01212	Acute Loading down vs Baseline	-0.0115737	9.40222	0.000535806	0.000797821	1
585882	cg10713626	TXNIP	0.008379	0.008379	1.31648	1.31648	Acute Loading up vs Baseline	0.00803805	9.40052	0.000258441	0.000384891	1
39223	cg10976778	CANT1	0.0083807	0.0083807	1.86064	1.86064	Acute Loading up vs Baseline	0.0305415	9.39989	0.00373114	0.00555708	1
65988	cg21019253	OVOL2	0.00838117	0.00838117	0.933586	-1.07114	Acute Loading down vs Baseline	-0.0509696	9.39972	0.0103916	0.0154773	1
403878	cg00502469	RASA3	0.00838682	0.00838682	1.03351	1.03351	Acute Loading up vs Baseline	0.0198154	9.39763	0.0015706	0.00233978	1
772923	cg21898752	ATMIN	0.00838948	0.00838948	0.878829	-1.13788	Acute Loading down vs Baseline	-0.0912872	9.39665	0.0333334	0.0496631	1
518795	cg08038907	TEX26-AS1	0.008391	0.008391	0.890363	-1.12314	Acute Loading down vs Baseline	-0.0852993	9.3961	0.0291039	0.0433642	1
94792	cg21463709	MYT1L	0.00839306	0.00839306	0.975039	-1.0256	Acute Loading down vs Baseline	-0.0218159	9.39534	0.00190374	0.00283677	1
116805	cg13197406	SPINK2	0.00840176	0.00840176	1.29387	1.29387	Acute Loading up vs Baseline	0.0689082	9.39214	0.0189934	0.0283117	1
622621	cg23252336		0.00841289	0.00841289	0.868417	-1.15152	Acute Loading down vs Baseline	-0.0834558	9.38805	0.0278595	0.0415456	1
523499	cg08988698	RTN4	0.00841482	0.00841482	0.912981	-1.09531	Acute Loading down vs Baseline	-0.0688798	9.38734	0.0189777	0.0283028	1
59124	cg06019763	FAM65B	0.00841623	0.00841623	0.54989	-1.81854	Acute Loading down vs Baseline	-0.0501081	9.38682	0.0100433	0.0149791	1
453978	cg20147290	NUP210L	0.00841682	0.00841682	1.04401	1.04401	Acute Loading up vs Baseline	0.0266954	9.38661	0.00285059	0.00425161	1
708792	cg01360317		0.00841709	0.00841709	0.911529	-1.09706	Acute Loading down vs Baseline	-0.0492734	9.38651	0.00971148	0.0144847	1
561155	cg23701321	SAMD12	0.0084175	0.0084175	1.21126	1.21126	Acute Loading up vs Baseline	0.00476623	9.38636	9.08677e-05	0.000135532	1
645879	cg12470960	ALG14	0.00841955	0.00841955	0.858403	-1.16495	Acute Loading down vs Baseline	-0.113011	9.38561	0.0510855	0.0762015	1
271468	cg01579857	DNMT3A	0.00842402	0.00842402	1.17271	1.17271	Acute Loading up vs Baseline	0.0057728	9.38397	0.000133301	0.000198872	1
471958	cg23595529		0.00842527	0.00842527	0.851955	-1.17377	Acute Loading down vs Baseline	-0.0950447	9.38351	0.036134	0.0539112	1
577674	cg16508016	ARHGAP26-AS1	0.00842575	0.00842575	1.33478	1.33478	Acute Loading up vs Baseline	0.0114638	9.38334	0.000525673	0.000784308	1
686464	cg22009138	ERBB2IP	0.00842818	0.00842818	1.07376	1.07376	Acute Loading up vs Baseline	0.0575689	9.38245	0.0132567	0.019781	1
445439	cg11771402	NUFIP2	0.00843057	0.00843057	0.687532	-1.45448	Acute Loading down vs Baseline	-0.121285	9.38157	0.0588399	0.087806	1
734608	cg15114378	CTB-12O2.1	0.00843349	0.00843349	1.18944	1.18944	Acute Loading up vs Baseline	0.00610114	9.3805	0.000148896	0.000222221	1
748654	cg09741912		0.00843436	0.00843436	1.04071	1.04071	Acute Loading up vs Baseline	0.0261947	9.38019	0.00274465	0.00409641	1
637433	cg04542047	NARS2	0.00844015	0.00844015	1.22189	1.22189	Acute Loading up vs Baseline	0.0827118	9.37807	0.027365	0.0408517	1
440656	cg13249925	GABBR2	0.00844525	0.00844525	1.07674	1.07674	Acute Loading up vs Baseline	0.0572991	9.3762	0.0131328	0.0196091	1
437715	cg24380489	PPP1R27	0.00844564	0.00844564	1.04272	1.04272	Acute Loading up vs Baseline	0.0251403	9.37606	0.00252815	0.00377494	1
291732	cg15502645	VOPP1	0.00844842	0.00844842	0.948774	-1.05399	Acute Loading down vs Baseline	-0.0454539	9.37505	0.00826421	0.0123412	1
585707	cg13375697		0.00845183	0.00845183	0.917672	-1.08971	Acute Loading down vs Baseline	-0.0600941	9.3738	0.0144452	0.0215743	1
276704	cg02719634	SLC22A18AS	0.00845343	0.00845343	0.890059	-1.12352	Acute Loading down vs Baseline	-0.0827703	9.37321	0.0274037	0.0409307	1
655352	cg02198485	PIBF1	0.00845626	0.00845626	1.08335	1.08335	Acute Loading up vs Baseline	0.0402554	9.37218	0.00648198	0.00968266	1
313929	cg11792281	NLK	0.00846014	0.00846014	0.940136	-1.06368	Acute Loading down vs Baseline	-0.0495367	9.37077	0.00981552	0.0146645	1
206531	cg10794684	BCORL1	0.00846691	0.00846691	0.912972	-1.09532	Acute Loading down vs Baseline	-0.0665969	9.3683	0.0177406	0.0265115	1
98079	cg22381808	GLCE	0.00846802	0.00846802	0.961559	-1.03998	Acute Loading down vs Baseline	-0.0311458	9.3679	0.00388025	0.0057989	1
707730	cg12270717		0.00846894	0.00846894	1.3146	1.3146	Acute Loading up vs Baseline	0.0181913	9.36756	0.0013237	0.00197829	1
50636	cg23148631		0.00847009	0.00847009	0.789626	-1.26642	Acute Loading down vs Baseline	-0.0649963	9.36714	0.0168981	0.0252557	1
459637	cg20177507		0.00847829	0.00847829	0.861816	-1.16034	Acute Loading down vs Baseline	-0.0979094	9.36416	0.038345	0.0573281	1
364534	cg02830265	FUBP1	0.00847894	0.00847894	0.913968	-1.09413	Acute Loading down vs Baseline	-0.0536404	9.36392	0.0115092	0.0172074	1
199258	cg12944204	MRPL23	0.00848216	0.00848216	0.901563	-1.10919	Acute Loading down vs Baseline	-0.0638426	9.36275	0.0163035	0.0243785	1
821348	cg07195101	FAM86JP	0.00848222	0.00848222	1.41162	1.41162	Acute Loading up vs Baseline	0.0148675	9.36273	0.000884174	0.0013221	1
120343	cg22346124	ASCL2	0.0084827	0.0084827	1.30621	1.30621	Acute Loading up vs Baseline	0.0309803	9.36256	0.00383912	0.0057407	1
730623	cg24540678		0.00848639	0.00848639	0.916838	-1.0907	Acute Loading down vs Baseline	-0.0635034	9.36121	0.0161307	0.024124	1
467739	cg24123679	AZU1	0.00848713	0.00848713	0.932561	-1.07232	Acute Loading down vs Baseline	-0.054866	9.36094	0.0120411	0.0180084	1
795806	cg18482124	IFT140	0.00848782	0.00848782	0.924167	-1.08206	Acute Loading down vs Baseline	-0.0507474	9.3607	0.0103012	0.0154067	1
239106	cg20244793		0.00848847	0.00848847	0.917051	-1.09045	Acute Loading down vs Baseline	-0.0627513	9.36046	0.0157509	0.0235579	1
81024	cg26807107	AQP8	0.00849751	0.00849751	0.97225	-1.02854	Acute Loading down vs Baseline	-0.0243707	9.35718	0.00237573	0.00355452	1
241770	cg20878864	HUWE1	0.00850146	0.00850146	1.17227	1.17227	Acute Loading up vs Baseline	0.00873605	9.35575	0.000305274	0.000456814	1
703380	cg20378520		0.00850924	0.00850924	1.12038	1.12038	Acute Loading up vs Baseline	0.0788674	9.35292	0.0248803	0.0372423	1
605847	cg11993043		0.00851229	0.00851229	0.891156	-1.12214	Acute Loading down vs Baseline	-0.0654547	9.35182	0.0171373	0.0256551	1
765832	cg19125660		0.00851712	0.00851712	0.793064	-1.26093	Acute Loading down vs Baseline	-0.135661	9.35007	0.0736161	0.110226	1
733091	cg24924751		0.00852181	0.00852181	0.930368	-1.07484	Acute Loading down vs Baseline	-0.0489655	9.34838	0.00959046	0.0143625	1
298315	cg13608414	TARID	0.00852499	0.00852499	0.819712	-1.21994	Acute Loading down vs Baseline	-0.114687	9.34723	0.0526126	0.0788017	1
[truncated: 15,885 more rows]
