# Supplementary material for: Human Skeletal Muscle Possesses an Epigenetic Memory of Hypertrophy
Source: Sci Rep. 2018 Jan 30;8:1898. doi: 10.1038/s41598-018-20287-3 (PMC5789890; doi:10.1038/s41598-018-20287-3)
Supplement: Supplementary file 8 — Supplementary File 7 (SM8) [file 41598_2018_20287_MOESM8_ESM.xlsx]

## Sheet: Supp 7
Gene	Accession No.	Forward/Reverse	Sequence		Product Length
RPL13a	NM_012423	F	GGCTAAACAGGTACTGCTGGG		105
		R	AGGAAAGCCAGGTACTTCAACTT
ERICH1-AS1	NM_001346810.1	F	AATGGGCAATTCGAGTCCGT		105
		R	GCTGTGACTCCTTGTTCGGA
CACNA1H	NM_001005407.1	F	AGCGCCGGCCCTACT		119
		R	CATGGTGATGACGTTGACACAG
GAS7	NM_201432.1	F	GAACCTGGGATCCTCATCGC		79
		R	GTGAGGGAACGTCACACAGT
FBXL17	NM_001163315.2	F	TTGCACAGAGCAGCAAGTCT		76
		R	TGTTCCACCGTCACTTCGTT
CPT1A	NM_001031847.2	F	CAGGCCGAAAACCCATGTTG		104
		R	AGGCCTCACCGACTGTAGAT
STAG1	NM_005862.2	F	GCATTTTTAGCAACTTCTACCAGC		115
		R	AACTTGAATTTGGCAGGGCA
AFF3	NM_002285.2	F	AACGGGAGCTGAGAGCTGAT		70
		R	GGGTGTCGACTTCAAACTTGC
STIM1	NM_001277962.1	F	TGGACGATGATGCCAATGGT		110
		R	CTCACCATGGAAGGTGCTGT
AXIN1	NM_003502.3	F	AAGGTCCCGAGGCTACTCAG		112
		R	GCATTTCTTTTGCACGCCAC
MTFR1L	NM_001099625.1	F	CAACCTACCCTTGAAGCCGT		89
		R	TGGGGGCACATCTCTCAAAC
ODF2	NM_153436.1	F	TTGTGGCGCACCCAGTGTAA		71
		R	GCACATTCACAGTGTCCCCT
GRIK2	NM_001166247.1	F	CACATACAGACCCGCTGGAA		110
		R	GGTCTAAAATGGCACGGCTG
CAMK4	NM_001323377.1	F	AGCTCTGCTGTGGGTTTTGA		91
		R	AAATGCCGGTGTTTGGCTTC
CPED1	NM_024913.4	F	GCCGAAGGGCCATACTCTAC		106
		R	TCTTCAGCGATGACAACCGT
NUB1	NM_001243351.1	F	GGATCATGCGGCCACTCATA		102
		R	AACCTGATGTTCTCGAGGCG
APLP1	NM_001024807.2	F	CATCTGGGACAGCAGTTGGT		87
		R	CCTCCTCTTCCTCGTCCTCA
PAPD7	NM_001171805.1	F	CATGAAAGCCATGACCAGCG		120
		R	TCGAAGACCTGCTTCACCTG
IL19	XM_011509450.2	F	CCATCGGCCTCCTGATATGG		84
		R	TGGGAGAGGTTCTCCACAGT
UNC45A	NM_001039675.1	F	GAGATGTTGGGGTTCCCAGG		118
		R	AGCTGAAGAGCAGCAGTAGC
CNTNAP2	NM_014141.5	F	CACTTGGTGGGTTGGCAAAG		105
		R	GGATCTGTGCAGTTGCGTTC
MYO10	NM_012334.2	F	CACTGAGTGTGACTTCAAGAAAGC		110
		R	TTTGGGGCTGACATAGGGGA
TM6SF1	NM_001144903.1	F	CCATCCCGGTCACCTATGTC		101
		R	CAGCAGTGCTACCAGGAACA
NUP205	NM_001329434.1	F	CTGGAGAGCATCAACAGCCA		85
		R	ATGCATCGCTTTCCATCCCA
HOXB1	NM_002144.3	F	TACCCACTCTGTAACCGGGG		100
		R	ATAGCTGTCAACCGCCTGAG
C8B	NM_001278544.1	F	TGCCAAGGAAATGGAGTCCC		91
		R	AGGAGACCTCACAGGCTAGG
KLHDC1	NM_172193.2	F	TGGTGGGAGCAAAGATGACT		102
		R	TCAAGGCATGACCTGAGTAGTG
MYO16	NM_015011.2	F	AGTCTCAGGACAGCATCCCT		85
		R	TTTGGGGCAGGAGGCATTAG
C11orf24	NM_001300913.1	F	CCAGCTCACCCACAAGATGT		98
		R	AGTTGCGTGGATCGTTGGAT
FREM2	NM_207361.5	F	GAGAAGGGGCTAATGCCACA		102
		R	TCCATGCCCAATTCAGACGA
ADSSL1	NM_152328.4	F	ACTTCATCCAACTGCACCGT		71
		R	ACGTCACCTATGTTCTGCGG
RPL35A	NM_000996.2	F	TAACTCGGGCCCATGGAAAC		76
		R	TGTCCAATGGCCTTAGCAGG
SETD3	NM_032233.2	F	GACCCATCCTCATGCCAACA		77
		R	CAGAAGAGACTGCCCACCTG
TRAF1	NM_001190947.1	F	GGAAGCTGCGTGTGTTTGAG		97
		R	AGCTGGCTCTGGTGGATAGA
ART3	NM_001130017.2	F	AGGAGGTTATACCCGGAGGT		80
		R	GATCAGCACTGGCAGCAAAC
NR2F6	NM_005234.3	F	TCCAGGATGGAGGGTCCAAT		74
		R	CCCACCATCCCACAAGTTCA
C12orf50	NM_152289.1	F	GCAACCACTTTCAGCGTTTCT		71
		R	GCCTCTTCACAGTGTCGGAA
BICC1	NM_001080512.2	F	GGCCATGTTACAAGCTGCTG		97
		R	TGGCCAAGCAATCTGCGTAT
ZFP2	NM_030613.3	F	TTCCACAGCCAGCATCTCAC		99
		R	TCAGTAATACCCGGCTTCGG
FKBPL2	NM_022110.3	F	CTCCTGTCAGGCTCACACTG		78
		R	GGGCTTCCTTCTCGCTAGTC
RSU1	NM_012425.3	F	TGCCGCCAGATATTGGGAAG		78
		R	CCTTAGGCAGCGAGATCAGG
IGF2BP3	NM_006547.2	F	ACTCGGTCCCAAAAAGGCAA		107
		R	CCAGCACCTCCCACTGTAAAT
UBR5	NM_001282873.1	F	AGGCAACACCTTAGGAAGCC		81
		R	GCTCCAGCTGATGACCTACC
LTB	NM_002341.1	F	TCACCCCGATATGGTGGACT		87
		R	TCGCACCACGCACTCATATT
PTH1R	NM_000316.2	F	CAAGGGATGGACATCTGCGT		85
		R	GTCCTCCTCAGACTCAGGGT
HEG1	NM_020733.1	F	AACGTTCGATCGCTGGGATT		73
		R	TGGTCGCTGGAAGTCCTTTG
HSPD1	NM_002156.4	F	GGTGGTGCAGTGTTTGGAGA		118
		R	TGGCATCGTCTTTGGTCACA
ZNF562	NM_001120021.1	F	GTGTGCACAAGGAAGCCTCT		89
		R	CACAGCAAGGCCTGGAGTTA
PLA2G16	NM_001128203.1	F	GATGACAAGTACTCGCCGCT		81
		R	CTTGTAGAGCACCTCCTGCC
